# Supplementary material for: How much water can wood cell walls hold? A triangulation approach to determine the maximum cell wall moisture content
Source: PLoS One. 2020 Aug 31;15(8):e0238319. doi: 10.1371/journal.pone.0238319 (PMC7458317; doi:10.1371/journal.pone.0238319)
Supplement: S1 Data — Heat flow data from Differential scanning calorimetry for abachi, ash, balsa, beech and Douglas fir. (XLSX) [file pone.0238319.s001.xlsx]

## Sheet: Heat flow - Abachi
	Species:	Abachi			Species:	Abachi			Species:	Abachi			Species:	Abachi			Species:	Abachi
	Rep.	1			Rep.	2			Rep.	3			Rep.	4			Rep.	5
	Time (min)	Temperature (°C)	Heat Flow (mW)		Time (min)	Temperature (°C)	Heat Flow (mW)		Time (min)	Temperature (°C)	Heat Flow (mW)		Time (min)	Temperature (°C)	Heat Flow (mW)		Time (min)	Temperature (°C)	Heat Flow (mW)
	4.84133	-20.0103	-0.110128		4.84133	-20.0104	-0.105554		4.84133	-20.0113	-0.120096		4.84133	-20.0102	-0.115804		4.84133	-20.0133	-0.114185
	4.84383	-20.0102	-0.110171		4.84383	-20.0121	-0.105578		4.84383	-20.0119	-0.120101		4.84383	-20.0139	-0.115814		4.84383	-20.0123	-0.114196
	4.84633	-20.0103	-0.110213		4.84633	-20.0115	-0.105597		4.84633	-20.0121	-0.120104		4.84633	-20.0151	-0.115824		4.84633	-20.0127	-0.114211
	4.848	-20.0111	-0.110238		4.848	-20.0112	-0.105608		4.848	-20.0113	-0.120106		4.848	-20.0115	-0.115827		4.848	-20.012	-0.114224
	4.8505	-20.0102	-0.110277		4.8505	-20.0118	-0.105631		4.8505	-20.0113	-0.120111		4.8505	-20.0137	-0.115832		4.8505	-20.0126	-0.114237
	4.853	-20.0109	-0.110318		4.853	-20.0104	-0.105652		4.853	-20.01	-0.120116		4.853	-20.0138	-0.11584		4.853	-20.013	-0.114238
	4.85467	-20.0124	-0.110344		4.85467	-20.0111	-0.105665		4.85467	-20.0124	-0.120118		4.85467	-20.0115	-0.11585		4.85467	-20.0142	-0.11424
	4.85633	-20.0115	-0.110373		4.85633	-20.0118	-0.105678		4.85633	-20.0107	-0.120121		4.85633	-20.012	-0.11586		4.85633	-20.0117	-0.114241
	4.85883	-20.0131	-0.110418		4.85883	-20.0113	-0.105699		4.85883	-20.0112	-0.12013		4.85883	-20.0117	-0.115879		4.85883	-20.013	-0.114244
	4.86133	-20.0112	-0.110463		4.86133	-20.0122	-0.10572		4.86133	-20.0118	-0.12014		4.86133	-20.0104	-0.115896		4.86133	-20.0138	-0.114246
	4.863	-20.0113	-0.11049		4.863	-20.0125	-0.105734		4.863	-20.012	-0.120148		4.863	-20.0132	-0.115905		4.863	-20.0134	-0.11425
	4.86467	-20.0108	-0.110516		4.86467	-20.0123	-0.105743		4.86467	-20.0128	-0.120157		4.86467	-20.0124	-0.115911		4.86467	-20.0124	-0.114252
	4.86717	-20.011	-0.110547		4.86717	-20.0124	-0.105756		4.86717	-20.012	-0.120171		4.86717	-20.0135	-0.115918		4.86717	-20.0132	-0.114259
	4.86967	-20.0113	-0.110576		4.86967	-20.0119	-0.105775		4.86967	-20.0118	-0.120184		4.86967	-20.0153	-0.115919		4.86967	-20.0117	-0.114263
	4.87133	-20.011	-0.110597		4.87133	-20.0114	-0.105788		4.87133	-20.0107	-0.120192		4.87133	-20.0114	-0.11592		4.87133	-20.0126	-0.114266
	4.873	-20.0118	-0.110618		4.873	-20.0113	-0.105796		4.873	-20.0113	-0.1202		4.873	-20.0137	-0.115927		4.873	-20.0123	-0.114272
	4.8755	-20.0111	-0.110651		4.8755	-20.0124	-0.105812		4.8755	-20.0111	-0.12021		4.8755	-20.0132	-0.115941		4.8755	-20.0123	-0.114289
	4.878	-20.0098	-0.110685		4.878	-20.0129	-0.105832		4.878	-20.0106	-0.120223		4.878	-20.0115	-0.11596		4.878	-20.0133	-0.114303
	4.87967	-20.0121	-0.110709		4.87967	-20.0121	-0.105845		4.87967	-20.011	-0.120228		4.87967	-20.0135	-0.115975		4.87967	-20.0128	-0.11431
	4.88217	-20.0105	-0.11075		4.88217	-20.0133	-0.105865		4.88217	-20.012	-0.12024		4.88217	-20.0122	-0.115997		4.88217	-20.0138	-0.114316
	4.88467	-20.0118	-0.110788		4.88467	-20.0129	-0.105884		4.88467	-20.0119	-0.120252		4.88467	-20.0109	-0.116018		4.88467	-20.0142	-0.114321
	4.88633	-20.011	-0.110811		4.88633	-20.0114	-0.105896		4.88633	-20.0122	-0.120261		4.88633	-20.0116	-0.11603		4.88633	-20.0141	-0.114323
	4.888	-20.0108	-0.110837		4.888	-20.011	-0.105912		4.888	-20.0111	-0.12027		4.888	-20.0109	-0.116037		4.888	-20.0153	-0.114324
	4.8905	-20.0113	-0.110879		4.8905	-20.0103	-0.105933		4.8905	-20.012	-0.120285		4.8905	-20.0124	-0.116039		4.8905	-20.014	-0.114327
	4.893	-20.0107	-0.110922		4.893	-20.0107	-0.105953		4.893	-20.0117	-0.120298		4.893	-20.015	-0.116038		4.893	-20.0133	-0.114338
	4.89467	-20.0111	-0.110949		4.89467	-20.0104	-0.105964		4.89467	-20.0112	-0.120306		4.89467	-20.0127	-0.11604		4.89467	-20.0129	-0.114349
	4.89633	-20.0117	-0.110978		4.89633	-20.0107	-0.105975		4.89633	-20.0099	-0.120316		4.89633	-20.0155	-0.11604		4.89633	-20.0144	-0.11436
	4.89883	-20.0109	-0.111018		4.89883	-20.0102	-0.105988		4.89883	-20.0112	-0.120325		4.89883	-20.0143	-0.116047		4.89883	-20.0122	-0.114373
	4.90133	-20.0111	-0.111051		4.90133	-20.0121	-0.106003		4.90133	-20.0103	-0.120331		4.90133	-20.0122	-0.116061		4.90133	-20.0144	-0.114381
	4.903	-20.0126	-0.111074		4.903	-20.0116	-0.106014		4.903	-20.0111	-0.120338		4.903	-20.014	-0.116073		4.903	-20.0128	-0.114384
	4.90467	-20.0116	-0.111102		4.90467	-20.0114	-0.106029		4.90467	-20.0116	-0.120349		4.90467	-20.0107	-0.116088		4.90467	-20.0143	-0.114386
	4.90717	-20.0118	-0.111147		4.90717	-20.0123	-0.106046		4.90717	-20.0119	-0.120367		4.90717	-20.0133	-0.116106		4.90717	-20.0139	-0.114387
	4.90967	-20.0125	-0.111191		4.90967	-20.0121	-0.106066		4.90967	-20.0131	-0.120378		4.90967	-20.0142	-0.116116		4.90967	-20.0135	-0.114385
	4.91133	-20.01	-0.11122		4.91133	-20.0123	-0.106079		4.91133	-20.011	-0.120384		4.91133	-20.0119	-0.116126		4.91133	-20.0138	-0.114386
	4.913	-20.0106	-0.111249		4.913	-20.0125	-0.106091		4.913	-20.0121	-0.120391		4.913	-20.0138	-0.116133		4.913	-20.0129	-0.114391
	4.9155	-20.0098	-0.111293		4.9155	-20.012	-0.106108		4.9155	-20.0105	-0.120405		4.9155	-20.0124	-0.116147		4.9155	-20.0139	-0.114393
	4.918	-20.0097	-0.111336		4.918	-20.0115	-0.10613		4.918	-20.0114	-0.120416		4.918	-20.0129	-0.116165		4.918	-20.0133	-0.114393
	4.91967	-20.0123	-0.111356		4.91967	-20.0115	-0.106145		4.91967	-20.0117	-0.120417		4.91967	-20.0123	-0.116173		4.91967	-20.0138	-0.114394
	4.92217	-20.0108	-0.111388		4.92217	-20.0114	-0.106169		4.92217	-20.0105	-0.120415		4.92217	-20.0127	-0.116186		4.92217	-20.0131	-0.114397
	4.92467	-20.0115	-0.111423		4.92467	-20.0109	-0.106196		4.92467	-20.0114	-0.120401		4.92467	-20.0109	-0.116196		4.92467	-20.0124	-0.114401
	4.92633	-20.0121	-0.111445		4.92633	-20.0104	-0.106212		4.92633	-20.0108	-0.120387		4.92633	-20.0137	-0.116204		4.92633	-20.0131	-0.114401
	4.928	-20.0127	-0.111466		4.928	-20.0108	-0.106225		4.928	-20.0112	-0.120367		4.928	-20.012	-0.116207		4.928	-20.013	-0.114402
	4.9305	-20.0116	-0.111498		4.9305	-20.0093	-0.106247		4.9305	-20.0108	-0.120324		4.9305	-20.0144	-0.11621		4.9305	-20.014	-0.114403
	4.933	-20.0116	-0.111529		4.933	-20.0118	-0.106271		4.933	-20.0114	-0.12028		4.933	-20.0165	-0.116213		4.933	-20.0138	-0.114405
	4.93467	-20.0121	-0.111557		4.93467	-20.0122	-0.106282		4.93467	-20.0104	-0.120263		4.93467	-20.012	-0.116217		4.93467	-20.0132	-0.114403
	4.93633	-20.011	-0.111582		4.93633	-20.0111	-0.106292		4.93633	-20.0109	-0.120248		4.93633	-20.014	-0.11622		4.93633	-20.0146	-0.1144
	4.93883	-20.011	-0.111617		4.93883	-20.0123	-0.106311		4.93883	-20.0112	-0.120242		4.93883	-20.0127	-0.116225		4.93883	-20.0134	-0.114402
	4.94133	-20.0118	-0.111656		4.94133	-20.0117	-0.106327		4.94133	-20.0107	-0.120237		4.94133	-20.0102	-0.116231		4.94133	-20.0126	-0.114405
	4.943	-20.0112	-0.111684		4.943	-20.0113	-0.106337		4.943	-20.0096	-0.120235		4.943	-20.0138	-0.116236		4.943	-20.013	-0.114409
	4.94467	-20.0123	-0.111707		4.94467	-20.0104	-0.106348		4.94467	-20.0116	-0.120239		4.94467	-20.0113	-0.116241		4.94467	-20.0128	-0.114411
	4.94717	-20.0113	-0.111739		4.94717	-20.0114	-0.106368		4.94717	-20.0103	-0.120245		4.94717	-20.0119	-0.116254		4.94717	-20.0133	-0.114418
	4.94967	-20.0121	-0.111772		4.94967	-20.0128	-0.106389		4.94967	-20.0102	-0.120244		4.94967	-20.0141	-0.116265		4.94967	-20.0129	-0.114427
	4.95133	-20.0125	-0.111793		4.95133	-20.0115	-0.1064		4.95133	-20.011	-0.120243		4.95133	-20.0108	-0.116275		4.95133	-20.0146	-0.114432
	4.953	-20.0118	-0.111819		4.953	-20.0126	-0.106407		4.953	-20.0091	-0.120243		4.953	-20.0147	-0.116287		4.953	-20.0133	-0.114437
	4.9555	-20.0102	-0.111856		4.9555	-20.0109	-0.106424		4.9555	-20.0098	-0.120239		4.9555	-20.0132	-0.116303		4.9555	-20.013	-0.114446
	4.958	-20.0096	-0.111897		4.958	-20.0112	-0.106442		4.958	-20.0108	-0.120235		4.958	-20.0124	-0.116321		4.958	-20.0138	-0.114454
	4.95967	-20.0114	-0.111925		4.95967	-20.0117	-0.106455		4.95967	-20.0105	-0.120233		4.95967	-20.0155	-0.11633		4.95967	-20.0137	-0.114462
	4.96217	-20.0101	-0.111964		4.96217	-20.0108	-0.106478		4.96217	-20.0112	-0.120229		4.96217	-20.0129	-0.11634		4.96217	-20.0135	-0.114475
	4.96467	-20.0096	-0.112002		4.96467	-20.0117	-0.106506		4.96467	-20.012	-0.120225		4.96467	-20.0127	-0.116348		4.96467	-20.0139	-0.114486
	4.96633	-20.0103	-0.112025		4.96633	-20.0124	-0.106522		4.96633	-20.012	-0.120224		4.96633	-20.0162	-0.116352		4.96633	-20.0134	-0.114497
	4.968	-20.0116	-0.112045		4.968	-20.012	-0.10654		4.968	-20.0124	-0.120222		4.968	-20.0116	-0.116353		4.968	-20.012	-0.114503
	4.9705	-20.0113	-0.11207		4.9705	-20.0117	-0.106564		4.9705	-20.0118	-0.120215		4.9705	-20.0125	-0.116356		4.9705	-20.0119	-0.114508
	4.973	-20.0111	-0.112101		4.973	-20.0116	-0.106582		4.973	-20.0115	-0.120215		4.973	-20.0152	-0.116365		4.973	-20.012	-0.114511
	4.97467	-20.0111	-0.112126		4.97467	-20.0115	-0.106591		4.97467	-20.0103	-0.120222		4.97467	-20.0108	-0.116374		4.97467	-20.0136	-0.114516
	4.97633	-20.0118	-0.112148		4.97633	-20.0115	-0.106601		4.97633	-20.0117	-0.120225		4.97633	-20.0123	-0.116383		4.97633	-20.014	-0.114521
	4.97883	-20.0113	-0.112184		4.97883	-20.0106	-0.106621		4.97883	-20.0099	-0.120231		4.97883	-20.012	-0.116399		4.97883	-20.0136	-0.114526
	4.98133	-20.0104	-0.11222		4.98133	-20.0102	-0.106641		4.98133	-20.0104	-0.120236		4.98133	-20.0115	-0.116414		4.98133	-20.0147	-0.114534
	4.983	-20.0114	-0.112244		4.983	-20.011	-0.106653		4.983	-20.011	-0.120237		4.983	-20.0138	-0.116423		4.983	-20.0143	-0.11454
	4.98467	-20.0109	-0.112268		4.98467	-20.0117	-0.106665		4.98467	-20.0101	-0.120233		4.98467	-20.0109	-0.116432		4.98467	-20.0142	-0.114548
	4.98717	-20.0114	-0.1123		4.98717	-20.0113	-0.106685		4.98717	-20.0115	-0.120228		4.98717	-20.0117	-0.116445		4.98717	-20.0142	-0.114559
	4.98967	-20.0124	-0.112334		4.98967	-20.0119	-0.106703		4.98967	-20.0111	-0.120222		4.98967	-20.0143	-0.11646		4.98967	-20.0135	-0.114568
	4.99133	-20.0107	-0.112359		4.99133	-20.0115	-0.106717		4.99133	-20.0124	-0.120224		4.99133	-20.0118	-0.116468		4.99133	-20.0147	-0.114576
	4.99383	-20.0112	-0.112395		4.99383	-20.0115	-0.106734		4.99383	-20.0119	-0.12023		4.99383	-20.0136	-0.116481		4.99383	-20.013	-0.114588
	4.99633	-20.0116	-0.112431		4.99633	-20.0114	-0.106749		4.99633	-20.0114	-0.120237		4.99633	-20.0156	-0.116491		4.99633	-20.0128	-0.114601
	4.998	-20.0109	-0.112453		4.998	-20.0121	-0.10676		4.998	-20.0112	-0.120239		4.998	-20.0129	-0.1165		4.998	-20.014	-0.114608
	4.99967	-20.0106	-0.11247		4.99967	-20.0115	-0.106768		4.99967	-20.0102	-0.120241		4.99967	-20.0156	-0.11651		4.99967	-20.0135	-0.114616
	5.00217	-20.0115	-0.112496		5.00217	-20.0127	-0.106777		5.00217	-20.0107	-0.120242		5.00217	-20.0126	-0.116522		5.00217	-20.0126	-0.114621
	5.00467	-20.0118	-0.112519		5.00467	-20.0121	-0.106788		5.00467	-20.0106	-0.12024		5.00467	-20.0104	-0.116536		5.00467	-20.013	-0.114623
	5.00633	-20.012	-0.112539		5.00633	-20.0106	-0.106797		5.00633	-20.0105	-0.120235		5.00633	-20.0144	-0.116549		5.00633	-20.0131	-0.114625
	5.008	-20.0119	-0.11256		5.008	-20.0129	-0.106805		5.008	-20.0109	-0.120232		5.008	-20.0119	-0.116561		5.008	-20.0124	-0.114627
	5.0105	-20.0113	-0.112598		5.0105	-20.012	-0.10682		5.0105	-20.0108	-0.120229		5.0105	-20.0139	-0.116576		5.0105	-20.0121	-0.114628
	5.013	-20.0121	-0.112637		5.013	-20.011	-0.106843		5.013	-20.0111	-0.120231		5.013	-20.0144	-0.116588		5.013	-20.0128	-0.114631
	5.01467	-20.0097	-0.112663		5.01467	-20.0111	-0.106856		5.01467	-20.0122	-0.120233		5.01467	-20.0117	-0.116594		5.01467	-20.012	-0.114636
	5.01633	-20.0118	-0.112691		5.01633	-20.0118	-0.10687		5.01633	-20.01	-0.120234		5.01633	-20.0149	-0.116601		5.01633	-20.0129	-0.114641
	5.01883	-20.0113	-0.11273		5.01883	-20.0107	-0.106892		5.01883	-20.0123	-0.120238		5.01883	-20.0127	-0.116607		5.01883	-20.0131	-0.114648
	5.02133	-20.01	-0.11276		5.02133	-20.0111	-0.106917		5.02133	-20.0113	-0.120246		5.02133	-20.0104	-0.116611		5.02133	-20.0135	-0.11465
	5.023	-20.0118	-0.11278		5.023	-20.0113	-0.106934		5.023	-20.0109	-0.120251		5.023	-20.0132	-0.116614		5.023	-20.0149	-0.114653
	5.02467	-20.0097	-0.112801		5.02467	-20.0123	-0.106952		5.02467	-20.011	-0.120256		5.02467	-20.011	-0.116617		5.02467	-20.0139	-0.114658
	5.02717	-20.0111	-0.112832		5.02717	-20.0114	-0.106977		5.02717	-20.0108	-0.120268		5.02717	-20.0127	-0.116622		5.02717	-20.0136	-0.114664
	5.02967	-20.0106	-0.112864		5.02967	-20.0107	-0.106999		5.02967	-20.0099	-0.120283		5.02967	-20.0143	-0.116634		5.02967	-20.0151	-0.114664
	5.03133	-20.0108	-0.112885		5.03133	-20.0103	-0.107012		5.03133	-20.0112	-0.120293		5.03133	-20.0104	-0.116644		5.03133	-20.0126	-0.114663
	5.03383	-20.0101	-0.112919		5.03383	-20.011	-0.107025		5.03383	-20.0107	-0.120313		5.03383	-20.0125	-0.116661		5.03383	-20.013	-0.114665
	5.03633	-20.0127	-0.112959		5.03633	-20.0117	-0.107034		5.03633	-20.011	-0.120337		5.03633	-20.0129	-0.116683		5.03633	-20.0128	-0.114671
	5.038	-20.0114	-0.112991		5.038	-20.0107	-0.107035		5.038	-20.0112	-0.120352		5.038	-20.0096	-0.116696		5.038	-20.0125	-0.114678
	5.03967	-20.0119	-0.113026		5.03967	-20.0111	-0.107038		5.03967	-20.0111	-0.120367		5.03967	-20.0116	-0.116707		5.03967	-20.0123	-0.114686
	5.04217	-20.0104	-0.113087		5.04217	-20.0116	-0.107044		5.04217	-20.0111	-0.120392		5.04217	-20.0107	-0.116719		5.04217	-20.0123	-0.1147
	5.04467	-20.0113	-0.113152		5.04467	-20.0094	-0.107049		5.04467	-20.011	-0.120422		5.04467	-20.0099	-0.11673		5.04467	-20.0126	-0.114722
	5.04633	-20.0103	-0.113194		5.04633	-20.0104	-0.107055		5.04633	-20.0107	-0.120451		5.04633	-20.0118	-0.116736		5.04633	-20.0122	-0.114734
	5.048	-20.0089	-0.113239		5.048	-20.0103	-0.10706		5.048	-20.0109	-0.120484		5.048	-20.01	-0.116739		5.048	-20.012	-0.114747
	5.0505	-20.0095	-0.113309		5.0505	-20.0098	-0.107064		5.0505	-20.0104	-0.120619		5.0505	-20.0109	-0.116734		5.0505	-20.0125	-0.11477
	5.053	-20.0117	-0.113388		5.053	-20.0101	-0.107061		5.053	-20.0114	-0.120856		5.053	-20.0107	-0.116724		5.053	-20.0119	-0.114794
	5.05467	-20.0103	-0.113457		5.05467	-20.0098	-0.107058		5.05467	-20.01	-0.121122		5.05467	-20.0096	-0.116718		5.05467	-20.0121	-0.114815
	5.05633	-20.0111	-0.113555		5.05633	-20.0086	-0.107045		5.05633	-20.0094	-0.121552		5.05633	-20.0107	-0.116711		5.05633	-20.0103	-0.11484
	5.05883	-20.0103	-0.113819		5.05883	-20.0091	-0.107032		5.05883	-20.0103	-0.122432		5.05883	-20.0095	-0.116703		5.05883	-20.0111	-0.114883
	5.06133	-20.0085	-0.114271		5.06133	-20.008	-0.107026		5.06133	-20.0119	-0.12366		5.06133	-20.0089	-0.116702		5.06133	-20.0101	-0.114934
	5.063	-20.009	-0.114698		5.063	-20.0083	-0.107025		5.063	-20.0119	-0.124667		5.063	-20.0108	-0.116706		5.063	-20.011	-0.114973
	5.06467	-20.009	-0.11518		5.06467	-20.0068	-0.107025		5.06467	-20.0099	-0.125922		5.06467	-20.0073	-0.116716		5.06467	-20.0114	-0.115017
	5.06717	-20.0088	-0.116263		5.06717	-20.0064	-0.107027		5.06717	-20.0098	-0.12843		5.06717	-20.0081	-0.116741		5.06717	-20.0101	-0.11515
	5.06967	-20.0085	-0.117585		5.06967	-20.0058	-0.107032		5.06967	-20.0101	-0.132084		5.06967	-20.007	-0.116771		5.06967	-20.01	-0.115409
	5.07133	-20.0074	-0.118787		5.07133	-20.0047	-0.10704		5.07133	-20.0108	-0.135059		5.07133	-20.0047	-0.116796		5.07133	-20.0103	-0.11564
	5.07383	-20.0065	-0.120962		5.07383	-20.0039	-0.107061		5.07383	-20.0082	-0.14074		5.07383	-20.0055	-0.116838		5.07383	-20.0083	-0.116201
	5.07633	-20.0063	-0.123543		5.07633	-20.0037	-0.107091		5.07633	-20.0091	-0.148011		5.07633	-20.0051	-0.116886		5.07633	-20.0075	-0.117028
	5.078	-20.0058	-0.125441		5.078	-20.0013	-0.107116		5.078	-20.0086	-0.153978		5.078	-20.0032	-0.116925		5.078	-20.0058	-0.117812
	5.07967	-20.0037	-0.127661		5.07967	-20.0025	-0.107143		5.07967	-20.008	-0.160006		5.07967	-20.004	-0.116986		5.07967	-20.0066	-0.118888
	5.08217	-20.0042	-0.131773		5.08217	-20.0003	-0.10719		5.08217	-20.008	-0.170557		5.08217	-20.0035	-0.117141		5.08217	-20.0047	-0.12091
	5.08467	-20.0025	-0.136608		5.08467	-19.9984	-0.107245		5.08467	-20.0062	-0.183143		5.08467	-20.0009	-0.117373		5.08467	-20.0032	-0.123616
	5.08633	-20.0029	-0.140549		5.08633	-19.9988	-0.107283		5.08633	-20.0064	-0.192619		5.08633	-20.003	-0.117594		5.08633	-20.0039	-0.126178
	5.088	-20.0018	-0.144782		5.088	-19.9981	-0.107332		5.088	-20.0059	-0.202646		5.088	-19.9998	-0.117922		5.088	-20.0019	-0.129023
	5.0905	-20.0004	-0.15255		5.0905	-19.9977	-0.107503		5.0905	-20.0036	-0.219579		5.0905	-19.9994	-0.118798		5.0905	-20.0015	-0.134251
	5.093	-19.9999	-0.161222		5.093	-19.9962	-0.107829		5.093	-20.0025	-0.237299		5.093	-19.9992	-0.120087		5.093	-20	-0.140545
	5.09467	-19.9986	-0.167646		5.09467	-19.9948	-0.108195		5.09467	-20.0018	-0.249657		5.09467	-19.9945	-0.1214		5.09467	-20.0002	-0.145286
	5.09633	-19.9984	-0.174126		5.09633	-19.9933	-0.108712		5.09633	-20.0008	-0.262368		5.09633	-19.9953	-0.123031		5.09633	-19.999	-0.150405
	5.09883	-19.9967	-0.184376		5.09883	-19.9905	-0.109686		5.09883	-19.9999	-0.279891		5.09883	-19.9943	-0.125961		5.09883	-19.998	-0.159757
	5.10133	-19.9951	-0.195761		5.10133	-19.9889	-0.111252		5.10133	-19.9972	-0.296751		5.10133	-19.9899	-0.129977		5.10133	-19.996	-0.16984
	5.103	-19.9948	-0.203728		5.103	-19.9885	-0.11262		5.103	-19.9979	-0.307437		5.103	-19.9921	-0.133374		5.103	-19.9957	-0.177017
	5.1055	-19.9926	-0.216189		5.1055	-19.9869	-0.114923		5.1055	-19.9979	-0.323757		5.1055	-19.9903	-0.139265		5.1055	-19.9933	-0.189256
	5.108	-19.991	-0.228882		5.108	-19.9855	-0.118006		5.108	-19.9958	-0.340338		5.108	-19.9869	-0.146473		5.108	-19.9917	-0.202387
	5.10967	-19.9911	-0.237469		5.10967	-19.9847	-0.120585		5.10967	-19.995	-0.351879		5.10967	-19.9879	-0.152193		5.10967	-19.9901	-0.212113
	5.11133	-19.9887	-0.246705		5.11133	-19.9832	-0.123618		5.11133	-19.9957	-0.363259		5.11133	-19.9851	-0.158696		5.11133	-19.9901	-0.222732
	5.11383	-19.9872	-0.260638		5.11383	-19.9813	-0.129212		5.11383	-19.9927	-0.381008		5.11383	-19.9836	-0.170305		5.11383	-19.988	-0.239316
	5.11633	-19.9854	-0.274548		5.11633	-19.979	-0.135608		5.11633	-19.9915	-0.398074		5.11633	-19.9823	-0.182293		5.11633	-19.9873	-0.256727
	5.118	-19.9831	-0.284134		5.118	-19.9774	-0.141019		5.118	-19.9893	-0.4087		5.118	-19.9786	-0.190472		5.118	-19.986	-0.269255
	5.11967	-19.9834	-0.293783		5.11967	-19.9765	-0.146979		5.11967	-19.9894	-0.419448		5.11967	-19.9812	-0.199512		5.11967	-19.9853	-0.280733
	5.12217	-19.981	-0.307298		5.12217	-19.9742	-0.156961		5.12217	-19.9868	-0.433421		5.12217	-19.9776	-0.21354		5.12217	-19.9822	-0.297412
	5.12467	-19.9796	-0.320095		5.12467	-19.9725	-0.167759		5.12467	-19.9859	-0.445175		5.12467	-19.9741	-0.228549		5.12467	-19.981	-0.314871
	5.12633	-19.9788	-0.328803		5.12633	-19.9717	-0.175614		5.12633	-19.9857	-0.45265		5.12633	-19.9756	-0.239373		5.12633	-19.9795	-0.325868
	5.128	-19.9769	-0.33774		5.128	-19.969	-0.183585		5.128	-19.9832	-0.460866		5.128	-19.9707	-0.251116		5.128	-19.9781	-0.336227
	5.1305	-19.9751	-0.351365		5.1305	-19.9685	-0.195873		5.1305	-19.982	-0.47442		5.1305	-19.972	-0.267819		5.1305	-19.9765	-0.351508
	5.133	-19.9735	-0.364506		5.133	-19.9653	-0.208446		5.133	-19.9792	-0.487904		5.133	-19.9701	-0.284301		5.133	-19.9739	-0.364815
	5.13467	-19.971	-0.37282		5.13467	-19.964	-0.217184		5.13467	-19.9768	-0.495947		5.13467	-19.9656	-0.294956		5.13467	-19.973	-0.374089
	5.13633	-19.97	-0.381163		5.13633	-19.963	-0.226204		5.13633	-19.9769	-0.505056		5.13633	-19.9654	-0.30574		5.13633	-19.9728	-0.384285
	5.13883	-19.9673	-0.392952		5.13883	-19.9594	-0.240309		5.13883	-19.9744	-0.517999		5.13883	-19.9641	-0.322281		5.13883	-19.9705	-0.396802
	5.14133	-19.9647	-0.404976		5.14133	-19.9572	-0.253901		5.14133	-19.9728	-0.531878		5.14133	-19.9611	-0.33886		5.14133	-19.9681	-0.40997
	5.143	-19.964	-0.41289		5.143	-19.9559	-0.262493		5.143	-19.9713	-0.540315		5.143	-19.9623	-0.349372		5.143	-19.9653	-0.420485
	5.1455	-19.9618	-0.424181		5.1455	-19.9534	-0.274269		5.1455	-19.9695	-0.552455		5.1455	-19.959	-0.365352		5.1455	-19.9626	-0.435397
	5.148	-19.9588	-0.436137		5.148	-19.9519	-0.286127		5.148	-19.9671	-0.564539		5.148	-19.9538	-0.381087		5.148	-19.9604	-0.44946
	5.14967	-19.9575	-0.443603		5.14967	-19.9482	-0.29414		5.14967	-19.9648	-0.572103		5.14967	-19.957	-0.390138		5.14967	-19.9602	-0.459006
	5.15133	-19.9551	-0.450681		5.15133	-19.9473	-0.302409		5.15133	-19.9649	-0.579501		5.15133	-19.9529	-0.398706		5.15133	-19.9583	-0.468674
	5.15383	-19.9525	-0.460387		5.15383	-19.9445	-0.314982		5.15383	-19.962	-0.589775		5.15383	-19.9502	-0.412032		5.15383	-19.9555	-0.483179
	5.15633	-19.9513	-0.469493		5.15633	-19.9417	-0.327855		5.15633	-19.9589	-0.601321		5.15633	-19.9494	-0.424203		5.15633	-19.9534	-0.495251
	5.158	-19.9483	-0.476287		5.158	-19.9405	-0.336195		5.158	-19.9592	-0.608681		5.158	-19.9452	-0.431968		5.158	-19.9515	-0.50227
	5.15967	-19.9477	-0.483177		5.15967	-19.9396	-0.343677		5.15967	-19.9554	-0.616561		5.15967	-19.9458	-0.43991		5.15967	-19.9503	-0.509417
	5.16217	-19.9445	-0.492883		5.16217	-19.9359	-0.35413		5.16217	-19.9528	-0.629002		5.16217	-19.9413	-0.450876		5.16217	-19.9481	-0.520214
	5.16467	-19.9429	-0.501384		5.16467	-19.9334	-0.363352		5.16467	-19.9509	-0.642448		5.16467	-19.9382	-0.462291		5.16467	-19.9454	-0.530537
	5.16633	-19.9401	-0.508703		5.16633	-19.9326	-0.369541		5.16633	-19.949	-0.650497		5.16633	-19.9398	-0.470451		5.16633	-19.9423	-0.537743
	5.168	-19.9371	-0.515788		5.168	-19.9311	-0.376043		5.168	-19.9468	-0.658599		5.168	-19.9338	-0.478568		5.168	-19.9403	-0.545621
	5.1705	-19.9357	-0.526431		5.1705	-19.9275	-0.386352		5.1705	-19.9447	-0.668609		5.1705	-19.9323	-0.491605		5.1705	-19.9384	-0.55794
	5.173	-19.9333	-0.536365		5.173	-19.9247	-0.3982		5.173	-19.9433	-0.678417		5.173	-19.9306	-0.504646		5.173	-19.9351	-0.570246
	5.17467	-19.932	-0.542486		5.17467	-19.9239	-0.406288		5.17467	-19.9417	-0.684496		5.17467	-19.9273	-0.514024		5.17467	-19.9341	-0.577523
	5.17633	-19.9297	-0.548637		5.17633	-19.9207	-0.415112		5.17633	-19.9386	-0.689768		5.17633	-19.9274	-0.522057		5.17633	-19.9319	-0.584689
	5.17883	-19.9267	-0.558016		5.17883	-19.9177	-0.427434		5.17883	-19.9371	-0.699063		5.17883	-19.9228	-0.534323		5.17883	-19.9295	-0.594998
	5.18133	-19.9233	-0.566756		5.18133	-19.9155	-0.438039		5.18133	-19.9345	-0.708414		5.18133	-19.9207	-0.54565		5.18133	-19.9262	-0.606768
	5.183	-19.9218	-0.571979		5.183	-19.9133	-0.443447		5.183	-19.932	-0.715495		5.183	-19.9206	-0.551566		5.183	-19.9258	-0.614775
	5.1855	-19.9184	-0.58122		5.1855	-19.9097	-0.450802		5.1855	-19.9289	-0.727109		5.1855	-19.9164	-0.561239		5.1855	-19.9222	-0.626499
	5.188	-19.9144	-0.591283		5.188	-19.9059	-0.457834		5.188	-19.9259	-0.740281		5.188	-19.9122	-0.571225		5.188	-19.9191	-0.637845
	5.18967	-19.9131	-0.598615		5.18967	-19.9049	-0.462611		5.18967	-19.9248	-0.746828		5.18967	-19.9142	-0.577587		5.18967	-19.9181	-0.646285
	5.19133	-19.9103	-0.605645		5.19133	-19.9026	-0.466875		5.19133	-19.9222	-0.754002		5.19133	-19.9081	-0.584461		5.19133	-19.9151	-0.655063
	5.19383	-19.907	-0.615038		5.19383	-19.8997	-0.474254		5.19383	-19.9198	-0.764469		5.19383	-19.9067	-0.596671		5.19383	-19.9126	-0.666392
	5.19633	-19.9052	-0.624335		5.19633	-19.8966	-0.482599		5.19633	-19.9163	-0.773091		5.19633	-19.9059	-0.608133		5.19633	-19.9101	-0.676543
	5.198	-19.9031	-0.631209		5.198	-19.894	-0.488215		5.198	-19.914	-0.77758		5.198	-19.9017	-0.615237		5.198	-19.9071	-0.682897
	5.19967	-19.9018	-0.637316		5.19967	-19.8917	-0.494002		5.19967	-19.9136	-0.782575		5.19967	-19.9	-0.623033		5.19967	-19.9051	-0.689742
	5.20217	-19.8977	-0.644645		5.20217	-19.8893	-0.50286		5.20217	-19.9089	-0.790364		5.20217	-19.8961	-0.634192		5.20217	-19.9013	-0.69928
	5.20467	-19.894	-0.651019		5.20467	-19.8845	-0.512407		5.20467	-19.9064	-0.799232		5.20467	-19.8919	-0.64433		5.20467	-19.8993	-0.707308
	5.20633	-19.8925	-0.655096		5.20633	-19.8839	-0.518938		5.20633	-19.9036	-0.805051		5.20633	-19.8918	-0.651426		5.20633	-19.8969	-0.712392
	5.208	-19.8895	-0.65993		5.208	-19.8816	-0.525422		5.208	-19.9009	-0.811173		5.208	-19.8887	-0.656624		5.208	-19.8964	-0.716691
	5.2105	-19.8864	-0.667998		5.2105	-19.8785	-0.533143		5.2105	-19.8987	-0.821147		5.2105	-19.8863	-0.664906		5.2105	-19.8914	-0.723906
	5.213	-19.884	-0.675259		5.213	-19.8756	-0.541368		5.213	-19.8952	-0.832817		5.213	-19.8843	-0.673802		5.213	-19.8889	-0.731668
	5.21467	-19.8813	-0.678852		5.21467	-19.8731	-0.547329		5.21467	-19.8923	-0.839623		5.21467	-19.8805	-0.67871		5.21467	-19.8864	-0.737033
	5.21717	-19.8775	-0.684245		5.21717	-19.8695	-0.555823		5.21717	-19.889	-0.846209		5.21717	-19.8773	-0.686984		5.21717	-19.8832	-0.747022
	5.21967	-19.8744	-0.690326		5.21967	-19.8658	-0.562863		5.21967	-19.8876	-0.852123		5.21967	-19.8754	-0.695885		5.21967	-19.8814	-0.758627
	5.22133	-19.8715	-0.694016		5.22133	-19.8648	-0.567238		5.22133	-19.8855	-0.856038		5.22133	-19.869	-0.7024		5.22133	-19.8792	-0.766309
	5.223	-19.8691	-0.697545		5.223	-19.8612	-0.570991		5.223	-19.8825	-0.860219		5.223	-19.8689	-0.707349		5.223	-19.8757	-0.77417
	5.2255	-19.8662	-0.703013		5.2255	-19.8581	-0.577645		5.2255	-19.8783	-0.865009		5.2255	-19.8665	-0.716702		5.2255	-19.8724	-0.783636
	5.228	-19.8627	-0.709668		5.228	-19.8558	-0.584793		5.228	-19.8752	-0.871005		5.228	-19.8627	-0.727479		5.228	-19.8697	-0.792954
	5.22967	-19.8603	-0.714478		5.22967	-19.8517	-0.589838		5.22967	-19.8728	-0.876378		5.22967	-19.8628	-0.735431		5.22967	-19.8663	-0.798061
	5.23133	-19.858	-0.720139		5.23133	-19.8486	-0.594707		5.23133	-19.8699	-0.882186		5.23133	-19.8573	-0.742469		5.23133	-19.8649	-0.802449
	5.23383	-19.8544	-0.728439		5.23383	-19.8454	-0.602457		5.23383	-19.8676	-0.88979		5.23383	-19.856	-0.754786		5.23383	-19.8618	-0.810458
	5.23633	-19.8521	-0.735857		5.23633	-19.8418	-0.611316		5.23633	-19.865	-0.897534		5.23633	-19.8516	-0.765936		5.23633	-19.8585	-0.819417
	5.238	-19.8481	-0.741166		5.238	-19.8394	-0.616595		5.238	-19.8624	-0.904648		5.238	-19.8486	-0.773052		5.238	-19.856	-0.824987
	5.23967	-19.8479	-0.745209		5.23967	-19.8361	-0.622514		5.23967	-19.8589	-0.911884		5.23967	-19.8478	-0.777239		5.23967	-19.8517	-0.829836
	5.24217	-19.8432	-0.750118		5.24217	-19.8326	-0.630397		5.24217	-19.8568	-0.9197		5.24217	-19.8434	-0.781818		5.24217	-19.8499	-0.837047
	5.24467	-19.8401	-0.75502		5.24467	-19.8313	-0.637766		5.24467	-19.8533	-0.926959		5.24467	-19.8393	-0.785553		5.24467	-19.8453	-0.844801
	5.24633	-19.8388	-0.758364		5.24633	-19.8275	-0.643272		5.24633	-19.8509	-0.930615		5.24633	-19.8388	-0.789883		5.24633	-19.8446	-0.850058
	5.248	-19.8353	-0.762357		5.248	-19.8253	-0.649591		5.248	-19.8475	-0.934988		5.248	-19.8344	-0.795673		5.248	-19.8413	-0.854507
	5.2505	-19.8306	-0.769306		5.2505	-19.821	-0.656508		5.2505	-19.845	-0.940408		5.2505	-19.8329	-0.803961		5.2505	-19.8383	-0.860268
	5.253	-19.8265	-0.776689		5.253	-19.818	-0.660944		5.253	-19.8389	-0.944782		5.253	-19.8289	-0.812709		5.253	-19.835	-0.867747
	5.25467	-19.8238	-0.781625		5.25467	-19.8152	-0.662605		5.25467	-19.8388	-0.947123		5.25467	-19.8256	-0.818168		5.25467	-19.8325	-0.873531
	5.25717	-19.8198	-0.788587		5.25717	-19.8112	-0.664998		5.25717	-19.8341	-0.954745		5.25717	-19.8218	-0.826356		5.25717	-19.828	-0.881715
	5.25967	-19.8157	-0.795812		5.25967	-19.8079	-0.667756		5.25967	-19.8307	-0.962236		5.25967	-19.8192	-0.833036		5.25967	-19.8249	-0.889853
	5.26133	-19.8117	-0.799841		5.26133	-19.8045	-0.670143		5.26133	-19.8281	-0.966998		5.26133	-19.8166	-0.837094		5.26133	-19.8228	-0.896112
	5.263	-19.8105	-0.803318		5.263	-19.8026	-0.673159		5.263	-19.8254	-0.971849		5.263	-19.816	-0.841463		5.263	-19.8189	-0.90225
	5.2655	-19.8076	-0.808555		5.2655	-19.7996	-0.679782		5.2655	-19.8212	-0.980037		5.2655	-19.8109	-0.849175		5.2655	-19.816	-0.910892
	5.268	-19.8037	-0.814142		5.268	-19.795	-0.687551		5.268	-19.8188	-0.987823		5.268	-19.8046	-0.857803		5.268	-19.8137	-0.917739
	5.26967	-19.8028	-0.818101		5.26967	-19.793	-0.692664		5.26967	-19.8152	-0.992352		5.26967	-19.803	-0.86322		5.26967	-19.8104	-0.920499
	5.27133	-19.7971	-0.821869		5.27133	-19.7889	-0.697172		5.27133	-19.8122	-0.995459		5.27133	-19.7999	-0.869199		5.27133	-19.8072	-0.922805
	5.27383	-19.7943	-0.826677		5.27383	-19.7869	-0.702017		5.27383	-19.8083	-0.997867		5.27383	-19.7977	-0.876021		5.27383	-19.8034	-0.927025
	5.27633	-19.7909	-0.830707		5.27633	-19.7819	-0.706728		5.27633	-19.8045	-1.00065		5.27633	-19.7942	-0.883326		5.27633	-19.8007	-0.932969
	5.278	-19.7875	-0.832624		5.278	-19.779	-0.70961		5.278	-19.8022	-1.00268		5.278	-19.7918	-0.888224		5.278	-19.7992	-0.937584
	5.27967	-19.7858	-0.834527		5.27967	-19.7771	-0.712589		5.27967	-19.8	-1.00449		5.27967	-19.79	-0.893811		5.27967	-19.7961	-0.943875
	5.28217	-19.7821	-0.838242		5.28217	-19.7723	-0.717829		5.28217	-19.798	-1.00843		5.28217	-19.7866	-0.901615		5.28217	-19.7905	-0.954053
	5.28467	-19.7784	-0.842098		5.28467	-19.7693	-0.722817		5.28467	-19.7923	-1.01521		5.28467	-19.7813	-0.907405		5.28467	-19.7867	-0.96549
	5.28633	-19.7754	-0.845075		5.28633	-19.767	-0.72658		5.28633	-19.79	-1.02063		5.28633	-19.7786	-0.910381		5.28633	-19.784	-0.970789
	5.288	-19.7727	-0.848236		5.288	-19.7634	-0.730564		5.288	-19.7889	-1.02492		5.288	-19.7748	-0.912323		5.288	-19.781	-0.97479
	5.2905	-19.7691	-0.854491		5.2905	-19.7606	-0.735827		5.2905	-19.7833	-1.03018		5.2905	-19.7727	-0.915417		5.2905	-19.7778	-0.979204
	5.293	-19.7643	-0.860337		5.293	-19.7573	-0.741219		5.293	-19.7798	-1.03486		5.293	-19.7694	-0.918296		5.293	-19.774	-0.982235
	5.29467	-19.7611	-0.863557		5.29467	-19.7553	-0.744799		5.29467	-19.7751	-1.03773		5.29467	-19.7657	-0.920666		5.29467	-19.7701	-0.98331
	5.29717	-19.7573	-0.867558		5.29717	-19.7492	-0.750122		5.29717	-19.7715	-1.0417		5.29717	-19.7612	-0.927518		5.29717	-19.7678	-0.985927
	5.29967	-19.7545	-0.871286		5.29967	-19.7456	-0.75464		5.29967	-19.7686	-1.04526		5.29967	-19.759	-0.935103		5.29967	-19.763	-0.991045
	5.30133	-19.7489	-0.873584		5.30133	-19.7426	-0.757547		5.30133	-19.7648	-1.04838		5.30133	-19.7547	-0.941327		5.30133	-19.7615	-0.995169
	5.303	-19.7464	-0.875438		5.303	-19.7388	-0.760449		5.303	-19.7626	-1.052		5.303	-19.7534	-0.94593		5.303	-19.7592	-0.999449
	5.3055	-19.7427	-0.877737		5.3055	-19.7365	-0.763695		5.3055	-19.759	-1.05728		5.3055	-19.7493	-0.953292		5.3055	-19.7558	-1.00584
	5.308	-19.7385	-0.880599		5.308	-19.7319	-0.767393		5.308	-19.7557	-1.06252		5.308	-19.7435	-0.961208		5.308	-19.7492	-1.01202
	5.30967	-19.7368	-0.882925		5.30967	-19.7279	-0.770858		5.30967	-19.7533	-1.06547		5.30967	-19.7429	-0.966269		5.30967	-19.7472	-1.01573
	5.31133	-19.7345	-0.885063		5.31133	-19.7256	-0.774615		5.31133	-19.7487	-1.06763		5.31133	-19.7391	-0.970832		5.31133	-19.7453	-1.01829
	5.31383	-19.7305	-0.888473		5.31383	-19.7213	-0.780455		5.31383	-19.7465	-1.07108		5.31383	-19.735	-0.976491		5.31383	-19.7417	-1.02152
	5.31633	-19.7266	-0.893294		5.31633	-19.7173	-0.7855		5.31633	-19.741	-1.07428		5.31633	-19.7315	-0.981844		5.31633	-19.7376	-1.02544
	5.318	-19.7221	-0.89708		5.318	-19.7162	-0.788308		5.318	-19.7387	-1.07621		5.318	-19.7272	-0.985639		5.318	-19.734	-1.02742
	5.31967	-19.7191	-0.900969		5.31967	-19.7119	-0.791009		5.31967	-19.7356	-1.0788		5.31967	-19.7242	-0.989106		5.31967	-19.7308	-1.02965
	5.32217	-19.716	-0.905324		5.32217	-19.7082	-0.794962		5.32217	-19.7317	-1.08236		5.32217	-19.7216	-0.99368		5.32217	-19.7271	-1.03368
	5.32467	-19.711	-0.90913		5.32467	-19.704	-0.797887		5.32467	-19.7268	-1.08679		5.32467	-19.7167	-0.998499		5.32467	-19.7231	-1.03862
	5.32633	-19.7097	-0.911565		5.32633	-19.7026	-0.799426		5.32633	-19.7247	-1.09028		5.32633	-19.7151	-1.00104		5.32633	-19.7218	-1.04188
	5.32883	-19.7064	-0.915129		5.32883	-19.6965	-0.802795		5.32883	-19.7201	-1.09481		5.32883	-19.7108	-1.00458		5.32883	-19.7172	-1.04642
	5.33133	-19.7007	-0.91791		5.33133	-19.6931	-0.806719		5.33133	-19.7148	-1.09892		5.33133	-19.7077	-1.00785		5.33133	-19.7138	-1.05182
	5.333	-19.6989	-0.91968		5.333	-19.6911	-0.808979		5.333	-19.7126	-1.10235		5.333	-19.7067	-1.01051		5.333	-19.7098	-1.05677
	5.33467	-19.6939	-0.921697		5.33467	-19.6883	-0.810951		5.33467	-19.7098	-1.10515		5.33467	-19.702	-1.01306		5.33467	-19.7082	-1.06089
	5.33717	-19.6909	-0.925454		5.33717	-19.6841	-0.813275		5.33717	-19.7064	-1.10815		5.33717	-19.6978	-1.01764		5.33717	-19.7027	-1.06728
	5.33967	-19.6877	-0.929208		5.33967	-19.678	-0.815888		5.33967	-19.702	-1.11062		5.33967	-19.6937	-1.0226		5.33967	-19.6986	-1.07385
	5.34133	-19.6838	-0.931106		5.34133	-19.6749	-0.818226		5.34133	-19.6993	-1.11221		5.34133	-19.6902	-1.02679		5.34133	-19.6963	-1.0779
	5.343	-19.6819	-0.932769		5.343	-19.6724	-0.820729		5.343	-19.6969	-1.11432		5.343	-19.6882	-1.03117		5.343	-19.694	-1.08179
	5.3455	-19.6765	-0.935334		5.3455	-19.6682	-0.824121		5.3455	-19.6918	-1.11745		5.3455	-19.6822	-1.0371		5.3455	-19.6889	-1.08535
	5.348	-19.6704	-0.938021		5.348	-19.6624	-0.827539		5.348	-19.6892	-1.12001		5.348	-19.6799	-1.04277		5.348	-19.6844	-1.08806
	5.34967	-19.6678	-0.939602		5.34967	-19.6593	-0.830071		5.34967	-19.6853	-1.12149		5.34967	-19.6763	-1.04588		5.34967	-19.6812	-1.08994
	5.35133	-19.6644	-0.941498		5.35133	-19.6587	-0.832383		5.35133	-19.6825	-1.12337		5.35133	-19.672	-1.04841		5.35133	-19.6788	-1.0915
	5.35383	-19.661	-0.944204		5.35383	-19.6541	-0.834916		5.35383	-19.6783	-1.12608		5.35383	-19.6685	-1.05222		5.35383	-19.6753	-1.09365
	5.35633	-19.6593	-0.947632		5.35633	-19.6502	-0.837285		5.35633	-19.674	-1.12926		5.35633	-19.6656	-1.05625		5.35633	-19.6719	-1.09566
	5.358	-19.654	-0.950279		5.358	-19.6482	-0.839025		5.358	-19.6703	-1.13122		5.358	-19.6619	-1.0584		5.358	-19.6683	-1.09841
	5.35967	-19.6527	-0.952594		5.35967	-19.643	-0.841021		5.35967	-19.6686	-1.13339		5.35967	-19.6603	-1.06121		5.35967	-19.6647	-1.10182
	5.36217	-19.6478	-0.955473		5.36217	-19.6405	-0.844827		5.36217	-19.6632	-1.13686		5.36217	-19.6552	-1.06526		5.36217	-19.6606	-1.10734
	5.36467	-19.6452	-0.958471		5.36467	-19.6361	-0.84883		5.36467	-19.6598	-1.14012		5.36467	-19.6508	-1.06889		5.36467	-19.6577	-1.11197
	5.36633	-19.6414	-0.960335		5.36633	-19.6329	-0.851713		5.36633	-19.6564	-1.14209		5.36633	-19.6505	-1.07161		5.36633	-19.6542	-1.11477
	5.36883	-19.6358	-0.962874		5.36883	-19.6279	-0.856041		5.36883	-19.6523	-1.1445		5.36883	-19.6445	-1.07552		5.36883	-19.65	-1.11817
	5.37133	-19.6302	-0.965344		5.37133	-19.6239	-0.859529		5.37133	-19.647	-1.14609		5.37133	-19.6402	-1.07928		5.37133	-19.6451	-1.12094
	5.373	-19.6284	-0.966726		5.373	-19.6207	-0.861236		5.373	-19.6452	-1.14719		5.373	-19.6373	-1.08144		5.373	-19.6429	-1.12221
	5.37467	-19.6253	-0.967908		5.37467	-19.6174	-0.862851		5.37467	-19.6425	-1.14834		5.37467	-19.6333	-1.08358		5.37467	-19.6393	-1.12397
	5.37717	-19.6212	-0.969612		5.37717	-19.6135	-0.865175		5.37717	-19.6369	-1.15027		5.37717	-19.6293	-1.08691		5.37717	-19.6346	-1.12762
	5.37967	-19.615	-0.971387		5.37967	-19.6095	-0.867244		5.37967	-19.6329	-1.15279		5.37967	-19.6251	-1.09084		5.37967	-19.6302	-1.13111
	5.38133	-19.6123	-0.972928		5.38133	-19.6066	-0.86888		5.38133	-19.6287	-1.15493		5.38133	-19.6213	-1.09323		5.38133	-19.627	-1.13359
	5.383	-19.6111	-0.974171		5.383	-19.6036	-0.870588		5.383	-19.626	-1.15708		5.383	-19.62	-1.09542		5.383	-19.6242	-1.13591
	5.3855	-19.6054	-0.975741		5.3855	-19.5987	-0.873362		5.3855	-19.6222	-1.16018		5.3855	-19.6152	-1.09864		5.3855	-19.62	-1.14003
	5.388	-19.6018	-0.977529		5.388	-19.5937	-0.876273		5.388	-19.6177	-1.16257		5.388	-19.6088	-1.10159		5.388	-19.6149	-1.14392
	5.38967	-19.5989	-0.978718		5.38967	-19.5902	-0.877827		5.38967	-19.6158	-1.16392		5.38967	-19.6082	-1.10356		5.38967	-19.6108	-1.14601
	5.39133	-19.596	-0.980222		5.39133	-19.5879	-0.879362		5.39133	-19.6114	-1.16515		5.39133	-19.6045	-1.10556		5.39133	-19.6104	-1.14804
	5.39383	-19.5922	-0.982205		5.39383	-19.584	-0.881508		5.39383	-19.6079	-1.16692		5.39383	-19.6017	-1.10895		5.39383	-19.606	-1.15143
	5.39633	-19.587	-0.984046		5.39633	-19.5805	-0.883228		5.39633	-19.603	-1.16865		5.39633	-19.5973	-1.11349		5.39633	-19.6007	-1.1543
	5.398	-19.5849	-0.98564		5.398	-19.5771	-0.88441		5.398	-19.5998	-1.16996		5.398	-19.5922	-1.11725		5.398	-19.5979	-1.15604
	5.39967	-19.5804	-0.987201		5.39967	-19.5735	-0.885731		5.39967	-19.5961	-1.17133		5.39967	-19.5912	-1.12077		5.39967	-19.595	-1.15748
	5.40217	-19.5761	-0.989903		5.40217	-19.5684	-0.888543		5.40217	-19.5925	-1.17369		5.40217	-19.5861	-1.12437		5.40217	-19.5918	-1.15934
	5.40467	-19.5705	-0.99224		5.40467	-19.5652	-0.891615		5.40467	-19.589	-1.17614		5.40467	-19.5806	-1.12741		5.40467	-19.5872	-1.16142
	5.40633	-19.5684	-0.993535		5.40633	-19.5616	-0.894022		5.40633	-19.5861	-1.17734		5.40633	-19.5785	-1.12887		5.40633	-19.5823	-1.16279
	5.40883	-19.5635	-0.995231		5.40883	-19.5564	-0.897198		5.40883	-19.5814	-1.17911		5.40883	-19.5745	-1.13048		5.40883	-19.5786	-1.16488
	5.41133	-19.5589	-0.997185		5.41133	-19.55	-0.899938		5.41133	-19.575	-1.18086		5.41133	-19.5698	-1.13248		5.41133	-19.5746	-1.16729
	5.413	-19.5561	-0.998242		5.413	-19.5487	-0.901358		5.413	-19.5738	-1.18196		5.413	-19.5673	-1.13418		5.413	-19.572	-1.16905
	5.41467	-19.5524	-0.999254		5.41467	-19.5453	-0.902402		5.41467	-19.5705	-1.18291		5.41467	-19.5631	-1.13628		5.41467	-19.5701	-1.17139
	5.41717	-19.5492	-1.00066		5.41717	-19.5408	-0.903683		5.41717	-19.5667	-1.1848		5.41717	-19.5601	-1.13935		5.41717	-19.5643	-1.17532
	5.41967	-19.546	-1.00233		5.41967	-19.5377	-0.904864		5.41967	-19.5618	-1.18685		5.41967	-19.5543	-1.14211		5.41967	-19.5593	-1.1795
	5.42133	-19.5409	-1.00362		5.42133	-19.5331	-0.905602		5.42133	-19.5585	-1.18829		5.42133	-19.5508	-1.14416		5.42133	-19.557	-1.18252
	5.423	-19.539	-1.0047		5.423	-19.5311	-0.906561		5.423	-19.5544	-1.18994		5.423	-19.5485	-1.14595		5.423	-19.553	-1.18484
	5.4255	-19.5351	-1.00633		5.4255	-19.5265	-0.907972		5.4255	-19.5506	-1.19283		5.4255	-19.545	-1.14812		5.4255	-19.5481	-1.18755
	5.428	-19.528	-1.00793		5.428	-19.5227	-0.909574		5.428	-19.546	-1.19503		5.428	-19.5389	-1.14981		5.428	-19.5455	-1.18995
	5.42967	-19.5258	-1.00908		5.42967	-19.5186	-0.910765		5.42967	-19.5419	-1.19605		5.42967	-19.5378	-1.15128		5.42967	-19.5403	-1.19114
	5.43133	-19.5219	-1.00992		5.43133	-19.5164	-0.911815		5.43133	-19.539	-1.19704		5.43133	-19.5347	-1.15288		5.43133	-19.5393	-1.19219
	5.43383	-19.5185	-1.01101		5.43383	-19.5113	-0.913324		5.43383	-19.5349	-1.19842		5.43383	-19.5303	-1.15547		5.43383	-19.5342	-1.19353
	5.43633	-19.5131	-1.01194		5.43633	-19.5071	-0.915045		5.43633	-19.5316	-1.19975		5.43633	-19.5261	-1.15771		5.43633	-19.5303	-1.19478
	5.438	-19.5099	-1.01268		5.438	-19.503	-0.916442		5.438	-19.5274	-1.20054		5.438	-19.5214	-1.15936		5.438	-19.5271	-1.19593
	5.4405	-19.5066	-1.01371		5.4405	-19.5001	-0.918507		5.4405	-19.5239	-1.20212		5.4405	-19.5172	-1.16225		5.4405	-19.5222	-1.19841
	5.443	-19.5025	-1.01467		5.443	-19.494	-0.920828		5.443	-19.5199	-1.20442		5.443	-19.5131	-1.1651		5.443	-19.5182	-1.20093
	5.44467	-19.4994	-1.0155		5.44467	-19.4905	-0.922547		5.44467	-19.5149	-1.20629		5.44467	-19.5104	-1.16649		5.44467	-19.5146	-1.20257
	5.44633	-19.4967	-1.01645		5.44633	-19.4882	-0.924037		5.44633	-19.5118	-1.20788		5.44633	-19.5076	-1.16804		5.44633	-19.5119	-1.20413
	5.44883	-19.4917	-1.0184		5.44883	-19.4839	-0.92621		5.44883	-19.5068	-1.20982		5.44883	-19.5032	-1.17087		5.44883	-19.5069	-1.20619
	5.45133	-19.4863	-1.02013		5.45133	-19.4789	-0.927808		5.45133	-19.5034	-1.21155		5.45133	-19.4975	-1.1735		5.45133	-19.502	-1.20814
	5.453	-19.4834	-1.02143		5.453	-19.4737	-0.928834		5.453	-19.4998	-1.21242		5.453	-19.4962	-1.17515		5.453	-19.4994	-1.2094
	5.45467	-19.4805	-1.02268		5.45467	-19.4719	-0.929756		5.45467	-19.4957	-1.2132		5.45467	-19.4908	-1.17675		5.45467	-19.4971	-1.21067
	5.45717	-19.4756	-1.02456		5.45717	-19.4672	-0.931038		5.45717	-19.4931	-1.21405		5.45717	-19.4864	-1.17947		5.45717	-19.4916	-1.21228
	5.45967	-19.4723	-1.02612		5.45967	-19.4633	-0.932252		5.45967	-19.4878	-1.21501		5.45967	-19.4833	-1.18153		5.45967	-19.4866	-1.21399
	5.46133	-19.4668	-1.02693		5.46133	-19.4599	-0.932975		5.46133	-19.486	-1.21585		5.46133	-19.4804	-1.18278		5.46133	-19.4829	-1.21533
	5.463	-19.4652	-1.02782		5.463	-19.4561	-0.933817		5.463	-19.483	-1.21681		5.463	-19.4773	-1.18398		5.463	-19.4795	-1.21676
	5.4655	-19.4594	-1.02908		5.4655	-19.4531	-0.934831		5.4655	-19.4777	-1.21814		5.4655	-19.4723	-1.18607		5.4655	-19.4766	-1.21877
	5.468	-19.4553	-1.03044		5.468	-19.4482	-0.935559		5.468	-19.4727	-1.21922		5.468	-19.4664	-1.1887		5.468	-19.4718	-1.22056
	5.46967	-19.4525	-1.0312		5.46967	-19.4452	-0.936151		5.46967	-19.4693	-1.21991		5.46967	-19.4651	-1.19055		5.46967	-19.4686	-1.22166
	5.47133	-19.4479	-1.03194		5.47133	-19.4428	-0.936832		5.47133	-19.4664	-1.22054		5.47133	-19.4608	-1.19214		5.47133	-19.4658	-1.22285
	5.47383	-19.4437	-1.03299		5.47383	-19.4373	-0.937834		5.47383	-19.4603	-1.2214		5.47383	-19.457	-1.19411		5.47383	-19.4612	-1.22462
	5.47633	-19.4404	-1.03403		5.47633	-19.4333	-0.938887		5.47633	-19.4562	-1.22211		5.47633	-19.4523	-1.19618		5.47633	-19.456	-1.22608
	5.478	-19.4354	-1.03459		5.478	-19.4301	-0.939627		5.478	-19.4535	-1.22268		5.478	-19.4488	-1.19735		5.478	-19.455	-1.22682
	5.4805	-19.4309	-1.03524		5.4805	-19.4249	-0.940997		5.4805	-19.448	-1.22364		5.4805	-19.4447	-1.19866		5.4805	-19.449	-1.22778
	5.483	-19.4288	-1.03581		5.483	-19.4191	-0.942933		5.483	-19.4451	-1.22476		5.483	-19.4401	-1.19979		5.483	-19.4428	-1.22856
	5.48467	-19.4231	-1.03634		5.48467	-19.4164	-0.944241		5.48467	-19.4409	-1.22553		5.48467	-19.4347	-1.20048		5.48467	-19.4406	-1.22928
	5.48633	-19.4226	-1.03705		5.48633	-19.4145	-0.945273		5.48633	-19.4375	-1.22623		5.48633	-19.4329	-1.20146		5.48633	-19.4371	-1.23001
	5.48883	-19.417	-1.03829		5.48883	-19.4081	-0.946524		5.48883	-19.4333	-1.22757		5.48883	-19.4296	-1.20311		5.48883	-19.4335	-1.23155
	5.49133	-19.4099	-1.03944		5.49133	-19.4038	-0.947529		5.49133	-19.4284	-1.22889		5.49133	-19.4244	-1.20487		5.49133	-19.4299	-1.23342
	5.493	-19.4096	-1.04028		5.493	-19.4014	-0.948111		5.493	-19.4255	-1.22968		5.493	-19.4224	-1.20599		5.493	-19.4254	-1.23479
	5.49467	-19.4043	-1.04103		5.49467	-19.3979	-0.948608		5.49467	-19.4213	-1.23025		5.49467	-19.4189	-1.20728		5.49467	-19.4243	-1.23616
	5.49717	-19.3996	-1.0419		5.49717	-19.3928	-0.949297		5.49717	-19.4168	-1.23118		5.49717	-19.4146	-1.20927		5.49717	-19.4182	-1.23833
	5.49967	-19.3958	-1.04266		5.49967	-19.3892	-0.950096		5.49967	-19.4126	-1.23186		5.49967	-19.4106	-1.21105		5.49967	-19.4129	-1.24034
	5.50133	-19.3913	-1.04312		5.50133	-19.3861	-0.950824		5.50133	-19.4101	-1.2323		5.50133	-19.4074	-1.21199		5.50133	-19.4116	-1.2414
	5.503	-19.3897	-1.04369		5.503	-19.3836	-0.951554		5.503	-19.4078	-1.23269		5.503	-19.4024	-1.21317		5.503	-19.4058	-1.2425
	5.5055	-19.3846	-1.0447		5.5055	-19.3776	-0.952412		5.5055	-19.4014	-1.23323		5.5055	-19.3978	-1.21514		5.5055	-19.4027	-1.24373
	5.508	-19.3798	-1.04587		5.508	-19.3727	-0.95313		5.508	-19.3962	-1.23406		5.508	-19.3935	-1.21706		5.508	-19.3977	-1.2449
	5.50967	-19.3778	-1.04656		5.50967	-19.3702	-0.953556		5.50967	-19.3938	-1.23463		5.50967	-19.3908	-1.21824		5.50967	-19.394	-1.24548
	5.51133	-19.3741	-1.04722		5.51133	-19.3671	-0.953988		5.51133	-19.3901	-1.2353		5.51133	-19.3873	-1.21912		5.51133	-19.3911	-1.24591
	5.51383	-19.3685	-1.04796		5.51383	-19.3626	-0.95468		5.51383	-19.3857	-1.23629		5.51383	-19.383	-1.22033		5.51383	-19.3851	-1.24676
	5.51633	-19.3654	-1.04847		5.51633	-19.3569	-0.955372		5.51633	-19.3811	-1.23741		5.51633	-19.3785	-1.22153		5.51633	-19.382	-1.24789
	5.518	-19.3591	-1.04882		5.518	-19.3545	-0.955947		5.518	-19.3771	-1.23812		5.518	-19.3745	-1.22231		5.518	-19.3813	-1.24884
	5.5205	-19.3556	-1.04933		5.5205	-19.3487	-0.956815		5.5205	-19.3724	-1.23917		5.5205	-19.3705	-1.22368		5.5205	-19.3744	-1.25058
	5.523	-19.3528	-1.04985		5.523	-19.3439	-0.957834		5.523	-19.3679	-1.23997		5.523	-19.3649	-1.22537		5.523	-19.3686	-1.25237
	5.52467	-19.3474	-1.05037		5.52467	-19.3407	-0.958471		5.52467	-19.3653	-1.24043		5.52467	-19.3621	-1.22658		5.52467	-19.3685	-1.25329
	5.52633	-19.3467	-1.05091		5.52633	-19.338	-0.959155		5.52633	-19.3614	-1.24081		5.52633	-19.3602	-1.22761		5.52633	-19.3618	-1.25403
	5.52883	-19.3402	-1.05176		5.52883	-19.3335	-0.960384		5.52883	-19.3578	-1.24127		5.52883	-19.355	-1.22903		5.52883	-19.3579	-1.25475
	5.53133	-19.3354	-1.05253		5.53133	-19.3284	-0.961874		5.53133	-19.3527	-1.24179		5.53133	-19.3498	-1.23017		5.53133	-19.3555	-1.25528
	5.533	-19.3353	-1.05289		5.533	-19.3265	-0.963098		5.533	-19.3484	-1.24222		5.533	-19.3481	-1.23108		5.533	-19.3493	-1.25565
	5.53467	-19.33	-1.05321		5.53467	-19.3229	-0.964274		5.53467	-19.3466	-1.24263		5.53467	-19.3433	-1.23195		5.53467	-19.3503	-1.25612
	5.53717	-19.3243	-1.05374		5.53717	-19.3187	-0.965723		5.53717	-19.3413	-1.24331		5.53717	-19.3389	-1.23313		5.53717	-19.3434	-1.2571
	5.53967	-19.3201	-1.05432		5.53967	-19.3135	-0.966663		5.53967	-19.3369	-1.24398		5.53967	-19.3345	-1.23432		5.53967	-19.3383	-1.25847
	5.54133	-19.3152	-1.05468		5.54133	-19.3107	-0.967092		5.54133	-19.3331	-1.24437		5.54133	-19.3311	-1.23491		5.54133	-19.3355	-1.25943
	5.543	-19.314	-1.05508		5.543	-19.3069	-0.967406		5.543	-19.3312	-1.24471		5.543	-19.3279	-1.23546		5.543	-19.3318	-1.26056
	5.5455	-19.3069	-1.05576		5.5455	-19.3012	-0.967684		5.5455	-19.3252	-1.24519		5.5455	-19.3219	-1.23619		5.5455	-19.3271	-1.2621
	5.548	-19.3036	-1.0564		5.548	-19.2968	-0.967966		5.548	-19.3204	-1.24568		5.548	-19.3181	-1.23685		5.548	-19.3223	-1.26333
	5.54967	-19.3003	-1.05674		5.54967	-19.2937	-0.968189		5.54967	-19.3174	-1.24602		5.54967	-19.3147	-1.23734		5.54967	-19.3189	-1.264
	5.55217	-19.2946	-1.05716		5.55217	-19.2885	-0.968744		5.55217	-19.3132	-1.24657		5.55217	-19.311	-1.23866		5.55217	-19.3146	-1.26516
	5.55467	-19.2898	-1.05748		5.55467	-19.2824	-0.969547		5.55467	-19.3081	-1.2472		5.55467	-19.306	-1.24027		5.55467	-19.3102	-1.26614
	5.55633	-19.2888	-1.05768		5.55633	-19.2808	-0.970218		5.55633	-19.3051	-1.24767		5.55633	-19.3033	-1.24126		5.55633	-19.3063	-1.26679
	5.558	-19.2825	-1.05791		5.558	-19.2783	-0.970835		5.558	-19.3015	-1.24814		5.558	-19.3003	-1.24213		5.558	-19.3037	-1.2674
	5.5605	-19.2792	-1.05827		5.5605	-19.2732	-0.971599		5.5605	-19.2957	-1.24874		5.5605	-19.2952	-1.24307		5.5605	-19.2991	-1.26832
	5.563	-19.2758	-1.05871		5.563	-19.2687	-0.972276		5.563	-19.2913	-1.24933		5.563	-19.2913	-1.24387		5.563	-19.2942	-1.26949
	5.56467	-19.2716	-1.05905		5.56467	-19.265	-0.972651		5.56467	-19.288	-1.24964		5.56467	-19.287	-1.24437		5.56467	-19.293	-1.2703
	5.56633	-19.2684	-1.05935		5.56633	-19.2616	-0.972994		5.56633	-19.2854	-1.24996		5.56633	-19.2843	-1.24477		5.56633	-19.2867	-1.27113
	5.56883	-19.2627	-1.05971		5.56883	-19.2577	-0.973514		5.56883	-19.2812	-1.25039		5.56883	-19.279	-1.24546		5.56883	-19.2836	-1.2722
	5.57133	-19.2586	-1.06		5.57133	-19.2515	-0.97389		5.57133	-19.2771	-1.25074		5.57133	-19.2741	-1.24632		5.57133	-19.278	-1.27317
	5.573	-19.2568	-1.06031		5.573	-19.2481	-0.974155		5.573	-19.2725	-1.25092		5.573	-19.2704	-1.24706		5.573	-19.2738	-1.27362
	5.57467	-19.252	-1.06063		5.57467	-19.2461	-0.974419		5.57467	-19.2701	-1.25112		5.57467	-19.2678	-1.24793		5.57467	-19.2718	-1.27399
	5.57717	-19.2472	-1.0611		5.57717	-19.2414	-0.974773		5.57717	-19.2654	-1.25151		5.57717	-19.2617	-1.24929		5.57717	-19.2652	-1.27444
	5.57967	-19.2424	-1.06159		5.57967	-19.2366	-0.975114		5.57967	-19.2592	-1.25188		5.57967	-19.2578	-1.2506		5.57967	-19.2597	-1.2749
	5.58133	-19.238	-1.06186		5.58133	-19.234	-0.975368		5.58133	-19.2561	-1.25212		5.58133	-19.253	-1.25166		5.58133	-19.2588	-1.27527
	5.583	-19.2372	-1.06217		5.583	-19.2302	-0.975599		5.583	-19.2531	-1.2523		5.583	-19.2496	-1.25278		5.583	-19.2529	-1.27559
	5.5855	-19.2314	-1.06262		5.5855	-19.226	-0.976057		5.5855	-19.2479	-1.25267		5.5855	-19.2472	-1.25425		5.5855	-19.2521	-1.2764
	5.588	-19.2248	-1.06301		5.588	-19.2206	-0.97663		5.588	-19.2427	-1.25307		5.588	-19.2435	-1.25536		5.588	-19.2476	-1.27721
	5.58967	-19.2244	-1.06334		5.58967	-19.2172	-0.977052		5.58967	-19.2398	-1.25339		5.58967	-19.241	-1.2559		5.58967	-19.2413	-1.27768
	5.59217	-19.2175	-1.06404		5.59217	-19.2119	-0.977733		5.59217	-19.2365	-1.25393		5.59217	-19.2353	-1.25678		5.59217	-19.2378	-1.27822
	5.59467	-19.2115	-1.06459		5.59467	-19.2072	-0.978368		5.59467	-19.2323	-1.25445		5.59467	-19.2301	-1.25759		5.59467	-19.2338	-1.27877
	5.59633	-19.2097	-1.06495		5.59633	-19.2047	-0.978663		5.59633	-19.2283	-1.25483		5.59633	-19.2267	-1.25804		5.59633	-19.2297	-1.27919
	5.598	-19.2065	-1.06527		5.598	-19.2003	-0.978917		5.598	-19.2259	-1.25508		5.598	-19.2224	-1.25847		5.598	-19.2277	-1.27956
	5.6005	-19.2022	-1.06552		5.6005	-19.1949	-0.979218		5.6005	-19.2197	-1.25543		5.6005	-19.2197	-1.25911		5.6005	-19.2223	-1.28024
	5.603	-19.1996	-1.06571		5.603	-19.1915	-0.979421		5.603	-19.2157	-1.25571		5.603	-19.2151	-1.2598		5.603	-19.2163	-1.281
	5.60467	-19.1939	-1.06583		5.60467	-19.1879	-0.979554		5.60467	-19.2115	-1.25584		5.60467	-19.211	-1.26023		5.60467	-19.2144	-1.28162
	5.60633	-19.1929	-1.06596		5.60633	-19.1851	-0.979714		5.60633	-19.2084	-1.25594		5.60633	-19.2079	-1.26075		5.60633	-19.2103	-1.28217
	5.60883	-19.1871	-1.06622		5.60883	-19.1815	-0.980097		5.60883	-19.2037	-1.25611		5.60883	-19.2024	-1.26149		5.60883	-19.2062	-1.28275
	5.61133	-19.18	-1.06646		5.61133	-19.1753	-0.980729		5.61133	-19.1988	-1.25636		5.61133	-19.197	-1.26216		5.61133	-19.2011	-1.28322
	5.613	-19.1789	-1.06664		5.613	-19.1717	-0.981145		5.613	-19.1954	-1.25654		5.613	-19.1938	-1.26264		5.613	-19.1954	-1.28353
	5.61467	-19.1738	-1.06689		5.61467	-19.168	-0.981467		5.61467	-19.1938	-1.25673		5.61467	-19.1916	-1.26304		5.61467	-19.1954	-1.28385
	5.61717	-19.169	-1.06729		5.61717	-19.1633	-0.981841		5.61717	-19.1877	-1.25708		5.61717	-19.1866	-1.2636		5.61717	-19.1901	-1.28421
	5.61967	-19.1661	-1.06763		5.61967	-19.1567	-0.982141		5.61967	-19.1834	-1.25748		5.61967	-19.1821	-1.26409		5.61967	-19.183	-1.28463
	5.62133	-19.1611	-1.06782		5.62133	-19.1553	-0.982307		5.62133	-19.1793	-1.25782		5.62133	-19.1794	-1.26445		5.62133	-19.1838	-1.28499
	5.623	-19.1593	-1.06801		5.623	-19.1528	-0.982428		5.623	-19.1772	-1.25815		5.623	-19.1756	-1.26482		5.623	-19.1773	-1.28545
	5.6255	-19.1525	-1.06829		5.6255	-19.1475	-0.982605		5.6255	-19.1721	-1.25853		5.6255	-19.1704	-1.26553		5.6255	-19.1743	-1.28623
	5.628	-19.1482	-1.06853		5.628	-19.1431	-0.982922		5.628	-19.1651	-1.25884		5.628	-19.1656	-1.26616		5.628	-19.1703	-1.28702
	5.62967	-19.1468	-1.06864		5.62967	-19.1393	-0.983213		5.62967	-19.1639	-1.259		5.62967	-19.1623	-1.26655		5.62967	-19.1641	-1.28743
	5.63217	-19.1409	-1.0688		5.63217	-19.1355	-0.983663		5.63217	-19.1586	-1.25916		5.63217	-19.159	-1.26707		5.63217	-19.1607	-1.28787
	5.63467	-19.1349	-1.06895		5.63467	-19.1311	-0.984141		5.63467	-19.1522	-1.25927		5.63467	-19.1536	-1.26754		5.63467	-19.159	-1.28827
	5.63633	-19.1333	-1.06906		5.63633	-19.1264	-0.984434		5.63633	-19.1505	-1.25934		5.63633	-19.1505	-1.2678		5.63633	-19.1526	-1.28847
	5.638	-19.1311	-1.06919		5.638	-19.1243	-0.984723		5.638	-19.1476	-1.25941		5.638	-19.1458	-1.26813		5.638	-19.1504	-1.28866
	5.6405	-19.125	-1.06945		5.6405	-19.1186	-0.985112		5.6405	-19.1422	-1.25959		5.6405	-19.1415	-1.26865		5.6405	-19.1451	-1.28892
	5.643	-19.1198	-1.06975		5.643	-19.1149	-0.985378		5.643	-19.1372	-1.2598		5.643	-19.1375	-1.26917		5.643	-19.138	-1.28916
	5.64467	-19.1146	-1.06991		5.64467	-19.1107	-0.985554		5.64467	-19.1349	-1.26001		5.64467	-19.1331	-1.26952		5.64467	-19.1387	-1.28933
	5.64633	-19.113	-1.07007		5.64633	-19.1064	-0.985684		5.64633	-19.1308	-1.26029		5.64633	-19.1312	-1.26983		5.64633	-19.1333	-1.28952
	5.64883	-19.1079	-1.07033		5.64883	-19.1019	-0.985837		5.64883	-19.1268	-1.2607		5.64883	-19.125	-1.27031		5.64883	-19.1284	-1.2898
	5.65133	-19.1025	-1.07055		5.65133	-19.0967	-0.986044		5.65133	-19.1228	-1.26111		5.65133	-19.1192	-1.27076		5.65133	-19.1258	-1.29001
	5.653	-19.1	-1.07065		5.653	-19.0936	-0.986166		5.653	-19.118	-1.26138		5.653	-19.1171	-1.27104		5.653	-19.1193	-1.29016
	5.65467	-19.096	-1.07073		5.65467	-19.093	-0.98627		5.65467	-19.1148	-1.26164		5.65467	-19.1131	-1.27138		5.65467	-19.1193	-1.29031
	5.65717	-19.0921	-1.07085		5.65717	-19.0864	-0.986507		5.65717	-19.1098	-1.26194		5.65717	-19.1083	-1.27194		5.65717	-19.1123	-1.2906
	5.65967	-19.086	-1.07099		5.65967	-19.0812	-0.986845		5.65967	-19.1045	-1.26211		5.65967	-19.104	-1.27246		5.65967	-19.1061	-1.29094
	5.66133	-19.0822	-1.07112		5.66133	-19.0782	-0.987101		5.66133	-19.1013	-1.26219		5.66133	-19.1012	-1.27282		5.66133	-19.1042	-1.29118
	5.66383	-19.0792	-1.07128		5.66383	-19.0723	-0.987526		5.66383	-19.0967	-1.26234		5.66383	-19.0962	-1.2734		5.66383	-19.0981	-1.29163
	5.66633	-19.075	-1.07141		5.66633	-19.0686	-0.987851		5.66633	-19.0928	-1.26248		5.66633	-19.0905	-1.27386		5.66633	-19.0925	-1.29213
	5.668	-19.0709	-1.07149		5.668	-19.0643	-0.988057		5.668	-19.0887	-1.26256		5.668	-19.088	-1.27427		5.668	-19.0932	-1.2925
	5.66967	-19.0682	-1.07157		5.66967	-19.0612	-0.988274		5.66967	-19.0851	-1.26265		5.66967	-19.0848	-1.2747		5.66967	-19.0866	-1.29288
	5.67217	-19.0625	-1.07168		5.67217	-19.0565	-0.988533		5.67217	-19.0804	-1.26279		5.67217	-19.0806	-1.2754		5.67217	-19.0832	-1.29343
	5.67467	-19.0574	-1.0718		5.67467	-19.0526	-0.988702		5.67467	-19.0752	-1.26299		5.67467	-19.0763	-1.27603		5.67467	-19.0809	-1.29398
	5.67633	-19.056	-1.07189		5.67633	-19.0472	-0.988819		5.67633	-19.0718	-1.26309		5.67633	-19.0719	-1.2764		5.67633	-19.0741	-1.29431
	5.678	-19.0499	-1.07198		5.678	-19.046	-0.988933		5.678	-19.0704	-1.26318		5.678	-19.0692	-1.27669		5.678	-19.0744	-1.2945
	5.6805	-19.0461	-1.07212		5.6805	-19.0416	-0.989114		5.6805	-19.0644	-1.26332		5.6805	-19.0639	-1.277		5.6805	-19.0689	-1.29471
	5.683	-19.0416	-1.07229		5.683	-19.035	-0.989304		5.683	-19.0606	-1.2635		5.683	-19.0598	-1.27733		5.683	-19.0616	-1.29489
	5.68467	-19.0372	-1.0724		5.68467	-19.0317	-0.989422		5.68467	-19.0563	-1.26363		5.68467	-19.0554	-1.27751		5.68467	-19.0619	-1.29496
	5.68633	-19.0357	-1.07248		5.68633	-19.0279	-0.989545		5.68633	-19.0533	-1.26374		5.68633	-19.0514	-1.27771		5.68633	-19.0558	-1.29508
	5.68883	-19.03	-1.07262		5.68883	-19.0237	-0.989717		5.68883	-19.0475	-1.26387		5.68883	-19.0471	-1.27813		5.68883	-19.0503	-1.2953
	5.69133	-19.0249	-1.07278		5.69133	-19.0185	-0.989881		5.69133	-19.0414	-1.26399		5.69133	-19.0445	-1.27859		5.69133	-19.0479	-1.29558
	5.693	-19.0216	-1.07288		5.693	-19.0159	-0.989978		5.693	-19.0394	-1.26411		5.693	-19.0405	-1.27889		5.693	-19.043	-1.29585
	5.69467	-19.018	-1.07297		5.69467	-19.0131	-0.990078		5.69467	-19.0376	-1.26421		5.69467	-19.0351	-1.27924		5.69467	-19.0392	-1.29619
	5.69717	-19.0136	-1.07311		5.69717	-19.0087	-0.990213		5.69717	-19.0316	-1.26434		5.69717	-19.0309	-1.2798		5.69717	-19.0336	-1.29671
	5.69967	-19.0108	-1.07324		5.69967	-19.0034	-0.990344		5.69967	-19.0286	-1.2645		5.69967	-19.0269	-1.28031		5.69967	-19.0281	-1.29706
	5.70133	-19.0042	-1.07334		5.70133	-19.0002	-0.990433		5.70133	-19.0234	-1.26462		5.70133	-19.0228	-1.28059		5.70133	-19.027	-1.29722
	5.70383	-19	-1.07347		5.70383	-18.9952	-0.990583		5.70383	-19.0188	-1.26483		5.70383	-19.0181	-1.28083		5.70383	-19.0216	-1.29746
	5.70633	-18.9967	-1.07361		5.70633	-18.991	-0.99074		5.70633	-19.0138	-1.26504		5.70633	-19.0139	-1.281		5.70633	-19.015	-1.29768
	5.708	-18.9914	-1.07371		5.708	-18.9886	-0.99084		5.708	-19.0092	-1.26518		5.708	-19.0093	-1.28107		5.708	-19.0158	-1.29786
	5.70967	-18.9896	-1.07382		5.70967	-18.9842	-0.990953		5.70967	-19.0068	-1.26527		5.70967	-19.0084	-1.28128		5.70967	-19.0102	-1.29802
	5.71217	-18.9829	-1.07403		5.71217	-18.9789	-0.991174		5.71217	-19.0023	-1.2654		5.71217	-19.003	-1.28143		5.71217	-19.0054	-1.2983
	5.71467	-18.9787	-1.07421		5.71467	-18.9738	-0.991346		5.71467	-18.9968	-1.26554		5.71467	-18.9977	-1.28166		5.71467	-19.0021	-1.29867
	5.71633	-18.9774	-1.07434		5.71633	-18.9711	-0.991436		5.71633	-18.9929	-1.26564		5.71633	-18.9949	-1.28187		5.71633	-18.9949	-1.29894
	5.718	-18.9721	-1.07444		5.718	-18.9667	-0.991523		5.718	-18.9904	-1.26575		5.718	-18.9893	-1.28216		5.718	-18.9946	-1.29918
	5.7205	-18.9673	-1.07462		5.7205	-18.9623	-0.991675		5.7205	-18.9862	-1.26589		5.7205	-18.9855	-1.28252		5.7205	-18.9892	-1.29951
	5.723	-18.9637	-1.07478		5.723	-18.9581	-0.991811		5.723	-18.9809	-1.26603		5.723	-18.981	-1.28278		5.723	-18.9812	-1.29979
	5.72467	-18.9579	-1.07488		5.72467	-18.9542	-0.991906		5.72467	-18.9766	-1.26613		5.72467	-18.9782	-1.28292		5.72467	-18.9804	-1.29994
	5.72633	-18.9565	-1.07498		5.72633	-18.9516	-0.992002		5.72633	-18.9745	-1.26623		5.72633	-18.9754	-1.28305		5.72633	-18.9748	-1.30004
	5.72883	-18.951	-1.07511		5.72883	-18.946	-0.992151		5.72883	-18.9702	-1.26637		5.72883	-18.9696	-1.28322		5.72883	-18.9718	-1.30018
	5.73133	-18.9461	-1.07525		5.73133	-18.9416	-0.9923		5.73133	-18.966	-1.26651		5.73133	-18.9657	-1.28351		5.73133	-18.9662	-1.30031
	5.733	-18.9436	-1.07534		5.733	-18.9376	-0.992397		5.733	-18.9627	-1.26661		5.733	-18.9615	-1.28378		5.733	-18.9616	-1.30039
	5.73467	-18.9395	-1.07543		5.73467	-18.9349	-0.99249		5.73467	-18.9581	-1.26671		5.73467	-18.9588	-1.28399		5.73467	-18.9618	-1.30048
	5.73717	-18.9344	-1.07557		5.73717	-18.9294	-0.992623		5.73717	-18.9535	-1.26686		5.73717	-18.954	-1.2843		5.73717	-18.9556	-1.30062
	5.73967	-18.9303	-1.07572		5.73967	-18.9236	-0.99276		5.73967	-18.949	-1.26701		5.73967	-18.9492	-1.28455		5.73967	-18.9499	-1.30077
	5.74133	-18.9247	-1.07583		5.74133	-18.9224	-0.992845		5.74133	-18.9433	-1.26711		5.74133	-18.9453	-1.28467		5.74133	-18.9486	-1.30089
	5.74383	-18.9225	-1.07599		5.74383	-18.9172	-0.992977		5.74383	-18.94	-1.26726		5.74383	-18.9409	-1.28483		5.74383	-18.9429	-1.30108
	5.74633	-18.9196	-1.07615		5.74633	-18.9106	-0.993122		5.74633	-18.9356	-1.26741		5.74633	-18.9352	-1.28502		5.74633	-18.9368	-1.30129
	5.748	-18.9135	-1.07626		5.748	-18.9069	-0.993214		5.748	-18.9315	-1.26751		5.748	-18.9323	-1.28511		5.748	-18.935	-1.3015
	5.74967	-18.9109	-1.07636		5.74967	-18.9049	-0.993313		5.74967	-18.9278	-1.26761		5.74967	-18.9279	-1.28525		5.74967	-18.9315	-1.30175
	5.75217	-18.9053	-1.07651		5.75217	-18.9003	-0.993477		5.75217	-18.9231	-1.26775		5.75217	-18.9241	-1.28553		5.75217	-18.9277	-1.30209
	5.75467	-18.8978	-1.07667		5.75467	-18.8952	-0.993642		5.75467	-18.9181	-1.26789		5.75467	-18.9195	-1.28576		5.75467	-18.922	-1.30237
	5.75633	-18.8984	-1.07677		5.75633	-18.8916	-0.993749		5.75633	-18.9148	-1.26798		5.75633	-18.917	-1.28587		5.75633	-18.9188	-1.30252
	5.758	-18.8916	-1.07687		5.758	-18.8878	-0.993854		5.758	-18.9113	-1.26808		5.758	-18.9118	-1.28597		5.758	-18.9155	-1.30263
	5.7605	-18.8874	-1.07701		5.7605	-18.883	-0.994018		5.7605	-18.9076	-1.26822		5.7605	-18.9073	-1.2861		5.7605	-18.9102	-1.30282
	5.763	-18.8841	-1.07716		5.763	-18.8778	-0.994172		5.763	-18.9047	-1.26837		5.763	-18.9029	-1.28625		5.763	-18.9046	-1.30297
	5.76467	-18.879	-1.07726		5.76467	-18.876	-0.994265		5.76467	-18.8992	-1.26847		5.76467	-18.8989	-1.28634		5.76467	-18.9025	-1.30307
	5.76633	-18.8776	-1.07736		5.76633	-18.8727	-0.99435		5.76633	-18.8976	-1.26858		5.76633	-18.8965	-1.28643		5.76633	-18.8978	-1.3032
	5.76883	-18.8721	-1.07751		5.76883	-18.8682	-0.994488		5.76883	-18.8917	-1.26872		5.76883	-18.8912	-1.28669		5.76883	-18.8947	-1.30337
	5.77133	-18.8679	-1.07766		5.77133	-18.8627	-0.994638		5.77133	-18.8858	-1.26887		5.77133	-18.8874	-1.28705		5.77133	-18.8883	-1.30352
	5.773	-18.8653	-1.07776		5.773	-18.8594	-0.994747		5.773	-18.8841	-1.26898		5.773	-18.8846	-1.28725		5.773	-18.8844	-1.30362
	5.7755	-18.8586	-1.0779		5.7755	-18.8543	-0.994924		5.7755	-18.878	-1.26913		5.7755	-18.8789	-1.28746		5.7755	-18.8795	-1.30376
	5.778	-18.8529	-1.07804		5.778	-18.8487	-0.995182		5.778	-18.8722	-1.26928		5.778	-18.8747	-1.28761		5.778	-18.876	-1.3039
	5.77967	-18.8509	-1.07813		5.77967	-18.8444	-0.995472		5.77967	-18.8706	-1.26938		5.77967	-18.8716	-1.28771		5.77967	-18.8707	-1.30399
	5.78133	-18.8468	-1.07822		5.78133	-18.8408	-0.995709		5.78133	-18.8648	-1.26949		5.78133	-18.8672	-1.28781		5.78133	-18.8698	-1.30407
	5.78383	-18.8435	-1.07837		5.78383	-18.8366	-0.995874		5.78383	-18.8618	-1.26965		5.78383	-18.8623	-1.28795		5.78383	-18.8634	-1.30421
	5.78633	-18.8397	-1.07851		5.78633	-18.8331	-0.996023		5.78633	-18.8561	-1.26981		5.78633	-18.8566	-1.2881		5.78633	-18.8572	-1.30436
	5.788	-18.8341	-1.07861		5.788	-18.831	-0.996119		5.788	-18.8523	-1.26992		5.788	-18.8534	-1.28821		5.788	-18.854	-1.30446
	5.78967	-18.8325	-1.07871		5.78967	-18.8263	-0.996214		5.78967	-18.8501	-1.27002		5.78967	-18.8497	-1.28832		5.78967	-18.8517	-1.30457
	5.79217	-18.8251	-1.07886		5.79217	-18.8217	-0.996363		5.79217	-18.8448	-1.27018		5.79217	-18.8456	-1.28847		5.79217	-18.8475	-1.30472
	5.79467	-18.8206	-1.07901		5.79467	-18.8173	-0.996518		5.79467	-18.8403	-1.27034		5.79467	-18.8397	-1.28863		5.79467	-18.8425	-1.30488
	5.79633	-18.8183	-1.07912		5.79633	-18.8122	-0.996622		5.79633	-18.8387	-1.27044		5.79633	-18.8375	-1.28874		5.79633	-18.8386	-1.30498
	5.798	-18.8133	-1.07923		5.798	-18.8104	-0.996728		5.798	-18.8336	-1.27054		5.798	-18.8343	-1.28889		5.798	-18.8369	-1.30508
	5.8005	-18.81	-1.0794		5.8005	-18.8041	-0.996891		5.8005	-18.83	-1.27069		5.8005	-18.83	-1.28907		5.8005	-18.8314	-1.30524
	5.803	-18.8062	-1.07956		5.803	-18.8001	-0.997044		5.803	-18.8248	-1.27084		5.803	-18.8245	-1.28928		5.803	-18.825	-1.30539
	5.80467	-18.8009	-1.07966		5.80467	-18.7954	-0.997142		5.80467	-18.8205	-1.27094		5.80467	-18.821	-1.2894		5.80467	-18.8224	-1.3055
	5.80633	-18.8009	-1.07975		5.80633	-18.7924	-0.997242		5.80633	-18.8195	-1.27105		5.80633	-18.817	-1.28951		5.80633	-18.8184	-1.3056
	5.80883	-18.7922	-1.07988		5.80883	-18.7883	-0.997397		5.80883	-18.8125	-1.27121		5.80883	-18.8133	-1.28967		5.80883	-18.8147	-1.30574
	5.81133	-18.7871	-1.08		5.81133	-18.7847	-0.997551		5.81133	-18.8062	-1.27138		5.81133	-18.8089	-1.28983		5.81133	-18.8092	-1.30588
	5.813	-18.785	-1.08007		5.813	-18.7804	-0.997656		5.813	-18.8046	-1.27149		5.813	-18.8042	-1.28994		5.813	-18.8063	-1.30598
	5.8155	-18.7804	-1.08021		5.8155	-18.776	-0.997809		5.8155	-18.7993	-1.27163		5.8155	-18.7993	-1.2901		5.8155	-18.8013	-1.30612
	5.818	-18.7743	-1.08036		5.818	-18.7706	-0.997962		5.818	-18.7927	-1.27177		5.818	-18.7953	-1.29028		5.818	-18.7968	-1.30626
	5.81967	-18.7728	-1.08046		5.81967	-18.7682	-0.998065		5.81967	-18.7911	-1.27186		5.81967	-18.7915	-1.29039		5.81967	-18.7926	-1.30637
	5.82133	-18.7682	-1.08057		5.82133	-18.7633	-0.998169		5.82133	-18.7862	-1.27195		5.82133	-18.7875	-1.29051		5.82133	-18.7881	-1.30648
	5.82383	-18.7641	-1.08073		5.82383	-18.7594	-0.998327		5.82383	-18.7843	-1.2721		5.82383	-18.7835	-1.29068		5.82383	-18.7834	-1.30665
	5.82633	-18.7593	-1.08089		5.82633	-18.754	-0.998489		5.82633	-18.7798	-1.27227		5.82633	-18.7777	-1.29086		5.82633	-18.7781	-1.30682
	5.828	-18.7545	-1.081		5.828	-18.7507	-0.998593		5.828	-18.7755	-1.27238		5.828	-18.7767	-1.29104		5.828	-18.777	-1.30693
	5.82967	-18.7528	-1.0811		5.82967	-18.7475	-0.998698		5.82967	-18.7729	-1.2725		5.82967	-18.773	-1.29123		5.82967	-18.7725	-1.30704
	5.83217	-18.7466	-1.08126		5.83217	-18.7424	-0.998857		5.83217	-18.7675	-1.27273		5.83217	-18.7672	-1.29142		5.83217	-18.7685	-1.3072
	5.83467	-18.7404	-1.08141		5.83467	-18.737	-0.999021		5.83467	-18.7608	-1.27291		5.83467	-18.7618	-1.29159		5.83467	-18.7645	-1.30734
	5.83633	-18.7388	-1.08151		5.83633	-18.7342	-0.999128		5.83633	-18.7595	-1.27302		5.83633	-18.7584	-1.29171		5.83633	-18.7597	-1.30742
	5.838	-18.7341	-1.08161		5.838	-18.7306	-0.999234		5.838	-18.7539	-1.27313		5.838	-18.7548	-1.29181		5.838	-18.7571	-1.3075
	5.8405	-18.7312	-1.08177		5.8405	-18.7261	-0.999393		5.8405	-18.7496	-1.2733		5.8405	-18.7503	-1.29197		5.8405	-18.7524	-1.30764
	5.843	-18.7266	-1.08193		5.843	-18.7215	-0.999544		5.843	-18.7444	-1.27346		5.843	-18.7448	-1.29213		5.843	-18.748	-1.30778
	5.84467	-18.7205	-1.08202		5.84467	-18.7199	-0.999646		5.84467	-18.7403	-1.27356		5.84467	-18.7426	-1.29223		5.84467	-18.7442	-1.30788
	5.84633	-18.7213	-1.08212		5.84633	-18.7154	-0.999742		5.84633	-18.7392	-1.27365		5.84633	-18.739	-1.29234		5.84633	-18.7418	-1.30798
	5.84883	-18.7135	-1.08228		5.84883	-18.7104	-0.999893		5.84883	-18.7351	-1.2738		5.84883	-18.734	-1.2925		5.84883	-18.7353	-1.30815
	5.85133	-18.7085	-1.08243		5.85133	-18.7044	-1.00004		5.85133	-18.7282	-1.27395		5.85133	-18.7288	-1.29268		5.85133	-18.7309	-1.30831
	5.853	-18.7068	-1.08253		5.853	-18.7009	-1.00015		5.853	-18.7273	-1.27405		5.853	-18.7262	-1.29279		5.853	-18.7269	-1.30842
	5.8555	-18.7003	-1.08269		5.8555	-18.6971	-1.00031		5.8555	-18.7206	-1.2742		5.8555	-18.7208	-1.293		5.8555	-18.7222	-1.30858
	5.858	-18.6954	-1.08283		5.858	-18.6921	-1.00048		5.858	-18.7132	-1.27437		5.858	-18.7162	-1.29321		5.858	-18.7164	-1.30873
	5.85967	-18.6932	-1.08293		5.85967	-18.6878	-1.00058		5.85967	-18.7123	-1.27448		5.85967	-18.7126	-1.29335		5.85967	-18.7118	-1.30885
	5.86133	-18.6892	-1.08303		5.86133	-18.6843	-1.00069		5.86133	-18.7081	-1.2746		5.86133	-18.7091	-1.29347		5.86133	-18.7115	-1.30896
	5.86383	-18.6849	-1.08318		5.86383	-18.6793	-1.00085		5.86383	-18.7033	-1.27477		5.86383	-18.705	-1.29365		5.86383	-18.7059	-1.30913
	5.86633	-18.681	-1.08333		5.86633	-18.6751	-1.001		5.86633	-18.7002	-1.27492		5.86633	-18.6998	-1.29382		5.86633	-18.701	-1.30929
	5.868	-18.6749	-1.08343		5.868	-18.6718	-1.00111		5.868	-18.6949	-1.27503		5.868	-18.6967	-1.29394		5.868	-18.6976	-1.30939
	5.86967	-18.6752	-1.08352		5.86967	-18.6698	-1.00122		5.86967	-18.693	-1.27514		5.86967	-18.6926	-1.29405		5.86967	-18.6948	-1.3095
	5.87217	-18.6694	-1.08366		5.87217	-18.6627	-1.00137		5.87217	-18.6875	-1.2753		5.87217	-18.6884	-1.29421		5.87217	-18.6901	-1.30963
	5.87467	-18.6619	-1.08381		5.87467	-18.6583	-1.00153		5.87467	-18.6813	-1.27546		5.87467	-18.6837	-1.29438		5.87467	-18.6843	-1.30977
	5.87633	-18.6607	-1.08391		5.87633	-18.6548	-1.00164		5.87633	-18.6796	-1.27557		5.87633	-18.6798	-1.2945		5.87633	-18.6815	-1.30987
	5.878	-18.6541	-1.08401		5.878	-18.6517	-1.00175		5.878	-18.6741	-1.27567		5.878	-18.6772	-1.29462		5.878	-18.6768	-1.30996
	5.8805	-18.6508	-1.08416		5.8805	-18.6471	-1.00192		5.8805	-18.6705	-1.27582		5.8805	-18.671	-1.2948		5.8805	-18.6718	-1.31011
	5.883	-18.648	-1.08431		5.883	-18.6411	-1.00208		5.883	-18.668	-1.27598		5.883	-18.6661	-1.29497		5.883	-18.6673	-1.31027
	5.88467	-18.6406	-1.08442		5.88467	-18.6372	-1.00218		5.88467	-18.6617	-1.27608		5.88467	-18.6627	-1.29509		5.88467	-18.6643	-1.31037
	5.88717	-18.6374	-1.08457		5.88717	-18.633	-1.00235		5.88717	-18.6586	-1.27625		5.88717	-18.6577	-1.29527		5.88717	-18.6584	-1.31052
	5.88967	-18.6353	-1.08472		5.88967	-18.6283	-1.00252		5.88967	-18.6537	-1.27642		5.88967	-18.6519	-1.29545		5.88967	-18.6542	-1.31067
	5.89133	-18.6287	-1.08482		5.89133	-18.6247	-1.00263		5.89133	-18.6498	-1.27653		5.89133	-18.6483	-1.29557		5.89133	-18.6518	-1.31077
	5.893	-18.6275	-1.08492		5.893	-18.6217	-1.00274		5.893	-18.6478	-1.27665		5.893	-18.6471	-1.29568		5.893	-18.6486	-1.31086
	5.8955	-18.622	-1.08507		5.8955	-18.6171	-1.00291		5.8955	-18.6417	-1.27681		5.8955	-18.6414	-1.29586		5.8955	-18.6426	-1.31101
	5.898	-18.617	-1.08522		5.898	-18.6128	-1.00307		5.898	-18.6359	-1.27697		5.898	-18.6355	-1.29604		5.898	-18.6393	-1.31117
	5.89967	-18.6136	-1.08533		5.89967	-18.6103	-1.00318		5.89967	-18.6351	-1.27707		5.89967	-18.6333	-1.29616		5.89967	-18.6347	-1.31128
	5.90133	-18.6091	-1.08543		5.90133	-18.6063	-1.00329		5.90133	-18.6275	-1.27717		5.90133	-18.6286	-1.29628		5.90133	-18.6317	-1.31139
	5.90383	-18.6055	-1.08558		5.90383	-18.601	-1.00344		5.90383	-18.6232	-1.27731		5.90383	-18.6253	-1.29645		5.90383	-18.6275	-1.31156
	5.90633	-18.6006	-1.08573		5.90633	-18.5955	-1.00358		5.90633	-18.6196	-1.27746		5.90633	-18.6209	-1.29662		5.90633	-18.6217	-1.31174
	5.908	-18.5949	-1.08583		5.908	-18.5922	-1.00368		5.908	-18.6157	-1.27756		5.908	-18.6164	-1.29673		5.908	-18.6177	-1.31185
	5.90967	-18.5949	-1.08594		5.90967	-18.5879	-1.00377		5.90967	-18.6137	-1.27766		5.90967	-18.6147	-1.29685		5.90967	-18.6146	-1.31196
	5.91217	-18.588	-1.0861		5.91217	-18.5839	-1.00392		5.91217	-18.6076	-1.27781		5.91217	-18.6089	-1.29702		5.91217	-18.6091	-1.31212
	5.91467	-18.5833	-1.08627		5.91467	-18.5795	-1.00408		5.91467	-18.6019	-1.27798		5.91467	-18.6031	-1.2972		5.91467	-18.6048	-1.31227
	5.91633	-18.5817	-1.08637		5.91633	-18.5763	-1.00419		5.91633	-18.602	-1.27809		5.91633	-18.6009	-1.29732		5.91633	-18.602	-1.31238
	5.918	-18.5766	-1.08647		5.918	-18.5727	-1.0043		5.918	-18.5952	-1.27821		5.918	-18.5972	-1.29745		5.918	-18.5983	-1.31249
	5.9205	-18.5722	-1.08661		5.9205	-18.5676	-1.00448		5.9205	-18.5913	-1.27838		5.9205	-18.5921	-1.29765		5.9205	-18.5931	-1.31265
	5.923	-18.5679	-1.08673		5.923	-18.5632	-1.00466		5.923	-18.5871	-1.27854		5.923	-18.5867	-1.29785		5.923	-18.5887	-1.31282
	5.92467	-18.5617	-1.08681		5.92467	-18.5585	-1.00478		5.92467	-18.5812	-1.27866		5.92467	-18.5826	-1.29797		5.92467	-18.585	-1.31293
	5.92717	-18.558	-1.08695		5.92717	-18.5541	-1.00494		5.92717	-18.5776	-1.27881		5.92717	-18.5789	-1.29815		5.92717	-18.5802	-1.31309
	5.92967	-18.5537	-1.0871		5.92967	-18.5508	-1.00509		5.92967	-18.5735	-1.27896		5.92967	-18.5749	-1.29832		5.92967	-18.5747	-1.31324
	5.93133	-18.5491	-1.0872		5.93133	-18.546	-1.00519		5.93133	-18.5672	-1.27906		5.93133	-18.5703	-1.29841		5.93133	-18.5727	-1.31334
	5.933	-18.5478	-1.08731		5.933	-18.5427	-1.00529		5.933	-18.5704	-1.27917		5.933	-18.567	-1.2985		5.933	-18.5697	-1.31343
	5.9355	-18.5417	-1.08747		5.9355	-18.5375	-1.00543		5.9355	-18.5612	-1.27933		5.9355	-18.5617	-1.29864		5.9355	-18.564	-1.31359
	5.938	-18.5373	-1.08763		5.938	-18.5337	-1.00558		5.938	-18.5565	-1.27948		5.938	-18.5582	-1.29879		5.938	-18.5592	-1.31374
	5.93967	-18.5352	-1.08773		5.93967	-18.5303	-1.00569		5.93967	-18.5543	-1.27959		5.93967	-18.5544	-1.29891		5.93967	-18.5559	-1.31385
	5.94133	-18.5294	-1.08782		5.94133	-18.5256	-1.0058		5.94133	-18.5486	-1.27969		5.94133	-18.5516	-1.29902		5.94133	-18.5516	-1.31396
	5.94383	-18.5246	-1.08797		5.94383	-18.5217	-1.00596		5.94383	-18.5447	-1.27985		5.94383	-18.5458	-1.29921		5.94383	-18.5464	-1.31412
	5.94633	-18.5215	-1.08813		5.94633	-18.5169	-1.00611		5.94633	-18.5418	-1.28002		5.94633	-18.5403	-1.2994		5.94633	-18.5423	-1.31428
	5.948	-18.5158	-1.08824		5.948	-18.5128	-1.00622		5.948	-18.5346	-1.28013		5.948	-18.5374	-1.29954		5.948	-18.5393	-1.31438
	5.94967	-18.5141	-1.08833		5.94967	-18.5081	-1.00632		5.94967	-18.5349	-1.28024		5.94967	-18.5353	-1.29967		5.94967	-18.5359	-1.31449
	5.95217	-18.5086	-1.08847		5.95217	-18.5049	-1.00648		5.95217	-18.5281	-1.28039		5.95217	-18.5298	-1.29985		5.95217	-18.5306	-1.31464
	5.95467	-18.5013	-1.08861		5.95467	-18.499	-1.00663		5.95467	-18.5214	-1.28053		5.95467	-18.5253	-1.30002		5.95467	-18.527	-1.31479
	5.95633	-18.5028	-1.0887		5.95633	-18.4973	-1.00673		5.95633	-18.5205	-1.28063		5.95633	-18.5204	-1.30013		5.95633	-18.5225	-1.3149
	5.958	-18.4962	-1.08879		5.958	-18.4941	-1.00684		5.958	-18.5145	-1.28073		5.958	-18.5175	-1.30025		5.958	-18.5198	-1.31501
	5.9605	-18.4928	-1.08892		5.9605	-18.4877	-1.007		5.9605	-18.5122	-1.28088		5.9605	-18.5131	-1.30044		5.9605	-18.514	-1.31516
	5.963	-18.4893	-1.08906		5.963	-18.4826	-1.00715		5.963	-18.5084	-1.28102		5.963	-18.5072	-1.30062		5.963	-18.5075	-1.3153
	5.96467	-18.4841	-1.08916		5.96467	-18.4791	-1.00726		5.96467	-18.502	-1.28113		5.96467	-18.5046	-1.30074		5.96467	-18.5059	-1.3154
	5.96717	-18.4794	-1.08932		5.96717	-18.4742	-1.00741		5.96717	-18.4992	-1.28129		5.96717	-18.4998	-1.30093		5.96717	-18.5016	-1.31554
	5.96967	-18.4757	-1.08947		5.96967	-18.4689	-1.00755		5.96967	-18.4946	-1.28146		5.96967	-18.4969	-1.3011		5.96967	-18.4978	-1.31567
	5.97133	-18.4704	-1.08958		5.97133	-18.4666	-1.00765		5.97133	-18.4884	-1.28157		5.97133	-18.4924	-1.30121		5.97133	-18.4951	-1.31577
	5.973	-18.4699	-1.08969		5.973	-18.465	-1.00774		5.973	-18.4884	-1.28167		5.973	-18.4883	-1.30131		5.973	-18.4906	-1.31587
	5.9755	-18.4637	-1.08985		5.9755	-18.4583	-1.00789		5.9755	-18.4812	-1.28182		5.9755	-18.4836	-1.30146		5.9755	-18.486	-1.31604
	5.978	-18.4566	-1.09001		5.978	-18.453	-1.00804		5.978	-18.4757	-1.28196		5.978	-18.4782	-1.30162		5.978	-18.4793	-1.31621
	5.97967	-18.4546	-1.09012		5.97967	-18.4507	-1.00815		5.97967	-18.4753	-1.28205		5.97967	-18.4757	-1.30173		5.97967	-18.4767	-1.31632
	5.98133	-18.4489	-1.09022		5.98133	-18.4472	-1.00826		5.98133	-18.4684	-1.28213		5.98133	-18.4719	-1.30185		5.98133	-18.4728	-1.31644
	5.98383	-18.4458	-1.09037		5.98383	-18.4428	-1.00843		5.98383	-18.4653	-1.28226		5.98383	-18.4665	-1.30204		5.98383	-18.4675	-1.31661
	5.98633	-18.4427	-1.09052		5.98633	-18.4373	-1.0086		5.98633	-18.4606	-1.28239		5.98633	-18.4621	-1.30222		5.98633	-18.4624	-1.31676
	5.988	-18.4366	-1.0906		5.988	-18.4323	-1.00871		5.988	-18.455	-1.28248		5.988	-18.4585	-1.30235		5.988	-18.4592	-1.31686
	5.98967	-18.4373	-1.09068		5.98967	-18.4291	-1.00882		5.98967	-18.4554	-1.28258		5.98967	-18.4551	-1.30247		5.98967	-18.456	-1.31696
	5.99217	-18.4298	-1.09081		5.99217	-18.4247	-1.00899		5.99217	-18.4477	-1.28273		5.99217	-18.4505	-1.30265		5.99217	-18.4516	-1.31712
	5.99467	-18.4244	-1.09094		5.99467	-18.4203	-1.00914		5.99467	-18.4414	-1.28289		5.99467	-18.4448	-1.30282		5.99467	-18.4471	-1.31728
	5.99633	-18.4234	-1.09102		5.99633	-18.417	-1.00923		5.99633	-18.4427	-1.28299		5.99633	-18.4435	-1.30293		5.99633	-18.4433	-1.31739
	5.99883	-18.4162	-1.09116		5.99883	-18.4116	-1.00939		5.99883	-18.4355	-1.28314		5.99883	-18.4378	-1.3031		5.99883	-18.4369	-1.31756
	6.00133	-18.4106	-1.09131		6.00133	-18.406	-1.00955		6.00133	-18.428	-1.28329		6.00133	-18.4328	-1.30327		6.00133	-18.433	-1.31774
	6.003	-18.4088	-1.09141		6.003	-18.4046	-1.00966		6.003	-18.426	-1.28339		6.003	-18.4301	-1.3034		6.003	-18.4297	-1.31785
	6.00467	-18.4029	-1.09151		6.00467	-18.4002	-1.00976		6.00467	-18.422	-1.28349		6.00467	-18.425	-1.30352		6.00467	-18.4279	-1.31796
	6.00717	-18.3996	-1.09167		6.00717	-18.3961	-1.00993		6.00717	-18.4186	-1.28365		6.00717	-18.4215	-1.3037		6.00717	-18.4233	-1.31812
	6.00967	-18.3968	-1.09182		6.00967	-18.3911	-1.01011		6.00967	-18.4136	-1.2838		6.00967	-18.4146	-1.30389		6.00967	-18.4176	-1.31828
	6.01133	-18.3901	-1.09193		6.01133	-18.388	-1.01023		6.01133	-18.4086	-1.28391		6.01133	-18.4109	-1.304		6.01133	-18.4148	-1.31839
	6.013	-18.3885	-1.09204		6.013	-18.3849	-1.01035		6.013	-18.4073	-1.28401		6.013	-18.4074	-1.30412		6.013	-18.4117	-1.3185
	6.0155	-18.3828	-1.09219		6.0155	-18.3786	-1.01052		6.0155	-18.4024	-1.28417		6.0155	-18.4033	-1.30429		6.0155	-18.4053	-1.31866
	6.018	-18.377	-1.09234		6.018	-18.3742	-1.01068		6.018	-18.3967	-1.28434		6.018	-18.3986	-1.30446		6.018	-18.3999	-1.31882
	6.01967	-18.3758	-1.09245		6.01967	-18.3704	-1.01078		6.01967	-18.3941	-1.28445		6.01967	-18.3954	-1.30457		6.01967	-18.3973	-1.31892
	6.02133	-18.3685	-1.09254		6.02133	-18.3674	-1.01087		6.02133	-18.3887	-1.28455		6.02133	-18.392	-1.30469		6.02133	-18.3933	-1.31902
	6.02383	-18.3664	-1.09269		6.02383	-18.3622	-1.011		6.02383	-18.3855	-1.2847		6.02383	-18.3872	-1.30486		6.02383	-18.3883	-1.31917
	6.02633	-18.3623	-1.09283		6.02633	-18.357	-1.01113		6.02633	-18.381	-1.28485		6.02633	-18.3837	-1.30503		6.02633	-18.3831	-1.31932
	6.028	-18.3576	-1.09292		6.028	-18.3538	-1.01122		6.028	-18.3746	-1.28493		6.028	-18.3797	-1.30515		6.028	-18.3799	-1.31942
	6.02967	-18.3564	-1.09301		6.02967	-18.3493	-1.01132		6.02967	-18.3742	-1.28502		6.02967	-18.3749	-1.30527		6.02967	-18.3775	-1.31952
	6.03217	-18.3501	-1.09315		6.03217	-18.3459	-1.01148		6.03217	-18.3689	-1.28516		6.03217	-18.3719	-1.30543		6.03217	-18.3725	-1.31967
	6.03467	-18.3449	-1.09329		6.03467	-18.3406	-1.01164		6.03467	-18.3637	-1.28531		6.03467	-18.3658	-1.3056		6.03467	-18.3668	-1.31982
	6.03633	-18.3421	-1.09339		6.03633	-18.3377	-1.01175		6.03633	-18.3608	-1.28541		6.03633	-18.362	-1.30571		6.03633	-18.3633	-1.31992
	6.03883	-18.3369	-1.09354		6.03883	-18.3331	-1.01192		6.03883	-18.356	-1.28558		6.03883	-18.3569	-1.30588		6.03883	-18.3595	-1.32006
	6.04133	-18.3297	-1.0937		6.04133	-18.3287	-1.01207		6.04133	-18.3494	-1.28574		6.04133	-18.3519	-1.30605		6.04133	-18.3535	-1.3202
	6.043	-18.3292	-1.0938		6.043	-18.325	-1.01216		6.043	-18.3478	-1.28583		6.043	-18.3491	-1.30617		6.043	-18.3499	-1.3203
	6.04467	-18.3224	-1.0939		6.04467	-18.3204	-1.01225		6.04467	-18.3435	-1.28592		6.04467	-18.3461	-1.30629		6.04467	-18.347	-1.3204
	6.04717	-18.3196	-1.09404		6.04717	-18.3161	-1.01237		6.04717	-18.3391	-1.28605		6.04717	-18.3413	-1.30648		6.04717	-18.3422	-1.32056
	6.04967	-18.3161	-1.09417		6.04967	-18.3111	-1.0125		6.04967	-18.3338	-1.28619		6.04967	-18.3356	-1.30668		6.04967	-18.3379	-1.32072
	6.05133	-18.311	-1.09425		6.05133	-18.3078	-1.01259		6.05133	-18.3285	-1.28628		6.05133	-18.3323	-1.30681		6.05133	-18.3346	-1.32083
	6.053	-18.3101	-1.09433		6.053	-18.3042	-1.01269		6.053	-18.3259	-1.28637		6.053	-18.3288	-1.30695		6.053	-18.3303	-1.32094
	6.0555	-18.3041	-1.09444		6.0555	-18.2979	-1.01284		6.0555	-18.3215	-1.2865		6.0555	-18.3242	-1.30715		6.0555	-18.3254	-1.3211
	6.058	-18.2979	-1.09456		6.058	-18.2941	-1.01299		6.058	-18.3163	-1.28662		6.058	-18.319	-1.30733		6.058	-18.3225	-1.32124
	6.05967	-18.2963	-1.09466		6.05967	-18.2912	-1.01309		6.05967	-18.3145	-1.28671		6.05967	-18.3162	-1.30744		6.05967	-18.318	-1.32134
	6.06133	-18.2898	-1.09476		6.06133	-18.2894	-1.01319		6.06133	-18.3109	-1.28679		6.06133	-18.3125	-1.30755		6.06133	-18.3154	-1.32143
	6.06383	-18.2869	-1.09491		6.06383	-18.2836	-1.01334		6.06383	-18.3066	-1.28692		6.06383	-18.3079	-1.30771		6.06383	-18.3108	-1.32158
	6.06633	-18.2833	-1.09507		6.06633	-18.2784	-1.01349		6.06633	-18.301	-1.28706		6.06633	-18.3026	-1.30788		6.06633	-18.3036	-1.32173
	6.068	-18.2777	-1.09517		6.068	-18.2751	-1.01358		6.068	-18.2965	-1.28716		6.068	-18.3006	-1.308		6.068	-18.301	-1.32183
	6.06967	-18.2759	-1.09527		6.06967	-18.271	-1.01369		6.06967	-18.2935	-1.28725		6.06967	-18.2958	-1.30811		6.06967	-18.298	-1.32194
	6.07217	-18.27	-1.09542		6.07217	-18.2654	-1.01384		6.07217	-18.2889	-1.28741		6.07217	-18.2908	-1.3083		6.07217	-18.2924	-1.32211
	6.07467	-18.2646	-1.09557		6.07467	-18.26	-1.014		6.07467	-18.2832	-1.28755		6.07467	-18.2868	-1.30849		6.07467	-18.2869	-1.32228
	6.07633	-18.2626	-1.09566		6.07633	-18.2571	-1.01411		6.07633	-18.2813	-1.28764		6.07633	-18.2823	-1.3086		6.07633	-18.2833	-1.32239
	6.07883	-18.2566	-1.0958		6.07883	-18.2529	-1.01427		6.07883	-18.2761	-1.28777		6.07883	-18.278	-1.30876		6.07883	-18.2797	-1.32257
	6.08133	-18.2519	-1.09595		6.08133	-18.2483	-1.01442		6.08133	-18.2698	-1.28791		6.08133	-18.2747	-1.30892		6.08133	-18.2754	-1.32274
	6.083	-18.2502	-1.09604		6.083	-18.2445	-1.01452		6.083	-18.2666	-1.28801		6.083	-18.2709	-1.30903		6.083	-18.2704	-1.32285
	6.08467	-18.2439	-1.09613		6.08467	-18.2414	-1.01462		6.08467	-18.2632	-1.2881		6.08467	-18.2663	-1.30914		6.08467	-18.2684	-1.32296
	6.08717	-18.2408	-1.09626		6.08717	-18.2367	-1.01477		6.08717	-18.2579	-1.28825		6.08717	-18.2617	-1.30931		6.08717	-18.2623	-1.32312
	6.08967	-18.2371	-1.09638		6.08967	-18.2324	-1.01493		6.08967	-18.2529	-1.28838		6.08967	-18.256	-1.30948		6.08967	-18.2583	-1.32328
	6.09133	-18.2321	-1.09646		6.09133	-18.2283	-1.01503		6.09133	-18.2498	-1.28848		6.09133	-18.2526	-1.3096		6.09133	-18.2541	-1.32339
	6.093	-18.2306	-1.09654		6.093	-18.2251	-1.01514		6.093	-18.2469	-1.28856		6.093	-18.2483	-1.30972		6.093	-18.2514	-1.32349
	6.0955	-18.2237	-1.09667		6.0955	-18.2204	-1.0153		6.0955	-18.2426	-1.28868		6.0955	-18.2435	-1.3099		6.0955	-18.2457	-1.32364
	6.098	-18.2178	-1.09681		6.098	-18.2155	-1.01545		6.098	-18.2361	-1.28879		6.098	-18.2396	-1.31007		6.098	-18.2421	-1.32379
	6.09967	-18.2163	-1.09691		6.09967	-18.2109	-1.01555		6.09967	-18.2346	-1.28888		6.09967	-18.2362	-1.31017		6.09967	-18.2378	-1.32389
	6.10133	-18.2106	-1.09701		6.10133	-18.2071	-1.01563		6.10133	-18.2308	-1.28897		6.10133	-18.2348	-1.31028		6.10133	-18.2345	-1.32399
	6.10383	-18.2063	-1.09716		6.10383	-18.2024	-1.01576		6.10383	-18.2255	-1.28912		6.10383	-18.2292	-1.31043		6.10383	-18.2297	-1.32414
	6.10633	-18.2037	-1.0973		6.10633	-18.1981	-1.0159		6.10633	-18.2205	-1.28926		6.10633	-18.225	-1.31059		6.10633	-18.2254	-1.32428
	6.108	-18.1971	-1.0974		6.108	-18.1954	-1.01599		6.108	-18.2172	-1.28936		6.108	-18.2213	-1.31069		6.108	-18.2206	-1.32438
	6.1105	-18.194	-1.09754		6.1105	-18.1906	-1.01613		6.1105	-18.2127	-1.2895		6.1105	-18.2154	-1.31085		6.1105	-18.2163	-1.32453
	6.113	-18.1912	-1.09767		6.113	-18.1855	-1.01629		6.113	-18.2063	-1.28964		6.113	-18.2105	-1.31102		6.113	-18.212	-1.32468
	6.11467	-18.186	-1.09776		6.11467	-18.1819	-1.01639		6.11467	-18.2032	-1.28972		6.11467	-18.2053	-1.31113		6.11467	-18.2086	-1.32478
	6.11633	-18.1844	-1.09786		6.11633	-18.1789	-1.0165		6.11633	-18.2014	-1.2898		6.11633	-18.2032	-1.31124		6.11633	-18.2058	-1.32488
	6.11883	-18.1773	-1.098		6.11883	-18.1744	-1.01666		6.11883	-18.1947	-1.28992		6.11883	-18.1984	-1.31142		6.11883	-18.2003	-1.32503
	6.12133	-18.1706	-1.09814		6.12133	-18.1696	-1.01682		6.12133	-18.1916	-1.29006		6.12133	-18.1936	-1.31161		6.12133	-18.1948	-1.32519
	6.123	-18.1699	-1.09822		6.123	-18.1661	-1.01692		6.123	-18.1867	-1.29015		6.123	-18.1897	-1.31173		6.123	-18.1921	-1.32529
	6.12467	-18.1634	-1.09831		6.12467	-18.1622	-1.01702		6.12467	-18.1837	-1.29023		6.12467	-18.1868	-1.31185		6.12467	-18.1878	-1.3254
	6.12717	-18.1592	-1.09842		6.12717	-18.1582	-1.01716		6.12717	-18.1787	-1.29036		6.12717	-18.1815	-1.31203		6.12717	-18.1833	-1.32555
	6.12967	-18.1565	-1.09853		6.12967	-18.153	-1.0173		6.12967	-18.1729	-1.29049		6.12967	-18.1761	-1.31221		6.12967	-18.1784	-1.3257
	6.13133	-18.1516	-1.0986		6.13133	-18.1489	-1.01739		6.13133	-18.1708	-1.29058		6.13133	-18.1733	-1.31231		6.13133	-18.1751	-1.3258
	6.133	-18.1504	-1.09867		6.133	-18.1455	-1.01749		6.133	-18.1676	-1.29066		6.133	-18.1708	-1.31241		6.133	-18.1713	-1.32591
	6.1355	-18.1444	-1.0988		6.1355	-18.1402	-1.01764		6.1355	-18.1625	-1.29078		6.1355	-18.1657	-1.31256		6.1355	-18.1667	-1.32606
	6.138	-18.1382	-1.09893		6.138	-18.1356	-1.01779		6.138	-18.1565	-1.2909		6.138	-18.1608	-1.31272		6.138	-18.1614	-1.32621
	6.13967	-18.1384	-1.09901		6.13967	-18.1314	-1.01789		6.13967	-18.1547	-1.29099		6.13967	-18.156	-1.31283		6.13967	-18.1579	-1.32632
	6.14133	-18.1309	-1.09909		6.14133	-18.1278	-1.01798		6.14133	-18.1514	-1.29108		6.14133	-18.1529	-1.31295		6.14133	-18.1543	-1.32644
	6.14383	-18.1277	-1.09922		6.14383	-18.1234	-1.01814		6.14383	-18.1462	-1.29122		6.14383	-18.1482	-1.31312		6.14383	-18.1495	-1.32661
	6.14633	-18.1243	-1.09935		6.14633	-18.1168	-1.0183		6.14633	-18.1423	-1.29136		6.14633	-18.1434	-1.3133		6.14633	-18.1449	-1.32676
	6.148	-18.1187	-1.09944		6.148	-18.1141	-1.0184		6.148	-18.1377	-1.29145		6.148	-18.1396	-1.31342		6.148	-18.1405	-1.32686
	6.1505	-18.1153	-1.09957		6.1505	-18.1109	-1.01855		6.1505	-18.1328	-1.29158		6.1505	-18.1355	-1.31358		6.1505	-18.137	-1.32701
	6.153	-18.1097	-1.0997		6.153	-18.1054	-1.0187		6.153	-18.128	-1.29171		6.153	-18.1307	-1.31373		6.153	-18.1314	-1.32715
	6.15467	-18.105	-1.09978		6.15467	-18.1006	-1.01879		6.15467	-18.1242	-1.29178		6.15467	-18.1272	-1.31384		6.15467	-18.1297	-1.32724
	6.15633	-18.1043	-1.09987		6.15633	-18.0986	-1.0189		6.15633	-18.121	-1.29186		6.15633	-18.1232	-1.31394		6.15633	-18.125	-1.32733
	6.15883	-18.0969	-1.10002		6.15883	-18.0939	-1.01904		6.15883	-18.1163	-1.29196		6.15883	-18.1194	-1.3141		6.15883	-18.1206	-1.32747
	6.16133	-18.0893	-1.10016		6.16133	-18.0875	-1.01917		6.16133	-18.1099	-1.29207		6.16133	-18.1147	-1.31426		6.16133	-18.1166	-1.32763
	6.163	-18.0905	-1.10026		6.163	-18.0846	-1.01927		6.163	-18.1074	-1.29215		6.163	-18.1109	-1.31437		6.163	-18.1115	-1.32773
	6.16467	-18.0848	-1.10036		6.16467	-18.081	-1.01936		6.16467	-18.1052	-1.29222		6.16467	-18.1074	-1.31449		6.16467	-18.1084	-1.32784
	6.16717	-18.0813	-1.10049		6.16717	-18.0767	-1.01949		6.16717	-18.099	-1.29234		6.16717	-18.1024	-1.31466		6.16717	-18.1049	-1.328
	6.16967	-18.0783	-1.10061		6.16967	-18.0721	-1.01962		6.16967	-18.096	-1.29246		6.16967	-18.0964	-1.31483		6.16967	-18.0982	-1.32815
	6.17133	-18.0711	-1.10069		6.17133	-18.0694	-1.0197		6.17133	-18.0919	-1.29254		6.17133	-18.0938	-1.31493		6.17133	-18.0951	-1.32824
	6.173	-18.0725	-1.10076		6.173	-18.0656	-1.01978		6.173	-18.0882	-1.29263		6.173	-18.0889	-1.31504		6.173	-18.0912	-1.32834
	6.1755	-18.0641	-1.10087		6.1755	-18.0619	-1.01992		6.1755	-18.0834	-1.29276		6.1755	-18.085	-1.3152		6.1755	-18.0863	-1.32849
	6.178	-18.0596	-1.10099		6.178	-18.0572	-1.02006		6.178	-18.0795	-1.2929		6.178	-18.0808	-1.31536		6.178	-18.0823	-1.32865
	6.17967	-18.0566	-1.10107		6.17967	-18.0534	-1.02016		6.17967	-18.0757	-1.29299		6.17967	-18.0773	-1.31547		6.17967	-18.0791	-1.32875
	6.18133	-18.0505	-1.10115		6.18133	-18.0506	-1.02026		6.18133	-18.0713	-1.29308		6.18133	-18.0752	-1.31559		6.18133	-18.0745	-1.32886
	6.18383	-18.0479	-1.10128		6.18383	-18.0448	-1.02042		6.18383	-18.0665	-1.29321		6.18383	-18.0694	-1.31578		6.18383	-18.0702	-1.32902
	6.18633	-18.0457	-1.10143		6.18633	-18.039	-1.02059		6.18633	-18.0607	-1.29333		6.18633	-18.0643	-1.31597		6.18633	-18.0657	-1.32918
	6.188	-18.0386	-1.10152		6.188	-18.0351	-1.02069		6.188	-18.0586	-1.29342		6.188	-18.061	-1.31609		6.188	-18.0617	-1.32928
	6.1905	-18.0349	-1.10166		6.1905	-18.0299	-1.02084		6.1905	-18.0528	-1.29354		6.1905	-18.0551	-1.31627		6.1905	-18.0565	-1.32942
	6.193	-18.0296	-1.1018		6.193	-18.0252	-1.02099		6.193	-18.0466	-1.29367		6.193	-18.0505	-1.31643		6.193	-18.0518	-1.32957
	6.19467	-18.0246	-1.10189		6.19467	-18.0228	-1.02108		6.19467	-18.0429	-1.29375		6.19467	-18.0477	-1.31653		6.19467	-18.0495	-1.32967
	6.19633	-18.0233	-1.10197		6.19633	-18.0193	-1.02118		6.19633	-18.0422	-1.29383		6.19633	-18.0439	-1.31664		6.19633	-18.0462	-1.32977
	6.19883	-18.0179	-1.10209		6.19883	-18.0138	-1.02132		6.19883	-18.037	-1.29396		6.19883	-18.0385	-1.31679		6.19883	-18.0404	-1.32991
	6.20133	-18.0112	-1.1022		6.20133	-18.0113	-1.02147		6.20133	-18.0312	-1.29408		6.20133	-18.0339	-1.31694		6.20133	-18.0345	-1.33005
	6.203	-18.0114	-1.10228		6.203	-18.0062	-1.02157		6.203	-18.0284	-1.29416		6.203	-18.0303	-1.31705		6.203	-18.0316	-1.33014
	6.20467	-18.0063	-1.10237		6.20467	-18.003	-1.02167		6.20467	-18.0249	-1.29423		6.20467	-18.0276	-1.31716		6.20467	-18.0287	-1.33023
	6.20717	-18.0022	-1.1025		6.20717	-17.9956	-1.02181		6.20717	-18.0201	-1.29433		6.20717	-18.0217	-1.31734		6.20717	-18.0235	-1.33037
	6.20967	-17.9963	-1.10262		6.20967	-17.9909	-1.02195		6.20967	-18.0161	-1.29444		6.20967	-18.0175	-1.3175		6.20967	-18.0194	-1.33052
	6.21133	-17.9908	-1.1027		6.21133	-17.9885	-1.02203		6.21133	-18.0124	-1.29452		6.21133	-18.0145	-1.31761		6.21133	-18.0165	-1.33062
	6.213	-17.9899	-1.10278		6.213	-17.9849	-1.02212		6.213	-18.0083	-1.2946		6.213	-18.0097	-1.31773		6.213	-18.0133	-1.33072
	6.2155	-17.984	-1.10291		6.2155	-17.981	-1.02226		6.2155	-18.0039	-1.29472		6.2155	-18.0053	-1.3179		6.2155	-18.0075	-1.33089
	6.218	-17.9779	-1.10303		6.218	-17.9758	-1.0224		6.218	-17.9983	-1.29487		6.218	-18.002	-1.31805		6.218	-18.0018	-1.33106
	6.21967	-17.9774	-1.10312		6.21967	-17.9718	-1.02249		6.21967	-17.9956	-1.29496		6.21967	-17.9976	-1.31816		6.21967	-17.9995	-1.33116
	6.22217	-17.9725	-1.10326		6.22217	-17.9678	-1.02262		6.22217	-17.99	-1.29511		6.22217	-17.9923	-1.31831		6.22217	-17.9946	-1.33132
	6.22467	-17.9657	-1.1034		6.22467	-17.9627	-1.02276		6.22467	-17.985	-1.29525		6.22467	-17.9875	-1.31847		6.22467	-17.9898	-1.33146
	6.22633	-17.9638	-1.1035		6.22633	-17.9589	-1.02285		6.22633	-17.9818	-1.29534		6.22633	-17.9851	-1.31856		6.22633	-17.9847	-1.33155
	6.228	-17.9576	-1.10359		6.228	-17.9572	-1.02294		6.228	-17.9785	-1.29543		6.228	-17.9818	-1.31866		6.228	-17.9824	-1.33164
	6.2305	-17.9538	-1.10371		6.2305	-17.9514	-1.02307		6.2305	-17.9725	-1.29555		6.2305	-17.9755	-1.31881		6.2305	-17.9762	-1.33177
	6.233	-17.951	-1.10383		6.233	-17.9458	-1.02321		6.233	-17.9682	-1.29565		6.233	-17.9721	-1.31896		6.233	-17.9711	-1.3319
	6.23467	-17.9457	-1.10391		6.23467	-17.9426	-1.0233		6.23467	-17.9655	-1.29572		6.23467	-17.967	-1.31906		6.23467	-17.9697	-1.33199
	6.23633	-17.9441	-1.10399		6.23633	-17.9399	-1.02338		6.23633	-17.9619	-1.2958		6.23633	-17.9655	-1.31916		6.23633	-17.9643	-1.33209
	6.23883	-17.9378	-1.1041		6.23883	-17.9345	-1.0235		6.23883	-17.9561	-1.29589		6.23883	-17.9602	-1.31932		6.23883	-17.9608	-1.33225
	6.24133	-17.9326	-1.10423		6.24133	-17.9296	-1.02362		6.24133	-17.9526	-1.296		6.24133	-17.9544	-1.31948		6.24133	-17.9574	-1.33241
	6.243	-17.9315	-1.10431		6.243	-17.9268	-1.02372		6.243	-17.9489	-1.29607		6.243	-17.9511	-1.31958		6.243	-17.9541	-1.33253
	6.24467	-17.9255	-1.10438		6.24467	-17.923	-1.02381		6.24467	-17.9451	-1.29615		6.24467	-17.9479	-1.31969		6.24467	-17.9495	-1.33264
	6.24717	-17.9215	-1.10449		6.24717	-17.9186	-1.02396		6.24717	-17.9401	-1.29628		6.24717	-17.9427	-1.31984		6.24717	-17.944	-1.33281
	6.24967	-17.9169	-1.10459		6.24967	-17.9136	-1.0241		6.24967	-17.9344	-1.29641		6.24967	-17.9358	-1.32001		6.24967	-17.9392	-1.33297
	6.25133	-17.9118	-1.10465		6.25133	-17.9087	-1.0242		6.25133	-17.931	-1.29649		6.25133	-17.935	-1.32011		6.25133	-17.9355	-1.33307
	6.253	-17.9115	-1.10472		6.253	-17.9052	-1.0243		6.253	-17.9297	-1.29658		6.253	-17.9311	-1.32022		6.253	-17.9324	-1.33317
	6.2555	-17.9049	-1.10482		6.2555	-17.9002	-1.02445		6.2555	-17.9243	-1.2967		6.2555	-17.9266	-1.32039		6.2555	-17.9273	-1.3333
	6.258	-17.8983	-1.10492		6.258	-17.8973	-1.02459		6.258	-17.9181	-1.29682		6.258	-17.9217	-1.32056		6.258	-17.922	-1.33344
	6.25967	-17.8975	-1.105		6.25967	-17.8941	-1.02467		6.25967	-17.9149	-1.29691		6.25967	-17.9168	-1.32068		6.25967	-17.9199	-1.33353
	6.26217	-17.8916	-1.10514		6.26217	-17.8884	-1.02479		6.26217	-17.9108	-1.29703		6.26217	-17.9141	-1.32085		6.26217	-17.9144	-1.33366
	6.26467	-17.8851	-1.10527		6.26467	-17.8843	-1.02491		6.26467	-17.9072	-1.29714		6.26467	-17.9076	-1.32102		6.26467	-17.9097	-1.3338
	6.26633	-17.884	-1.10536		6.26633	-17.8798	-1.02499		6.26633	-17.9021	-1.29723		6.26633	-17.9024	-1.32112		6.26633	-17.9054	-1.33388
	6.268	-17.8782	-1.10545		6.268	-17.8756	-1.02507		6.268	-17.8967	-1.29732		6.268	-17.9007	-1.32121		6.268	-17.9018	-1.33397
	6.2705	-17.8755	-1.10557		6.2705	-17.8711	-1.0252		6.2705	-17.894	-1.29744		6.2705	-17.896	-1.32135		6.2705	-17.8976	-1.33412
	6.273	-17.8713	-1.10567		6.273	-17.8656	-1.02532		6.273	-17.8886	-1.29755		6.273	-17.8925	-1.3215		6.273	-17.8933	-1.33426
	6.27467	-17.8663	-1.10574		6.27467	-17.8629	-1.02541		6.27467	-17.8858	-1.29763		6.27467	-17.8873	-1.3216		6.27467	-17.89	-1.33437
	6.27633	-17.8645	-1.1058		6.27633	-17.861	-1.0255		6.27633	-17.8809	-1.2977		6.27633	-17.8846	-1.3217		6.27633	-17.8857	-1.33447
	6.27883	-17.8582	-1.10591		6.27883	-17.8551	-1.02564		6.27883	-17.8768	-1.2978		6.27883	-17.8805	-1.32185		6.27883	-17.8819	-1.33461
	6.28133	-17.8515	-1.10602		6.28133	-17.8502	-1.02577		6.28133	-17.872	-1.2979		6.28133	-17.8747	-1.32201		6.28133	-17.8752	-1.33476
	6.283	-17.8527	-1.1061		6.283	-17.847	-1.02586		6.283	-17.8685	-1.29797		6.283	-17.8722	-1.32212		6.283	-17.873	-1.33485
	6.28467	-17.8452	-1.10618		6.28467	-17.8423	-1.02595		6.28467	-17.8657	-1.29805		6.28467	-17.8668	-1.32222		6.28467	-17.8693	-1.33494
	6.28717	-17.841	-1.10631		6.28717	-17.8389	-1.02608		6.28717	-17.86	-1.29817		6.28717	-17.8628	-1.32237		6.28717	-17.8641	-1.33507
	6.28967	-17.8384	-1.10643		6.28967	-17.834	-1.02622		6.28967	-17.8559	-1.29829		6.28967	-17.857	-1.32252		6.28967	-17.8592	-1.33521
	6.29133	-17.8333	-1.10651		6.29133	-17.8306	-1.0263		6.29133	-17.8528	-1.29837		6.29133	-17.8544	-1.32261		6.29133	-17.8561	-1.33531
	6.293	-17.8312	-1.10658		6.293	-17.8265	-1.02638		6.293	-17.8485	-1.29845		6.293	-17.8514	-1.32272		6.293	-17.8517	-1.3354
	6.2955	-17.8246	-1.1067		6.2955	-17.8219	-1.0265		6.2955	-17.8444	-1.29857		6.2955	-17.8458	-1.32288		6.2955	-17.847	-1.33555
	6.298	-17.8181	-1.10681		6.298	-17.8179	-1.02662		6.298	-17.8377	-1.29868		6.298	-17.842	-1.32304		6.298	-17.8432	-1.33569
	6.29967	-17.8176	-1.10687		6.29967	-17.8132	-1.02671		6.29967	-17.8358	-1.29874		6.29967	-17.8395	-1.32315		6.29967	-17.8393	-1.33578
	6.30217	-17.8114	-1.10697		6.30217	-17.8081	-1.02685		6.30217	-17.8312	-1.29885		6.30217	-17.8333	-1.3233		6.30217	-17.8339	-1.33592
	6.30467	-17.8063	-1.10708		6.30467	-17.8024	-1.02699		6.30467	-17.8248	-1.29895		6.30467	-17.8288	-1.32345		6.30467	-17.8286	-1.33606
	6.30633	-17.806	-1.10715		6.30633	-17.7992	-1.02709		6.30633	-17.8212	-1.29902		6.30633	-17.8257	-1.32355		6.30633	-17.8267	-1.33615
	6.308	-17.7993	-1.10723		6.308	-17.7972	-1.02718		6.308	-17.8187	-1.2991		6.308	-17.8208	-1.32364		6.308	-17.8205	-1.33624
	6.3105	-17.7947	-1.10735		6.3105	-17.7915	-1.02731		6.3105	-17.8143	-1.29922		6.3105	-17.8166	-1.32378		6.3105	-17.8171	-1.33638
	6.313	-17.7905	-1.10747		6.313	-17.7871	-1.02744		6.313	-17.81	-1.29934		6.313	-17.8111	-1.32393		6.313	-17.8118	-1.33653
	6.31467	-17.7862	-1.10755		6.31467	-17.7831	-1.02752		6.31467	-17.8038	-1.29942		6.31467	-17.8068	-1.32404		6.31467	-17.8082	-1.33663
	6.31633	-17.7845	-1.10762		6.31633	-17.7796	-1.0276		6.31633	-17.802	-1.2995		6.31633	-17.8045	-1.32414		6.31633	-17.8057	-1.33673
	6.31883	-17.7785	-1.10773		6.31883	-17.775	-1.02773		6.31883	-17.799	-1.2996		6.31883	-17.7987	-1.32432		6.31883	-17.8011	-1.33687
	6.32133	-17.7715	-1.10784		6.32133	-17.7709	-1.02786		6.32133	-17.7924	-1.29971		6.32133	-17.7953	-1.32449		6.32133	-17.7961	-1.33702
	6.323	-17.7716	-1.10792		6.323	-17.7669	-1.02795		6.323	-17.7895	-1.29978		6.323	-17.7914	-1.32461		6.323	-17.7926	-1.33711
	6.32467	-17.7651	-1.10799		6.32467	-17.7629	-1.02804		6.32467	-17.7867	-1.29985		6.32467	-17.7887	-1.32473		6.32467	-17.7898	-1.3372
	6.32717	-17.7608	-1.1081		6.32717	-17.7582	-1.02817		6.32717	-17.7805	-1.29997		6.32717	-17.7834	-1.32489		6.32717	-17.784	-1.33735
	6.32967	-17.7581	-1.10822		6.32967	-17.7542	-1.02831		6.32967	-17.7761	-1.30008		6.32967	-17.778	-1.32505		6.32967	-17.7796	-1.3375
	6.33133	-17.7518	-1.10829		6.33133	-17.7495	-1.0284		6.33133	-17.7714	-1.30016		6.33133	-17.7741	-1.32514		6.33133	-17.7751	-1.33759
	6.33383	-17.7482	-1.1084		6.33383	-17.7444	-1.02852		6.33383	-17.7674	-1.30028		6.33383	-17.7693	-1.32527		6.33383	-17.7712	-1.33774
	6.33633	-17.7424	-1.10849		6.33633	-17.7405	-1.02864		6.33633	-17.7631	-1.30039		6.33633	-17.765	-1.32539		6.33633	-17.7648	-1.33788
	6.338	-17.739	-1.10856		6.338	-17.7364	-1.02873		6.338	-17.7606	-1.30046		6.338	-17.7616	-1.32548		6.338	-17.7619	-1.33797
	6.33967	-17.7397	-1.10864		6.33967	-17.7322	-1.02881		6.33967	-17.756	-1.30053		6.33967	-17.758	-1.32557		6.33967	-17.7603	-1.33805
	6.34217	-17.7334	-1.10875		6.34217	-17.7275	-1.02893		6.34217	-17.7517	-1.30064		6.34217	-17.7536	-1.32571		6.34217	-17.7538	-1.33818
	6.34467	-17.7266	-1.10886		6.34467	-17.7228	-1.02906		6.34467	-17.7481	-1.30074		6.34467	-17.748	-1.32586		6.34467	-17.7488	-1.3383
	6.34633	-17.7257	-1.10894		6.34633	-17.7192	-1.02915		6.34633	-17.7433	-1.30081		6.34633	-17.7457	-1.32596		6.34633	-17.7463	-1.33839
	6.348	-17.7203	-1.10902		6.348	-17.7172	-1.02924		6.348	-17.739	-1.30088		6.348	-17.7412	-1.32607		6.348	-17.7424	-1.33848
	6.3505	-17.7156	-1.10913		6.3505	-17.7106	-1.02937		6.3505	-17.7353	-1.30099		6.3505	-17.7362	-1.32622		6.3505	-17.7382	-1.33862
	6.353	-17.7123	-1.10923		6.353	-17.7071	-1.02951		6.353	-17.7301	-1.30109		6.353	-17.7322	-1.32637		6.353	-17.7313	-1.33876
	6.35467	-17.7064	-1.10929		6.35467	-17.7032	-1.02959		6.35467	-17.7261	-1.30116		6.35467	-17.7278	-1.32646		6.35467	-17.7298	-1.33885
	6.35633	-17.7067	-1.10936		6.35633	-17.7001	-1.02968		6.35633	-17.7227	-1.30123		6.35633	-17.7247	-1.32656		6.35633	-17.725	-1.33894
	6.35883	-17.6987	-1.10947		6.35883	-17.6945	-1.02981		6.35883	-17.7179	-1.30135		6.35883	-17.7202	-1.32672		6.35883	-17.7204	-1.33908
	6.36133	-17.693	-1.10959		6.36133	-17.6905	-1.02993		6.36133	-17.7121	-1.30146		6.36133	-17.7138	-1.32688		6.36133	-17.7161	-1.33922
	6.363	-17.6932	-1.10968		6.363	-17.6868	-1.03002		6.363	-17.7097	-1.30153		6.363	-17.7112	-1.32698		6.363	-17.7126	-1.3393
	6.36467	-17.6863	-1.10977		6.36467	-17.6836	-1.03011		6.36467	-17.7062	-1.30161		6.36467	-17.7092	-1.32709		6.36467	-17.7088	-1.33938
	6.36717	-17.6824	-1.10989		6.36717	-17.6782	-1.03025		6.36717	-17.7006	-1.30174		6.36717	-17.7039	-1.32724		6.36717	-17.7045	-1.3395
	6.36967	-17.678	-1.11		6.36967	-17.6734	-1.03039		6.36967	-17.6979	-1.30188		6.36967	-17.6995	-1.32738		6.36967	-17.7001	-1.33963
	6.37133	-17.6719	-1.11006		6.37133	-17.6692	-1.03049		6.37133	-17.6925	-1.30198		6.37133	-17.6966	-1.32746		6.37133	-17.6961	-1.33971
	6.37383	-17.6695	-1.11013		6.37383	-17.6651	-1.03063		6.37383	-17.6884	-1.30213		6.37383	-17.6915	-1.32759		6.37383	-17.6912	-1.33984
	6.37633	-17.6649	-1.11021		6.37633	-17.6606	-1.03076		6.37633	-17.6833	-1.30225		6.37633	-17.6853	-1.32772		6.37633	-17.6866	-1.33998
	6.378	-17.6583	-1.11026		6.378	-17.6586	-1.03083		6.378	-17.6794	-1.30233		6.378	-17.6826	-1.32781		6.378	-17.6838	-1.34007
	6.37967	-17.6578	-1.11031		6.37967	-17.652	-1.03091		6.37967	-17.6765	-1.3024		6.37967	-17.6791	-1.32791		6.37967	-17.6801	-1.34016
	6.38217	-17.653	-1.11041		6.38217	-17.6486	-1.03102		6.38217	-17.6724	-1.30249		6.38217	-17.6735	-1.32805		6.38217	-17.6745	-1.34029
	6.38467	-17.6476	-1.11053		6.38467	-17.6433	-1.03112		6.38467	-17.6675	-1.30259		6.38467	-17.6678	-1.32821		6.38467	-17.6678	-1.34042
	6.38633	-17.6458	-1.11061		6.38633	-17.6415	-1.03119		6.38633	-17.6635	-1.30266		6.38633	-17.6649	-1.32831		6.38633	-17.6673	-1.3405
	6.388	-17.6395	-1.1107		6.388	-17.6367	-1.03127		6.388	-17.661	-1.30273		6.388	-17.6604	-1.32841		6.388	-17.6639	-1.34059
	6.3905	-17.6357	-1.11082		6.3905	-17.6308	-1.03138		6.3905	-17.6547	-1.30284		6.3905	-17.6558	-1.32855		6.3905	-17.6575	-1.34072
	6.393	-17.6316	-1.11094		6.393	-17.6272	-1.03149		6.393	-17.6489	-1.30295		6.393	-17.6516	-1.32868		6.393	-17.6528	-1.34084
	6.39467	-17.6246	-1.11102		6.39467	-17.6234	-1.03157		6.39467	-17.6457	-1.30303		6.39467	-17.6503	-1.32876		6.39467	-17.6492	-1.34093
	6.39633	-17.6239	-1.11108		6.39633	-17.6193	-1.03165		6.39633	-17.6421	-1.3031		6.39633	-17.6451	-1.32884		6.39633	-17.645	-1.34102
	6.39883	-17.618	-1.11119		6.39883	-17.6154	-1.03176		6.39883	-17.6368	-1.30322		6.39883	-17.6407	-1.32896		6.39883	-17.6415	-1.34116
	6.40133	-17.6126	-1.1113		6.40133	-17.61	-1.03188		6.40133	-17.633	-1.30334		6.40133	-17.6366	-1.3291		6.40133	-17.6357	-1.34131
	6.403	-17.6118	-1.11137		6.403	-17.6093	-1.03195		6.403	-17.6297	-1.30343		6.403	-17.6328	-1.3292		6.403	-17.6329	-1.34141
	6.40467	-17.6066	-1.11144		6.40467	-17.605	-1.03202		6.40467	-17.6267	-1.30351		6.40467	-17.6288	-1.3293		6.40467	-17.6292	-1.34151
	6.40717	-17.6034	-1.11155		6.40717	-17.5987	-1.03214		6.40717	-17.6224	-1.30364		6.40717	-17.623	-1.32946		6.40717	-17.6244	-1.34166
	6.40967	-17.5974	-1.11167		6.40967	-17.5927	-1.03225		6.40967	-17.6172	-1.30375		6.40967	-17.6178	-1.32961		6.40967	-17.6194	-1.34179
	6.41133	-17.5922	-1.11175		6.41133	-17.5889	-1.03233		6.41133	-17.6134	-1.30381		6.41133	-17.6145	-1.32971		6.41133	-17.6164	-1.34188
	6.41383	-17.5893	-1.11186		6.41383	-17.5859	-1.03245		6.41383	-17.6082	-1.30391		6.41383	-17.6098	-1.32984		6.41383	-17.6111	-1.342
	6.41633	-17.587	-1.11196		6.41633	-17.5796	-1.03257		6.41633	-17.6029	-1.30401		6.41633	-17.605	-1.32997		6.41633	-17.6075	-1.34211
	6.418	-17.5808	-1.11203		6.418	-17.579	-1.03265		6.418	-17.599	-1.30409		6.418	-17.6023	-1.33006		6.418	-17.603	-1.34218
	6.41967	-17.5787	-1.1121		6.41967	-17.5738	-1.03273		6.41967	-17.5959	-1.30416		6.41967	-17.5992	-1.33015		6.41967	-17.5988	-1.34227
	6.42217	-17.5736	-1.1122		6.42217	-17.569	-1.03285		6.42217	-17.5912	-1.30427		6.42217	-17.5941	-1.3303		6.42217	-17.5953	-1.3424
	6.42467	-17.567	-1.11229		6.42467	-17.5645	-1.03297		6.42467	-17.587	-1.30439		6.42467	-17.5898	-1.33045		6.42467	-17.5903	-1.34254
	6.42633	-17.5636	-1.11235		6.42633	-17.5604	-1.03305		6.42633	-17.5835	-1.30446		6.42633	-17.5861	-1.33055		6.42633	-17.5853	-1.34264
	6.428	-17.5591	-1.11241		6.428	-17.5566	-1.03313		6.428	-17.5804	-1.30454		6.428	-17.5823	-1.33065		6.428	-17.582	-1.34273
	6.4305	-17.5542	-1.11251		6.4305	-17.5521	-1.03324		6.4305	-17.5753	-1.30465		6.4305	-17.5777	-1.33079		6.4305	-17.5781	-1.34287
	6.433	-17.5513	-1.1126		6.433	-17.5491	-1.03336		6.433	-17.5705	-1.30476		6.433	-17.5727	-1.33093		6.433	-17.5719	-1.34301
	6.43467	-17.5456	-1.11267		6.43467	-17.5455	-1.03343		6.43467	-17.5667	-1.30483		6.43467	-17.5693	-1.33102		6.43467	-17.5699	-1.3431
	6.43633	-17.5447	-1.11274		6.43633	-17.5414	-1.0335		6.43633	-17.564	-1.3049		6.43633	-17.5653	-1.33112		6.43633	-17.5659	-1.34318
	6.43883	-17.5395	-1.11285		6.43883	-17.5357	-1.03362		6.43883	-17.5586	-1.305		6.43883	-17.5594	-1.33125		6.43883	-17.56	-1.3433
	6.44133	-17.5329	-1.11295		6.44133	-17.5303	-1.03373		6.44133	-17.5524	-1.3051		6.44133	-17.5552	-1.33139		6.44133	-17.556	-1.34342
	6.443	-17.5308	-1.11302		6.443	-17.5264	-1.0338		6.443	-17.5496	-1.30516		6.443	-17.5524	-1.33148		6.443	-17.5529	-1.34349
	6.4455	-17.5256	-1.11312		6.4455	-17.5212	-1.03393		6.4455	-17.5457	-1.30526		6.4455	-17.5471	-1.33162		6.4455	-17.5472	-1.34361
	6.448	-17.5209	-1.1132		6.448	-17.5167	-1.03406		6.448	-17.5401	-1.30536		6.448	-17.5422	-1.33175		6.448	-17.5421	-1.34373
	6.44967	-17.5193	-1.11326		6.44967	-17.5145	-1.03414		6.44967	-17.537	-1.30543		6.44967	-17.5391	-1.33184		6.44967	-17.5384	-1.34381
	6.45133	-17.5136	-1.11332		6.45133	-17.5107	-1.03422		6.45133	-17.5333	-1.3055		6.45133	-17.5368	-1.33192		6.45133	-17.5371	-1.3439
	6.45383	-17.5094	-1.1134		6.45383	-17.5046	-1.03432		6.45383	-17.528	-1.3056		6.45383	-17.5314	-1.33205		6.45383	-17.5309	-1.34404
	6.45633	-17.5055	-1.11349		6.45633	-17.5009	-1.03442		6.45633	-17.5237	-1.3057		6.45633	-17.5247	-1.33218		6.45633	-17.5253	-1.34419
	6.458	-17.4989	-1.11356		6.458	-17.4969	-1.0345		6.458	-17.5202	-1.30577		6.458	-17.5217	-1.33226		6.458	-17.5238	-1.34428
	6.45967	-17.4967	-1.11363		6.45967	-17.4932	-1.03456		6.45967	-17.5161	-1.30584		6.45967	-17.5191	-1.33234		6.45967	-17.5203	-1.34437
	6.46217	-17.4918	-1.11375		6.46217	-17.4891	-1.03467		6.46217	-17.5121	-1.30595		6.46217	-17.5137	-1.33248		6.46217	-17.5151	-1.34448
	6.46467	-17.4862	-1.11386		6.46467	-17.4845	-1.03478		6.46467	-17.5081	-1.30607		6.46467	-17.5084	-1.33262		6.46467	-17.5104	-1.34459
	6.46633	-17.4846	-1.11394		6.46633	-17.4805	-1.03486		6.46633	-17.5033	-1.30614		6.46633	-17.5072	-1.33272		6.46633	-17.5074	-1.34466
	6.468	-17.478	-1.11402		6.468	-17.4771	-1.03493		6.468	-17.5004	-1.30622		6.468	-17.5034	-1.33282		6.468	-17.5031	-1.34474
	6.4705	-17.4761	-1.11412		6.4705	-17.4724	-1.03505		6.4705	-17.4945	-1.30633		6.4705	-17.4972	-1.33296		6.4705	-17.4985	-1.34488
	6.473	-17.472	-1.11422		6.473	-17.4672	-1.03516		6.473	-17.4888	-1.30643		6.473	-17.4946	-1.3331		6.473	-17.4924	-1.34501
	6.47467	-17.4676	-1.11428		6.47467	-17.463	-1.03523		6.47467	-17.4879	-1.3065		6.47467	-17.4879	-1.33319		6.47467	-17.4894	-1.3451
	6.47633	-17.4642	-1.11434		6.47633	-17.4606	-1.0353		6.47633	-17.484	-1.30657		6.47633	-17.4859	-1.33328		6.47633	-17.4866	-1.34519
	6.47883	-17.4587	-1.11442		6.47883	-17.4548	-1.03542		6.47883	-17.4779	-1.30668		6.47883	-17.4804	-1.33339		6.47883	-17.4809	-1.34532
	6.48133	-17.4534	-1.1145		6.48133	-17.4501	-1.03554		6.48133	-17.4733	-1.30678		6.48133	-17.4743	-1.33352		6.48133	-17.4759	-1.34543
	6.483	-17.4538	-1.11455		6.483	-17.4465	-1.0356		6.483	-17.4697	-1.30686		6.483	-17.4708	-1.33361		6.483	-17.4711	-1.34551
	6.4855	-17.4458	-1.11465		6.4855	-17.4421	-1.0357		6.4855	-17.4666	-1.30696		6.4855	-17.4661	-1.33373		6.4855	-17.4665	-1.34563
	6.488	-17.4403	-1.11476		6.488	-17.4372	-1.03581		6.488	-17.4609	-1.30708		6.488	-17.4611	-1.33386		6.488	-17.4619	-1.34575
	6.48967	-17.4396	-1.11483		6.48967	-17.4327	-1.03589		6.48967	-17.4576	-1.30715		6.48967	-17.4582	-1.33395		6.48967	-17.4603	-1.34583
	6.49133	-17.4329	-1.1149		6.49133	-17.4298	-1.03596		6.49133	-17.4548	-1.30722		6.49133	-17.4553	-1.33404		6.49133	-17.4561	-1.3459
	6.49383	-17.4288	-1.11502		6.49383	-17.426	-1.03607		6.49383	-17.4487	-1.30732		6.49383	-17.4513	-1.33419		6.49383	-17.4511	-1.34602
	6.49633	-17.4246	-1.11513		6.49633	-17.4213	-1.03618		6.49633	-17.4432	-1.30742		6.49633	-17.4463	-1.33434		6.49633	-17.446	-1.34614
	6.498	-17.4189	-1.11519		6.498	-17.4186	-1.03626		6.498	-17.4401	-1.30749		6.498	-17.4419	-1.33444		6.498	-17.4444	-1.34622
	6.49967	-17.4181	-1.11526		6.49967	-17.4151	-1.03634		6.49967	-17.4375	-1.30755		6.49967	-17.4397	-1.33454		6.49967	-17.441	-1.3463
	6.50217	-17.4125	-1.11536		6.50217	-17.4095	-1.03647		6.50217	-17.432	-1.30765		6.50217	-17.4333	-1.33467		6.50217	-17.4354	-1.34644
	6.50467	-17.4066	-1.11547		6.50467	-17.4039	-1.0366		6.50467	-17.4263	-1.30775		6.50467	-17.4279	-1.33481		6.50467	-17.4313	-1.34657
	6.50633	-17.4067	-1.11553		6.50633	-17.4003	-1.03668		6.50633	-17.4232	-1.30782		6.50633	-17.4247	-1.3349		6.50633	-17.4264	-1.34665
	6.508	-17.4004	-1.1156		6.508	-17.3973	-1.03676		6.508	-17.4204	-1.3079		6.508	-17.4219	-1.33499		6.508	-17.4232	-1.34673
	6.5105	-17.3965	-1.11569		6.5105	-17.3916	-1.03687		6.5105	-17.4155	-1.30802		6.5105	-17.4174	-1.33513		6.5105	-17.4184	-1.34685
	6.513	-17.3924	-1.1158		6.513	-17.386	-1.03696		6.513	-17.411	-1.30814		6.513	-17.412	-1.33526		6.513	-17.4149	-1.34697
	6.51467	-17.3863	-1.11587		6.51467	-17.3828	-1.03702		6.51467	-17.4062	-1.30821		6.51467	-17.4098	-1.33535		6.51467	-17.4099	-1.34704
	6.51633	-17.3855	-1.11593		6.51633	-17.3794	-1.03707		6.51633	-17.4032	-1.30828		6.51633	-17.4048	-1.33544		6.51633	-17.4055	-1.34712
	6.51883	-17.3781	-1.11603		6.51883	-17.3758	-1.03715		6.51883	-17.3993	-1.30839		6.51883	-17.401	-1.33557		6.51883	-17.4019	-1.34724
	6.52133	-17.3736	-1.11613		6.52133	-17.3708	-1.03725		6.52133	-17.393	-1.30848		6.52133	-17.3966	-1.3357		6.52133	-17.3963	-1.34736
	6.523	-17.3728	-1.1162		6.523	-17.3683	-1.03732		6.523	-17.3902	-1.30854		6.523	-17.3921	-1.33578		6.523	-17.3924	-1.34744
	6.5255	-17.3659	-1.1163		6.5255	-17.3624	-1.03744		6.5255	-17.3854	-1.30864		6.5255	-17.3869	-1.3359		6.5255	-17.3883	-1.34756
	6.528	-17.3603	-1.11641		6.528	-17.3573	-1.03756		6.528	-17.379	-1.30875		6.528	-17.3816	-1.33602		6.528	-17.3831	-1.34769
	6.52967	-17.3598	-1.11648		6.52967	-17.3524	-1.03765		6.52967	-17.3764	-1.30883		6.52967	-17.38	-1.3361		6.52967	-17.3795	-1.34777
	6.53133	-17.3546	-1.11656		6.53133	-17.3506	-1.03773		6.53133	-17.3735	-1.30891		6.53133	-17.3761	-1.33618		6.53133	-17.3762	-1.34785
	6.53383	-17.3499	-1.11666		6.53383	-17.3453	-1.03784		6.53383	-17.3685	-1.30902		6.53383	-17.3712	-1.3363		6.53383	-17.3716	-1.34797
	6.53633	-17.3442	-1.11676		6.53633	-17.3417	-1.03794		6.53633	-17.3634	-1.30914		6.53633	-17.3664	-1.33642		6.53633	-17.3664	-1.3481
	6.538	-17.3391	-1.11682		6.538	-17.3381	-1.038		6.538	-17.3595	-1.30921		6.538	-17.3614	-1.3365		6.538	-17.3633	-1.34818
	6.53967	-17.3395	-1.11689		6.53967	-17.3341	-1.03806		6.53967	-17.3584	-1.30928		6.53967	-17.3592	-1.33659		6.53967	-17.3598	-1.34825
	6.54217	-17.333	-1.11698		6.54217	-17.3296	-1.03815		6.54217	-17.3529	-1.30936		6.54217	-17.3533	-1.33673		6.54217	-17.3545	-1.34836
	6.54467	-17.3262	-1.11707		6.54467	-17.3259	-1.03823		6.54467	-17.3476	-1.30943		6.54467	-17.3495	-1.33686		6.54467	-17.35	-1.34847
	6.54633	-17.3233	-1.11713		6.54633	-17.3214	-1.03829		6.54633	-17.345	-1.30948		6.54633	-17.3465	-1.33694		6.54633	-17.346	-1.34854
	6.548	-17.3186	-1.1172		6.548	-17.3183	-1.03836		6.548	-17.34	-1.30954		6.548	-17.3447	-1.33703		6.548	-17.3429	-1.34861
	6.5505	-17.3167	-1.1173		6.5505	-17.3124	-1.03848		6.5505	-17.3357	-1.30963		6.5505	-17.3385	-1.33715		6.5505	-17.3384	-1.3487
	6.553	-17.3117	-1.11739		6.553	-17.3075	-1.0386		6.553	-17.3308	-1.30973		6.553	-17.3336	-1.33727		6.553	-17.333	-1.34881
	6.55467	-17.3065	-1.11746		6.55467	-17.3047	-1.03868		6.55467	-17.3263	-1.30979		6.55467	-17.3301	-1.33735		6.55467	-17.3305	-1.34888
	6.55717	-17.3026	-1.11757		6.55717	-17.2996	-1.0388		6.55717	-17.3228	-1.30989		6.55717	-17.3235	-1.33746		6.55717	-17.3249	-1.34899
	6.55967	-17.299	-1.11768		6.55967	-17.2942	-1.03891		6.55967	-17.3183	-1.31		6.55967	-17.3198	-1.33758		6.55967	-17.3188	-1.3491
	6.56133	-17.2932	-1.11776		6.56133	-17.2914	-1.03897		6.56133	-17.3142	-1.31006		6.56133	-17.3156	-1.33766		6.56133	-17.3146	-1.34918
	6.563	-17.2924	-1.11783		6.563	-17.2895	-1.03903		6.563	-17.3115	-1.31012		6.563	-17.3132	-1.33775		6.563	-17.3133	-1.34927
	6.5655	-17.2864	-1.11793		6.5655	-17.2822	-1.03911		6.5655	-17.3064	-1.31022		6.5655	-17.3074	-1.33789		6.5655	-17.3074	-1.34939
	6.568	-17.2796	-1.11801		6.568	-17.2789	-1.0392		6.568	-17.3016	-1.31032		6.568	-17.3022	-1.33803		6.568	-17.303	-1.34951
	6.56967	-17.2789	-1.11806		6.56967	-17.2749	-1.03926		6.56967	-17.2977	-1.31038		6.56967	-17.3001	-1.33811		6.56967	-17.2999	-1.3496
	6.57133	-17.274	-1.1181		6.57133	-17.2718	-1.03932		6.57133	-17.2941	-1.31046		6.57133	-17.296	-1.3382		6.57133	-17.2968	-1.34968
	6.57383	-17.2707	-1.11815		6.57383	-17.2665	-1.03943		6.57383	-17.2888	-1.31056		6.57383	-17.2911	-1.33831		6.57383	-17.2924	-1.3498
	6.57633	-17.2651	-1.11821		6.57633	-17.2623	-1.03954		6.57633	-17.2844	-1.31066		6.57633	-17.2854	-1.33842		6.57633	-17.2872	-1.34992
	6.578	-17.2592	-1.11827		6.578	-17.2578	-1.03962		6.578	-17.2806	-1.31074		6.578	-17.2837	-1.3385		6.578	-17.2844	-1.35
	6.57967	-17.259	-1.11833		6.57967	-17.2543	-1.0397		6.57967	-17.2763	-1.31081		6.57967	-17.279	-1.33858		6.57967	-17.2804	-1.35008
	6.58217	-17.2539	-1.11841		6.58217	-17.2494	-1.03983		6.58217	-17.2711	-1.31091		6.58217	-17.275	-1.3387		6.58217	-17.2754	-1.3502
	6.58467	-17.2453	-1.11851		6.58467	-17.2444	-1.03995		6.58467	-17.2675	-1.31102		6.58467	-17.2702	-1.33883		6.58467	-17.2705	-1.35033
	6.58633	-17.2439	-1.11858		6.58633	-17.2401	-1.04003		6.58633	-17.265	-1.31109		6.58633	-17.2663	-1.33892		6.58633	-17.2669	-1.35041
	6.588	-17.2395	-1.11865		6.588	-17.237	-1.0401		6.588	-17.2604	-1.31116		6.588	-17.263	-1.33901		6.588	-17.2622	-1.35049
	6.5905	-17.2369	-1.11875		6.5905	-17.2323	-1.0402		6.5905	-17.2563	-1.31127		6.5905	-17.258	-1.33914		6.5905	-17.2584	-1.35061
	6.593	-17.231	-1.11885		6.593	-17.2272	-1.0403		6.593	-17.2511	-1.31136		6.593	-17.2533	-1.33926		6.593	-17.2531	-1.35072
	6.59467	-17.2264	-1.11891		6.59467	-17.2239	-1.04036		6.59467	-17.2475	-1.31143		6.59467	-17.2492	-1.33934		6.59467	-17.2491	-1.3508
	6.59717	-17.2234	-1.119		6.59717	-17.2188	-1.04046		6.59717	-17.2418	-1.31152		6.59717	-17.2437	-1.33946		6.59717	-17.2458	-1.35091
	6.59967	-17.2192	-1.11909		6.59967	-17.216	-1.04056		6.59967	-17.237	-1.3116		6.59967	-17.2399	-1.33959		6.59967	-17.2409	-1.35103
	6.60133	-17.2133	-1.11915		6.60133	-17.2107	-1.04063		6.60133	-17.2334	-1.31166		6.60133	-17.2359	-1.33968		6.60133	-17.2374	-1.35111
	6.603	-17.2123	-1.11921		6.603	-17.2087	-1.0407		6.603	-17.2314	-1.31172		6.603	-17.2323	-1.33977		6.603	-17.2346	-1.35119
	6.6055	-17.2067	-1.11931		6.6055	-17.2046	-1.04081		6.6055	-17.2262	-1.31183		6.6055	-17.2278	-1.3399		6.6055	-17.2281	-1.3513
	6.608	-17.1995	-1.1194		6.608	-17.1979	-1.04092		6.608	-17.221	-1.31194		6.608	-17.222	-1.34003		6.608	-17.2226	-1.35141
	6.60967	-17.1981	-1.11946		6.60967	-17.194	-1.04099		6.60967	-17.218	-1.31202		6.60967	-17.2184	-1.34012		6.60967	-17.2198	-1.35148
	6.61133	-17.192	-1.11952		6.61133	-17.1913	-1.04106		6.61133	-17.2139	-1.3121		6.61133	-17.2151	-1.3402		6.61133	-17.2163	-1.35154
	6.61383	-17.1896	-1.11961		6.61383	-17.1841	-1.04117		6.61383	-17.2089	-1.31221		6.61383	-17.2117	-1.34032		6.61383	-17.2115	-1.35164
	6.61633	-17.1864	-1.11969		6.61633	-17.1797	-1.04129		6.61633	-17.2044	-1.31231		6.61633	-17.2066	-1.34043		6.61633	-17.2067	-1.35176
	6.618	-17.1815	-1.11975		6.618	-17.1785	-1.04137		6.618	-17.202	-1.31237		6.618	-17.2041	-1.3405		6.618	-17.2037	-1.35184
	6.61967	-17.1803	-1.1198		6.61967	-17.1746	-1.04145		6.61967	-17.1979	-1.31243		6.61967	-17.2002	-1.34058		6.61967	-17.2004	-1.35192
	6.62217	-17.1747	-1.1199		6.62217	-17.1688	-1.04156		6.62217	-17.1937	-1.31251		6.62217	-17.1943	-1.34071		6.62217	-17.1959	-1.35206
	6.62467	-17.1666	-1.12		6.62467	-17.1632	-1.04167		6.62467	-17.1876	-1.31261		6.62467	-17.1896	-1.34083		6.62467	-17.1899	-1.35219
	6.62633	-17.1648	-1.12006		6.62633	-17.1616	-1.04175		6.62633	-17.1852	-1.31267		6.62633	-17.1866	-1.34093		6.62633	-17.185	-1.35227
	6.628	-17.1599	-1.12011		6.628	-17.158	-1.04183		6.628	-17.1802	-1.31275		6.628	-17.1825	-1.34102		6.628	-17.1838	-1.35234
	6.6305	-17.1569	-1.1202		6.6305	-17.1538	-1.04193		6.6305	-17.1758	-1.31285		6.6305	-17.1776	-1.34117		6.6305	-17.1782	-1.35244
	6.633	-17.1527	-1.12028		6.633	-17.1482	-1.04203		6.633	-17.1713	-1.31295		6.633	-17.1725	-1.34132		6.633	-17.1734	-1.35253
	6.63467	-17.1469	-1.12034		6.63467	-17.1451	-1.0421		6.63467	-17.1671	-1.31301		6.63467	-17.1688	-1.34141		6.63467	-17.1694	-1.35259
	6.63717	-17.142	-1.12042		6.63717	-17.1402	-1.04221		6.63717	-17.1624	-1.31312		6.63717	-17.1643	-1.34153		6.63717	-17.1653	-1.3527
	6.63967	-17.1406	-1.12051		6.63967	-17.1341	-1.04231		6.63967	-17.158	-1.31321		6.63967	-17.1592	-1.34165		6.63967	-17.1606	-1.35281
	6.64133	-17.1336	-1.12056		6.64133	-17.1307	-1.04238		6.64133	-17.1544	-1.31327		6.64133	-17.1556	-1.34172		6.64133	-17.1578	-1.35289
	6.643	-17.1312	-1.12061		6.643	-17.1286	-1.04244		6.643	-17.1509	-1.31333		6.643	-17.1528	-1.34179		6.643	-17.1543	-1.35297
	6.6455	-17.1253	-1.12068		6.6455	-17.1228	-1.04254		6.6455	-17.1457	-1.31344		6.6455	-17.1485	-1.34188		6.6455	-17.1481	-1.35309
	6.648	-17.1199	-1.12075		6.648	-17.1182	-1.04264		6.648	-17.1413	-1.31354		6.648	-17.1441	-1.34198		6.648	-17.1414	-1.3532
	6.64967	-17.1184	-1.12079		6.64967	-17.1155	-1.0427		6.64967	-17.1383	-1.31362		6.64967	-17.1415	-1.34204		6.64967	-17.14	-1.35326
	6.65133	-17.114	-1.12084		6.65133	-17.1112	-1.04276		6.65133	-17.1341	-1.31368		6.65133	-17.1375	-1.34212		6.65133	-17.1356	-1.35333
	6.65383	-17.1105	-1.12092		6.65383	-17.1073	-1.04285		6.65383	-17.1292	-1.31379		6.65383	-17.1312	-1.34224		6.65383	-17.1312	-1.35343
	6.65633	-17.1079	-1.12101		6.65633	-17.1028	-1.04295		6.65633	-17.1231	-1.3139		6.65633	-17.126	-1.34236		6.65633	-17.1273	-1.35353
	6.658	-17.1009	-1.12108		6.658	-17.0987	-1.04303		6.658	-17.1201	-1.31396		6.658	-17.1229	-1.34244		6.658	-17.1229	-1.35359
	6.65967	-17.0986	-1.12115		6.65967	-17.0937	-1.0431		6.65967	-17.117	-1.31402		6.65967	-17.1189	-1.34252		6.65967	-17.1211	-1.35366
	6.66217	-17.0931	-1.12126		6.66217	-17.0892	-1.0432		6.66217	-17.1113	-1.3141		6.66217	-17.115	-1.34264		6.66217	-17.1161	-1.35377
	6.66467	-17.0868	-1.12136		6.66467	-17.085	-1.0433		6.66467	-17.1071	-1.31419		6.66467	-17.1091	-1.34276		6.66467	-17.1119	-1.35388
	6.66633	-17.0858	-1.12142		6.66633	-17.0804	-1.04337		6.66633	-17.1053	-1.31424		6.66633	-17.1063	-1.34284		6.66633	-17.1068	-1.35397
	6.66883	-17.0784	-1.1215		6.66883	-17.0761	-1.04347		6.66883	-17.0998	-1.31432		6.66883	-17.1017	-1.34296		6.66883	-17.1033	-1.3541
	6.67133	-17.0724	-1.12159		6.67133	-17.0725	-1.04357		6.67133	-17.0947	-1.3144		6.67133	-17.0964	-1.34309		6.67133	-17.0979	-1.35424
	6.673	-17.0733	-1.12166		6.673	-17.0679	-1.04363		6.673	-17.0916	-1.31446		6.673	-17.093	-1.34317		6.673	-17.0932	-1.35434
	6.67467	-17.0666	-1.12172		6.67467	-17.0649	-1.0437		6.67467	-17.0866	-1.31453		6.67467	-17.0906	-1.34326		6.67467	-17.0907	-1.35442
	6.67717	-17.0635	-1.1218		6.67717	-17.0612	-1.04379		6.67717	-17.0826	-1.31461		6.67717	-17.0863	-1.34338		6.67717	-17.0852	-1.35454
	6.67967	-17.0591	-1.12189		6.67967	-17.056	-1.04387		6.67967	-17.0784	-1.3147		6.67967	-17.0812	-1.3435		6.67967	-17.0798	-1.35465
	6.68133	-17.0537	-1.12194		6.68133	-17.0517	-1.04392		6.68133	-17.0752	-1.31476		6.68133	-17.0763	-1.34359		6.68133	-17.0772	-1.35472
	6.683	-17.054	-1.122		6.683	-17.0489	-1.04398		6.683	-17.072	-1.31482		6.683	-17.0731	-1.34366		6.683	-17.0737	-1.35478
	6.6855	-17.0477	-1.12208		6.6855	-17.0433	-1.04407		6.6855	-17.0659	-1.31492		6.6855	-17.0677	-1.34378		6.6855	-17.0687	-1.35488
	6.688	-17.0394	-1.12216		6.688	-17.0375	-1.04416		6.688	-17.0615	-1.31502		6.688	-17.0626	-1.34389		6.688	-17.0638	-1.35498
	6.68967	-17.0402	-1.12221		6.68967	-17.0337	-1.04423		6.68967	-17.0577	-1.31509		6.68967	-17.0586	-1.34397		6.68967	-17.0611	-1.35505
	6.69133	-17.0335	-1.12226		6.69133	-17.0312	-1.0443		6.69133	-17.0522	-1.31515		6.69133	-17.0551	-1.34404		6.69133	-17.0569	-1.35513
	6.69383	-17.0301	-1.12234		6.69383	-17.0259	-1.0444		6.69383	-17.048	-1.31525		6.69383	-17.0521	-1.34414		6.69383	-17.0521	-1.35524
	6.69633	-17.0257	-1.12242		6.69633	-17.0212	-1.04451		6.69633	-17.0445	-1.31534		6.69633	-17.0477	-1.34426		6.69633	-17.0472	-1.35534
	6.698	-17.0192	-1.12248		6.698	-17.0178	-1.04459		6.698	-17.0417	-1.3154		6.698	-17.0436	-1.34434		6.698	-17.0439	-1.35541
	6.69967	-17.0199	-1.12255		6.69967	-17.0148	-1.04465		6.69967	-17.038	-1.31545		6.69967	-17.0417	-1.34442		6.69967	-17.0405	-1.35548
	6.70217	-17.0135	-1.12265		6.70217	-17.0108	-1.04475		6.70217	-17.0329	-1.31554		6.70217	-17.0351	-1.34454		6.70217	-17.0358	-1.35558
	6.70467	-17.0065	-1.12275		6.70467	-17.0041	-1.04484		6.70467	-17.0272	-1.31563		6.70467	-17.0292	-1.34466		6.70467	-17.0302	-1.35568
	6.70633	-17.0076	-1.12282		6.70633	-17.0025	-1.0449		6.70633	-17.0237	-1.31568		6.70633	-17.0254	-1.34475		6.70633	-17.0273	-1.35575
	6.70883	-16.9986	-1.12289		6.70883	-16.9969	-1.04498		6.70883	-17.0189	-1.31576		6.70883	-17.0206	-1.34487		6.70883	-17.0222	-1.35587
	6.71133	-16.9915	-1.12296		6.71133	-16.992	-1.04507		6.71133	-17.013	-1.31585		6.71133	-17.0145	-1.34499		6.71133	-17.0175	-1.356
	6.713	-16.9946	-1.12301		6.713	-16.9871	-1.04513		6.713	-17.0113	-1.3159		6.713	-17.0121	-1.34506		6.713	-17.014	-1.35608
	6.71467	-16.9878	-1.12306		6.71467	-16.9837	-1.04519		6.71467	-17.0062	-1.31596		6.71467	-17.0102	-1.34513		6.71467	-17.011	-1.35617
	6.71717	-16.9835	-1.12315		6.71717	-16.9788	-1.0453		6.71717	-17.0026	-1.31605		6.71717	-17.0044	-1.34524		6.71717	-17.006	-1.35628
	6.71967	-16.9805	-1.12323		6.71967	-16.9733	-1.04541		6.71967	-16.9979	-1.31615		6.71967	-16.9993	-1.34535		6.71967	-17.0012	-1.3564
	6.72133	-16.9745	-1.1233		6.72133	-16.97	-1.04548		6.72133	-16.9933	-1.31622		6.72133	-16.9968	-1.34542		6.72133	-16.9962	-1.35646
	6.723	-16.9743	-1.12336		6.723	-16.9678	-1.04556		6.723	-16.9901	-1.31628		6.723	-16.9933	-1.3455		6.723	-16.9932	-1.35653
	6.7255	-16.9663	-1.12344		6.7255	-16.9629	-1.04566		6.7255	-16.9857	-1.31636		6.7255	-16.9886	-1.34561		6.7255	-16.9888	-1.35662
	6.728	-16.9601	-1.12352		6.728	-16.9574	-1.04577		6.728	-16.9819	-1.31644		6.728	-16.9836	-1.34573		6.728	-16.9841	-1.35672
	6.72967	-16.9588	-1.12358		6.72967	-16.9544	-1.04583		6.72967	-16.9784	-1.31649		6.72967	-16.9806	-1.3458		6.72967	-16.9805	-1.35678
	6.73133	-16.9519	-1.12364		6.73133	-16.9497	-1.0459		6.73133	-16.9751	-1.31654		6.73133	-16.9772	-1.34588		6.73133	-16.9778	-1.35684
	6.73383	-16.9488	-1.12373		6.73383	-16.9461	-1.04599		6.73383	-16.9692	-1.31661		6.73383	-16.9713	-1.34599		6.73383	-16.9729	-1.35694
	6.73633	-16.9451	-1.12382		6.73633	-16.9415	-1.04608		6.73633	-16.9663	-1.31669		6.73633	-16.9665	-1.34612		6.73633	-16.9674	-1.35705
	6.738	-16.9397	-1.12389		6.738	-16.9394	-1.04615		6.738	-16.9615	-1.31675		6.738	-16.9646	-1.3462		6.738	-16.9629	-1.35712
	6.73967	-16.9398	-1.12394		6.73967	-16.9338	-1.04622		6.73967	-16.9582	-1.31682		6.73967	-16.9605	-1.34629		6.73967	-16.9607	-1.3572
	6.74217	-16.9329	-1.12402		6.74217	-16.9298	-1.04633		6.74217	-16.9522	-1.31692		6.74217	-16.9544	-1.34643		6.74217	-16.9543	-1.35733
	6.74467	-16.9286	-1.12409		6.74467	-16.9249	-1.04644		6.74467	-16.9452	-1.31702		6.74467	-16.9499	-1.34656		6.74467	-16.9507	-1.35745
	6.74633	-16.9257	-1.12414		6.74633	-16.9219	-1.04651		6.74633	-16.9429	-1.31709		6.74633	-16.9457	-1.34664		6.74633	-16.9464	-1.35754
	6.74883	-16.9189	-1.12423		6.74883	-16.9161	-1.0466		6.74883	-16.94	-1.3172		6.74883	-16.942	-1.34675		6.74883	-16.9431	-1.35766
	6.75133	-16.9143	-1.12431		6.75133	-16.9121	-1.0467		6.75133	-16.934	-1.31729		6.75133	-16.9358	-1.34686		6.75133	-16.9379	-1.35776
	6.753	-16.9115	-1.12437		6.753	-16.9092	-1.04677		6.753	-16.9306	-1.31735		6.753	-16.9325	-1.34693		6.753	-16.9342	-1.35783
	6.75467	-16.9063	-1.12444		6.75467	-16.9052	-1.04684		6.75467	-16.9279	-1.3174		6.75467	-16.9302	-1.34701		6.75467	-16.9306	-1.3579
	6.75717	-16.9032	-1.12453		6.75717	-16.9005	-1.04694		6.75717	-16.9231	-1.31749		6.75717	-16.9249	-1.34712		6.75717	-16.9266	-1.358
	6.75967	-16.8988	-1.1246		6.75967	-16.8968	-1.04703		6.75967	-16.9185	-1.31757		6.75967	-16.9201	-1.34724		6.75967	-16.9203	-1.3581
	6.76133	-16.8933	-1.12465		6.76133	-16.8907	-1.04709		6.76133	-16.9137	-1.31763		6.76133	-16.9161	-1.34731		6.76133	-16.9159	-1.35817
	6.763	-16.8946	-1.1247		6.763	-16.8879	-1.04714		6.763	-16.9103	-1.31768		6.763	-16.9139	-1.34738		6.763	-16.9143	-1.35823
	6.7655	-16.8865	-1.12478		6.7655	-16.8833	-1.04722		6.7655	-16.9058	-1.31777		6.7655	-16.908	-1.34748		6.7655	-16.9092	-1.35834
	6.768	-16.8804	-1.12487		6.768	-16.8777	-1.0473		6.768	-16.9009	-1.31786		6.768	-16.9034	-1.34758		6.768	-16.9039	-1.35846
	6.76967	-16.8793	-1.12493		6.76967	-16.8745	-1.04736		6.76967	-16.898	-1.31791		6.76967	-16.8997	-1.34765		6.76967	-16.9008	-1.35853
	6.77133	-16.8737	-1.12499		6.77133	-16.8725	-1.04742		6.77133	-16.894	-1.31797		6.77133	-16.8969	-1.34772		6.77133	-16.8984	-1.3586
	6.77383	-16.8699	-1.12508		6.77383	-16.8671	-1.04751		6.77383	-16.8886	-1.31806		6.77383	-16.8916	-1.34783		6.77383	-16.8919	-1.3587
	6.77633	-16.8651	-1.12516		6.77633	-16.862	-1.0476		6.77633	-16.8827	-1.31815		6.77633	-16.8864	-1.34794		6.77633	-16.8876	-1.35881
	6.778	-16.8605	-1.12521		6.778	-16.859	-1.04765		6.778	-16.8802	-1.31821		6.778	-16.8839	-1.34802		6.778	-16.8829	-1.35888
	6.7805	-16.8567	-1.12528		6.7805	-16.8529	-1.04773		6.7805	-16.876	-1.3183		6.7805	-16.8785	-1.34814		6.7805	-16.8798	-1.35897
	6.783	-16.853	-1.12536		6.783	-16.8497	-1.0478		6.783	-16.8703	-1.31838		6.783	-16.8728	-1.34825		6.783	-16.8751	-1.35906
	6.78467	-16.8486	-1.12541		6.78467	-16.8453	-1.04785		6.78467	-16.8671	-1.31844		6.78467	-16.8696	-1.34832		6.78467	-16.8727	-1.35913
	6.78633	-16.8448	-1.12546		6.78633	-16.8417	-1.04792		6.78633	-16.8644	-1.3185		6.78633	-16.867	-1.34839		6.78633	-16.868	-1.3592
	6.78883	-16.8401	-1.12552		6.78883	-16.8364	-1.04802		6.78883	-16.8594	-1.31859		6.78883	-16.861	-1.3485		6.78883	-16.8632	-1.35932
	6.79133	-16.8327	-1.1256		6.79133	-16.8321	-1.04812		6.79133	-16.8552	-1.31868		6.79133	-16.856	-1.3486		6.79133	-16.8581	-1.35944
	6.793	-16.8325	-1.12564		6.793	-16.8282	-1.04818		6.793	-16.8503	-1.31875		6.793	-16.8527	-1.34866		6.793	-16.8544	-1.35951
	6.79467	-16.8288	-1.12569		6.79467	-16.8248	-1.04825		6.79467	-16.8477	-1.31881		6.79467	-16.8487	-1.34872		6.79467	-16.851	-1.3596
	6.79717	-16.8238	-1.12576		6.79717	-16.8205	-1.04834		6.79717	-16.8423	-1.3189		6.79717	-16.8445	-1.34881		6.79717	-16.8472	-1.35972
	6.79967	-16.8199	-1.12584		6.79967	-16.8145	-1.04843		6.79967	-16.8387	-1.319		6.79967	-16.8408	-1.34891		6.79967	-16.8417	-1.35982
	6.80133	-16.8151	-1.1259		6.80133	-16.812	-1.04848		6.80133	-16.8349	-1.31906		6.80133	-16.8363	-1.34898		6.80133	-16.8405	-1.35989
	6.803	-16.8136	-1.12595		6.803	-16.808	-1.04853		6.803	-16.8316	-1.31912		6.803	-16.8352	-1.34906		6.803	-16.8354	-1.35994
	6.8055	-16.8067	-1.12604		6.8055	-16.8036	-1.04861		6.8055	-16.8254	-1.31919		6.8055	-16.8298	-1.34918		6.8055	-16.8305	-1.36002
	6.808	-16.8008	-1.12614		6.808	-16.7996	-1.04869		6.808	-16.8206	-1.31925		6.808	-16.8254	-1.3493		6.808	-16.8241	-1.3601
	6.80967	-16.7997	-1.1262		6.80967	-16.7939	-1.04875		6.80967	-16.8173	-1.3193		6.80967	-16.8197	-1.34938		6.80967	-16.8209	-1.36016
	6.81133	-16.7935	-1.12626		6.81133	-16.7912	-1.04881		6.81133	-16.8131	-1.31935		6.81133	-16.8163	-1.34946		6.81133	-16.8178	-1.36021
	6.81383	-16.79	-1.12634		6.81383	-16.786	-1.04889		6.81383	-16.8085	-1.31944		6.81383	-16.8123	-1.34958		6.81383	-16.8135	-1.36031
	6.81633	-16.7854	-1.12643		6.81633	-16.7819	-1.04898		6.81633	-16.8041	-1.31953		6.81633	-16.8068	-1.34968		6.81633	-16.8086	-1.36042
	6.818	-16.7789	-1.12649		6.818	-16.7786	-1.04905		6.818	-16.8011	-1.31959		6.818	-16.8045	-1.34975		6.818	-16.8056	-1.3605
	6.8205	-16.7765	-1.12657		6.8205	-16.7722	-1.04914		6.8205	-16.7965	-1.31968		6.8205	-16.7991	-1.34986		6.8205	-16.8007	-1.36062
	6.823	-16.7726	-1.12665		6.823	-16.7697	-1.04923		6.823	-16.7913	-1.31976		6.823	-16.7941	-1.34996		6.823	-16.7948	-1.36073
	6.82467	-16.7673	-1.1267		6.82467	-16.7652	-1.0493		6.82467	-16.7882	-1.3198		6.82467	-16.7905	-1.35002		6.82467	-16.7925	-1.3608
	6.82633	-16.7665	-1.12675		6.82633	-16.7618	-1.04936		6.82633	-16.7841	-1.31984		6.82633	-16.7878	-1.35009		6.82633	-16.7879	-1.36086
	6.82883	-16.7606	-1.12683		6.82883	-16.7575	-1.04945		6.82883	-16.7792	-1.3199		6.82883	-16.782	-1.35019		6.82883	-16.7834	-1.36096
	6.83133	-16.7538	-1.12691		6.83133	-16.7525	-1.04954		6.83133	-16.7755	-1.31997		6.83133	-16.7767	-1.35029		6.83133	-16.778	-1.36106
	6.833	-16.7534	-1.12697		6.833	-16.7481	-1.04961		6.833	-16.7704	-1.32001		6.833	-16.7733	-1.35036		6.833	-16.7748	-1.36112
	6.83467	-16.7471	-1.12702		6.83467	-16.7468	-1.04967		6.83467	-16.7681	-1.32006		6.83467	-16.7691	-1.35043		6.83467	-16.772	-1.3612
	6.83717	-16.743	-1.12711		6.83717	-16.7402	-1.04977		6.83717	-16.7632	-1.32014		6.83717	-16.7649	-1.35054		6.83717	-16.7662	-1.36131
	6.83967	-16.7407	-1.12719		6.83967	-16.7349	-1.04987		6.83967	-16.7581	-1.32022		6.83967	-16.7605	-1.35066		6.83967	-16.7621	-1.36142
	6.84133	-16.7333	-1.12724		6.84133	-16.7307	-1.04993		6.84133	-16.7548	-1.32027		6.84133	-16.7569	-1.35075		6.84133	-16.7588	-1.36149
	6.843	-16.7325	-1.12729		6.843	-16.7285	-1.05		6.843	-16.7512	-1.32031		6.843	-16.7528	-1.35083		6.843	-16.7555	-1.36157
	6.8455	-16.7252	-1.12736		6.8455	-16.7233	-1.05009		6.8455	-16.7462	-1.32038		6.8455	-16.7477	-1.35096		6.8455	-16.7493	-1.36168
	6.848	-16.72	-1.12744		6.848	-16.7184	-1.05017		6.848	-16.7407	-1.32045		6.848	-16.7436	-1.35108		6.848	-16.7441	-1.36179
	6.84967	-16.7198	-1.12749		6.84967	-16.7156	-1.05023		6.84967	-16.7378	-1.32051		6.84967	-16.7398	-1.35116		6.84967	-16.741	-1.36186
	6.85133	-16.7133	-1.12755		6.85133	-16.7121	-1.0503		6.85133	-16.735	-1.32056		6.85133	-16.7374	-1.35123		6.85133	-16.7385	-1.36193
	6.85383	-16.7096	-1.12764		6.85383	-16.706	-1.0504		6.85383	-16.7295	-1.32063		6.85383	-16.7325	-1.35134		6.85383	-16.7326	-1.36205
	6.85633	-16.707	-1.12772		6.85633	-16.7008	-1.05051		6.85633	-16.7232	-1.32071		6.85633	-16.7261	-1.35144		6.85633	-16.7273	-1.36216
	6.858	-16.7001	-1.12777		6.858	-16.6977	-1.05058		6.858	-16.7203	-1.32077		6.858	-16.7236	-1.3515		6.858	-16.725	-1.36224
	6.8605	-16.6966	-1.12784		6.8605	-16.6929	-1.05068		6.8605	-16.7164	-1.32086		6.8605	-16.7184	-1.35161		6.8605	-16.7191	-1.36236
	6.863	-16.6929	-1.1279		6.863	-16.689	-1.05078		6.863	-16.7116	-1.32095		6.863	-16.7137	-1.3517		6.863	-16.7142	-1.36248
	6.86467	-16.6876	-1.12795		6.86467	-16.6858	-1.05083		6.86467	-16.7086	-1.321		6.86467	-16.7103	-1.35175		6.86467	-16.7102	-1.36255
	6.86633	-16.6859	-1.12799		6.86633	-16.6833	-1.05088		6.86633	-16.7053	-1.32106		6.86633	-16.7064	-1.35181		6.86633	-16.7061	-1.36263
	6.86883	-16.6797	-1.12807		6.86883	-16.6776	-1.05094		6.86883	-16.7002	-1.32114		6.86883	-16.7019	-1.35191		6.86883	-16.7026	-1.36273
	6.87133	-16.673	-1.12814		6.87133	-16.673	-1.05101		6.87133	-16.6949	-1.32121		6.87133	-16.6976	-1.352		6.87133	-16.6972	-1.36282
	6.873	-16.6738	-1.12819		6.873	-16.6688	-1.05106		6.873	-16.6909	-1.32125		6.873	-16.6941	-1.35207		6.873	-16.6949	-1.36288
	6.87467	-16.6672	-1.12824		6.87467	-16.6643	-1.05111		6.87467	-16.6872	-1.32131		6.87467	-16.6909	-1.35214		6.87467	-16.6903	-1.36295
	6.87717	-16.663	-1.12832		6.87717	-16.6603	-1.05119		6.87717	-16.6829	-1.32138		6.87717	-16.6853	-1.35225		6.87717	-16.6859	-1.36304
	6.87967	-16.66	-1.12839		6.87967	-16.6549	-1.05127		6.87967	-16.6779	-1.32146		6.87967	-16.6799	-1.35237		6.87967	-16.6818	-1.36314
	6.88133	-16.6535	-1.12844		6.88133	-16.6516	-1.05132		6.88133	-16.674	-1.32151		6.88133	-16.6769	-1.35245		6.88133	-16.6785	-1.36321
	6.883	-16.6549	-1.12849		6.883	-16.6484	-1.05138		6.883	-16.6703	-1.32158		6.883	-16.6735	-1.35252		6.883	-16.6757	-1.36328
	6.8855	-16.6476	-1.12856		6.8855	-16.6438	-1.05146		6.8855	-16.6658	-1.32167		6.8855	-16.6685	-1.35264		6.8855	-16.6703	-1.3634
	6.888	-16.6399	-1.12863		6.888	-16.639	-1.05154		6.888	-16.6623	-1.32176		6.888	-16.6644	-1.35276		6.888	-16.664	-1.36352
	6.88967	-16.6402	-1.12868		6.88967	-16.6353	-1.0516		6.88967	-16.6575	-1.32182		6.88967	-16.6615	-1.35284		6.88967	-16.6611	-1.36359
	6.89217	-16.6317	-1.12874		6.89217	-16.63	-1.0517		6.89217	-16.6523	-1.32191		6.89217	-16.656	-1.35294		6.89217	-16.6558	-1.3637
	6.89467	-16.6264	-1.12881		6.89467	-16.6254	-1.0518		6.89467	-16.6478	-1.32199		6.89467	-16.6508	-1.35304		6.89467	-16.65	-1.36381
	6.89633	-16.6243	-1.12885		6.89633	-16.6224	-1.05187		6.89633	-16.6432	-1.32203		6.89633	-16.6487	-1.35311		6.89633	-16.647	-1.36388
	6.898	-16.6195	-1.1289		6.898	-16.6206	-1.05194		6.898	-16.6412	-1.32208		6.898	-16.6443	-1.35318		6.898	-16.6437	-1.36394
	6.9005	-16.616	-1.12897		6.9005	-16.6144	-1.05204		6.9005	-16.6365	-1.32217		6.9005	-16.6389	-1.35327		6.9005	-16.6389	-1.36403
	6.903	-16.6117	-1.12905		6.903	-16.609	-1.05213		6.903	-16.6316	-1.32225		6.903	-16.6332	-1.35337		6.903	-16.6348	-1.36412
	6.90467	-16.6074	-1.12911		6.90467	-16.6071	-1.05219		6.90467	-16.6285	-1.3223		6.90467	-16.6315	-1.35344		6.90467	-16.6301	-1.36418
	6.90633	-16.607	-1.12916		6.90633	-16.6017	-1.05225		6.90633	-16.6246	-1.32235		6.90633	-16.6264	-1.35351		6.90633	-16.6265	-1.36424
	6.90883	-16.5991	-1.12925		6.90883	-16.5971	-1.05232		6.90883	-16.6191	-1.32244		6.90883	-16.6213	-1.35363		6.90883	-16.6223	-1.36432
	6.91133	-16.5938	-1.12932		6.91133	-16.5929	-1.05239		6.91133	-16.6151	-1.32252		6.91133	-16.6172	-1.35375		6.91133	-16.6187	-1.36441
	6.913	-16.5928	-1.12938		6.913	-16.5873	-1.05244		6.913	-16.6113	-1.32258		6.913	-16.614	-1.35383		6.913	-16.6143	-1.36447
	6.91467	-16.5872	-1.12943		6.91467	-16.5845	-1.05249		6.91467	-16.607	-1.32263		6.91467	-16.6112	-1.3539		6.91467	-16.612	-1.36453
	6.91717	-16.5832	-1.12949		6.91717	-16.5805	-1.05259		6.91717	-16.6032	-1.32272		6.91717	-16.6047	-1.354		6.91717	-16.607	-1.36461
	6.91967	-16.5782	-1.12956		6.91967	-16.5757	-1.05268		6.91967	-16.5984	-1.3228		6.91967	-16.6016	-1.35409		6.91967	-16.6029	-1.3647
	6.92133	-16.5729	-1.1296		6.92133	-16.5721	-1.05274		6.92133	-16.5961	-1.32286		6.92133	-16.5971	-1.35415		6.92133	-16.5978	-1.36476
	6.923	-16.5737	-1.12964		6.923	-16.5688	-1.05279		6.923	-16.5914	-1.32291		6.923	-16.5935	-1.35421		6.923	-16.5958	-1.36484
	6.9255	-16.566	-1.1297		6.9255	-16.5648	-1.05287		6.9255	-16.5865	-1.32299		6.9255	-16.589	-1.35431		6.9255	-16.5893	-1.36496
	6.928	-16.5592	-1.12976		6.928	-16.5599	-1.05293		6.928	-16.5817	-1.32305		6.928	-16.5836	-1.35442		6.928	-16.5832	-1.36506
	6.92967	-16.5591	-1.1298		6.92967	-16.5547	-1.05298		6.92967	-16.5789	-1.32308		6.92967	-16.581	-1.3545		6.92967	-16.5808	-1.36514
	6.93217	-16.5533	-1.12985		6.93217	-16.5521	-1.05305		6.93217	-16.5732	-1.32314		6.93217	-16.576	-1.35461		6.93217	-16.576	-1.36524
	6.93467	-16.5481	-1.12991		6.93467	-16.5473	-1.05312		6.93467	-16.5664	-1.32321		6.93467	-16.5695	-1.35472		6.93467	-16.5708	-1.36534
	6.93633	-16.5464	-1.12996		6.93633	-16.5416	-1.05318		6.93633	-16.5639	-1.32326		6.93633	-16.5665	-1.35478		6.93633	-16.5669	-1.3654
	6.938	-16.5406	-1.13		6.938	-16.5406	-1.05324		6.938	-16.5597	-1.32331		6.938	-16.5641	-1.35485		6.938	-16.5636	-1.36546
	6.9405	-16.5376	-1.13008		6.9405	-16.5342	-1.05333		6.9405	-16.5556	-1.3234		6.9405	-16.5584	-1.35494		6.9405	-16.559	-1.36555
	6.943	-16.533	-1.13017		6.943	-16.5283	-1.05344		6.943	-16.5519	-1.32348		6.943	-16.5534	-1.35503		6.943	-16.5549	-1.36564
	6.94467	-16.5268	-1.13022		6.94467	-16.5263	-1.05349		6.94467	-16.549	-1.32354		6.94467	-16.551	-1.35511		6.94467	-16.5524	-1.3657
	6.94633	-16.5256	-1.13027		6.94633	-16.5217	-1.05354		6.94633	-16.5425	-1.3236		6.94633	-16.5472	-1.35518		6.94633	-16.5471	-1.36575
	6.94883	-16.5198	-1.13033		6.94883	-16.5184	-1.05362		6.94883	-16.5395	-1.32368		6.94883	-16.5421	-1.35529		6.94883	-16.5429	-1.36584
	6.95133	-16.5138	-1.13038		6.95133	-16.5137	-1.05369		6.95133	-16.5362	-1.32375		6.95133	-16.5367	-1.3554		6.95133	-16.5388	-1.36593
	6.953	-16.5132	-1.13043		6.953	-16.508	-1.05373		6.953	-16.5305	-1.3238		6.953	-16.5336	-1.35547		6.953	-16.5358	-1.36599
	6.95467	-16.5051	-1.13046		6.95467	-16.5057	-1.05378		6.95467	-16.5273	-1.32384		6.95467	-16.5304	-1.35553		6.95467	-16.5306	-1.36606
	6.95717	-16.5045	-1.13052		6.95717	-16.5007	-1.05385		6.95717	-16.5231	-1.32392		6.95717	-16.5249	-1.35563		6.95717	-16.5253	-1.36617
	6.95967	-16.499	-1.13059		6.95967	-16.4948	-1.05393		6.95967	-16.5172	-1.32399		6.95967	-16.5196	-1.35574		6.95967	-16.5195	-1.36627
	6.96133	-16.493	-1.13063		6.96133	-16.4938	-1.054		6.96133	-16.5149	-1.32404		6.96133	-16.5177	-1.35581		6.96133	-16.5173	-1.36634
	6.963	-16.4919	-1.13068		6.963	-16.4884	-1.05406		6.963	-16.512	-1.32409		6.963	-16.5133	-1.35588		6.963	-16.5144	-1.3664
	6.9655	-16.4866	-1.13076		6.9655	-16.4837	-1.05416		6.9655	-16.5058	-1.32416		6.9655	-16.5086	-1.35598		6.9655	-16.5088	-1.36649
	6.968	-16.48	-1.13083		6.968	-16.4807	-1.05426		6.968	-16.501	-1.32422		6.968	-16.5022	-1.35609		6.968	-16.5029	-1.36658
	6.96967	-16.4803	-1.13088		6.96967	-16.4746	-1.05431		6.96967	-16.497	-1.32427		6.96967	-16.499	-1.35617		6.96967	-16.5024	-1.36664
	6.97217	-16.4734	-1.13095		6.97217	-16.4707	-1.0544		6.97217	-16.4932	-1.32433		6.97217	-16.4966	-1.35627		6.97217	-16.4971	-1.36673
	6.97467	-16.4662	-1.13103		6.97467	-16.4671	-1.05448		6.97467	-16.4879	-1.32439		6.97467	-16.4913	-1.35636		6.97467	-16.4922	-1.36682
	6.97633	-16.4659	-1.13107		6.97633	-16.4626	-1.05453		6.97633	-16.4835	-1.32443		6.97633	-16.4884	-1.35642		6.97633	-16.4887	-1.36688
	6.978	-16.46	-1.13111		6.978	-16.4599	-1.05458		6.978	-16.4813	-1.32448		6.978	-16.4841	-1.3565		6.978	-16.4844	-1.36694
	6.9805	-16.4563	-1.13117		6.9805	-16.4552	-1.05466		6.9805	-16.4773	-1.32455		6.9805	-16.4798	-1.35661		6.9805	-16.4793	-1.36702
	6.983	-16.4525	-1.13123		6.983	-16.448	-1.05474		6.983	-16.4715	-1.32462		6.983	-16.4741	-1.35672		6.983	-16.4729	-1.36711
	6.98467	-16.4466	-1.13128		6.98467	-16.4479	-1.0548		6.98467	-16.4678	-1.32467		6.98467	-16.4708	-1.35678		6.98467	-16.4709	-1.36716
	6.98633	-16.4461	-1.13131		6.98633	-16.441	-1.05485		6.98633	-16.4642	-1.32472		6.98633	-16.4672	-1.35685		6.98633	-16.4661	-1.36722
	6.98883	-16.4406	-1.13138		6.98883	-16.4367	-1.05494		6.98883	-16.459	-1.32481		6.98883	-16.4612	-1.35694		6.98883	-16.462	-1.36731
	6.99133	-16.4339	-1.13146		6.99133	-16.4327	-1.05501		6.99133	-16.4538	-1.3249		6.99133	-16.4572	-1.35703		6.99133	-16.4567	-1.3674
	6.993	-16.4323	-1.13151		6.993	-16.4263	-1.05506		6.993	-16.4514	-1.32496		6.993	-16.4538	-1.35709		6.993	-16.4543	-1.36746
	6.99467	-16.4284	-1.13156		6.99467	-16.4251	-1.05511		6.99467	-16.4477	-1.32502		6.99467	-16.4494	-1.35715		6.99467	-16.4522	-1.36751
	6.99717	-16.4244	-1.13162		6.99717	-16.4207	-1.05518		6.99717	-16.4426	-1.32511		6.99717	-16.447	-1.35724		6.99717	-16.4462	-1.3676
	6.99967	-16.4202	-1.13168		6.99967	-16.4155	-1.05525		6.99967	-16.4392	-1.3252		6.99967	-16.4423	-1.35734		6.99967	-16.4424	-1.36768
	7.00133	-16.4132	-1.13172		7.00133	-16.4149	-1.05529		7.00133	-16.4354	-1.32525		7.00133	-16.4376	-1.3574		7.00133	-16.4387	-1.36773
	7.00383	-16.4098	-1.13178		7.00383	-16.4068	-1.05537		7.00383	-16.43	-1.32531		7.00383	-16.4318	-1.3575		7.00383	-16.4332	-1.36782
	7.00633	-16.4077	-1.13183		7.00633	-16.4014	-1.05545		7.00633	-16.4243	-1.32536		7.00633	-16.4275	-1.35759		7.00633	-16.429	-1.3679
	7.008	-16.4005	-1.13187		7.008	-16.4006	-1.05551		7.008	-16.4235	-1.32539		7.008	-16.4259	-1.35765		7.008	-16.426	-1.36796
	7.00967	-16.3981	-1.13191		7.00967	-16.395	-1.05557		7.00967	-16.419	-1.32543		7.00967	-16.4202	-1.35772		7.00967	-16.4217	-1.36802
	7.01217	-16.3919	-1.13197		7.01217	-16.392	-1.05566		7.01217	-16.4152	-1.32548		7.01217	-16.4161	-1.35781		7.01217	-16.417	-1.36811
	7.01467	-16.3869	-1.13204		7.01467	-16.3877	-1.05576		7.01467	-16.4087	-1.32554		7.01467	-16.4112	-1.3579		7.01467	-16.41	-1.36821
	7.01633	-16.386	-1.13208		7.01633	-16.3817	-1.05582		7.01633	-16.4052	-1.32558		7.01633	-16.4074	-1.35796		7.01633	-16.4079	-1.36828
	7.018	-16.3803	-1.13211		7.018	-16.3827	-1.05588		7.018	-16.4034	-1.32563		7.018	-16.404	-1.35802		7.018	-16.4049	-1.36835
	7.0205	-16.3765	-1.13213		7.0205	-16.3746	-1.05596		7.0205	-16.3965	-1.3257		7.0205	-16.3992	-1.35812		7.0205	-16.3986	-1.36845
	7.023	-16.3723	-1.13206		7.023	-16.3673	-1.05604		7.023	-16.3907	-1.32577		7.023	-16.3936	-1.35821		7.023	-16.3939	-1.36854
	7.02467	-16.3688	-1.13175		7.02467	-16.3671	-1.0561		7.02467	-16.3893	-1.32583		7.02467	-16.391	-1.35828		7.02467	-16.3908	-1.3686
	7.02633	-16.3654	-1.13092		7.02633	-16.3608	-1.05615		7.02633	-16.385	-1.32587		7.02633	-16.3876	-1.35835		7.02633	-16.3873	-1.36866
	7.02883	-16.3586	-1.12896		7.02883	-16.3563	-1.05623		7.02883	-16.3807	-1.32595		7.02883	-16.3836	-1.35845		7.02883	-16.3827	-1.36875
	7.03133	-16.3516	-1.12694		7.03133	-16.354	-1.0563		7.03133	-16.3761	-1.32604		7.03133	-16.3776	-1.35855		7.03133	-16.3796	-1.36884
	7.033	-16.3512	-1.12612		7.033	-16.3476	-1.05635		7.033	-16.3726	-1.32609		7.033	-16.3744	-1.35862		7.033	-16.3748	-1.36889
	7.03467	-16.3454	-1.1256		7.03467	-16.3479	-1.0564		7.03467	-16.3692	-1.32614		7.03467	-16.3704	-1.35868		7.03467	-16.3705	-1.36896
	7.03717	-16.3414	-1.12534		7.03717	-16.342	-1.05648		7.03717	-16.3638	-1.32621		7.03717	-16.3661	-1.35878		7.03717	-16.3657	-1.36906
	7.03967	-16.3391	-1.12533		7.03967	-16.3369	-1.05655		7.03967	-16.3574	-1.32628		7.03967	-16.3617	-1.35886		7.03967	-16.3621	-1.36915
	7.04133	-16.3315	-1.12536		7.04133	-16.3347	-1.0566		7.04133	-16.355	-1.32632		7.04133	-16.3574	-1.35892		7.04133	-16.3568	-1.36921
	7.04383	-16.3275	-1.1254		7.04383	-16.3282	-1.05666		7.04383	-16.3505	-1.32638		7.04383	-16.3526	-1.359		7.04383	-16.352	-1.36928
	7.04633	-16.324	-1.12545		7.04633	-16.3214	-1.05672		7.04633	-16.3457	-1.32644		7.04633	-16.3466	-1.3591		7.04633	-16.3492	-1.36936
	7.048	-16.3196	-1.12549		7.048	-16.3206	-1.05677		7.048	-16.3417	-1.32649		7.048	-16.3446	-1.35916		7.048	-16.346	-1.36941
	7.04967	-16.3181	-1.12552		7.04967	-16.3164	-1.05681		7.04967	-16.3394	-1.32653		7.04967	-16.34	-1.35923		7.04967	-16.3428	-1.36946
	7.05217	-16.3123	-1.1256		7.05217	-16.3102	-1.05688		7.05217	-16.3339	-1.3266		7.05217	-16.3359	-1.35934		7.05217	-16.3372	-1.36954
	7.05467	-16.306	-1.12567		7.05467	-16.3077	-1.05697		7.05467	-16.3285	-1.32668		7.05467	-16.3311	-1.35945		7.05467	-16.3312	-1.36963
	7.05633	-16.3073	-1.12573		7.05633	-16.3001	-1.05703		7.05633	-16.3256	-1.32673		7.05633	-16.3279	-1.35952		7.05633	-16.3283	-1.36969
	7.058	-16.3001	-1.12579		7.058	-16.3008	-1.0571		7.058	-16.3215	-1.32679		7.058	-16.3246	-1.35958		7.058	-16.3243	-1.36974
	7.0605	-16.2955	-1.12587		7.0605	-16.2936	-1.05719		7.0605	-16.3164	-1.32686		7.0605	-16.3195	-1.35968		7.0605	-16.3184	-1.36983
	7.063	-16.2918	-1.12597		7.063	-16.2855	-1.05727		7.063	-16.312	-1.32695		7.063	-16.3139	-1.35977		7.063	-16.3144	-1.36991
	7.06467	-16.285	-1.12602		7.06467	-16.2859	-1.05731		7.06467	-16.3087	-1.32701		7.06467	-16.3116	-1.35983		7.06467	-16.3105	-1.36997
	7.06633	-16.2839	-1.12607		7.06633	-16.2811	-1.05735		7.06633	-16.3056	-1.32706		7.06633	-16.3063	-1.35989		7.06633	-16.3085	-1.37003
	7.06883	-16.28	-1.12613		7.06883	-16.278	-1.0574		7.06883	-16.3009	-1.32715		7.06883	-16.3022	-1.35999		7.06883	-16.3031	-1.37011
	7.07133	-16.2721	-1.1262		7.07133	-16.2743	-1.05744		7.07133	-16.2961	-1.32722		7.07133	-16.2963	-1.3601		7.07133	-16.2994	-1.3702
	7.073	-16.2725	-1.12623		7.073	-16.2692	-1.05747		7.073	-16.2923	-1.32727		7.073	-16.2935	-1.36017		7.073	-16.296	-1.37026
	7.07467	-16.2659	-1.12627		7.07467	-16.269	-1.0575		7.07467	-16.2893	-1.32733		7.07467	-16.2896	-1.36025		7.07467	-16.2921	-1.37032
	7.07717	-16.2624	-1.12633		7.07717	-16.2612	-1.05755		7.07717	-16.2841	-1.32741		7.07717	-16.2856	-1.36035		7.07717	-16.2873	-1.37041
	7.07967	-16.2591	-1.12639		7.07967	-16.2551	-1.05762		7.07967	-16.2798	-1.32748		7.07967	-16.2818	-1.36044		7.07967	-16.2819	-1.37049
	7.08133	-16.2547	-1.12645		7.08133	-16.255	-1.05768		7.08133	-16.2768	-1.32752		7.08133	-16.279	-1.36051		7.08133	-16.278	-1.37054
	7.08383	-16.2494	-1.12652		7.08383	-16.2481	-1.05777		7.08383	-16.2716	-1.3276		7.08383	-16.2737	-1.3606		7.08383	-16.2736	-1.37062
	7.08633	-16.2456	-1.12659		7.08633	-16.2413	-1.05786		7.08633	-16.2668	-1.32767		7.08633	-16.2686	-1.36069		7.08633	-16.2682	-1.37071
	7.088	-16.2402	-1.12663		7.088	-16.2417	-1.05792		7.088	-16.2629	-1.32771		7.088	-16.2659	-1.36076		7.088	-16.2651	-1.37077
	7.08967	-16.2396	-1.12668		7.08967	-16.2336	-1.05799		7.08967	-16.2588	-1.32775		7.08967	-16.261	-1.36082		7.08967	-16.2623	-1.37082
	7.09217	-16.2315	-1.12675		7.09217	-16.2316	-1.05808		7.09217	-16.2537	-1.32782		7.09217	-16.2552	-1.36091		7.09217	-16.258	-1.37092
	7.09467	-16.2259	-1.12683		7.09467	-16.2254	-1.05816		7.09467	-16.2496	-1.32789		7.09467	-16.2501	-1.36101		7.09467	-16.2522	-1.37102
	7.09633	-16.225	-1.12687		7.09633	-16.2216	-1.05822		7.09633	-16.2453	-1.32794		7.09633	-16.2467	-1.36107		7.09633	-16.2497	-1.37109
	7.098	-16.2199	-1.12692		7.098	-16.2205	-1.05828		7.098	-16.2426	-1.32799		7.098	-16.2456	-1.36112		7.098	-16.2456	-1.37116
	7.1005	-16.2155	-1.127		7.1005	-16.2131	-1.05837		7.1005	-16.2381	-1.32805		7.1005	-16.2395	-1.36121		7.1005	-16.2398	-1.37125
	7.103	-16.2118	-1.12708		7.103	-16.2085	-1.05844		7.103	-16.2319	-1.32813		7.103	-16.2343	-1.3613		7.103	-16.2349	-1.37135
	7.10467	-16.2071	-1.12713		7.10467	-16.2074	-1.05848		7.10467	-16.23	-1.32818		7.10467	-16.2303	-1.36136		7.10467	-16.2312	-1.3714
	7.10633	-16.2063	-1.12719		7.10633	-16.1991	-1.05852		7.10633	-16.2249	-1.32822		7.10633	-16.2269	-1.36142		7.10633	-16.2286	-1.37145
	7.10883	-16.1998	-1.12725		7.10883	-16.198	-1.05858		7.10883	-16.221	-1.3283		7.10883	-16.2222	-1.3615		7.10883	-16.2241	-1.37153
	7.11133	-16.1931	-1.12732		7.11133	-16.1932	-1.05865		7.11133	-16.2173	-1.32837		7.11133	-16.2177	-1.36158		7.11133	-16.2186	-1.3716
	7.113	-16.1915	-1.12736		7.113	-16.1851	-1.05869		7.113	-16.2118	-1.32842		7.113	-16.2128	-1.36163		7.113	-16.2162	-1.37166
	7.1155	-16.1852	-1.12741		7.1155	-16.1838	-1.05877		7.1155	-16.2079	-1.3285		7.1155	-16.21	-1.36172		7.1155	-16.2111	-1.37173
	7.118	-16.1793	-1.12747		7.118	-16.1806	-1.05885		7.118	-16.2046	-1.32858		7.118	-16.2055	-1.36181		7.118	-16.2059	-1.37181
	7.11967	-16.1788	-1.12751		7.11967	-16.1751	-1.0589		7.11967	-16.198	-1.32864		7.11967	-16.201	-1.36188		7.11967	-16.2023	-1.37186
	7.12133	-16.1721	-1.12756		7.12133	-16.1743	-1.05895		7.12133	-16.1976	-1.3287		7.12133	-16.1977	-1.36196		7.12133	-16.197	-1.37191
	7.12383	-16.1691	-1.12764		7.12383	-16.1688	-1.05903		7.12383	-16.1909	-1.3288		7.12383	-16.1926	-1.36206		7.12383	-16.1936	-1.37198
	7.12633	-16.1647	-1.12772		7.12633	-16.1618	-1.0591		7.12633	-16.1842	-1.32889		7.12633	-16.1877	-1.36216		7.12633	-16.1903	-1.37205
	7.128	-16.1607	-1.12778		7.128	-16.1594	-1.05915		7.128	-16.1836	-1.32895		7.128	-16.1832	-1.36222		7.128	-16.1845	-1.3721
	7.12967	-16.1598	-1.12783		7.12967	-16.1573	-1.05919		7.12967	-16.1791	-1.32899		7.12967	-16.1815	-1.36228		7.12967	-16.183	-1.37216
	7.13217	-16.1532	-1.1279		7.13217	-16.1512	-1.05926		7.13217	-16.1747	-1.32906		7.13217	-16.1755	-1.36237		7.13217	-16.1765	-1.37226
	7.13467	-16.1471	-1.12797		7.13467	-16.147	-1.05933		7.13467	-16.1706	-1.32913		7.13467	-16.1707	-1.36247		7.13467	-16.1718	-1.37236
	7.13633	-16.1441	-1.12802		7.13633	-16.1412	-1.05938		7.13633	-16.1643	-1.32917		7.13633	-16.1662	-1.36253		7.13633	-16.1698	-1.37243
	7.138	-16.14	-1.12806		7.138	-16.1398	-1.05943		7.138	-16.1644	-1.32922		7.138	-16.1649	-1.36259		7.138	-16.1639	-1.37251
	7.1405	-16.1352	-1.12812		7.1405	-16.1359	-1.0595		7.1405	-16.158	-1.32929		7.1405	-16.1596	-1.36268		7.1405	-16.1603	-1.37261
	7.143	-16.1298	-1.12818		7.143	-16.1291	-1.05959		7.143	-16.1528	-1.32937		7.143	-16.1558	-1.36277		7.143	-16.1567	-1.3727
	7.14467	-16.1255	-1.12822		7.14467	-16.1251	-1.05964		7.14467	-16.1514	-1.32942		7.14467	-16.1518	-1.36283		7.14467	-16.1504	-1.37277
	7.14633	-16.1249	-1.12826		7.14633	-16.12	-1.0597		7.14633	-16.1455	-1.32947		7.14633	-16.1479	-1.36289		7.14633	-16.1498	-1.37282
	7.14883	-16.1195	-1.12831		7.14883	-16.1179	-1.05977		7.14883	-16.141	-1.32955		7.14883	-16.1432	-1.36298		7.14883	-16.1433	-1.37292
	7.15133	-16.115	-1.12836		7.15133	-16.1137	-1.05984		7.15133	-16.1391	-1.32962		7.15133	-16.1391	-1.36307		7.15133	-16.1374	-1.373
	7.153	-16.1129	-1.12841		7.153	-16.1086	-1.05988		7.153	-16.1313	-1.32967		7.153	-16.1345	-1.36313		7.153	-16.1362	-1.37305
	7.1555	-16.1068	-1.12847		7.1555	-16.1035	-1.05996		7.1555	-16.1271	-1.32976		7.1555	-16.129	-1.36321		7.1555	-16.1303	-1.37313
	7.158	-16.1011	-1.12853		7.158	-16.0997	-1.06003		7.158	-16.1245	-1.32985		7.158	-16.1254	-1.36329		7.158	-16.1245	-1.37322
	7.15967	-16.0966	-1.12858		7.15967	-16.0942	-1.06009		7.15967	-16.1183	-1.32991		7.15967	-16.1211	-1.36333		7.15967	-16.1243	-1.37328
	7.16133	-16.0928	-1.12863		7.16133	-16.0929	-1.06013		7.16133	-16.117	-1.32996		7.16133	-16.1186	-1.36338		7.16133	-16.119	-1.37335
	7.16383	-16.0899	-1.12869		7.16383	-16.0866	-1.06021		7.16383	-16.1106	-1.33004		7.16383	-16.1127	-1.36346		7.16383	-16.1152	-1.37345
	7.16633	-16.0857	-1.12875		7.16633	-16.0807	-1.06027		7.16633	-16.1044	-1.33012		7.16633	-16.1083	-1.36353		7.16633	-16.1103	-1.37356
	7.168	-16.0808	-1.12879		7.168	-16.0791	-1.0603		7.168	-16.1032	-1.33017		7.168	-16.1049	-1.36359		7.168	-16.1056	-1.37363
	7.16967	-16.0789	-1.12883		7.16967	-16.0742	-1.06032		7.16967	-16.0971	-1.33022		7.16967	-16.1021	-1.36365		7.16967	-16.103	-1.37369
	7.17217	-16.0738	-1.12892		7.17217	-16.0702	-1.06036		7.17217	-16.093	-1.3303		7.17217	-16.096	-1.36375		7.17217	-16.0965	-1.37379
	7.17467	-16.0664	-1.12899		7.17467	-16.0673	-1.06039		7.17467	-16.0897	-1.33037		7.17467	-16.0889	-1.36385		7.17467	-16.0912	-1.37388
	7.17633	-16.0647	-1.12904		7.17633	-16.062	-1.06043		7.17633	-16.0852	-1.33041		7.17633	-16.0879	-1.36391		7.17633	-16.0896	-1.37393
	7.178	-16.0609	-1.12909		7.178	-16.0603	-1.06046		7.178	-16.0835	-1.33045		7.178	-16.0834	-1.36397		7.178	-16.0847	-1.37399
	7.1805	-16.0558	-1.12915		7.1805	-16.0539	-1.06052		7.1805	-16.0775	-1.33052		7.1805	-16.0791	-1.36405		7.1805	-16.0807	-1.37407
	7.183	-16.0528	-1.12921		7.183	-16.0487	-1.06059		7.183	-16.0708	-1.33059		7.183	-16.0748	-1.36414		7.183	-16.0784	-1.37416
	7.18467	-16.0475	-1.12925		7.18467	-16.0462	-1.06064		7.18467	-16.0708	-1.33064		7.18467	-16.0705	-1.3642		7.18467	-16.073	-1.37422
	7.18633	-16.0455	-1.12928		7.18633	-16.0428	-1.06068		7.18633	-16.0655	-1.3307		7.18633	-16.0675	-1.36425		7.18633	-16.0705	-1.37428
	7.18883	-16.0397	-1.12935		7.18883	-16.0375	-1.06076		7.18883	-16.0599	-1.33078		7.18883	-16.0639	-1.36434		7.18883	-16.064	-1.37436
	7.19133	-16.0342	-1.12943		7.19133	-16.0319	-1.06084		7.19133	-16.0557	-1.33086		7.19133	-16.0577	-1.36443		7.19133	-16.0577	-1.37444
	7.193	-16.0324	-1.12949		7.193	-16.0277	-1.06089		7.193	-16.0498	-1.33091		7.193	-16.0551	-1.36449		7.193	-16.0555	-1.37449
	7.1955	-16.0267	-1.12957		7.1955	-16.0224	-1.06098		7.1955	-16.0461	-1.33098		7.1955	-16.0481	-1.36458		7.1955	-16.0502	-1.37457
	7.198	-16.0185	-1.12964		7.198	-16.0187	-1.06108		7.198	-16.0419	-1.33104		7.198	-16.0436	-1.36467		7.198	-16.0449	-1.37463
	7.19967	-16.0179	-1.12968		7.19967	-16.0134	-1.06115		7.19967	-16.0385	-1.33108		7.19967	-16.0411	-1.36473		7.19967	-16.0445	-1.37468
	7.20133	-16.0141	-1.12972		7.20133	-16.0115	-1.06122		7.20133	-16.036	-1.33112		7.20133	-16.0385	-1.36479		7.20133	-16.0377	-1.37472
	7.20383	-16.0085	-1.12976		7.20383	-16.0065	-1.0613		7.20383	-16.0301	-1.33118		7.20383	-16.0325	-1.36488		7.20383	-16.0342	-1.37479
	7.20633	-16.0046	-1.1298		7.20633	-16.002	-1.06138		7.20633	-16.0251	-1.33125		7.20633	-16.0278	-1.36497		7.20633	-16.0315	-1.37486
	7.208	-16.0013	-1.12983		7.208	-16.0003	-1.06143		7.208	-16.0226	-1.3313		7.208	-16.0239	-1.36503		7.208	-16.0253	-1.37491
	7.20967	-15.9984	-1.12987		7.20967	-15.9958	-1.06148		7.20967	-16.0173	-1.33135		7.20967	-16.0211	-1.36509		7.20967	-16.023	-1.37497
	7.21217	-15.9933	-1.12995		7.21217	-15.9908	-1.06155		7.21217	-16.0133	-1.33141		7.21217	-16.0178	-1.36518		7.21217	-16.0175	-1.37505
	7.21467	-15.9888	-1.13003		7.21467	-15.9864	-1.06162		7.21467	-16.0105	-1.33147		7.21467	-16.0136	-1.36526		7.21467	-16.0119	-1.37515
	7.21633	-15.9859	-1.13008		7.21633	-15.982	-1.06166		7.21633	-16.0058	-1.3315		7.21633	-16.0093	-1.36531		7.21633	-16.0115	-1.37522
	7.218	-15.9816	-1.13014		7.218	-15.979	-1.0617		7.218	-16.0034	-1.33154		7.218	-16.0067	-1.36537		7.218	-16.0051	-1.37529
	7.2205	-15.9773	-1.13021		7.2205	-15.9735	-1.06176		7.2205	-15.9961	-1.3316		7.2205	-16.0006	-1.36546		7.2205	-16.0006	-1.37539
	7.223	-15.9726	-1.13028		7.223	-15.9668	-1.06181		7.223	-15.9908	-1.33166		7.223	-15.9948	-1.36555		7.223	-15.9965	-1.3755
	7.22467	-15.967	-1.13033		7.22467	-15.9649	-1.06184		7.22467	-15.9883	-1.3317		7.22467	-15.9898	-1.36561		7.22467	-15.9912	-1.37556
	7.22717	-15.9624	-1.1304		7.22717	-15.9601	-1.06188		7.22717	-15.9833	-1.33178		7.22717	-15.9857	-1.36571		7.22717	-15.9874	-1.37565
	7.22967	-15.9596	-1.13047		7.22967	-15.9552	-1.06195		7.22967	-15.9766	-1.33186		7.22967	-15.9801	-1.36582		7.22967	-15.9845	-1.37574
	7.23133	-15.9536	-1.13051		7.23133	-15.9522	-1.06199		7.23133	-15.9751	-1.33191		7.23133	-15.9763	-1.36587		7.23133	-15.9794	-1.3758
	7.233	-15.9531	-1.13055		7.233	-15.9478	-1.06204		7.233	-15.9704	-1.33195		7.233	-15.9739	-1.36593		7.233	-15.9786	-1.37586
	7.2355	-15.9461	-1.13061		7.2355	-15.9439	-1.06212		7.2355	-15.9667	-1.33202		7.2355	-15.9697	-1.36602		7.2355	-15.9712	-1.37596
	7.238	-15.9408	-1.13066		7.238	-15.9393	-1.06221		7.238	-15.9613	-1.33209		7.238	-15.9647	-1.3661		7.238	-15.9652	-1.37607
	7.23967	-15.9391	-1.1307		7.23967	-15.9353	-1.06226		7.23967	-15.9563	-1.33212		7.23967	-15.9622	-1.36614		7.23967	-15.9651	-1.37615
	7.24133	-15.9346	-1.13074		7.24133	-15.9315	-1.06231		7.24133	-15.9551	-1.33215		7.24133	-15.9578	-1.36619		7.24133	-15.9577	-1.37622
	7.24383	-15.9306	-1.13081		7.24383	-15.9275	-1.06236		7.24383	-15.9489	-1.3322		7.24383	-15.953	-1.36625		7.24383	-15.9544	-1.37632
	7.24633	-15.9248	-1.13088		7.24633	-15.9207	-1.06241		7.24633	-15.9452	-1.33225		7.24633	-15.9493	-1.36633		7.24633	-15.9515	-1.37641
	7.248	-15.9212	-1.13094		7.248	-15.9187	-1.06245		7.248	-15.9423	-1.33229		7.248	-15.9449	-1.36639		7.248	-15.9447	-1.37646
	7.24967	-15.9177	-1.13099		7.24967	-15.915	-1.06248		7.24967	-15.939	-1.33232		7.24967	-15.9419	-1.36644		7.24967	-15.9437	-1.37651
	7.25217	-15.9139	-1.13106		7.25217	-15.9101	-1.06253		7.25217	-15.9337	-1.33238		7.25217	-15.9364	-1.36651		7.25217	-15.9368	-1.37658
	7.25467	-15.909	-1.13112		7.25467	-15.9062	-1.0626		7.25467	-15.9285	-1.33244		7.25467	-15.9314	-1.36661		7.25467	-15.9309	-1.37665
	7.25633	-15.9067	-1.13115		7.25633	-15.9033	-1.06265		7.25633	-15.924	-1.33249		7.25633	-15.9289	-1.36666		7.25633	-15.9289	-1.3767
	7.258	-15.9018	-1.13119		7.258	-15.8992	-1.0627		7.258	-15.9219	-1.33253		7.258	-15.9257	-1.36672		7.258	-15.9242	-1.37675
	7.2605	-15.8977	-1.13123		7.2605	-15.8929	-1.06278		7.2605	-15.9163	-1.33259		7.2605	-15.9199	-1.36681		7.2605	-15.9194	-1.37684
	7.263	-15.8932	-1.13129		7.263	-15.8888	-1.06286		7.263	-15.9105	-1.33265		7.263	-15.9149	-1.36691		7.263	-15.9164	-1.37692
	7.26467	-15.8887	-1.13134		7.26467	-15.884	-1.0629		7.26467	-15.9071	-1.33269		7.26467	-15.9107	-1.36697		7.26467	-15.9113	-1.37697
	7.26717	-15.8834	-1.1314		7.26717	-15.8794	-1.06297		7.26717	-15.9028	-1.33275		7.26717	-15.9071	-1.36707		7.26717	-15.9089	-1.37706
	7.26967	-15.8783	-1.13148		7.26967	-15.8756	-1.06303		7.26967	-15.8972	-1.3328		7.26967	-15.9013	-1.36715		7.26967	-15.9031	-1.37715
	7.27133	-15.8738	-1.13152		7.27133	-15.8728	-1.06308		7.27133	-15.8935	-1.33284		7.27133	-15.8963	-1.36721		7.27133	-15.8984	-1.37721
	7.273	-15.8723	-1.13158		7.273	-15.8688	-1.06312		7.273	-15.8897	-1.33289		7.273	-15.895	-1.36726		7.273	-15.8976	-1.37727
	7.2755	-15.8667	-1.13166		7.2755	-15.8637	-1.06319		7.2755	-15.8867	-1.33295		7.2755	-15.8903	-1.36734		7.2755	-15.8914	-1.37736
	7.278	-15.8606	-1.13174		7.278	-15.8581	-1.06325		7.278	-15.8811	-1.33302		7.278	-15.8848	-1.36742		7.278	-15.8848	-1.37745
	7.27967	-15.8588	-1.1318		7.27967	-15.8559	-1.0633		7.27967	-15.8782	-1.33306		7.27967	-15.8814	-1.36747		7.27967	-15.8829	-1.3775
	7.28133	-15.8529	-1.13185		7.28133	-15.8528	-1.06334		7.28133	-15.8759	-1.33311		7.28133	-15.878	-1.36753		7.28133	-15.878	-1.37756
	7.28383	-15.8497	-1.13192		7.28383	-15.8463	-1.06341		7.28383	-15.8698	-1.33316		7.28383	-15.8734	-1.3676		7.28383	-15.8741	-1.37764
	7.28633	-15.8455	-1.13197		7.28633	-15.8417	-1.06348		7.28633	-15.8641	-1.33321		7.28633	-15.8688	-1.36769		7.28633	-15.8692	-1.37773
	7.288	-15.8411	-1.132		7.288	-15.8392	-1.06353		7.288	-15.8619	-1.33324		7.288	-15.8659	-1.36774		7.288	-15.864	-1.37779
	7.28967	-15.8383	-1.13202		7.28967	-15.8349	-1.06358		7.28967	-15.8585	-1.33327		7.28967	-15.8624	-1.3678		7.28967	-15.8624	-1.37784
	7.29217	-15.8333	-1.13208		7.29217	-15.8306	-1.06364		7.29217	-15.8528	-1.33333		7.29217	-15.8566	-1.3679		7.29217	-15.8576	-1.37793
	7.29467	-15.8284	-1.13215		7.29467	-15.8247	-1.06369		7.29467	-15.8485	-1.33338		7.29467	-15.8508	-1.368		7.29467	-15.8514	-1.37802
	7.29633	-15.826	-1.1322		7.29633	-15.8196	-1.06372		7.29633	-15.8444	-1.33342		7.29633	-15.8463	-1.36806		7.29633	-15.8507	-1.37807
	7.298	-15.8225	-1.13226		7.298	-15.8177	-1.06375		7.298	-15.8423	-1.33345		7.298	-15.8436	-1.36811		7.298	-15.8448	-1.37811
	7.3005	-15.8172	-1.13233		7.3005	-15.8124	-1.0638		7.3005	-15.8363	-1.3335		7.3005	-15.8386	-1.36818		7.3005	-15.8422	-1.37818
	7.303	-15.8124	-1.13241		7.303	-15.808	-1.06385		7.303	-15.831	-1.33354		7.303	-15.8344	-1.36825		7.303	-15.8359	-1.37824
	7.30467	-15.8077	-1.13247		7.30467	-15.8043	-1.06389		7.30467	-15.8269	-1.33357		7.30467	-15.8308	-1.3683		7.30467	-15.8297	-1.37829
	7.30717	-15.8026	-1.13253		7.30717	-15.7999	-1.06394		7.30717	-15.8224	-1.33362		7.30717	-15.8262	-1.36838		7.30717	-15.8274	-1.37836
	7.30967	-15.7975	-1.13259		7.30967	-15.7962	-1.064		7.30967	-15.8185	-1.33367		7.30967	-15.8222	-1.36847		7.30967	-15.8238	-1.37843
	7.31133	-15.7937	-1.13263		7.31133	-15.7918	-1.06404		7.31133	-15.8139	-1.3337		7.31133	-15.8186	-1.36853		7.31133	-15.8191	-1.37848
	7.313	-15.7913	-1.13267		7.313	-15.7896	-1.06408		7.313	-15.8116	-1.33373		7.313	-15.8145	-1.36859		7.313	-15.8144	-1.37854
	7.3155	-15.7871	-1.13274		7.3155	-15.7843	-1.06414		7.3155	-15.8069	-1.33378		7.3155	-15.8104	-1.36866		7.3155	-15.8115	-1.37863
	7.318	-15.7813	-1.13281		7.318	-15.7798	-1.0642		7.318	-15.8023	-1.33383		7.318	-15.8053	-1.36874		7.318	-15.8043	-1.37872
	7.31967	-15.7787	-1.13285		7.31967	-15.776	-1.06424		7.31967	-15.7982	-1.33387		7.31967	-15.8016	-1.36879		7.31967	-15.8031	-1.37878
	7.32133	-15.7761	-1.13289		7.32133	-15.7712	-1.06429		7.32133	-15.7961	-1.33391		7.32133	-15.7975	-1.36884		7.32133	-15.7977	-1.37884
	7.32383	-15.77	-1.13297		7.32383	-15.7669	-1.06436		7.32383	-15.7901	-1.33398		7.32383	-15.7926	-1.36892		7.32383	-15.793	-1.37892
	7.32633	-15.7659	-1.13305		7.32633	-15.7622	-1.06443		7.32633	-15.7846	-1.33405		7.32633	-15.7866	-1.36901		7.32633	-15.79	-1.37901
	7.328	-15.7601	-1.1331		7.328	-15.7579	-1.06448		7.328	-15.7808	-1.3341		7.328	-15.7851	-1.36906		7.328	-15.7864	-1.37906
	7.32967	-15.7574	-1.13314		7.32967	-15.7543	-1.06453		7.32967	-15.7789	-1.33414		7.32967	-15.782	-1.36911		7.32967	-15.7837	-1.37911
	7.33217	-15.7536	-1.1332		7.33217	-15.7503	-1.06461		7.33217	-15.7729	-1.33419		7.33217	-15.7777	-1.36919		7.33217	-15.778	-1.3792
	7.33467	-15.7472	-1.13326		7.33467	-15.7457	-1.06468		7.33467	-15.7686	-1.33422		7.33467	-15.7729	-1.36927		7.33467	-15.7709	-1.37928
	7.33633	-15.7443	-1.1333		7.33633	-15.7411	-1.06472		7.33633	-15.765	-1.33423		7.33633	-15.7683	-1.36932		7.33633	-15.7692	-1.37934
	7.33883	-15.7397	-1.13335		7.33883	-15.7373	-1.06478		7.33883	-15.7595	-1.33426		7.33883	-15.7647	-1.36939		7.33883	-15.7632	-1.37942
	7.34133	-15.7341	-1.13342		7.34133	-15.7318	-1.06483		7.34133	-15.7547	-1.33429		7.34133	-15.7587	-1.36947		7.34133	-15.7587	-1.3795
	7.343	-15.7311	-1.13346		7.343	-15.7297	-1.06487		7.343	-15.7523	-1.33432		7.343	-15.7553	-1.36953		7.343	-15.7575	-1.37954
	7.34467	-15.7278	-1.1335		7.34467	-15.7256	-1.06491		7.34467	-15.749	-1.33435		7.34467	-15.7517	-1.36959		7.34467	-15.7512	-1.37959
	7.34717	-15.7216	-1.13356		7.34717	-15.7204	-1.06496		7.34717	-15.7435	-1.33441		7.34717	-15.7459	-1.36967		7.34717	-15.7481	-1.37966
	7.34967	-15.7185	-1.13363		7.34967	-15.7132	-1.065		7.34967	-15.7391	-1.33448		7.34967	-15.7411	-1.36976		7.34967	-15.745	-1.37974
	7.35133	-15.7143	-1.13368		7.35133	-15.7109	-1.06503		7.35133	-15.7348	-1.33453		7.35133	-15.7375	-1.36981		7.35133	-15.7365	-1.37978
	7.353	-15.7128	-1.13373		7.353	-15.7069	-1.06506		7.353	-15.7317	-1.33457		7.353	-15.7367	-1.36986		7.353	-15.7369	-1.37983
	7.3555	-15.7075	-1.1338		7.3555	-15.7028	-1.0651		7.3555	-15.7269	-1.33464		7.3555	-15.7297	-1.36994		7.3555	-15.7305	-1.37991
	7.358	-15.7011	-1.13388		7.358	-15.6988	-1.06514		7.358	-15.7219	-1.33471		7.358	-15.7256	-1.37003		7.358	-15.7245	-1.37997
	7.35967	-15.6992	-1.13392		7.35967	-15.6946	-1.06516		7.35967	-15.7193	-1.33474		7.35967	-15.7233	-1.37008		7.35967	-15.7238	-1.38003
	7.36133	-15.6969	-1.13396		7.36133	-15.6921	-1.06519		7.36133	-15.7159	-1.33478		7.36133	-15.72	-1.37014		7.36133	-15.7184	-1.38008
	7.36383	-15.6912	-1.134		7.36383	-15.6876	-1.06524		7.36383	-15.7097	-1.33483		7.36383	-15.7128	-1.37022		7.36383	-15.7142	-1.38017
	7.36633	-15.6862	-1.13404		7.36633	-15.6826	-1.06529		7.36633	-15.7054	-1.33489		7.36633	-15.7079	-1.37031		7.36633	-15.7104	-1.38027
	7.368	-15.6824	-1.13406		7.368	-15.6787	-1.06533		7.368	-15.7029	-1.33492		7.368	-15.7053	-1.37036		7.368	-15.7048	-1.38034
	7.36967	-15.6785	-1.13409		7.36967	-15.6745	-1.06538		7.36967	-15.6969	-1.33496		7.36967	-15.7016	-1.37041		7.36967	-15.7025	-1.3804
	7.37217	-15.6733	-1.13416		7.37217	-15.6714	-1.06544		7.37217	-15.6926	-1.335		7.37217	-15.6964	-1.37048		7.37217	-15.6965	-1.38048
	7.37467	-15.6686	-1.13424		7.37467	-15.6662	-1.06551		7.37467	-15.6888	-1.33505		7.37467	-15.6909	-1.37055		7.37467	-15.6913	-1.38056
	7.37633	-15.6651	-1.13429		7.37633	-15.6623	-1.06555		7.37633	-15.6845	-1.33507		7.37633	-15.6881	-1.3706		7.37633	-15.6904	-1.3806
	7.37883	-15.66	-1.13439		7.37883	-15.6574	-1.06561		7.37883	-15.6793	-1.33512		7.37883	-15.6842	-1.37068		7.37883	-15.6846	-1.38067
	7.38133	-15.6556	-1.13447		7.38133	-15.6529	-1.06566		7.38133	-15.6753	-1.33518		7.38133	-15.6785	-1.37077		7.38133	-15.679	-1.38072
	7.383	-15.6528	-1.13453		7.383	-15.6492	-1.06569		7.383	-15.6722	-1.33523		7.383	-15.6748	-1.37083		7.383	-15.678	-1.38077
	7.38467	-15.6491	-1.13458		7.38467	-15.6458	-1.06572		7.38467	-15.6685	-1.33528		7.38467	-15.6723	-1.37088		7.38467	-15.6715	-1.38081
	7.38717	-15.6428	-1.13465		7.38717	-15.6411	-1.06576		7.38717	-15.6639	-1.33535		7.38717	-15.6671	-1.37095		7.38717	-15.6662	-1.38089
	7.38967	-15.6389	-1.13471		7.38967	-15.635	-1.0658		7.38967	-15.6578	-1.33542		7.38967	-15.6608	-1.371		7.38967	-15.662	-1.38097
	7.39133	-15.6344	-1.13474		7.39133	-15.6314	-1.06584		7.39133	-15.6545	-1.33546		7.39133	-15.6569	-1.37104		7.39133	-15.6586	-1.38102
	7.393	-15.6325	-1.13477		7.393	-15.6288	-1.06587		7.393	-15.652	-1.33549		7.393	-15.6556	-1.37108		7.393	-15.6559	-1.38108
	7.3955	-15.6273	-1.1348		7.3955	-15.6235	-1.06593		7.3955	-15.6471	-1.33554		7.3955	-15.6499	-1.37114		7.3955	-15.651	-1.38116
	7.398	-15.6214	-1.13484		7.398	-15.618	-1.06601		7.398	-15.6416	-1.33558		7.398	-15.6452	-1.37122		7.398	-15.6449	-1.38124
	7.39967	-15.6193	-1.13486		7.39967	-15.6159	-1.06607		7.39967	-15.6392	-1.33561		7.39967	-15.6422	-1.37128		7.39967	-15.6451	-1.38128
	7.40133	-15.6151	-1.13489		7.40133	-15.6128	-1.06613		7.40133	-15.6358	-1.33565		7.40133	-15.6383	-1.37135		7.40133	-15.6385	-1.38132
	7.40383	-15.61	-1.13495		7.40383	-15.6065	-1.06621		7.40383	-15.6291	-1.3357		7.40383	-15.6334	-1.37144		7.40383	-15.6329	-1.38138
	7.40633	-15.6052	-1.13502		7.40633	-15.6016	-1.06628		7.40633	-15.6246	-1.33574		7.40633	-15.6271	-1.37153		7.40633	-15.629	-1.38143
	7.408	-15.6015	-1.13508		7.408	-15.5989	-1.06632		7.408	-15.6223	-1.33576		7.408	-15.6241	-1.37159		7.408	-15.6243	-1.38147
	7.40967	-15.5985	-1.13513		7.40967	-15.5956	-1.06635		7.40967	-15.6183	-1.33579		7.40967	-15.6217	-1.37165		7.40967	-15.6224	-1.38152
	7.41217	-15.5933	-1.13522		7.41217	-15.5911	-1.06639		7.41217	-15.6142	-1.33583		7.41217	-15.6171	-1.37173		7.41217	-15.6168	-1.3816
	7.41467	-15.5889	-1.13531		7.41467	-15.587	-1.06644		7.41467	-15.609	-1.33588		7.41467	-15.613	-1.3718		7.41467	-15.611	-1.38168
	7.41633	-15.586	-1.13537		7.41633	-15.5826	-1.06648		7.41633	-15.6054	-1.33592		7.41633	-15.6083	-1.37185		7.41633	-15.6092	-1.38174
	7.41883	-15.5803	-1.13545		7.41883	-15.5769	-1.06654		7.41883	-15.6007	-1.33598		7.41883	-15.6038	-1.37193		7.41883	-15.6029	-1.38182
	7.42133	-15.5757	-1.13553		7.42133	-15.5733	-1.06659		7.42133	-15.5941	-1.33605		7.42133	-15.5983	-1.37201		7.42133	-15.5982	-1.38189
	7.423	-15.5708	-1.13558		7.423	-15.5686	-1.06661		7.423	-15.5904	-1.33608		7.423	-15.5944	-1.37206		7.423	-15.5959	-1.38193
	7.42467	-15.5691	-1.13562		7.42467	-15.5652	-1.06664		7.42467	-15.5885	-1.33611		7.42467	-15.592	-1.37211		7.42467	-15.5916	-1.38198
	7.42717	-15.5637	-1.13567		7.42717	-15.5605	-1.06668		7.42717	-15.5837	-1.33614		7.42717	-15.5858	-1.37219		7.42717	-15.5875	-1.38204
	7.42967	-15.5583	-1.13572		7.42967	-15.5563	-1.06671		7.42967	-15.5789	-1.33618		7.42967	-15.5815	-1.37228		7.42967	-15.5818	-1.38211
	7.43133	-15.5563	-1.13576		7.43133	-15.5521	-1.06673		7.43133	-15.5753	-1.33622		7.43133	-15.5769	-1.37233		7.43133	-15.5774	-1.38216
	7.433	-15.5514	-1.1358		7.433	-15.5489	-1.06676		7.433	-15.5723	-1.33626		7.433	-15.5743	-1.37238		7.433	-15.5767	-1.3822
	7.4355	-15.547	-1.13586		7.4355	-15.5446	-1.06681		7.4355	-15.567	-1.33634		7.4355	-15.5701	-1.37246		7.4355	-15.5703	-1.38228
	7.438	-15.5422	-1.13593		7.438	-15.54	-1.06687		7.438	-15.5614	-1.33641		7.438	-15.5643	-1.37254		7.438	-15.5635	-1.38235
	7.43967	-15.5404	-1.13599		7.43967	-15.5354	-1.06691		7.43967	-15.5579	-1.33646		7.43967	-15.5619	-1.3726		7.43967	-15.5621	-1.3824
	7.44133	-15.5344	-1.13604		7.44133	-15.5327	-1.06695		7.44133	-15.5556	-1.3365		7.44133	-15.5591	-1.37265		7.44133	-15.5577	-1.38246
	7.44383	-15.5311	-1.1361		7.44383	-15.5281	-1.06702		7.44383	-15.55	-1.33655		7.44383	-15.5539	-1.37272		7.44383	-15.5537	-1.38253
	7.44633	-15.5258	-1.13615		7.44633	-15.5236	-1.06709		7.44633	-15.5448	-1.33659		7.44633	-15.5484	-1.3728		7.44633	-15.5508	-1.3826
	7.448	-15.5212	-1.13619		7.448	-15.5181	-1.06714		7.448	-15.5412	-1.33662		7.448	-15.5445	-1.37285		7.448	-15.5457	-1.38265
	7.4505	-15.5163	-1.13624		7.4505	-15.5135	-1.0672		7.4505	-15.5371	-1.33666		7.4505	-15.54	-1.37292		7.4505	-15.5411	-1.38271
	7.453	-15.5117	-1.1363		7.453	-15.5101	-1.06727		7.453	-15.5329	-1.33671		7.453	-15.5346	-1.37298		7.453	-15.5358	-1.38277
	7.45467	-15.5076	-1.13633		7.45467	-15.5057	-1.06731		7.45467	-15.5291	-1.33674		7.45467	-15.5316	-1.37303		7.45467	-15.5326	-1.38282
	7.45633	-15.5051	-1.13637		7.45633	-15.5027	-1.06735		7.45633	-15.5258	-1.33678		7.45633	-15.5303	-1.37308		7.45633	-15.5298	-1.38286
	7.45883	-15.5003	-1.13643		7.45883	-15.4981	-1.06741		7.45883	-15.52	-1.33683		7.45883	-15.5231	-1.37315		7.45883	-15.524	-1.38293
	7.46133	-15.4957	-1.1365		7.46133	-15.4938	-1.06747		7.46133	-15.5159	-1.33689		7.46133	-15.5184	-1.37322		7.46133	-15.5186	-1.383
	7.463	-15.4922	-1.13654		7.463	-15.4901	-1.06751		7.463	-15.511	-1.33692		7.463	-15.5158	-1.37328		7.463	-15.515	-1.38305
	7.46467	-15.4899	-1.13657		7.46467	-15.4857	-1.06755		7.46467	-15.5085	-1.33696		7.46467	-15.5115	-1.37333		7.46467	-15.5108	-1.38311
	7.46717	-15.484	-1.13664		7.46717	-15.4804	-1.06761		7.46717	-15.5041	-1.33702		7.46717	-15.5071	-1.37342		7.46717	-15.5071	-1.38318
	7.46967	-15.4787	-1.13671		7.46967	-15.476	-1.06768		7.46967	-15.4991	-1.33708		7.46967	-15.502	-1.3735		7.46967	-15.5015	-1.38325
	7.47133	-15.4757	-1.13675		7.47133	-15.472	-1.06772		7.47133	-15.497	-1.33712		7.47133	-15.4993	-1.37355		7.47133	-15.4973	-1.38329
	7.473	-15.471	-1.1368		7.473	-15.4678	-1.06776		7.473	-15.4925	-1.33716		7.473	-15.4952	-1.3736		7.473	-15.4952	-1.38333
	7.4755	-15.4673	-1.13686		7.4755	-15.464	-1.0678		7.4755	-15.4865	-1.33722		7.4755	-15.49	-1.37367		7.4755	-15.4902	-1.38338
	7.478	-15.4624	-1.13692		7.478	-15.4589	-1.06785		7.478	-15.482	-1.33727		7.478	-15.4855	-1.37375		7.478	-15.4843	-1.38343
	7.47967	-15.4589	-1.13697		7.47967	-15.4551	-1.06788		7.47967	-15.4788	-1.3373		7.47967	-15.4822	-1.3738		7.47967	-15.4828	-1.38346
	7.48133	-15.4571	-1.137		7.48133	-15.4519	-1.06791		7.48133	-15.4751	-1.33732		7.48133	-15.4795	-1.37384		7.48133	-15.4779	-1.3835
	7.48383	-15.4507	-1.13705		7.48383	-15.4477	-1.06795		7.48383	-15.4711	-1.33736		7.48383	-15.4743	-1.3739		7.48383	-15.4742	-1.38357
	7.48633	-15.4465	-1.13709		7.48633	-15.4421	-1.068		7.48633	-15.4651	-1.33741		7.48633	-15.4694	-1.37397		7.48633	-15.469	-1.38364
	7.488	-15.4422	-1.13712		7.488	-15.4394	-1.06803		7.488	-15.4621	-1.33746		7.488	-15.4668	-1.37402		7.488	-15.4652	-1.3837
	7.4905	-15.4368	-1.13717		7.4905	-15.4353	-1.06808		7.4905	-15.4579	-1.33752		7.4905	-15.4599	-1.3741		7.4905	-15.4591	-1.38376
	7.493	-15.4316	-1.13723		7.493	-15.4296	-1.06814		7.493	-15.4518	-1.33757		7.493	-15.4544	-1.37418		7.493	-15.4563	-1.38382
	7.49467	-15.4286	-1.13727		7.49467	-15.4254	-1.06819		7.49467	-15.4487	-1.33761		7.49467	-15.4526	-1.37423		7.49467	-15.4505	-1.38386
	7.49633	-15.4259	-1.13731		7.49633	-15.4223	-1.06824		7.49633	-15.4451	-1.33764		7.49633	-15.4499	-1.3743		7.49633	-15.4476	-1.38389
	7.49883	-15.4222	-1.13738		7.49883	-15.4191	-1.06829		7.49883	-15.4402	-1.3377		7.49883	-15.443	-1.37439		7.49883	-15.4449	-1.38395
	7.50133	-15.4159	-1.13744		7.50133	-15.4125	-1.06835		7.50133	-15.4348	-1.33776		7.50133	-15.4384	-1.37447		7.50133	-15.439	-1.384
	7.503	-15.414	-1.13748		7.503	-15.4086	-1.06838		7.503	-15.432	-1.3378		7.503	-15.4365	-1.37452		7.503	-15.4351	-1.38404
	7.50467	-15.4091	-1.13752		7.50467	-15.4052	-1.06841		7.50467	-15.4286	-1.33784		7.50467	-15.4322	-1.37456		7.50467	-15.4304	-1.38408
	7.50717	-15.4033	-1.13758		7.50717	-15.4002	-1.06846		7.50717	-15.4229	-1.3379		7.50717	-15.4268	-1.37462		7.50717	-15.426	-1.38416
	7.50967	-15.3985	-1.13764		7.50967	-15.3954	-1.06851		7.50967	-15.4181	-1.33795		7.50967	-15.4221	-1.37468		7.50967	-15.4209	-1.38423
	7.51133	-15.3952	-1.13769		7.51133	-15.3918	-1.06854		7.51133	-15.4155	-1.33798		7.51133	-15.4192	-1.37472		7.51133	-15.4185	-1.38427
	7.513	-15.3924	-1.13773		7.513	-15.3887	-1.06859		7.513	-15.4123	-1.338		7.513	-15.4154	-1.37477		7.513	-15.4159	-1.38431
	7.5155	-15.3869	-1.13779		7.5155	-15.3843	-1.06866		7.5155	-15.4068	-1.33803		7.5155	-15.4099	-1.37485		7.5155	-15.4103	-1.38437
	7.518	-15.3818	-1.13784		7.518	-15.3792	-1.06873		7.518	-15.4031	-1.33808		7.518	-15.4054	-1.37493		7.518	-15.4054	-1.38444
	7.51967	-15.3788	-1.13788		7.51967	-15.3747	-1.06878		7.51967	-15.3985	-1.33811		7.51967	-15.4012	-1.37499		7.51967	-15.4014	-1.38448
	7.52133	-15.3766	-1.13791		7.52133	-15.372	-1.06883		7.52133	-15.3963	-1.33816		7.52133	-15.3983	-1.37506		7.52133	-15.4	-1.38452
	7.52383	-15.3712	-1.13796		7.52383	-15.3669	-1.06889		7.52383	-15.3911	-1.33821		7.52383	-15.3949	-1.37514		7.52383	-15.3942	-1.38458
	7.52633	-15.3665	-1.13801		7.52633	-15.3634	-1.06894		7.52633	-15.3854	-1.33827		7.52633	-15.3901	-1.37521		7.52633	-15.3884	-1.38465
	7.528	-15.3621	-1.13805		7.528	-15.3604	-1.06897		7.528	-15.3824	-1.3383		7.528	-15.3876	-1.37526		7.528	-15.3854	-1.38469
	7.5305	-15.3575	-1.13811		7.5305	-15.3546	-1.06902		7.5305	-15.3774	-1.33835		7.5305	-15.3808	-1.37534		7.5305	-15.3801	-1.38475
	7.533	-15.3534	-1.13817		7.533	-15.3494	-1.06908		7.533	-15.3714	-1.33839		7.533	-15.3755	-1.37542		7.533	-15.3754	-1.38481
	7.53467	-15.3496	-1.1382		7.53467	-15.3463	-1.06912		7.53467	-15.3685	-1.33842		7.53467	-15.3727	-1.37546		7.53467	-15.3713	-1.38485
	7.53633	-15.3466	-1.13824		7.53633	-15.3433	-1.06917		7.53633	-15.3656	-1.33846		7.53633	-15.3684	-1.37552		7.53633	-15.3685	-1.38489
	7.53883	-15.3411	-1.1383		7.53883	-15.338	-1.06924		7.53883	-15.3617	-1.33851		7.53883	-15.3638	-1.37559		7.53883	-15.3625	-1.38494
	7.54133	-15.3365	-1.13836		7.54133	-15.3322	-1.06931		7.54133	-15.3564	-1.33857		7.54133	-15.3584	-1.37567		7.54133	-15.3586	-1.38499
	7.543	-15.3329	-1.1384		7.543	-15.3296	-1.06935		7.543	-15.3538	-1.33861		7.543	-15.3554	-1.37573		7.543	-15.3563	-1.38503
	7.54467	-15.3296	-1.13844		7.54467	-15.3264	-1.0694		7.54467	-15.3498	-1.33865		7.54467	-15.3531	-1.37578		7.54467	-15.3535	-1.38507
	7.54717	-15.3238	-1.13849		7.54717	-15.3206	-1.06946		7.54717	-15.3443	-1.3387		7.54717	-15.3475	-1.37587		7.54717	-15.348	-1.38513
	7.54967	-15.3192	-1.13853		7.54967	-15.3135	-1.06951		7.54967	-15.339	-1.33875		7.54967	-15.3423	-1.37594		7.54967	-15.3422	-1.38519
	7.55133	-15.3164	-1.13856		7.55133	-15.3112	-1.06954		7.55133	-15.3349	-1.33879		7.55133	-15.3386	-1.37599		7.55133	-15.3386	-1.38524
	7.553	-15.3125	-1.13857		7.553	-15.3089	-1.06956		7.553	-15.3314	-1.33882		7.553	-15.3363	-1.37604		7.553	-15.3356	-1.38528
	7.5555	-15.3075	-1.13861		7.5555	-15.3037	-1.06959		7.5555	-15.3275	-1.33886		7.5555	-15.3312	-1.37611		7.5555	-15.3312	-1.38534
	7.558	-15.3025	-1.13865		7.558	-15.2991	-1.06962		7.558	-15.3231	-1.33891		7.558	-15.3249	-1.37617		7.558	-15.3252	-1.3854
	7.55967	-15.2983	-1.13868		7.55967	-15.2949	-1.06965		7.55967	-15.3192	-1.33895		7.55967	-15.323	-1.37621		7.55967	-15.3229	-1.38544
	7.56217	-15.2937	-1.13875		7.56217	-15.2913	-1.06972		7.56217	-15.3138	-1.33901		7.56217	-15.3178	-1.37628		7.56217	-15.318	-1.3855
	7.56467	-15.288	-1.13883		7.56467	-15.2864	-1.0698		7.56467	-15.3088	-1.33907		7.56467	-15.3122	-1.37635		7.56467	-15.3126	-1.38555
	7.56633	-15.2858	-1.13889		7.56633	-15.2835	-1.06985		7.56633	-15.3053	-1.33911		7.56633	-15.3077	-1.3764		7.56633	-15.309	-1.38558
	7.568	-15.2827	-1.13895		7.568	-15.279	-1.06991		7.568	-15.3025	-1.33915		7.568	-15.3046	-1.37645		7.568	-15.3054	-1.3856
	7.5705	-15.2774	-1.13902		7.5705	-15.2741	-1.06998		7.5705	-15.297	-1.3392		7.5705	-15.3005	-1.37652		7.5705	-15.2996	-1.38565
	7.573	-15.2734	-1.13909		7.573	-15.2703	-1.07004		7.573	-15.2926	-1.33924		7.573	-15.2963	-1.3766		7.573	-15.2954	-1.38571
	7.57467	-15.2679	-1.13913		7.57467	-15.2659	-1.07006		7.57467	-15.2895	-1.33927		7.57467	-15.2919	-1.37665		7.57467	-15.2918	-1.38574
	7.57633	-15.266	-1.13916		7.57633	-15.2626	-1.07009		7.57633	-15.2864	-1.3393		7.57633	-15.2883	-1.3767		7.57633	-15.2892	-1.38579
	7.57883	-15.2619	-1.13921		7.57883	-15.2583	-1.07014		7.57883	-15.2804	-1.33935		7.57883	-15.2844	-1.37678		7.57883	-15.2837	-1.38586
	7.58133	-15.2559	-1.13927		7.58133	-15.2529	-1.07019		7.58133	-15.2754	-1.3394		7.58133	-15.2786	-1.37687		7.58133	-15.2782	-1.38593
	7.583	-15.2513	-1.13932		7.583	-15.2491	-1.07022		7.583	-15.2722	-1.33943		7.583	-15.2768	-1.37692		7.583	-15.2758	-1.38598
	7.58467	-15.2491	-1.13937		7.58467	-15.2462	-1.07025		7.58467	-15.2677	-1.33947		7.58467	-15.2735	-1.37698		7.58467	-15.2716	-1.38601
	7.58717	-15.244	-1.13945		7.58717	-15.2412	-1.0703		7.58717	-15.2637	-1.33953		7.58717	-15.2669	-1.37705		7.58717	-15.2661	-1.38607
	7.58967	-15.2386	-1.13951		7.58967	-15.2359	-1.07036		7.58967	-15.2591	-1.33959		7.58967	-15.2628	-1.37712		7.58967	-15.2625	-1.38613
	7.59133	-15.2345	-1.13955		7.59133	-15.2333	-1.0704		7.59133	-15.2546	-1.33963		7.59133	-15.2594	-1.37717		7.59133	-15.2594	-1.38617
	7.593	-15.2324	-1.13959		7.593	-15.2295	-1.07044		7.593	-15.2524	-1.33967		7.593	-15.2542	-1.37721		7.593	-15.2557	-1.38621
	7.5955	-15.2271	-1.13963		7.5955	-15.2243	-1.0705		7.5955	-15.2482	-1.33973		7.5955	-15.2499	-1.37728		7.5955	-15.2511	-1.38627
	7.598	-15.2223	-1.13967		7.598	-15.2206	-1.07056		7.598	-15.2424	-1.3398		7.598	-15.2458	-1.37733		7.598	-15.2442	-1.38634
	7.59967	-15.2196	-1.13969		7.59967	-15.2162	-1.0706		7.59967	-15.2395	-1.33984		7.59967	-15.2413	-1.37737		7.59967	-15.2437	-1.38639
	7.60217	-15.2144	-1.13974		7.60217	-15.2114	-1.07065		7.60217	-15.234	-1.3399		7.60217	-15.2376	-1.37742		7.60217	-15.2378	-1.38646
	7.60467	-15.2088	-1.1398		7.60467	-15.206	-1.07069		7.60467	-15.2283	-1.33996		7.60467	-15.2327	-1.37748		7.60467	-15.2326	-1.38653
	7.60633	-15.2067	-1.13984		7.60633	-15.2028	-1.07071		7.60633	-15.2252	-1.33998		7.60633	-15.2301	-1.37752		7.60633	-15.2269	-1.38656
	7.608	-15.2033	-1.13988		7.608	-15.2003	-1.07074		7.608	-15.2218	-1.34001		7.608	-15.2269	-1.37756		7.608	-15.2247	-1.38659
	7.6105	-15.197	-1.13993		7.6105	-15.1944	-1.07079		7.6105	-15.2172	-1.34005		7.6105	-15.2211	-1.37762		7.6105	-15.2211	-1.38664
	7.613	-15.1924	-1.13998		7.613	-15.1898	-1.07084		7.613	-15.2126	-1.34009		7.613	-15.2165	-1.37769		7.613	-15.2163	-1.38669
	7.61467	-15.1894	-1.14001		7.61467	-15.1863	-1.07087		7.61467	-15.2087	-1.34012		7.61467	-15.2125	-1.37774		7.61467	-15.2129	-1.38673
	7.61633	-15.1867	-1.14004		7.61633	-15.1841	-1.0709		7.61633	-15.206	-1.34015		7.61633	-15.2107	-1.3778		7.61633	-15.2091	-1.38676
	7.61883	-15.1808	-1.14008		7.61883	-15.179	-1.07096		7.61883	-15.2011	-1.34019		7.61883	-15.203	-1.37789		7.61883	-15.2047	-1.38683
	7.62133	-15.1774	-1.14012		7.62133	-15.1723	-1.07103		7.62133	-15.1957	-1.34024		7.62133	-15.1972	-1.37798		7.62133	-15.2005	-1.3869
	7.623	-15.1729	-1.14016		7.623	-15.1698	-1.07107		7.623	-15.1925	-1.34028		7.623	-15.1945	-1.37804		7.623	-15.1962	-1.38695
	7.62467	-15.1702	-1.1402		7.62467	-15.1672	-1.07111		7.62467	-15.19	-1.34031		7.62467	-15.1916	-1.3781		7.62467	-15.1919	-1.387
	7.62717	-15.1639	-1.14025		7.62717	-15.1612	-1.07118		7.62717	-15.1841	-1.34037		7.62717	-15.1857	-1.37818		7.62717	-15.1867	-1.38708
	7.62967	-15.1596	-1.14031		7.62967	-15.1549	-1.07124		7.62967	-15.1787	-1.34043		7.62967	-15.1806	-1.37825		7.62967	-15.1824	-1.38716
	7.63133	-15.1557	-1.14036		7.63133	-15.153	-1.07128		7.63133	-15.1756	-1.34047		7.63133	-15.1786	-1.37829		7.63133	-15.1787	-1.3872
	7.633	-15.1529	-1.1404		7.633	-15.1489	-1.07132		7.633	-15.1719	-1.34051		7.633	-15.1753	-1.37834		7.633	-15.1759	-1.38724
	7.6355	-15.1481	-1.14047		7.6355	-15.1442	-1.07135		7.6355	-15.1669	-1.34056		7.6355	-15.1715	-1.37842		7.6355	-15.1701	-1.38728
	7.638	-15.1424	-1.14054		7.638	-15.1394	-1.07139		7.638	-15.1625	-1.34061		7.638	-15.1646	-1.3785		7.638	-15.1661	-1.38732
	7.63967	-15.1391	-1.14057		7.63967	-15.136	-1.07141		7.63967	-15.1605	-1.34064		7.63967	-15.1626	-1.37855		7.63967	-15.1626	-1.38735
	7.64217	-15.1345	-1.14063		7.64217	-15.1311	-1.07145		7.64217	-15.1544	-1.34067		7.64217	-15.1569	-1.37862		7.64217	-15.1575	-1.38739
	7.64467	-15.1302	-1.14069		7.64467	-15.1257	-1.07149		7.64467	-15.1499	-1.34071		7.64467	-15.1533	-1.3787		7.64467	-15.1542	-1.38745
	7.64633	-15.1269	-1.14073		7.64633	-15.1219	-1.07153		7.64633	-15.1468	-1.34074		7.64633	-15.1494	-1.37875		7.64633	-15.1503	-1.3875
	7.648	-15.1217	-1.14077		7.648	-15.1189	-1.07157		7.648	-15.1415	-1.34078		7.648	-15.1457	-1.37879		7.648	-15.1467	-1.38755
	7.6505	-15.1166	-1.14084		7.6505	-15.1155	-1.07162		7.6505	-15.1371	-1.34084		7.6505	-15.1412	-1.37885		7.6505	-15.1409	-1.38761
	7.653	-15.1137	-1.14089		7.653	-15.1091	-1.07167		7.653	-15.1318	-1.3409		7.653	-15.1362	-1.3789		7.653	-15.1349	-1.38767
	7.65467	-15.1087	-1.14093		7.65467	-15.106	-1.07171		7.65467	-15.1281	-1.34095		7.65467	-15.1321	-1.37895		7.65467	-15.1328	-1.3877
	7.65633	-15.1065	-1.14097		7.65633	-15.1032	-1.07174		7.65633	-15.1254	-1.34099		7.65633	-15.1296	-1.379		7.65633	-15.1296	-1.38772
	7.65883	-15.1015	-1.14101		7.65883	-15.0982	-1.07179		7.65883	-15.1206	-1.34105		7.65883	-15.1238	-1.37907		7.65883	-15.1251	-1.38776
	7.66133	-15.0954	-1.14105		7.66133	-15.0921	-1.07186		7.66133	-15.1145	-1.34111		7.66133	-15.1181	-1.37914		7.66133	-15.1195	-1.38781
	7.663	-15.0927	-1.14108		7.663	-15.0902	-1.0719		7.663	-15.1131	-1.34115		7.663	-15.1159	-1.3792		7.663	-15.1167	-1.38784
	7.66467	-15.0889	-1.14111		7.66467	-15.0869	-1.07195		7.66467	-15.1082	-1.34119		7.66467	-15.1125	-1.37925		7.66467	-15.1139	-1.38789
	7.66717	-15.0855	-1.14116		7.66717	-15.0817	-1.07202		7.66717	-15.1058	-1.34126		7.66717	-15.1067	-1.37933		7.66717	-15.1087	-1.38796
	7.66967	-15.08	-1.14121		7.66967	-15.0766	-1.07209		7.66967	-15.1005	-1.34132		7.66967	-15.1025	-1.37942		7.66967	-15.103	-1.38803
	7.67133	-15.0773	-1.14125		7.67133	-15.0709	-1.07212		7.67133	-15.0962	-1.34135		7.67133	-15.1	-1.37948		7.67133	-15.0988	-1.38808
	7.67383	-15.0721	-1.1413		7.67383	-15.0669	-1.07217		7.67383	-15.0905	-1.3414		7.67383	-15.0951	-1.37956		7.67383	-15.0945	-1.38814
	7.67633	-15.066	-1.14136		7.67633	-15.0623	-1.07221		7.67633	-15.0852	-1.34144		7.67633	-15.089	-1.37963		7.67633	-15.0894	-1.3882
	7.678	-15.0619	-1.14139		7.678	-15.0598	-1.07224		7.678	-15.0817	-1.34147		7.678	-15.086	-1.37968		7.678	-15.0862	-1.38824
	7.67967	-15.0598	-1.14143		7.67967	-15.0572	-1.07227		7.67967	-15.0783	-1.3415		7.67967	-15.0815	-1.37973		7.67967	-15.0828	-1.38828
	7.68217	-15.0548	-1.1415		7.68217	-15.0518	-1.07232		7.68217	-15.0735	-1.34154		7.68217	-15.0785	-1.37978		7.68217	-15.0783	-1.38834
	7.68467	-15.0487	-1.14157		7.68467	-15.0467	-1.07237		7.68467	-15.0674	-1.34159		7.68467	-15.0734	-1.37982		7.68467	-15.0729	-1.3884
	7.68633	-15.0457	-1.1416		7.68633	-15.0428	-1.07241		7.68633	-15.0665	-1.34162		7.68633	-15.0703	-1.37986		7.68633	-15.0687	-1.38844
	7.688	-15.0433	-1.14164		7.688	-15.0398	-1.07246		7.688	-15.0628	-1.34164		7.688	-15.0655	-1.37991		7.688	-15.0672	-1.38848
	7.6905	-15.039	-1.1417		7.6905	-15.0346	-1.07252		7.6905	-15.0578	-1.34169		7.6905	-15.0617	-1.37999		7.6905	-15.0615	-1.38853
	7.693	-15.033	-1.14176		7.693	-15.0286	-1.07258		7.693	-15.0539	-1.34175		7.693	-15.0563	-1.38007		7.693	-15.0554	-1.38859
	7.69467	-15.029	-1.14179		7.69467	-15.0247	-1.07263		7.69467	-15.0509	-1.34179		7.69467	-15.0529	-1.38013		7.69467	-15.053	-1.38862
	7.69633	-15.0273	-1.14182		7.69633	-15.0228	-1.07267		7.69633	-15.048	-1.34184		7.69633	-15.0496	-1.38019		7.69633	-15.0489	-1.38865
	7.69883	-15.0227	-1.14187		7.69883	-15.0185	-1.07273		7.69883	-15.0419	-1.34191		7.69883	-15.0425	-1.38027		7.69883	-15.0452	-1.38871
	7.70133	-15.0166	-1.14193		7.70133	-15.0115	-1.07279		7.70133	-15.0361	-1.34197		7.70133	-15.0373	-1.38034		7.70133	-15.0397	-1.38875
	7.703	-15.0133	-1.14197		7.703	-15.0093	-1.07282		7.703	-15.0339	-1.342		7.703	-15.0357	-1.38037		7.703	-15.0366	-1.38878
	7.70467	-15.0091	-1.14201		7.70467	-15.0067	-1.07285		7.70467	-15.0295	-1.34203		7.70467	-15.0328	-1.38041		7.70467	-15.0332	-1.38881
	7.70717	-15.0058	-1.14207		7.70717	-15.0011	-1.0729		7.70717	-15.0239	-1.34207		7.70717	-15.028	-1.38048		7.70717	-15.0281	-1.38887
	7.70967	-14.9998	-1.14213		7.70967	-14.995	-1.07295		7.70967	-15.0196	-1.34211		7.70967	-15.0224	-1.38055		7.70967	-15.0236	-1.38894
	7.71133	-14.9963	-1.14218		7.71133	-14.9937	-1.07299		7.71133	-15.0163	-1.34214		7.71133	-15.0182	-1.38059		7.71133	-15.0195	-1.38899
	7.71383	-14.9911	-1.14225		7.71383	-14.9879	-1.07304		7.71383	-15.0116	-1.3422		7.71383	-15.0142	-1.38066		7.71383	-15.0153	-1.38905
	7.71633	-14.9858	-1.14232		7.71633	-14.9829	-1.07309		7.71633	-15.0062	-1.34226		7.71633	-15.0094	-1.38074		7.71633	-15.0096	-1.38912
	7.718	-14.9825	-1.14236		7.718	-14.9797	-1.07312		7.718	-15.0029	-1.3423		7.718	-15.0045	-1.38078		7.718	-15.0083	-1.38916
	7.71967	-14.9802	-1.1424		7.71967	-14.9776	-1.07315		7.71967	-14.9999	-1.34235		7.71967	-15.0019	-1.38082		7.71967	-15.004	-1.38921
	7.72217	-14.9749	-1.14244		7.72217	-14.9723	-1.07319		7.72217	-14.9953	-1.34242		7.72217	-14.997	-1.38088		7.72217	-14.9968	-1.38926
	7.72467	-14.9696	-1.14248		7.72467	-14.9663	-1.07323		7.72467	-14.9885	-1.34249		7.72467	-14.9927	-1.38094		7.72467	-14.9931	-1.38932
	7.72633	-14.9671	-1.14251		7.72633	-14.964	-1.07327		7.72633	-14.9858	-1.34253		7.72633	-14.9892	-1.38099		7.72633	-14.9889	-1.38936
	7.728	-14.9632	-1.14253		7.728	-14.96	-1.07331		7.728	-14.9828	-1.34257		7.728	-14.9861	-1.38103		7.728	-14.986	-1.38941
	7.7305	-14.958	-1.14257		7.7305	-14.9548	-1.07337		7.7305	-14.9778	-1.34263		7.7305	-14.9804	-1.3811		7.7305	-14.98	-1.38948
	7.733	-14.9524	-1.14261		7.733	-14.9501	-1.07343		7.733	-14.9718	-1.34269		7.733	-14.9769	-1.38118		7.733	-14.9762	-1.38955
	7.73467	-14.9497	-1.14264		7.73467	-14.9453	-1.07347		7.73467	-14.9681	-1.34274		7.73467	-14.9733	-1.38123		7.73467	-14.9737	-1.38959
	7.73633	-14.9472	-1.14268		7.73633	-14.9408	-1.0735		7.73633	-14.966	-1.34278		7.73633	-14.9685	-1.38129		7.73633	-14.9704	-1.38963
	7.73883	-14.942	-1.14274		7.73883	-14.9377	-1.07356		7.73883	-14.9606	-1.34282		7.73883	-14.964	-1.38137		7.73883	-14.9642	-1.38968
	7.74133	-14.9366	-1.1428		7.74133	-14.9336	-1.0736		7.74133	-14.956	-1.34285		7.74133	-14.9586	-1.38144		7.74133	-14.9599	-1.38975
	7.743	-14.9321	-1.14285		7.743	-14.9306	-1.07363		7.743	-14.952	-1.34287		7.743	-14.9556	-1.3815		7.743	-14.9575	-1.38979
	7.74467	-14.9297	-1.14289		7.74467	-14.9268	-1.07366		7.74467	-14.9492	-1.34289		7.74467	-14.9527	-1.38156		7.74467	-14.9545	-1.38984
	7.74717	-14.9254	-1.14297		7.74717	-14.9221	-1.0737		7.74717	-14.9436	-1.34292		7.74717	-14.9477	-1.38163		7.74717	-14.9484	-1.38991
	7.74967	-14.9184	-1.14304		7.74967	-14.9163	-1.07374		7.74967	-14.9394	-1.34297		7.74967	-14.9433	-1.3817		7.74967	-14.943	-1.38998
	7.75133	-14.9162	-1.14307		7.75133	-14.913	-1.07376		7.75133	-14.9359	-1.34301		7.75133	-14.9386	-1.38175		7.75133	-14.939	-1.39003
	7.75383	-14.9114	-1.14313		7.75383	-14.908	-1.07379		7.75383	-14.9324	-1.34307		7.75383	-14.9347	-1.38182		7.75383	-14.9347	-1.3901
	7.75633	-14.9078	-1.14318		7.75633	-14.9022	-1.07383		7.75633	-14.9261	-1.34314		7.75633	-14.9294	-1.38189		7.75633	-14.9299	-1.39016
	7.758	-14.9049	-1.14322		7.758	-14.8986	-1.07386		7.758	-14.9231	-1.34318		7.758	-14.9256	-1.38193		7.758	-14.9258	-1.3902
	7.75967	-14.9	-1.14325		7.75967	-14.8946	-1.07388		7.75967	-14.9195	-1.34322		7.75967	-14.9221	-1.38197		7.75967	-14.9233	-1.39023
	7.76217	-14.8953	-1.14331		7.76217	-14.8916	-1.07394		7.76217	-14.9145	-1.34328		7.76217	-14.9175	-1.38203		7.76217	-14.918	-1.39028
	7.76467	-14.89	-1.14335		7.76467	-14.8858	-1.07401		7.76467	-14.9086	-1.34333		7.76467	-14.9116	-1.3821		7.76467	-14.9128	-1.39034
	7.76633	-14.8876	-1.14338		7.76633	-14.8826	-1.07405		7.76633	-14.9056	-1.34337		7.76633	-14.9091	-1.38214		7.76633	-14.909	-1.39037
	7.768	-14.8833	-1.14341		7.768	-14.8794	-1.07409		7.768	-14.9029	-1.34341		7.768	-14.9061	-1.38219		7.768	-14.9071	-1.39041
	7.7705	-14.8783	-1.14344		7.7705	-14.875	-1.07416		7.7705	-14.8973	-1.34348		7.7705	-14.9002	-1.38226		7.7705	-14.9017	-1.39048
	7.773	-14.8735	-1.14348		7.773	-14.8705	-1.07421		7.773	-14.894	-1.34354		7.773	-14.8962	-1.38234		7.773	-14.8978	-1.39054
	7.77467	-14.8697	-1.14351		7.77467	-14.868	-1.07424		7.77467	-14.8888	-1.34358		7.77467	-14.8929	-1.38239		7.77467	-14.8936	-1.39058
	7.77633	-14.8662	-1.14355		7.77633	-14.8618	-1.07426		7.77633	-14.8863	-1.34361		7.77633	-14.8902	-1.38244		7.77633	-14.8901	-1.39061
	7.77883	-14.8605	-1.14362		7.77883	-14.859	-1.0743		7.77883	-14.8812	-1.34365		7.77883	-14.8854	-1.3825		7.77883	-14.8857	-1.39065
	7.78133	-14.8571	-1.14369		7.78133	-14.8534	-1.07435		7.78133	-14.8765	-1.34369		7.78133	-14.88	-1.38256		7.78133	-14.8801	-1.39069
	7.783	-14.8538	-1.14374		7.783	-14.8495	-1.07438		7.783	-14.8727	-1.3437		7.783	-14.877	-1.3826		7.783	-14.8753	-1.39072
	7.7855	-14.8495	-1.14381		7.7855	-14.8445	-1.07443		7.7855	-14.8686	-1.34373		7.7855	-14.8716	-1.38268		7.7855	-14.8707	-1.39077
	7.788	-14.8448	-1.14386		7.788	-14.8387	-1.07447		7.788	-14.8635	-1.34377		7.788	-14.8656	-1.38275		7.788	-14.8657	-1.39083
	7.78967	-14.8428	-1.1439		7.78967	-14.8341	-1.0745		7.78967	-14.8602	-1.3438		7.78967	-14.8635	-1.3828		7.78967	-14.8632	-1.39088
	7.79133	-14.8355	-1.14394		7.79133	-14.8322	-1.07454		7.79133	-14.8548	-1.34384		7.79133	-14.8584	-1.38285		7.79133	-14.8605	-1.39093
	7.79383	-14.8319	-1.14402		7.79383	-14.8271	-1.07459		7.79383	-14.8511	-1.3439		7.79383	-14.8543	-1.38292		7.79383	-14.8562	-1.391
	7.79633	-14.8259	-1.14409		7.79633	-14.8235	-1.07464		7.79633	-14.8451	-1.34397		7.79633	-14.8498	-1.38298		7.79633	-14.8506	-1.39109
	7.798	-14.8226	-1.14413		7.798	-14.8184	-1.07468		7.798	-14.8427	-1.34402		7.798	-14.8464	-1.38302		7.798	-14.8477	-1.39114
	7.79967	-14.8182	-1.14416		7.79967	-14.8157	-1.07473		7.79967	-14.8388	-1.34407		7.79967	-14.8431	-1.38306		7.79967	-14.8438	-1.39119
	7.80217	-14.8155	-1.14422		7.80217	-14.8108	-1.07479		7.80217	-14.8345	-1.34414		7.80217	-14.8374	-1.38312		7.80217	-14.8385	-1.39126
	7.80467	-14.8094	-1.14426		7.80467	-14.8064	-1.07484		7.80467	-14.8301	-1.34418		7.80467	-14.8327	-1.38319		7.80467	-14.8331	-1.39134
	7.80633	-14.8072	-1.1443		7.80633	-14.803	-1.07487		7.80633	-14.8275	-1.34421		7.80633	-14.8313	-1.38323		7.80633	-14.8314	-1.39139
	7.808	-14.8027	-1.14433		7.808	-14.8006	-1.07491		7.808	-14.8237	-1.34425		7.808	-14.8261	-1.38329		7.808	-14.8263	-1.39143
	7.8105	-14.7986	-1.14438		7.8105	-14.7954	-1.07496		7.8105	-14.8177	-1.3443		7.8105	-14.8215	-1.38337		7.8105	-14.8213	-1.39148
	7.813	-14.794	-1.14443		7.813	-14.7888	-1.075		7.813	-14.8123	-1.34434		7.813	-14.8174	-1.38345		7.813	-14.8182	-1.39152
	7.81467	-14.7909	-1.14446		7.81467	-14.7856	-1.07503		7.81467	-14.8095	-1.34437		7.81467	-14.8117	-1.38349		7.81467	-14.8134	-1.39156
	7.81633	-14.787	-1.14449		7.81633	-14.782	-1.07507		7.81633	-14.806	-1.34439		7.81633	-14.8092	-1.38354		7.81633	-14.8092	-1.39159
	7.81883	-14.7813	-1.14454		7.81883	-14.7782	-1.07512		7.81883	-14.8006	-1.34444		7.81883	-14.8039	-1.3836		7.81883	-14.8044	-1.39166
	7.82133	-14.7768	-1.14459		7.82133	-14.773	-1.07516		7.82133	-14.7964	-1.34448		7.82133	-14.7989	-1.38367		7.82133	-14.8004	-1.39173
	7.823	-14.7745	-1.14462		7.823	-14.7689	-1.07519		7.823	-14.7922	-1.34451		7.823	-14.7964	-1.38372		7.823	-14.7975	-1.39178
	7.8255	-14.7686	-1.14468		7.8255	-14.7655	-1.07525		7.8255	-14.788	-1.34456		7.8255	-14.7922	-1.38378		7.8255	-14.7921	-1.39186
	7.828	-14.7627	-1.14474		7.828	-14.7597	-1.07529		7.828	-14.783	-1.34461		7.828	-14.7868	-1.38385		7.828	-14.787	-1.39193
	7.82967	-14.7605	-1.14479		7.82967	-14.7576	-1.07532		7.82967	-14.7798	-1.34465		7.82967	-14.7839	-1.3839		7.82967	-14.7836	-1.39198
	7.83133	-14.7575	-1.14484		7.83133	-14.7529	-1.07535		7.83133	-14.7751	-1.3447		7.83133	-14.7797	-1.38395		7.83133	-14.7785	-1.39201
	7.83383	-14.7515	-1.1449		7.83383	-14.7476	-1.07539		7.83383	-14.7702	-1.34476		7.83383	-14.7738	-1.38402		7.83383	-14.7744	-1.39207
	7.83633	-14.7462	-1.14495		7.83633	-14.7421	-1.07543		7.83633	-14.7668	-1.34482		7.83633	-14.769	-1.3841		7.83633	-14.7707	-1.39213
	7.838	-14.7427	-1.145		7.838	-14.7382	-1.07547		7.838	-14.7616	-1.34486		7.838	-14.7652	-1.38414		7.838	-14.7658	-1.39216
	7.83967	-14.7402	-1.14504		7.83967	-14.7345	-1.0755		7.83967	-14.7597	-1.34489		7.83967	-14.763	-1.38419		7.83967	-14.7633	-1.39221
	7.84217	-14.734	-1.14511		7.84217	-14.731	-1.07557		7.84217	-14.7549	-1.34494		7.84217	-14.7572	-1.38427		7.84217	-14.7591	-1.39229
	7.84467	-14.7298	-1.14517		7.84467	-14.7258	-1.07562		7.84467	-14.7503	-1.34498		7.84467	-14.753	-1.38434		7.84467	-14.7544	-1.39236
	7.84633	-14.7265	-1.14521		7.84633	-14.723	-1.07565		7.84633	-14.7479	-1.34501		7.84633	-14.7506	-1.38439		7.84633	-14.7503	-1.3924
	7.848	-14.723	-1.14526		7.848	-14.7211	-1.07568		7.848	-14.7439	-1.34503		7.848	-14.7468	-1.38444		7.848	-14.7457	-1.39244
	7.8505	-14.718	-1.14532		7.8505	-14.7146	-1.07572		7.8505	-14.7383	-1.34506		7.8505	-14.7409	-1.38451		7.8505	-14.7412	-1.39251
	7.853	-14.7138	-1.14537		7.853	-14.7104	-1.07576		7.853	-14.7324	-1.34509		7.853	-14.7354	-1.38458		7.853	-14.7372	-1.39257
	7.85467	-14.7105	-1.1454		7.85467	-14.7071	-1.07579		7.85467	-14.7291	-1.34512		7.85467	-14.7317	-1.38464		7.85467	-14.7343	-1.39261
	7.85633	-14.7072	-1.14543		7.85633	-14.7028	-1.07583		7.85633	-14.7265	-1.34514		7.85633	-14.7306	-1.38468		7.85633	-14.7308	-1.39266
	7.85883	-14.7021	-1.14548		7.85883	-14.6985	-1.07588		7.85883	-14.7203	-1.34517		7.85883	-14.7237	-1.38475		7.85883	-14.7248	-1.39272
	7.86133	-14.6973	-1.14553		7.86133	-14.6937	-1.07595		7.86133	-14.7162	-1.34521		7.86133	-14.7188	-1.38481		7.86133	-14.7206	-1.39278
	7.863	-14.6938	-1.14556		7.863	-14.6906	-1.07599		7.863	-14.7142	-1.34523		7.863	-14.7173	-1.38486		7.863	-14.7177	-1.39281
	7.8655	-14.6877	-1.14561		7.8655	-14.6851	-1.07605		7.8655	-14.7084	-1.34527		7.8655	-14.7113	-1.38493		7.8655	-14.7118	-1.39285
	7.868	-14.6822	-1.14566		7.868	-14.6806	-1.07608		7.868	-14.7031	-1.34533		7.868	-14.7056	-1.385		7.868	-14.707	-1.39289
	7.86967	-14.6802	-1.14569		7.86967	-14.6769	-1.07611		7.86967	-14.698	-1.34536		7.86967	-14.7027	-1.38505		7.86967	-14.7028	-1.39293
	7.87133	-14.6773	-1.14571		7.87133	-14.6729	-1.07614		7.87133	-14.696	-1.3454		7.87133	-14.6983	-1.3851		7.87133	-14.699	-1.39297
	7.87383	-14.6713	-1.14577		7.87383	-14.6684	-1.07619		7.87383	-14.6915	-1.34545		7.87383	-14.6942	-1.38518		7.87383	-14.6947	-1.39303
	7.87633	-14.6657	-1.14582		7.87633	-14.6623	-1.07624		7.87633	-14.6857	-1.3455		7.87633	-14.6889	-1.38525		7.87633	-14.6907	-1.39309
	7.878	-14.6646	-1.14586		7.878	-14.6601	-1.07627		7.878	-14.6825	-1.34553		7.878	-14.6865	-1.38531		7.878	-14.6859	-1.39314
	7.87967	-14.6601	-1.14589		7.87967	-14.6555	-1.07631		7.87967	-14.6795	-1.34555		7.87967	-14.6837	-1.38536		7.87967	-14.6839	-1.39318
	7.88217	-14.6555	-1.14595		7.88217	-14.6519	-1.07637		7.88217	-14.6753	-1.34559		7.88217	-14.6779	-1.38544		7.88217	-14.6786	-1.39324
	7.88467	-14.6495	-1.14601		7.88467	-14.6469	-1.07642		7.88467	-14.6701	-1.34564		7.88467	-14.672	-1.3855		7.88467	-14.6738	-1.39329
	7.88633	-14.6469	-1.14605		7.88633	-14.6439	-1.07645		7.88633	-14.6663	-1.34568		7.88633	-14.6689	-1.38553		7.88633	-14.6713	-1.39332
	7.888	-14.6454	-1.14609		7.888	-14.6404	-1.07648		7.888	-14.6635	-1.34572		7.888	-14.6657	-1.38557		7.888	-14.6678	-1.39335
	7.8905	-14.6396	-1.14615		7.8905	-14.6352	-1.07653		7.8905	-14.6581	-1.34577		7.8905	-14.661	-1.38561		7.8905	-14.662	-1.39342
	7.893	-14.633	-1.14621		7.893	-14.6306	-1.07658		7.893	-14.6528	-1.34582		7.893	-14.6553	-1.38565		7.893	-14.6579	-1.39349
	7.89467	-14.6312	-1.14625		7.89467	-14.6264	-1.07661		7.89467	-14.6492	-1.34585		7.89467	-14.6525	-1.38569		7.89467	-14.6545	-1.39354
	7.89717	-14.6248	-1.14632		7.89717	-14.6217	-1.07664		7.89717	-14.6439	-1.3459		7.89717	-14.649	-1.38575		7.89717	-14.6487	-1.39363
	7.89967	-14.6202	-1.14638		7.89967	-14.6176	-1.07668		7.89967	-14.6395	-1.34595		7.89967	-14.6443	-1.38582		7.89967	-14.6433	-1.39371
	7.90133	-14.6171	-1.14642		7.90133	-14.6126	-1.07671		7.90133	-14.6372	-1.34598		7.90133	-14.6383	-1.38587		7.90133	-14.6403	-1.39376
	7.903	-14.6128	-1.14645		7.903	-14.6098	-1.07673		7.903	-14.6327	-1.346		7.903	-14.6366	-1.38592		7.903	-14.6384	-1.3938
	7.9055	-14.608	-1.14649		7.9055	-14.605	-1.07678		7.9055	-14.6281	-1.34604		7.9055	-14.6319	-1.38599		7.9055	-14.6313	-1.39385
	7.908	-14.6026	-1.14653		7.908	-14.6005	-1.07682		7.908	-14.6233	-1.34608		7.908	-14.627	-1.38606		7.908	-14.626	-1.39389
	7.90967	-14.6002	-1.14656		7.90967	-14.5975	-1.07685		7.90967	-14.6197	-1.34612		7.90967	-14.6228	-1.3861		7.90967	-14.6238	-1.39391
	7.91133	-14.598	-1.14659		7.91133	-14.5934	-1.07689		7.91133	-14.6161	-1.34614		7.91133	-14.6182	-1.38615		7.91133	-14.6199	-1.39394
	7.91383	-14.5915	-1.14664		7.91383	-14.5886	-1.07694		7.91383	-14.6115	-1.3462		7.91383	-14.6132	-1.3862		7.91383	-14.6146	-1.394
	7.91633	-14.5872	-1.1467		7.91633	-14.5833	-1.07699		7.91633	-14.6051	-1.34627		7.91633	-14.6097	-1.38625		7.91633	-14.6116	-1.39407
	7.918	-14.5841	-1.14675		7.918	-14.5789	-1.07702		7.918	-14.602	-1.34631		7.918	-14.6049	-1.38629		7.918	-14.608	-1.39413
	7.91967	-14.5816	-1.14679		7.91967	-14.577	-1.07704		7.91967	-14.599	-1.34635		7.91967	-14.6021	-1.38633		7.91967	-14.6041	-1.39419
	7.92217	-14.5754	-1.14684		7.92217	-14.571	-1.0771		7.92217	-14.5944	-1.34641		7.92217	-14.5978	-1.38641		7.92217	-14.5997	-1.39427
	7.92467	-14.5695	-1.1469		7.92467	-14.566	-1.07717		7.92467	-14.5899	-1.34646		7.92467	-14.5927	-1.38647		7.92467	-14.5934	-1.39434
	7.92633	-14.5638	-1.14694		7.92633	-14.5634	-1.07721		7.92633	-14.587	-1.3465		7.92633	-14.5908	-1.38652		7.92633	-14.5897	-1.39438
	7.928	-14.5632	-1.14698		7.928	-14.5615	-1.07725		7.928	-14.5831	-1.34653		7.928	-14.5857	-1.38657		7.928	-14.5867	-1.39442
	7.9305	-14.5586	-1.14704		7.9305	-14.5552	-1.07731		7.9305	-14.5783	-1.34657		7.9305	-14.5818	-1.38665		7.9305	-14.581	-1.39448
	7.933	-14.5526	-1.14708		7.933	-14.5501	-1.07737		7.933	-14.5733	-1.34661		7.933	-14.5778	-1.38672		7.933	-14.5744	-1.39455
	7.93467	-14.5508	-1.14711		7.93467	-14.5466	-1.07742		7.93467	-14.5698	-1.34664		7.93467	-14.5731	-1.38676		7.93467	-14.5734	-1.3946
	7.93717	-14.5457	-1.14716		7.93717	-14.542	-1.07746		7.93717	-14.5653	-1.34668		7.93717	-14.5681	-1.38683		7.93717	-14.5683	-1.39469
	7.93967	-14.5412	-1.14721		7.93967	-14.536	-1.0775		7.93967	-14.5585	-1.34671		7.93967	-14.5631	-1.38689		7.93967	-14.5626	-1.39477
	7.94133	-14.5368	-1.14725		7.94133	-14.5338	-1.07753		7.94133	-14.557	-1.34674		7.94133	-14.5592	-1.38694		7.94133	-14.5607	-1.39483
	7.943	-14.5333	-1.14728		7.943	-14.5289	-1.07756		7.943	-14.5535	-1.34676		7.943	-14.556	-1.38699		7.943	-14.5571	-1.39487
	7.9455	-14.5291	-1.14736		7.9455	-14.5247	-1.07761		7.9455	-14.5483	-1.34681		7.9455	-14.5511	-1.38706		7.9455	-14.5518	-1.39491
	7.948	-14.525	-1.14743		7.948	-14.5187	-1.07765		7.948	-14.5432	-1.34684		7.948	-14.5461	-1.38715		7.948	-14.5475	-1.39496
	7.94967	-14.5201	-1.14747		7.94967	-14.5162	-1.07768		7.94967	-14.5408	-1.34686		7.94967	-14.5451	-1.38719		7.94967	-14.5443	-1.39499
	7.95133	-14.5161	-1.14751		7.95133	-14.5117	-1.07771		7.95133	-14.5368	-1.34688		7.95133	-14.5396	-1.38724		7.95133	-14.5415	-1.39503
	7.95383	-14.5124	-1.14757		7.95383	-14.5077	-1.07777		7.95383	-14.5315	-1.34691		7.95383	-14.5352	-1.3873		7.95383	-14.5349	-1.3951
	7.95633	-14.5073	-1.14763		7.95633	-14.5039	-1.07783		7.95633	-14.5268	-1.34694		7.95633	-14.5311	-1.38735		7.95633	-14.5304	-1.39518
	7.958	-14.5041	-1.14766		7.958	-14.5001	-1.07787		7.958	-14.5225	-1.34696		7.958	-14.5263	-1.38739		7.958	-14.5282	-1.39522
	7.95967	-14.5019	-1.14769		7.95967	-14.4962	-1.07791		7.95967	-14.52	-1.34699		7.95967	-14.5249	-1.38742		7.95967	-14.5238	-1.39527
	7.96217	-14.4954	-1.14773		7.96217	-14.4927	-1.07796		7.96217	-14.5153	-1.34703		7.96217	-14.5182	-1.38747		7.96217	-14.5177	-1.39534
	7.96467	-14.4894	-1.14778		7.96467	-14.4871	-1.07802		7.96467	-14.5085	-1.34709		7.96467	-14.5126	-1.38753		7.96467	-14.5132	-1.39539
	7.96633	-14.4874	-1.14782		7.96633	-14.4833	-1.07805		7.96633	-14.5064	-1.34713		7.96633	-14.5099	-1.38757		7.96633	-14.5101	-1.39543
	7.968	-14.4839	-1.14785		7.968	-14.4796	-1.07809		7.968	-14.5023	-1.34717		7.968	-14.5053	-1.38762		7.968	-14.5066	-1.39547
	7.9705	-14.478	-1.1479		7.9705	-14.4746	-1.07813		7.9705	-14.4973	-1.34722		7.9705	-14.5004	-1.3877		7.9705	-14.5025	-1.39553
	7.973	-14.4733	-1.14796		7.973	-14.4695	-1.07818		7.973	-14.4929	-1.34728		7.973	-14.4966	-1.38778		7.973	-14.4959	-1.3956
	7.97467	-14.4693	-1.148		7.97467	-14.4671	-1.0782		7.97467	-14.4908	-1.34731		7.97467	-14.4933	-1.38783		7.97467	-14.4934	-1.39565
	7.97717	-14.465	-1.14805		7.97717	-14.4616	-1.07824		7.97717	-14.4842	-1.34735		7.97717	-14.4876	-1.38792		7.97717	-14.4884	-1.39573
	7.97967	-14.4596	-1.1481		7.97967	-14.4567	-1.07828		7.97967	-14.4804	-1.34739		7.97967	-14.4834	-1.388		7.97967	-14.4838	-1.3958
	7.98133	-14.4577	-1.14814		7.98133	-14.4546	-1.07831		7.98133	-14.4766	-1.34742		7.98133	-14.4791	-1.38805		7.98133	-14.4794	-1.39584
	7.983	-14.4533	-1.14818		7.983	-14.45	-1.07835		7.983	-14.4726	-1.34745		7.983	-14.4768	-1.38809		7.983	-14.4769	-1.39588
	7.9855	-14.4475	-1.14824		7.9855	-14.4459	-1.07841		7.9855	-14.4688	-1.3475		7.9855	-14.4718	-1.38815		7.9855	-14.4722	-1.39592
	7.988	-14.4438	-1.1483		7.988	-14.4403	-1.07846		7.988	-14.4637	-1.34756		7.988	-14.4654	-1.38821		7.988	-14.4665	-1.39596
	7.98967	-14.4398	-1.14834		7.98967	-14.4357	-1.07849		7.98967	-14.4596	-1.3476		7.98967	-14.4646	-1.38826		7.98967	-14.464	-1.39599
	7.99133	-14.4365	-1.14838		7.99133	-14.4329	-1.07852		7.99133	-14.4563	-1.34764		7.99133	-14.4586	-1.3883		7.99133	-14.4609	-1.39602
	7.99383	-14.4323	-1.14843		7.99383	-14.4282	-1.07856		7.99383	-14.4514	-1.3477		7.99383	-14.455	-1.38837		7.99383	-14.4554	-1.39608
	7.99633	-14.4269	-1.14848		7.99633	-14.4238	-1.07859		7.99633	-14.447	-1.34777		7.99633	-14.4502	-1.38844		7.99633	-14.4511	-1.39614
	7.998	-14.4225	-1.14851		7.998	-14.4212	-1.07862		7.998	-14.4444	-1.34782		7.998	-14.4456	-1.38849		7.998	-14.4485	-1.39617
	7.99967	-14.4202	-1.14854		7.99967	-14.418	-1.07864		7.99967	-14.4393	-1.34786		7.99967	-14.4425	-1.38854		7.99967	-14.4436	-1.39622
	8.00217	-14.415	-1.14858		8.00217	-14.4129	-1.07868		8.00217	-14.4356	-1.34793		8.00217	-14.4375	-1.38861		8.00217	-14.438	-1.39627
	8.00467	-14.4099	-1.14864		8.00467	-14.407	-1.07873		8.00467	-14.4298	-1.34799		8.00467	-14.4326	-1.38869		8.00467	-14.4333	-1.39632
	8.00633	-14.4071	-1.14867		8.00633	-14.4026	-1.07877		8.00633	-14.4254	-1.34802		8.00633	-14.4301	-1.38873		8.00633	-14.4303	-1.39635
	8.00883	-14.401	-1.14871		8.00883	-14.3993	-1.07882		8.00883	-14.4214	-1.34807		8.00883	-14.4241	-1.3888		8.00883	-14.4248	-1.39642
	8.01133	-14.3971	-1.14877		8.01133	-14.3934	-1.07887		8.01133	-14.416	-1.34811		8.01133	-14.4183	-1.38886		8.01133	-14.4197	-1.39649
	8.013	-14.3939	-1.1488		8.013	-14.3908	-1.0789		8.013	-14.4128	-1.34814		8.013	-14.4163	-1.3889		8.013	-14.4162	-1.39653
	8.01467	-14.3912	-1.14884		8.01467	-14.3861	-1.07893		8.01467	-14.4093	-1.34817		8.01467	-14.4131	-1.38893		8.01467	-14.4148	-1.39658
	8.01717	-14.3859	-1.1489		8.01717	-14.3814	-1.07897		8.01717	-14.4059	-1.34823		8.01717	-14.409	-1.38898		8.01717	-14.4087	-1.39664
	8.01967	-14.381	-1.14896		8.01967	-14.3764	-1.079		8.01967	-14.401	-1.34829		8.01967	-14.4039	-1.38904		8.01967	-14.4037	-1.39671
	8.02133	-14.379	-1.149		8.02133	-14.3736	-1.07903		8.02133	-14.3963	-1.34832		8.02133	-14.3996	-1.38908		8.02133	-14.4002	-1.39674
	8.023	-14.3736	-1.14904		8.023	-14.3701	-1.07906		8.023	-14.3926	-1.34836		8.023	-14.3983	-1.38912		8.023	-14.3959	-1.39677
	8.0255	-14.368	-1.14909		8.0255	-14.3654	-1.07911		8.0255	-14.3882	-1.34841		8.0255	-14.3909	-1.38919		8.0255	-14.3917	-1.39682
	8.028	-14.3623	-1.14914		8.028	-14.3607	-1.07917		8.028	-14.3834	-1.34847		8.028	-14.385	-1.38926		8.028	-14.3872	-1.39689
	8.02967	-14.3602	-1.14917		8.02967	-14.3564	-1.07922		8.02967	-14.3814	-1.3485		8.02967	-14.3837	-1.38931		8.02967	-14.383	-1.39694
	8.03133	-14.3556	-1.1492		8.03133	-14.3525	-1.07926		8.03133	-14.3773	-1.34854		8.03133	-14.3794	-1.38937		8.03133	-14.3801	-1.39699
	8.03383	-14.3514	-1.14925		8.03383	-14.3477	-1.07932		8.03383	-14.3728	-1.34858		8.03383	-14.3745	-1.38944		8.03383	-14.3757	-1.39707
	8.03633	-14.3479	-1.1493		8.03633	-14.3442	-1.07937		8.03633	-14.3681	-1.34862		8.03633	-14.3691	-1.38951		8.03633	-14.3711	-1.39714
	8.038	-14.3438	-1.14934		8.038	-14.3403	-1.0794		8.038	-14.3623	-1.34864		8.038	-14.3657	-1.38956		8.038	-14.3667	-1.39718
	8.03967	-14.3404	-1.14938		8.03967	-14.3369	-1.07943		8.03967	-14.3612	-1.34866		8.03967	-14.3651	-1.3896		8.03967	-14.3637	-1.39721
	8.04217	-14.3357	-1.14944		8.04217	-14.3315	-1.07948		8.04217	-14.355	-1.34869		8.04217	-14.3583	-1.38967		8.04217	-14.3578	-1.39726
	8.04467	-14.3298	-1.1495		8.04467	-14.328	-1.07954		8.04467	-14.3511	-1.34872		8.04467	-14.3529	-1.38974		8.04467	-14.3532	-1.39731
	8.04633	-14.3272	-1.14954		8.04633	-14.3237	-1.07958		8.04633	-14.348	-1.34874		8.04633	-14.3515	-1.38978		8.04633	-14.3503	-1.39735
	8.04883	-14.3216	-1.14959		8.04883	-14.3181	-1.07964		8.04883	-14.3417	-1.34878		8.04883	-14.3458	-1.38985		8.04883	-14.3459	-1.3974
	8.05133	-14.3171	-1.14965		8.05133	-14.3128	-1.07969		8.05133	-14.3365	-1.34882		8.05133	-14.3386	-1.38992		8.05133	-14.34	-1.39745
	8.053	-14.3128	-1.14967		8.053	-14.3106	-1.07973		8.053	-14.3348	-1.34886		8.053	-14.3369	-1.38996		8.053	-14.3377	-1.39748
	8.05467	-14.3084	-1.1497		8.05467	-14.3075	-1.07975		8.05467	-14.3302	-1.3489		8.05467	-14.331	-1.38999		8.05467	-14.334	-1.39751
	8.05717	-14.304	-1.14975		8.05717	-14.3017	-1.07978		8.05717	-14.3259	-1.34895		8.05717	-14.328	-1.39003		8.05717	-14.3285	-1.39757
	8.05967	-14.2995	-1.14979		8.05967	-14.2964	-1.07982		8.05967	-14.321	-1.34902		8.05967	-14.3244	-1.39007		8.05967	-14.324	-1.39763
	8.06133	-14.2967	-1.14983		8.06133	-14.2933	-1.07985		8.06133	-14.3166	-1.34906		8.06133	-14.3207	-1.3901		8.06133	-14.3201	-1.39767
	8.063	-14.2949	-1.14986		8.063	-14.2898	-1.07989		8.063	-14.3152	-1.3491		8.063	-14.3188	-1.39013		8.063	-14.3172	-1.39771
	8.0655	-14.2891	-1.14992		8.0655	-14.2859	-1.07994		8.0655	-14.3097	-1.34914		8.0655	-14.3123	-1.3902		8.0655	-14.3127	-1.39778
	8.068	-14.2841	-1.14998		8.068	-14.2808	-1.07998		8.068	-14.3027	-1.34918		8.068	-14.3057	-1.39027		8.068	-14.3065	-1.39785
	8.06967	-14.2793	-1.15003		8.06967	-14.278	-1.08002		8.06967	-14.3003	-1.34921		8.06967	-14.303	-1.39032		8.06967	-14.3043	-1.39789
	8.07133	-14.2773	-1.15007		8.07133	-14.2737	-1.08005		8.07133	-14.2958	-1.34925		8.07133	-14.2976	-1.39037		8.07133	-14.2991	-1.39793
	8.07383	-14.272	-1.15013		8.07383	-14.2688	-1.08009		8.07383	-14.2923	-1.3493		8.07383	-14.2939	-1.39044		8.07383	-14.2951	-1.39798
	8.07633	-14.2669	-1.15018		8.07633	-14.2637	-1.08014		8.07633	-14.2872	-1.34936		8.07633	-14.2919	-1.3905		8.07633	-14.2903	-1.39802
	8.078	-14.2639	-1.15021		8.078	-14.2597	-1.08017		8.078	-14.2825	-1.34939		8.078	-14.287	-1.39054		8.078	-14.2865	-1.39806
	8.07967	-14.261	-1.15024		8.07967	-14.2561	-1.0802		8.07967	-14.2805	-1.34942		8.07967	-14.2848	-1.39058		8.07967	-14.2854	-1.39809
	8.08217	-14.256	-1.15029		8.08217	-14.2523	-1.08025		8.08217	-14.2754	-1.34945		8.08217	-14.2788	-1.39065		8.08217	-14.2786	-1.39814
	8.08467	-14.2509	-1.15034		8.08467	-14.2463	-1.0803		8.08467	-14.271	-1.34949		8.08467	-14.2722	-1.39072		8.08467	-14.2737	-1.3982
	8.08633	-14.2472	-1.15037		8.08633	-14.2408	-1.08033		8.08633	-14.2696	-1.34952		8.08633	-14.2709	-1.39078		8.08633	-14.27	-1.39824
	8.08883	-14.2431	-1.15043		8.08883	-14.2378	-1.08038		8.08883	-14.2626	-1.34958		8.08883	-14.2651	-1.39086		8.08883	-14.2652	-1.39831
	8.09133	-14.2369	-1.15049		8.09133	-14.2325	-1.08042		8.09133	-14.2569	-1.34964		8.09133	-14.2592	-1.39096		8.09133	-14.2593	-1.39838
	8.093	-14.2334	-1.15053		8.093	-14.2305	-1.08045		8.093	-14.2556	-1.34969		8.093	-14.2581	-1.39102		8.093	-14.2568	-1.39842
	8.09467	-14.2288	-1.15058		8.09467	-14.2279	-1.08048		8.09467	-14.2522	-1.34973		8.09467	-14.2517	-1.39108		8.09467	-14.2537	-1.39846
	8.09717	-14.2236	-1.15064		8.09717	-14.2225	-1.08054		8.09717	-14.2465	-1.34979		8.09717	-14.2486	-1.39116		8.09717	-14.2477	-1.39852
	8.09967	-14.221	-1.15068		8.09967	-14.2184	-1.08059		8.09967	-14.2421	-1.34984		8.09967	-14.2437	-1.39123		8.09967	-14.2424	-1.39858
	8.10133	-14.2167	-1.15072		8.10133	-14.2149	-1.08062		8.10133	-14.2362	-1.34987		8.10133	-14.2383	-1.39127		8.10133	-14.2398	-1.39861
	8.103	-14.2136	-1.15075		8.103	-14.2108	-1.08065		8.103	-14.2353	-1.3499		8.103	-14.2362	-1.3913		8.103	-14.2376	-1.39865
	8.1055	-14.2084	-1.1508		8.1055	-14.2059	-1.08069		8.1055	-14.2287	-1.34994		8.1055	-14.2311	-1.39135		8.1055	-14.2327	-1.39871
	8.108	-14.2032	-1.15086		8.108	-14.2009	-1.08072		8.108	-14.2228	-1.34998		8.108	-14.2261	-1.3914		8.108	-14.2288	-1.39877
	8.10967	-14.2008	-1.15089		8.10967	-14.1973	-1.08075		8.10967	-14.2215	-1.35		8.10967	-14.2251	-1.39144		8.10967	-14.2242	-1.39881
	8.11133	-14.1973	-1.15092		8.11133	-14.1932	-1.08078		8.11133	-14.216	-1.35002		8.11133	-14.2196	-1.39148		8.11133	-14.2208	-1.39885
	8.11383	-14.1927	-1.15098		8.11383	-14.1884	-1.08082		8.11383	-14.2125	-1.35007		8.11383	-14.2145	-1.39154		8.11383	-14.2167	-1.39891
	8.11633	-14.1877	-1.15103		8.11633	-14.182	-1.08087		8.11633	-14.2082	-1.35014		8.11633	-14.2118	-1.39162		8.11633	-14.2112	-1.39898
	8.118	-14.1847	-1.15106		8.118	-14.1805	-1.0809		8.118	-14.2027	-1.35018		8.118	-14.2064	-1.39166		8.118	-14.2069	-1.39903
	8.1205	-14.1782	-1.1511		8.1205	-14.1749	-1.08095		8.1205	-14.1988	-1.35025		8.1205	-14.201	-1.39172		8.1205	-14.2021	-1.39911
	8.123	-14.1725	-1.15115		8.123	-14.1691	-1.081		8.123	-14.1942	-1.35031		8.123	-14.1978	-1.39178		8.123	-14.1978	-1.3992
	8.12467	-14.1691	-1.15118		8.12467	-14.1661	-1.08104		8.12467	-14.1886	-1.35035		8.12467	-14.1928	-1.39182		8.12467	-14.1942	-1.39924
	8.12633	-14.1666	-1.15122		8.12633	-14.1637	-1.08107		8.12633	-14.1895	-1.35039		8.12633	-14.1901	-1.39186		8.12633	-14.1908	-1.39928
	8.12883	-14.1609	-1.15128		8.12883	-14.1591	-1.08113		8.12883	-14.1839	-1.35044		8.12883	-14.1858	-1.39191		8.12883	-14.1856	-1.39933
	8.13133	-14.1576	-1.15134		8.13133	-14.154	-1.08117		8.13133	-14.1762	-1.35049		8.13133	-14.1799	-1.39197		8.13133	-14.1816	-1.39937
	8.133	-14.1538	-1.15138		8.133	-14.1498	-1.08121		8.133	-14.1755	-1.35052		8.133	-14.1789	-1.392		8.133	-14.1773	-1.39939
	8.13467	-14.1506	-1.15141		8.13467	-14.1462	-1.08124		8.13467	-14.1695	-1.35056		8.13467	-14.1723	-1.39205		8.13467	-14.1736	-1.39941
	8.13717	-14.1462	-1.15145		8.13717	-14.1415	-1.08129		8.13717	-14.166	-1.35061		8.13717	-14.1684	-1.39211		8.13717	-14.1696	-1.39945
	8.13967	-14.1404	-1.15148		8.13967	-14.1356	-1.08133		8.13967	-14.1607	-1.35065		8.13967	-14.1635	-1.39218		8.13967	-14.165	-1.39949
	8.14133	-14.1384	-1.1515		8.14133	-14.1337	-1.08135		8.14133	-14.1564	-1.35068		8.14133	-14.1579	-1.39223		8.14133	-14.1616	-1.39953
	8.143	-14.1327	-1.15152		8.143	-14.1305	-1.08137		8.143	-14.1549	-1.3507		8.143	-14.1579	-1.39228		8.143	-14.1565	-1.39958
	8.1455	-14.1277	-1.15154		8.1455	-14.1256	-1.08142		8.1455	-14.151	-1.35072		8.1455	-14.1509	-1.39235		8.1455	-14.1511	-1.39965
	8.148	-14.1232	-1.15158		8.148	-14.1204	-1.08145		8.148	-14.144	-1.35075		8.148	-14.1446	-1.39242		8.148	-14.1481	-1.39973
	8.14967	-14.1207	-1.15161		8.14967	-14.1185	-1.08148		8.14967	-14.1423	-1.35077		8.14967	-14.146	-1.39246		8.14967	-14.1449	-1.39977
	8.15133	-14.1161	-1.15164		8.15133	-14.1141	-1.08151		8.15133	-14.1363	-1.35079		8.15133	-14.1395	-1.39251		8.15133	-14.1402	-1.39981
	8.15383	-14.1123	-1.15169		8.15383	-14.1092	-1.08156		8.15383	-14.134	-1.35085		8.15383	-14.1349	-1.39257		8.15383	-14.1365	-1.39988
	8.15633	-14.1065	-1.15175		8.15633	-14.1037	-1.08161		8.15633	-14.1296	-1.35092		8.15633	-14.1308	-1.39263		8.15633	-14.1295	-1.39994
	8.158	-14.1053	-1.15178		8.158	-14.0995	-1.08164		8.158	-14.1224	-1.35097		8.158	-14.1258	-1.39267		8.158	-14.1268	-1.39997
	8.1605	-14.0991	-1.15183		8.1605	-14.0948	-1.08168		8.1605	-14.1183	-1.35106		8.1605	-14.1216	-1.39272		8.1605	-14.1221	-1.40002
	8.163	-14.0932	-1.15188		8.163	-14.0904	-1.08173		8.163	-14.1149	-1.35115		8.163	-14.1173	-1.39277		8.163	-14.1173	-1.40007
	8.16467	-14.0906	-1.15193		8.16467	-14.0863	-1.08176		8.16467	-14.1083	-1.35121		8.16467	-14.1121	-1.39281		8.16467	-14.1139	-1.4001
	8.16633	-14.0875	-1.15197		8.16633	-14.0826	-1.08178		8.16633	-14.1089	-1.35126		8.16633	-14.1113	-1.39284		8.16633	-14.1098	-1.40014
	8.16883	-14.0825	-1.15202		8.16883	-14.0786	-1.08181		8.16883	-14.103	-1.35132		8.16883	-14.105	-1.3929		8.16883	-14.1061	-1.40018
	8.17133	-14.0778	-1.15208		8.17133	-14.0728	-1.08184		8.17133	-14.0961	-1.35137		8.17133	-14.0985	-1.39295		8.17133	-14.1003	-1.40023
	8.173	-14.0734	-1.15212		8.173	-14.0696	-1.08187		8.173	-14.0942	-1.3514		8.173	-14.0966	-1.39299		8.173	-14.0972	-1.40026
	8.17467	-14.0697	-1.15216		8.17467	-14.0652	-1.0819		8.17467	-14.0898	-1.35143		8.17467	-14.0914	-1.39304		8.17467	-14.0926	-1.4003
	8.17717	-14.0657	-1.1522		8.17717	-14.062	-1.08194		8.17717	-14.0844	-1.35147		8.17717	-14.0887	-1.39311		8.17717	-14.0894	-1.40037
	8.17967	-14.0598	-1.15224		8.17967	-14.0574	-1.082		8.17967	-14.0814	-1.35152		8.17967	-14.0858	-1.39319		8.17967	-14.0854	-1.40044
	8.18133	-14.0572	-1.15226		8.18133	-14.0521	-1.08203		8.18133	-14.0754	-1.35156		8.18133	-14.0796	-1.39325		8.18133	-14.0805	-1.4005
	8.183	-14.0536	-1.15229		8.183	-14.0508	-1.08207		8.183	-14.075	-1.3516		8.183	-14.0794	-1.3933		8.183	-14.0752	-1.40056
	8.1855	-14.049	-1.15233		8.1855	-14.0459	-1.08212		8.1855	-14.0688	-1.35165		8.1855	-14.0717	-1.39338		8.1855	-14.0717	-1.40064
	8.188	-14.0444	-1.15237		8.188	-14.042	-1.08216		8.188	-14.0635	-1.35169		8.188	-14.0669	-1.39345		8.188	-14.0667	-1.40071
	8.18967	-14.0407	-1.15241		8.18967	-14.0374	-1.08219		8.18967	-14.0604	-1.35171		8.18967	-14.0651	-1.39349		8.18967	-14.0638	-1.40075
	8.19133	-14.0359	-1.15244		8.19133	-14.0338	-1.08222		8.19133	-14.0559	-1.35173		8.19133	-14.0593	-1.39352		8.19133	-14.061	-1.40079
	8.19383	-14.0322	-1.1525		8.19383	-14.029	-1.08227		8.19383	-14.0529	-1.35177		8.19383	-14.0549	-1.39358		8.19383	-14.057	-1.40084
	8.19633	-14.0274	-1.15256		8.19633	-14.0226	-1.08232		8.19633	-14.0474	-1.3518		8.19633	-14.0516	-1.39365		8.19633	-14.0522	-1.40089
	8.198	-14.0246	-1.15259		8.198	-14.0202	-1.08237		8.198	-14.042	-1.35183		8.198	-14.0448	-1.39368		8.198	-14.0474	-1.40091
	8.2005	-14.0195	-1.15265		8.2005	-14.0143	-1.08243		8.2005	-14.0388	-1.35188		8.2005	-14.0422	-1.39374		8.2005	-14.0425	-1.40094
	8.203	-14.0147	-1.15271		8.203	-14.0094	-1.08248		8.203	-14.0356	-1.35193		8.203	-14.0375	-1.39379		8.203	-14.0384	-1.40098
	8.20467	-14.0107	-1.15274		8.20467	-14.0068	-1.08251		8.20467	-14.0298	-1.35196		8.20467	-14.0315	-1.39383		8.20467	-14.0341	-1.40101
	8.20633	-14.007	-1.15277		8.20633	-14.0043	-1.08252		8.20633	-14.0274	-1.35198		8.20633	-14.0328	-1.39386		8.20633	-14.0305	-1.40105
	8.20883	-14.0018	-1.15281		8.20883	-13.9991	-1.08255		8.20883	-14.0207	-1.35201		8.20883	-14.0254	-1.3939		8.20883	-14.025	-1.4011
	8.21133	-13.9974	-1.15285		8.21133	-13.9947	-1.08257		8.21133	-14.0156	-1.35205		8.21133	-14.0198	-1.39396		8.21133	-14.0206	-1.40117
	8.213	-13.9935	-1.15287		8.213	-13.991	-1.08259		8.213	-14.0147	-1.35208		8.213	-14.0181	-1.39401		8.213	-14.0171	-1.40122
	8.21467	-13.9913	-1.1529		8.21467	-13.9873	-1.08261		8.21467	-14.0088	-1.35211		8.21467	-14.0116	-1.39406		8.21467	-14.0142	-1.40127
	8.21717	-13.9854	-1.15293		8.21717	-13.9814	-1.08266		8.21717	-14.0036	-1.35215		8.21717	-14.0093	-1.39414		8.21717	-14.0097	-1.40135
	8.21967	-13.9796	-1.15297		8.21967	-13.9774	-1.08272		8.21967	-13.9999	-1.3522		8.21967	-14.0044	-1.39422		8.21967	-14.0046	-1.40141
	8.22133	-13.9782	-1.153		8.22133	-13.9722	-1.08276		8.22133	-13.9958	-1.35223		8.22133	-13.9974	-1.39427		8.22133	-14.0009	-1.40145
	8.223	-13.9744	-1.15304		8.223	-13.9705	-1.08279		8.223	-13.9927	-1.35226		8.223	-13.997	-1.39432		8.223	-13.9992	-1.4015
	8.2255	-13.9696	-1.15309		8.2255	-13.9651	-1.08284		8.2255	-13.9881	-1.35231		8.2255	-13.9909	-1.39439		8.2255	-13.992	-1.40156
	8.228	-13.9637	-1.15314		8.228	-13.9604	-1.08287		8.228	-13.9821	-1.35236		8.228	-13.9844	-1.39444		8.228	-13.9877	-1.40161
	8.22967	-13.9608	-1.15318		8.22967	-13.9571	-1.08289		8.22967	-13.9804	-1.3524		8.22967	-13.9845	-1.39447		8.22967	-13.9849	-1.40165
	8.23217	-13.9555	-1.15323		8.23217	-13.9527	-1.08294		8.23217	-13.9751	-1.35245		8.23217	-13.9794	-1.39452		8.23217	-13.9798	-1.40172
	8.23467	-13.9496	-1.15328		8.23467	-13.9487	-1.08298		8.23467	-13.9702	-1.35251		8.23467	-13.974	-1.39456		8.23467	-13.9753	-1.40179
	8.23633	-13.947	-1.15332		8.23633	-13.9445	-1.08301		8.23633	-13.9673	-1.35255		8.23633	-13.9718	-1.39458		8.23633	-13.9719	-1.40183
	8.238	-13.9434	-1.15336		8.238	-13.9402	-1.08305		8.238	-13.9632	-1.35259		8.238	-13.9655	-1.39461		8.238	-13.9678	-1.40186
	8.2405	-13.9395	-1.15342		8.2405	-13.9348	-1.0831		8.2405	-13.9582	-1.35266		8.2405	-13.9624	-1.39465		8.2405	-13.9637	-1.40192
	8.243	-13.9342	-1.15349		8.243	-13.93	-1.08315		8.243	-13.9522	-1.35271		8.243	-13.9573	-1.39471		8.243	-13.9582	-1.40198
	8.24467	-13.932	-1.15353		8.24467	-13.9276	-1.08317		8.24467	-13.9517	-1.35274		8.24467	-13.9521	-1.39475		8.24467	-13.9533	-1.40201
	8.24633	-13.9277	-1.15356		8.24633	-13.924	-1.0832		8.24633	-13.9479	-1.35276		8.24633	-13.9509	-1.3948		8.24633	-13.9511	-1.40204
	8.24883	-13.9224	-1.15361		8.24883	-13.919	-1.08323		8.24883	-13.9415	-1.35278		8.24883	-13.9457	-1.39486		8.24883	-13.9458	-1.40209
	8.25133	-13.9169	-1.15365		8.25133	-13.9138	-1.08327		8.25133	-13.938	-1.3528		8.25133	-13.9395	-1.39493		8.25133	-13.9411	-1.40215
	8.253	-13.9142	-1.15367		8.253	-13.9109	-1.0833		8.253	-13.9339	-1.35282		8.253	-13.9369	-1.39498		8.253	-13.9375	-1.40219
	8.25467	-13.9108	-1.1537		8.25467	-13.9085	-1.08332		8.25467	-13.93	-1.35284		8.25467	-13.9322	-1.39502		8.25467	-13.9338	-1.40223
	8.25717	-13.905	-1.15374		8.25717	-13.9025	-1.08336		8.25717	-13.9261	-1.35288		8.25717	-13.9272	-1.39507		8.25717	-13.9296	-1.40229
	8.25967	-13.9001	-1.15379		8.25967	-13.8983	-1.08341		8.25967	-13.9196	-1.35293		8.25967	-13.9249	-1.39513		8.25967	-13.9243	-1.40234
	8.26133	-13.8968	-1.15382		8.26133	-13.8944	-1.08344		8.26133	-13.9151	-1.35297		8.26133	-13.9185	-1.39517		8.26133	-13.9212	-1.40239
	8.263	-13.8942	-1.15385		8.263	-13.8915	-1.08348		8.263	-13.9114	-1.35301		8.263	-13.9174	-1.39521		8.263	-13.9167	-1.40243
	8.2655	-13.8889	-1.15389		8.2655	-13.8865	-1.08356		8.2655	-13.9074	-1.35306		8.2655	-13.9127	-1.39527		8.2655	-13.912	-1.40248
	8.268	-13.8844	-1.15392		8.268	-13.8806	-1.08362		8.268	-13.9033	-1.3531		8.268	-13.9062	-1.39533		8.268	-13.9074	-1.40254
	8.26967	-13.8808	-1.15394		8.26967	-13.8772	-1.08366		8.26967	-13.9001	-1.35313		8.26967	-13.9054	-1.39539		8.26967	-13.9048	-1.40258
	8.27217	-13.8759	-1.15399		8.27217	-13.872	-1.08371		8.27217	-13.8959	-1.35318		8.27217	-13.8988	-1.39547		8.27217	-13.8983	-1.40265
	8.27467	-13.8719	-1.15403		8.27467	-13.8658	-1.08375		8.27467	-13.891	-1.35321		8.27467	-13.8937	-1.39554		8.27467	-13.8947	-1.40273
	8.27633	-13.8672	-1.15406		8.27633	-13.8642	-1.08377		8.27633	-13.8874	-1.35324		8.27633	-13.8918	-1.39559		8.27633	-13.8912	-1.40278
	8.278	-13.8643	-1.15408		8.278	-13.8614	-1.08379		8.278	-13.8844	-1.35326		8.278	-13.8858	-1.39564		8.278	-13.8882	-1.40283
	8.2805	-13.859	-1.15412		8.2805	-13.8564	-1.08383		8.2805	-13.8791	-1.3533		8.2805	-13.8813	-1.39569		8.2805	-13.8837	-1.40289
	8.283	-13.8544	-1.15416		8.283	-13.8509	-1.08387		8.283	-13.8745	-1.35335		8.283	-13.878	-1.39575		8.283	-13.8777	-1.40295
	8.28467	-13.8507	-1.15418		8.28467	-13.848	-1.0839		8.28467	-13.8703	-1.35337		8.28467	-13.8719	-1.39578		8.28467	-13.8741	-1.40299
	8.28633	-13.8474	-1.1542		8.28633	-13.844	-1.08393		8.28633	-13.8676	-1.35341		8.28633	-13.8684	-1.39582		8.28633	-13.8711	-1.40302
	8.28883	-13.8428	-1.15424		8.28883	-13.8391	-1.08397		8.28883	-13.8629	-1.35346		8.28883	-13.8643	-1.39586		8.28883	-13.8652	-1.40307
	8.29133	-13.837	-1.1543		8.29133	-13.8323	-1.08401		8.29133	-13.857	-1.35353		8.29133	-13.8588	-1.39591		8.29133	-13.8618	-1.40312
	8.293	-13.8349	-1.15434		8.293	-13.8303	-1.08404		8.293	-13.8538	-1.35358		8.293	-13.8578	-1.39595		8.293	-13.8575	-1.40316
	8.29467	-13.831	-1.15437		8.29467	-13.8265	-1.08406		8.29467	-13.8507	-1.35362		8.29467	-13.8526	-1.39599		8.29467	-13.8543	-1.40319
	8.29717	-13.8251	-1.15441		8.29717	-13.8223	-1.0841		8.29717	-13.8442	-1.35368		8.29717	-13.8487	-1.39605		8.29717	-13.8502	-1.40325
	8.29967	-13.8189	-1.15446		8.29967	-13.8188	-1.08414		8.29967	-13.8402	-1.35373		8.29967	-13.8444	-1.39611		8.29967	-13.8454	-1.4033
	8.30133	-13.8166	-1.1545		8.30133	-13.8154	-1.08416		8.30133	-13.8373	-1.35376		8.30133	-13.8383	-1.39615		8.30133	-13.8425	-1.40334
	8.303	-13.8146	-1.15454		8.303	-13.8115	-1.08419		8.303	-13.8329	-1.35379		8.303	-13.8357	-1.39619		8.303	-13.8375	-1.40338
	8.3055	-13.8091	-1.15459		8.3055	-13.8066	-1.08423		8.3055	-13.8281	-1.35383		8.3055	-13.8314	-1.39624		8.3055	-13.8327	-1.40343
	8.308	-13.8048	-1.15466		8.308	-13.8018	-1.08427		8.308	-13.823	-1.35387		8.308	-13.8255	-1.3963		8.308	-13.829	-1.40349
	8.30967	-13.8006	-1.1547		8.30967	-13.7979	-1.0843		8.30967	-13.819	-1.35389		8.30967	-13.824	-1.39633		8.30967	-13.824	-1.40353
	8.31217	-13.796	-1.15476		8.31217	-13.7922	-1.08436		8.31217	-13.8149	-1.35394		8.31217	-13.819	-1.39639		8.31217	-13.8189	-1.40357
	8.31467	-13.7924	-1.1548		8.31467	-13.7884	-1.08441		8.31467	-13.8095	-1.35398		8.31467	-13.8121	-1.39646		8.31467	-13.8144	-1.40361
	8.31633	-13.7878	-1.15481		8.31633	-13.7839	-1.08446		8.31633	-13.8072	-1.35401		8.31633	-13.8109	-1.3965		8.31633	-13.811	-1.40364
	8.318	-13.7851	-1.15483		8.318	-13.7806	-1.0845		8.318	-13.8044	-1.35404		8.318	-13.8053	-1.39653		8.318	-13.8079	-1.40367
	8.3205	-13.7802	-1.15485		8.3205	-13.775	-1.08457		8.3205	-13.8001	-1.35408		8.3205	-13.8012	-1.39659		8.3205	-13.8037	-1.40372
	8.323	-13.7745	-1.15488		8.323	-13.7703	-1.08464		8.323	-13.794	-1.35413		8.323	-13.8014	-1.39664		8.323	-13.797	-1.40378
	8.32467	-13.7712	-1.1549		8.32467	-13.7674	-1.08468		8.32467	-13.7906	-1.35417		8.32467	-13.793	-1.39667		8.32467	-13.7945	-1.40382
	8.32633	-13.768	-1.15493		8.32633	-13.7646	-1.08472		8.32633	-13.7864	-1.35421		8.32633	-13.792	-1.39671		8.32633	-13.7917	-1.40387
	8.32883	-13.7624	-1.15499		8.32883	-13.7591	-1.08476		8.32883	-13.7816	-1.35425		8.32883	-13.7852	-1.39677		8.32883	-13.7871	-1.40393
	8.33133	-13.7576	-1.15504		8.33133	-13.7545	-1.08481		8.33133	-13.7766	-1.35429		8.33133	-13.7785	-1.39683		8.33133	-13.7814	-1.40401
	8.333	-13.7533	-1.15507		8.333	-13.7517	-1.08483		8.333	-13.7735	-1.35431		8.333	-13.7797	-1.39688		8.333	-13.778	-1.40406
	8.33467	-13.7495	-1.15511		8.33467	-13.7484	-1.08486		8.33467	-13.77	-1.35432		8.33467	-13.7719	-1.39692		8.33467	-13.7763	-1.40411
	8.33717	-13.7464	-1.15516		8.33717	-13.7433	-1.0849		8.33717	-13.7651	-1.35433		8.33717	-13.7674	-1.39697		8.33717	-13.7705	-1.40418
	8.33967	-13.7412	-1.15521		8.33967	-13.7372	-1.08494		8.33967	-13.7607	-1.35436		8.33967	-13.7643	-1.39703		8.33967	-13.7643	-1.40424
	8.34133	-13.7377	-1.15524		8.34133	-13.7349	-1.08497		8.34133	-13.7569	-1.35437		8.34133	-13.7583	-1.39706		8.34133	-13.7609	-1.40427
	8.34383	-13.7333	-1.15529		8.34383	-13.7297	-1.08502		8.34383	-13.7525	-1.35441		8.34383	-13.7555	-1.39712		8.34383	-13.7561	-1.40431
	8.34633	-13.727	-1.15533		8.34633	-13.7259	-1.08507		8.34633	-13.7463	-1.35446		8.34633	-13.7534	-1.39718		8.34633	-13.7511	-1.40435
	8.348	-13.7241	-1.15535		8.348	-13.7207	-1.08509		8.348	-13.7441	-1.3545		8.348	-13.7458	-1.39722		8.348	-13.7485	-1.40439
	8.34967	-13.7197	-1.15538		8.34967	-13.7165	-1.08512		8.34967	-13.7402	-1.35454		8.34967	-13.7454	-1.39727		8.34967	-13.7452	-1.40443
	8.35217	-13.715	-1.1554		8.35217	-13.7132	-1.08518		8.35217	-13.7347	-1.3546		8.35217	-13.7387	-1.39734		8.35217	-13.739	-1.4045
	8.35467	-13.7113	-1.15544		8.35467	-13.7069	-1.08523		8.35467	-13.7313	-1.35465		8.35467	-13.7313	-1.39741		8.35467	-13.734	-1.40457
	8.35633	-13.7083	-1.15547		8.35633	-13.7055	-1.08527		8.35633	-13.7278	-1.35469		8.35633	-13.7306	-1.39745		8.35633	-13.7305	-1.40461
	8.358	-13.7029	-1.15551		8.358	-13.7001	-1.0853		8.358	-13.724	-1.35473		8.358	-13.7255	-1.39749		8.358	-13.7272	-1.40465
	8.3605	-13.6992	-1.15557		8.3605	-13.6965	-1.08536		8.3605	-13.7179	-1.35478		8.3605	-13.7209	-1.39754		8.3605	-13.7218	-1.40471
	8.363	-13.6941	-1.15564		8.363	-13.6913	-1.0854		8.363	-13.7142	-1.35483		8.363	-13.7183	-1.39759		8.363	-13.7197	-1.40476
	8.36467	-13.6908	-1.15568		8.36467	-13.6873	-1.08544		8.36467	-13.711	-1.35486		8.36467	-13.7115	-1.39763		8.36467	-13.7156	-1.4048
	8.36633	-13.6883	-1.15573		8.36633	-13.6841	-1.08547		8.36633	-13.706	-1.3549		8.36633	-13.7132	-1.39766		8.36633	-13.7116	-1.40483
	8.36883	-13.6827	-1.15579		8.36883	-13.6788	-1.08552		8.36883	-13.7019	-1.35494		8.36883	-13.7048	-1.39772		8.36883	-13.7064	-1.40488
	8.37133	-13.6773	-1.15584		8.37133	-13.6739	-1.08556		8.37133	-13.6945	-1.35499		8.37133	-13.6996	-1.39777		8.37133	-13.7002	-1.40493
	8.373	-13.6743	-1.15587		8.373	-13.6715	-1.08558		8.373	-13.693	-1.35501		8.373	-13.6983	-1.39779		8.373	-13.6971	-1.40496
	8.37467	-13.6718	-1.15589		8.37467	-13.6655	-1.08561		8.37467	-13.6894	-1.35503		8.37467	-13.6922	-1.39782		8.37467	-13.6943	-1.40499
	8.37717	-13.6664	-1.15592		8.37717	-13.6627	-1.08566		8.37717	-13.6843	-1.35506		8.37717	-13.6882	-1.39784		8.37717	-13.6891	-1.40504
	8.37967	-13.6611	-1.15594		8.37967	-13.6579	-1.0857		8.37967	-13.6805	-1.35509		8.37967	-13.685	-1.39788		8.37967	-13.6844	-1.4051
	8.38133	-13.6584	-1.15596		8.38133	-13.6537	-1.08574		8.38133	-13.6764	-1.35512		8.38133	-13.6809	-1.39791		8.38133	-13.6819	-1.40514
	8.38383	-13.6525	-1.15599		8.38383	-13.6489	-1.0858		8.38383	-13.6713	-1.35516		8.38383	-13.6753	-1.39796		8.38383	-13.6759	-1.40521
	8.38633	-13.6483	-1.15603		8.38633	-13.6447	-1.08586		8.38633	-13.6654	-1.3552		8.38633	-13.6714	-1.39802		8.38633	-13.6723	-1.40527
	8.388	-13.6448	-1.15607		8.388	-13.6421	-1.0859		8.388	-13.6621	-1.35523		8.388	-13.6657	-1.39807		8.388	-13.6675	-1.40531
	8.38967	-13.641	-1.15611		8.38967	-13.6391	-1.08594		8.38967	-13.6585	-1.35525		8.38967	-13.6646	-1.39813		8.38967	-13.6647	-1.40535
	8.39217	-13.6363	-1.15617		8.39217	-13.6331	-1.08598		8.39217	-13.6542	-1.35529		8.39217	-13.6585	-1.3982		8.39217	-13.6598	-1.40541
	8.39467	-13.632	-1.15622		8.39467	-13.6277	-1.08603		8.39467	-13.6494	-1.35533		8.39467	-13.6512	-1.39826		8.39467	-13.6551	-1.40547
	8.39633	-13.628	-1.15626		8.39633	-13.6251	-1.08605		8.39633	-13.6462	-1.35535		8.39633	-13.6517	-1.3983		8.39633	-13.6511	-1.4055
	8.398	-13.6229	-1.15629		8.398	-13.6219	-1.08607		8.398	-13.6443	-1.35538		8.398	-13.6463	-1.39834		8.398	-13.6467	-1.40554
	8.4005	-13.6195	-1.15633		8.4005	-13.6164	-1.0861		8.4005	-13.6382	-1.35543		8.4005	-13.6421	-1.39839		8.4005	-13.6433	-1.4056
	8.403	-13.6147	-1.15637		8.403	-13.6117	-1.08614		8.403	-13.6337	-1.35548		8.403	-13.6368	-1.39843		8.403	-13.6383	-1.40566
	8.40467	-13.6108	-1.15639		8.40467	-13.607	-1.08616		8.40467	-13.631	-1.35552		8.40467	-13.6312	-1.39846		8.40467	-13.6348	-1.40569
	8.40633	-13.6077	-1.15642		8.40633	-13.6054	-1.08618		8.40633	-13.6264	-1.35555		8.40633	-13.6301	-1.3985		8.40633	-13.6313	-1.40573
	8.40883	-13.6038	-1.15647		8.40883	-13.599	-1.08623		8.40883	-13.6211	-1.3556		8.40883	-13.6246	-1.39855		8.40883	-13.6265	-1.40579
	8.41133	-13.5993	-1.15652		8.41133	-13.5952	-1.08629		8.41133	-13.6157	-1.35564		8.41133	-13.6192	-1.39861		8.41133	-13.6232	-1.40586
	8.413	-13.5934	-1.15655		8.413	-13.5917	-1.08634		8.413	-13.6128	-1.35566		8.413	-13.6178	-1.39864		8.413	-13.6185	-1.4059
	8.41467	-13.5919	-1.15658		8.41467	-13.5876	-1.08639		8.41467	-13.611	-1.35569		8.41467	-13.6126	-1.39868		8.41467	-13.615	-1.40593
	8.41717	-13.5865	-1.15661		8.41717	-13.583	-1.08647		8.41717	-13.6052	-1.35571		8.41717	-13.6103	-1.39874		8.41717	-13.6093	-1.40598
	8.41967	-13.581	-1.15663		8.41967	-13.5777	-1.08655		8.41967	-13.6006	-1.35573		8.41967	-13.6053	-1.39881		8.41967	-13.6044	-1.40603
	8.42133	-13.5773	-1.15665		8.42133	-13.5742	-1.08659		8.42133	-13.5976	-1.35574		8.42133	-13.5996	-1.39886		8.42133	-13.6013	-1.40606
	8.42383	-13.5727	-1.15669		8.42383	-13.5709	-1.08664		8.42383	-13.5913	-1.35576		8.42383	-13.5948	-1.39893		8.42383	-13.5962	-1.40611
	8.42633	-13.5678	-1.15673		8.42633	-13.5655	-1.08667		8.42633	-13.587	-1.35579		8.42633	-13.5921	-1.399		8.42633	-13.5924	-1.40617
	8.428	-13.5643	-1.15676		8.428	-13.5626	-1.08669		8.428	-13.5838	-1.35581		8.428	-13.5867	-1.39905		8.428	-13.5882	-1.40622
	8.42967	-13.5607	-1.1568		8.42967	-13.5596	-1.08672		8.42967	-13.579	-1.35583		8.42967	-13.5846	-1.39909		8.42967	-13.5856	-1.40627
	8.43217	-13.5552	-1.15686		8.43217	-13.5545	-1.08675		8.43217	-13.5754	-1.35588		8.43217	-13.579	-1.39915		8.43217	-13.5802	-1.40634
	8.43467	-13.5505	-1.15691		8.43467	-13.5482	-1.08679		8.43467	-13.5704	-1.35593		8.43467	-13.5713	-1.3992		8.43467	-13.574	-1.4064
	8.43633	-13.5493	-1.15695		8.43633	-13.5449	-1.08683		8.43633	-13.5669	-1.35597		8.43633	-13.5717	-1.39923		8.43633	-13.5702	-1.40644
	8.438	-13.546	-1.15698		8.438	-13.5403	-1.08687		8.438	-13.5644	-1.35601		8.438	-13.5651	-1.39926		8.438	-13.5682	-1.40647
	8.4405	-13.5387	-1.15705		8.4405	-13.5375	-1.08692		8.4405	-13.5583	-1.35606		8.4405	-13.5611	-1.3993		8.4405	-13.5627	-1.40652
	8.443	-13.5344	-1.15712		8.443	-13.531	-1.08695		8.443	-13.5538	-1.35611		8.443	-13.5589	-1.39934		8.443	-13.5591	-1.40658
	8.44467	-13.5318	-1.15717		8.44467	-13.5274	-1.08698		8.44467	-13.5496	-1.35615		8.44467	-13.5524	-1.39937		8.44467	-13.5541	-1.40662
	8.44633	-13.5275	-1.15721		8.44633	-13.5239	-1.087		8.44633	-13.5457	-1.35618		8.44633	-13.552	-1.39941		8.44633	-13.5519	-1.40667
	8.44883	-13.5217	-1.15726		8.44883	-13.5202	-1.08702		8.44883	-13.5413	-1.35623		8.44883	-13.5458	-1.39947		8.44883	-13.5458	-1.40674
	8.45133	-13.5162	-1.1573		8.45133	-13.5137	-1.08703		8.45133	-13.5368	-1.35627		8.45133	-13.5401	-1.39953		8.45133	-13.542	-1.4068
	8.453	-13.5136	-1.15733		8.453	-13.5117	-1.08704		8.453	-13.5338	-1.35629		8.453	-13.538	-1.39957		8.453	-13.5386	-1.40683
	8.4555	-13.5096	-1.15736		8.4555	-13.5068	-1.08707		8.4555	-13.5294	-1.35633		8.4555	-13.5315	-1.39963		8.4555	-13.5334	-1.40688
	8.458	-13.5046	-1.15739		8.458	-13.5003	-1.08711		8.458	-13.5231	-1.35637		8.458	-13.5245	-1.39968		8.458	-13.5277	-1.40693
	8.45967	-13.5007	-1.15742		8.45967	-13.4994	-1.08714		8.45967	-13.521	-1.35639		8.45967	-13.5245	-1.39972		8.45967	-13.5262	-1.40696
	8.46133	-13.4976	-1.15745		8.46133	-13.4942	-1.08717		8.46133	-13.5166	-1.35642		8.46133	-13.5193	-1.39976		8.46133	-13.522	-1.407
	8.46383	-13.4933	-1.15749		8.46383	-13.4896	-1.08723		8.46383	-13.5118	-1.35647		8.46383	-13.5143	-1.39981		8.46383	-13.5173	-1.40706
	8.46633	-13.4879	-1.15753		8.46633	-13.4859	-1.08728		8.46633	-13.5058	-1.35651		8.46633	-13.5106	-1.39986		8.46633	-13.5118	-1.40713
	8.468	-13.4851	-1.15756		8.468	-13.4817	-1.08732		8.468	-13.5027	-1.35654		8.468	-13.5055	-1.39989		8.468	-13.509	-1.40717
	8.46967	-13.481	-1.15759		8.46967	-13.48	-1.08735		8.46967	-13.5001	-1.35657		8.46967	-13.5029	-1.39992		8.46967	-13.505	-1.4072
	8.47217	-13.4759	-1.15763		8.47217	-13.4736	-1.0874		8.47217	-13.4959	-1.35661		8.47217	-13.4984	-1.39997		8.47217	-13.5002	-1.40725
	8.47467	-13.471	-1.15769		8.47467	-13.4667	-1.08746		8.47467	-13.4896	-1.35665		8.47467	-13.492	-1.40002		8.47467	-13.4945	-1.40729
	8.47633	-13.4685	-1.15774		8.47633	-13.4648	-1.08749		8.47633	-13.4867	-1.35668		8.47633	-13.4906	-1.40005		8.47633	-13.4913	-1.4073
	8.478	-13.4651	-1.15778		8.478	-13.4603	-1.08753		8.478	-13.4842	-1.35671		8.478	-13.486	-1.4001		8.478	-13.4865	-1.40731
	8.4805	-13.459	-1.15784		8.4805	-13.4563	-1.08758		8.4805	-13.4793	-1.35675		8.4805	-13.482	-1.40017		8.4805	-13.4817	-1.40726
	8.483	-13.4531	-1.15789		8.483	-13.4517	-1.08763		8.483	-13.4744	-1.35678		8.483	-13.4786	-1.40024		8.483	-13.4774	-1.40719
	8.48467	-13.4506	-1.15793		8.48467	-13.4461	-1.08766		8.48467	-13.4701	-1.35681		8.48467	-13.4727	-1.40028		8.48467	-13.4738	-1.40714
	8.48633	-13.4467	-1.15796		8.48633	-13.4456	-1.0877		8.48633	-13.4654	-1.35684		8.48633	-13.4715	-1.40032		8.48633	-13.4717	-1.40709
	8.48883	-13.4422	-1.15799		8.48883	-13.4406	-1.08775		8.48883	-13.4626	-1.35689		8.48883	-13.4637	-1.40037		8.48883	-13.4665	-1.40708
	8.49133	-13.4381	-1.15803		8.49133	-13.4333	-1.0878		8.49133	-13.4586	-1.35692		8.49133	-13.4591	-1.40043		8.49133	-13.4611	-1.40711
	8.493	-13.4343	-1.15805		8.493	-13.4315	-1.08784		8.493	-13.4533	-1.35694		8.493	-13.4558	-1.40046		8.493	-13.4592	-1.40713
	8.4955	-13.4306	-1.1581		8.4955	-13.4264	-1.08788		8.4955	-13.449	-1.35698		8.4955	-13.4514	-1.40052		8.4955	-13.4528	-1.40719
	8.498	-13.4261	-1.15815		8.498	-13.4213	-1.08792		8.498	-13.4419	-1.35702		8.498	-13.4472	-1.40057		8.498	-13.4471	-1.40724
	8.49967	-13.4229	-1.1582		8.49967	-13.419	-1.08795		8.49967	-13.4416	-1.35705		8.49967	-13.4457	-1.40062		8.49967	-13.4464	-1.40727
	8.50133	-13.4191	-1.15824		8.50133	-13.4149	-1.08797		8.50133	-13.4375	-1.35708		8.50133	-13.4398	-1.40066		8.50133	-13.4426	-1.40731
	8.50383	-13.4139	-1.1583		8.50383	-13.4111	-1.08801		8.50383	-13.4317	-1.35714		8.50383	-13.4358	-1.40073		8.50383	-13.436	-1.40736
	8.50633	-13.4087	-1.15834		8.50633	-13.4067	-1.08805		8.50633	-13.4261	-1.35719		8.50633	-13.4317	-1.40078		8.50633	-13.4297	-1.40741
	8.508	-13.4051	-1.15837		8.508	-13.4026	-1.08807		8.508	-13.4236	-1.35723		8.508	-13.426	-1.40082		8.508	-13.4281	-1.40745
	8.50967	-13.4029	-1.1584		8.50967	-13.3983	-1.0881		8.50967	-13.4194	-1.35726		8.50967	-13.4241	-1.40085		8.50967	-13.4244	-1.40749
	8.51217	-13.3966	-1.15843		8.51217	-13.3929	-1.08815		8.51217	-13.4148	-1.3573		8.51217	-13.4183	-1.40091		8.51217	-13.4193	-1.40756
	8.51467	-13.3913	-1.15845		8.51467	-13.3871	-1.08821		8.51467	-13.4112	-1.35733		8.51467	-13.4113	-1.40096		8.51467	-13.4145	-1.40762
	8.51633	-13.3874	-1.15847		8.51633	-13.3867	-1.08825		8.51633	-13.4073	-1.35736		8.51633	-13.4103	-1.40098		8.51633	-13.4111	-1.40765
	8.518	-13.3841	-1.1585		8.518	-13.3806	-1.0883		8.518	-13.4047	-1.35738		8.518	-13.4056	-1.40102		8.518	-13.4083	-1.40769
	8.5205	-13.3795	-1.15854		8.5205	-13.3767	-1.08838		8.5205	-13.3989	-1.35741		8.5205	-13.4011	-1.40107		8.5205	-13.4028	-1.40775
	8.523	-13.3745	-1.15859		8.523	-13.3725	-1.08846		8.523	-13.3935	-1.35744		8.523	-13.396	-1.40112		8.523	-13.3971	-1.40781
	8.52467	-13.3713	-1.15862		8.52467	-13.3673	-1.08851		8.52467	-13.3918	-1.35746		8.52467	-13.3929	-1.40114		8.52467	-13.3948	-1.40785
	8.52633	-13.3673	-1.15865		8.52633	-13.3658	-1.08855		8.52633	-13.3882	-1.35749		8.52633	-13.3913	-1.40116		8.52633	-13.3906	-1.40789
	8.52883	-13.3633	-1.15871		8.52883	-13.359	-1.08861		8.52883	-13.3827	-1.35754		8.52883	-13.385	-1.40121		8.52883	-13.3859	-1.40795
	8.53133	-13.3588	-1.15877		8.53133	-13.3533	-1.08864		8.53133	-13.3773	-1.35759		8.53133	-13.3794	-1.40125		8.53133	-13.381	-1.40802
	8.533	-13.3548	-1.15882		8.533	-13.3513	-1.08866		8.533	-13.3751	-1.35763		8.533	-13.3783	-1.40128		8.533	-13.3769	-1.40806
	8.5355	-13.3498	-1.1589		8.5355	-13.3466	-1.08867		8.5355	-13.3698	-1.35769		8.5355	-13.3717	-1.40135		8.5355	-13.3725	-1.40812
	8.538	-13.3448	-1.15897		8.538	-13.3401	-1.08868		8.538	-13.3645	-1.35776		8.538	-13.3656	-1.40142		8.538	-13.3681	-1.40818
	8.53967	-13.3411	-1.15901		8.53967	-13.3388	-1.0887		8.53967	-13.3621	-1.35779		8.53967	-13.365	-1.40146		8.53967	-13.3644	-1.40822
	8.54133	-13.3373	-1.15905		8.54133	-13.3336	-1.08873		8.54133	-13.3564	-1.35782		8.54133	-13.3601	-1.40149		8.54133	-13.3601	-1.40827
	8.54383	-13.3333	-1.15908		8.54383	-13.3286	-1.08878		8.54383	-13.3528	-1.35786		8.54383	-13.3564	-1.40153		8.54383	-13.3571	-1.40833
	8.54633	-13.3282	-1.15912		8.54633	-13.3257	-1.08884		8.54633	-13.349	-1.3579		8.54633	-13.3519	-1.40158		8.54633	-13.352	-1.40838
	8.548	-13.3241	-1.15914		8.548	-13.3206	-1.08887		8.548	-13.3439	-1.35792		8.548	-13.3461	-1.40161		8.548	-13.3478	-1.40842
	8.54967	-13.3211	-1.15916		8.54967	-13.3187	-1.08891		8.54967	-13.3403	-1.35795		8.54967	-13.3452	-1.40164		8.54967	-13.3443	-1.40846
	8.55217	-13.3162	-1.1592		8.55217	-13.313	-1.08897		8.55217	-13.3344	-1.35799		8.55217	-13.3391	-1.40168		8.55217	-13.3389	-1.40851
	8.55467	-13.3124	-1.15924		8.55467	-13.3073	-1.08903		8.55467	-13.3299	-1.35803		8.55467	-13.3312	-1.40173		8.55467	-13.333	-1.40857
	8.55633	-13.3097	-1.15928		8.55633	-13.3079	-1.08908		8.55633	-13.3256	-1.35806		8.55633	-13.3313	-1.40177		8.55633	-13.3317	-1.4086
	8.558	-13.3052	-1.15932		8.558	-13.2996	-1.08912		8.558	-13.3234	-1.35809		8.558	-13.3248	-1.4018		8.558	-13.3279	-1.40863
	8.5605	-13.2994	-1.1594		8.5605	-13.2953	-1.08919		8.5605	-13.3189	-1.35813		8.5605	-13.3219	-1.40186		8.5605	-13.3234	-1.40868
	8.563	-13.2936	-1.15948		8.563	-13.2917	-1.08925		8.563	-13.313	-1.35817		8.563	-13.3177	-1.40191		8.563	-13.3185	-1.40873
	8.56467	-13.2907	-1.15952		8.56467	-13.2872	-1.08928		8.56467	-13.3114	-1.3582		8.56467	-13.3131	-1.40194		8.56467	-13.3138	-1.40876
	8.56717	-13.2856	-1.15958		8.56717	-13.2827	-1.08931		8.56717	-13.3055	-1.35825		8.56717	-13.3095	-1.40199		8.56717	-13.3098	-1.4088
	8.56967	-13.2798	-1.15962		8.56967	-13.2785	-1.08934		8.56967	-13.3013	-1.3583		8.56967	-13.3042	-1.40202		8.56967	-13.3046	-1.40883
	8.57133	-13.2784	-1.15965		8.57133	-13.2743	-1.08936		8.57133	-13.2966	-1.35833		8.57133	-13.2979	-1.40205		8.57133	-13.3017	-1.40885
	8.573	-13.275	-1.15967		8.573	-13.2749	-1.08939		8.573	-13.2943	-1.35836		8.573	-13.2977	-1.40208		8.573	-13.2988	-1.40888
	8.5755	-13.2706	-1.1597		8.5755	-13.2663	-1.08943		8.5755	-13.2894	-1.3584		8.5755	-13.2921	-1.40213		8.5755	-13.2936	-1.40893
	8.578	-13.2654	-1.15974		8.578	-13.2605	-1.08947		8.578	-13.2844	-1.35843		8.578	-13.2857	-1.40218		8.578	-13.2894	-1.40898
	8.57967	-13.2614	-1.15977		8.57967	-13.2587	-1.0895		8.57967	-13.2814	-1.35845		8.57967	-13.2843	-1.40222		8.57967	-13.2849	-1.40901
	8.58133	-13.2595	-1.1598		8.58133	-13.2536	-1.08952		8.58133	-13.277	-1.35848		8.58133	-13.2784	-1.40226		8.58133	-13.281	-1.40905
	8.58383	-13.2514	-1.15985		8.58383	-13.2494	-1.08956		8.58383	-13.2722	-1.35851		8.58383	-13.2753	-1.40233		8.58383	-13.2763	-1.4091
	8.58633	-13.2484	-1.15991		8.58633	-13.2453	-1.0896		8.58633	-13.267	-1.35856		8.58633	-13.2712	-1.40238		8.58633	-13.2723	-1.40915
	8.588	-13.2435	-1.15994		8.588	-13.2403	-1.08963		8.588	-13.2622	-1.35859		8.588	-13.2649	-1.40242		8.588	-13.269	-1.40919
	8.58967	-13.2399	-1.15997		8.58967	-13.2397	-1.08966		8.58967	-13.2621	-1.35862		8.58967	-13.2658	-1.40246		8.58967	-13.2651	-1.40923
	8.59217	-13.2361	-1.16002		8.59217	-13.234	-1.08973		8.59217	-13.2554	-1.35867		8.59217	-13.2582	-1.40253		8.59217	-13.2605	-1.40928
	8.59467	-13.2319	-1.16007		8.59467	-13.2254	-1.0898		8.59467	-13.2506	-1.35872		8.59467	-13.2532	-1.4026		8.59467	-13.255	-1.40933
	8.59633	-13.2285	-1.1601		8.59633	-13.2244	-1.08985		8.59633	-13.2478	-1.35876		8.59633	-13.2515	-1.40264		8.59633	-13.252	-1.40936
	8.598	-13.2247	-1.16013		8.598	-13.2201	-1.08989		8.598	-13.2443	-1.35879		8.598	-13.2464	-1.40267		8.598	-13.2493	-1.4094
	8.6005	-13.2195	-1.16017		8.6005	-13.2165	-1.08995		8.6005	-13.24	-1.35885		8.6005	-13.2419	-1.40272		8.6005	-13.2445	-1.40945
	8.603	-13.215	-1.16022		8.603	-13.2123	-1.09		8.603	-13.235	-1.35891		8.603	-13.2371	-1.40276		8.603	-13.2388	-1.4095
	8.60467	-13.2112	-1.16025		8.60467	-13.2076	-1.09004		8.60467	-13.2307	-1.35895		8.60467	-13.2327	-1.40278		8.60467	-13.2365	-1.40954
	8.60717	-13.2062	-1.16031		8.60717	-13.2035	-1.0901		8.60717	-13.2255	-1.35899		8.60717	-13.2285	-1.40281		8.60717	-13.2308	-1.4096
	8.60967	-13.2023	-1.16037		8.60967	-13.1987	-1.09015		8.60967	-13.2214	-1.35903		8.60967	-13.2247	-1.40285		8.60967	-13.2248	-1.40966
	8.61133	-13.1986	-1.16041		8.61133	-13.1935	-1.09019		8.61133	-13.2171	-1.35906		8.61133	-13.2179	-1.40289		8.61133	-13.2228	-1.40969
	8.613	-13.1955	-1.16046		8.613	-13.1922	-1.09022		8.613	-13.2134	-1.35908		8.613	-13.2167	-1.40293		8.613	-13.2176	-1.40973
	8.6155	-13.1901	-1.16051		8.6155	-13.1855	-1.09026		8.6155	-13.2085	-1.35912		8.6155	-13.2112	-1.40299		8.6155	-13.2133	-1.40978
	8.618	-13.1852	-1.16056		8.618	-13.1793	-1.0903		8.618	-13.2043	-1.35916		8.618	-13.205	-1.40305		8.618	-13.2075	-1.40982
	8.61967	-13.182	-1.16059		8.61967	-13.1795	-1.09032		8.61967	-13.2008	-1.35918		8.61967	-13.2037	-1.40309		8.61967	-13.2044	-1.40985
	8.62133	-13.1785	-1.16062		8.62133	-13.1727	-1.09035		8.62133	-13.1967	-1.35921		8.62133	-13.1987	-1.40314		8.62133	-13.2008	-1.40988
	8.62383	-13.1728	-1.16066		8.62383	-13.17	-1.09039		8.62383	-13.1925	-1.35925		8.62383	-13.1961	-1.40319		8.62383	-13.1962	-1.40993
	8.62633	-13.1686	-1.1607		8.62633	-13.1665	-1.09043		8.62633	-13.1878	-1.35929		8.62633	-13.1932	-1.40324		8.62633	-13.1919	-1.40999
	8.628	-13.1666	-1.16074		8.628	-13.1609	-1.09046		8.628	-13.1842	-1.35932		8.628	-13.187	-1.40327		8.628	-13.1891	-1.41003
	8.62967	-13.1627	-1.16078		8.62967	-13.1596	-1.09049		8.62967	-13.1805	-1.35934		8.62967	-13.184	-1.40331		8.62967	-13.1852	-1.41007
	8.63217	-13.1576	-1.16083		8.63217	-13.1534	-1.09052		8.63217	-13.1764	-1.35939		8.63217	-13.1779	-1.40335		8.63217	-13.1811	-1.41014
	8.63467	-13.1513	-1.16087		8.63467	-13.1469	-1.09056		8.63467	-13.1725	-1.35944		8.63467	-13.1722	-1.4034		8.63467	-13.1747	-1.41021
	8.63633	-13.148	-1.16089		8.63633	-13.1448	-1.09058		8.63633	-13.1671	-1.35948		8.63633	-13.1709	-1.40342		8.63633	-13.172	-1.41026
	8.638	-13.1449	-1.16092		8.638	-13.141	-1.09061		8.638	-13.1641	-1.35952		8.638	-13.165	-1.40345		8.638	-13.168	-1.41031
	8.6405	-13.1397	-1.16096		8.6405	-13.1371	-1.09065		8.6405	-13.1596	-1.35959		8.6405	-13.1619	-1.40349		8.6405	-13.1639	-1.41037
	8.643	-13.1338	-1.16099		8.643	-13.132	-1.09069		8.643	-13.1544	-1.35967		8.643	-13.1583	-1.40353		8.643	-13.1581	-1.41044
	8.64467	-13.1324	-1.16102		8.64467	-13.1271	-1.09073		8.64467	-13.1496	-1.35971		8.64467	-13.154	-1.40356		8.64467	-13.1544	-1.41048
	8.64717	-13.1264	-1.16106		8.64717	-13.1217	-1.0908		8.64717	-13.1471	-1.35977		8.64717	-13.1493	-1.40361		8.64717	-13.1499	-1.41054
	8.64967	-13.121	-1.16111		8.64967	-13.1178	-1.09087		8.64967	-13.1412	-1.35982		8.64967	-13.1439	-1.40365		8.64967	-13.145	-1.4106
	8.65133	-13.1184	-1.16113		8.65133	-13.1128	-1.09092		8.65133	-13.1386	-1.35986		8.65133	-13.1398	-1.40368		8.65133	-13.1407	-1.41064
	8.653	-13.1144	-1.16115		8.653	-13.1116	-1.09096		8.653	-13.1352	-1.35988		8.653	-13.1378	-1.40371		8.653	-13.139	-1.41068
	8.6555	-13.1105	-1.16119		8.6555	-13.1058	-1.09101		8.6555	-13.129	-1.35991		8.6555	-13.132	-1.40375		8.6555	-13.1333	-1.41073
	8.658	-13.1049	-1.16124		8.658	-13.0985	-1.09105		8.658	-13.1243	-1.35993		8.658	-13.1266	-1.40379		8.658	-13.1292	-1.41077
	8.65967	-13.1012	-1.16127		8.65967	-13.0994	-1.09107		8.65967	-13.1217	-1.35996		8.65967	-13.1234	-1.40382		8.65967	-13.1247	-1.4108
	8.66133	-13.0976	-1.16131		8.66133	-13.0937	-1.09109		8.66133	-13.118	-1.35998		8.66133	-13.1197	-1.40386		8.66133	-13.1221	-1.41083
	8.66383	-13.0931	-1.16136		8.66383	-13.09	-1.09112		8.66383	-13.1122	-1.36002		8.66383	-13.1162	-1.40391		8.66383	-13.1164	-1.41088
	8.66633	-13.0897	-1.16141		8.66633	-13.0867	-1.09115		8.66633	-13.1071	-1.36006		8.66633	-13.1116	-1.40396		8.66633	-13.1113	-1.41094
	8.668	-13.0842	-1.16145		8.668	-13.0796	-1.09118		8.668	-13.1046	-1.3601		8.668	-13.1059	-1.40399		8.668	-13.1084	-1.41098
	8.66967	-13.0818	-1.16149		8.66967	-13.0795	-1.09122		8.66967	-13.1002	-1.36013		8.66967	-13.1035	-1.40402		8.66967	-13.1051	-1.41103
	8.67217	-13.0761	-1.16155		8.67217	-13.0727	-1.09127		8.67217	-13.0953	-1.36017		8.67217	-13.0983	-1.40407		8.67217	-13.1011	-1.4111
	8.67467	-13.0719	-1.1616		8.67467	-13.0665	-1.09131		8.67467	-13.0916	-1.36022		8.67467	-13.0929	-1.40413		8.67467	-13.0951	-1.41116
	8.67633	-13.0678	-1.16164		8.67633	-13.0643	-1.09133		8.67633	-13.0865	-1.36026		8.67633	-13.0916	-1.40416		8.67633	-13.0922	-1.4112
	8.67883	-13.0637	-1.1617		8.67883	-13.0586	-1.09135		8.67883	-13.0826	-1.36032		8.67883	-13.087	-1.40422		8.67883	-13.0858	-1.41125
	8.68133	-13.0588	-1.16175		8.68133	-13.054	-1.09138		8.68133	-13.0772	-1.36038		8.68133	-13.0801	-1.40427		8.68133	-13.0809	-1.4113
	8.683	-13.0549	-1.16178		8.683	-13.0527	-1.09139		8.683	-13.074	-1.36043		8.683	-13.0782	-1.40431		8.683	-13.0786	-1.41134
	8.68467	-13.052	-1.16181		8.68467	-13.0486	-1.09141		8.68467	-13.0708	-1.36047		8.68467	-13.0717	-1.40435		8.68467	-13.0745	-1.41137
	8.68717	-13.0468	-1.16187		8.68717	-13.0431	-1.09145		8.68717	-13.0656	-1.36052		8.68717	-13.068	-1.4044		8.68717	-13.0702	-1.41143
	8.68967	-13.0418	-1.16192		8.68967	-13.0387	-1.0915		8.68967	-13.0616	-1.36056		8.68967	-13.0633	-1.40445		8.68967	-13.0652	-1.4115
	8.69133	-13.0381	-1.16195		8.69133	-13.0335	-1.09155		8.69133	-13.0566	-1.36058		8.69133	-13.0598	-1.40448		8.69133	-13.0617	-1.41154
	8.693	-13.0349	-1.16197		8.693	-13.0314	-1.09159		8.693	-13.0543	-1.36061		8.693	-13.0568	-1.40451		8.693	-13.0575	-1.41159
	8.6955	-13.0299	-1.162		8.6955	-13.0251	-1.09164		8.6955	-13.0496	-1.36065		8.6955	-13.0527	-1.40456		8.6955	-13.0535	-1.41166
	8.698	-13.0256	-1.16204		8.698	-13.0188	-1.0917		8.698	-13.0447	-1.3607		8.698	-13.0471	-1.40461		8.698	-13.0486	-1.41172
	8.69967	-13.0215	-1.16206		8.69967	-13.0176	-1.09174		8.69967	-13.0416	-1.36073		8.69967	-13.0467	-1.40464		8.69967	-13.0455	-1.41176
	8.70133	-13.0183	-1.16209		8.70133	-13.0133	-1.09178		8.70133	-13.0388	-1.36076		8.70133	-13.0402	-1.40467		8.70133	-13.043	-1.41179
	8.70383	-13.0128	-1.16214		8.70383	-13.0088	-1.09184		8.70383	-13.0326	-1.36081		8.70383	-13.0358	-1.40473		8.70383	-13.0372	-1.41183
	8.70633	-13.0071	-1.1622		8.70633	-13.0041	-1.09189		8.70633	-13.0269	-1.36084		8.70633	-13.0325	-1.40478		8.70633	-13.0319	-1.41187
	8.708	-13.0045	-1.16223		8.708	-12.998	-1.09193		8.708	-13.0251	-1.36086		8.708	-13.0278	-1.40482		8.708	-13.0286	-1.4119
	8.70967	-13.0023	-1.16227		8.70967	-12.9976	-1.09196		8.70967	-13.0213	-1.36089		8.70967	-13.0242	-1.40485		8.70967	-13.0259	-1.41193
	8.71217	-12.9967	-1.16234		8.71217	-12.9912	-1.092		8.71217	-13.0161	-1.36092		8.71217	-13.019	-1.40492		8.71217	-13.021	-1.41198
	8.71467	-12.9916	-1.16241		8.71467	-12.9861	-1.09203		8.71467	-13.0109	-1.36096		8.71467	-13.012	-1.40499		8.71467	-13.0152	-1.41204
	8.71633	-12.9874	-1.16244		8.71633	-12.9855	-1.09204		8.71633	-13.0075	-1.361		8.71633	-13.0118	-1.40502		8.71633	-13.0109	-1.41208
	8.71883	-12.9834	-1.1625		8.71883	-12.9788	-1.09207		8.71883	-13.0032	-1.36105		8.71883	-13.0046	-1.40508		8.71883	-13.0059	-1.41213
	8.72133	-12.9778	-1.16255		8.72133	-12.9746	-1.09209		8.72133	-12.997	-1.36111		8.72133	-12.9975	-1.40514		8.72133	-13.0015	-1.41219
	8.723	-12.975	-1.16257		8.723	-12.9723	-1.09212		8.723	-12.994	-1.36115		8.723	-12.9972	-1.40518		8.723	-12.9986	-1.41222
	8.72467	-12.9714	-1.1626		8.72467	-12.9668	-1.09215		8.72467	-12.9904	-1.36118		8.72467	-12.9933	-1.40521		8.72467	-12.9935	-1.41225
	8.72717	-12.9666	-1.16263		8.72717	-12.9624	-1.09219		8.72717	-12.9858	-1.36123		8.72717	-12.9883	-1.40526		8.72717	-12.9908	-1.4123
	8.72967	-12.9617	-1.16267		8.72967	-12.9588	-1.09224		8.72967	-12.9823	-1.36129		8.72967	-12.9853	-1.4053		8.72967	-12.9861	-1.41237
	8.73133	-12.9582	-1.1627		8.73133	-12.9528	-1.09228		8.73133	-12.9781	-1.36132		8.73133	-12.9799	-1.40532		8.73133	-12.9826	-1.41241
	8.733	-12.9549	-1.16273		8.733	-12.9507	-1.09231		8.733	-12.9748	-1.36136		8.733	-12.9773	-1.40535		8.733	-12.9797	-1.41246
	8.7355	-12.9502	-1.16277		8.7355	-12.9464	-1.09236		8.7355	-12.9699	-1.36142		8.7355	-12.9719	-1.40538		8.7355	-12.9741	-1.41252
	8.738	-12.946	-1.16282		8.738	-12.9411	-1.09241		8.738	-12.9653	-1.36149		8.738	-12.9673	-1.40543		8.738	-12.9682	-1.41257
	8.73967	-12.9424	-1.16285		8.73967	-12.9389	-1.09245		8.73967	-12.9619	-1.36154		8.73967	-12.9656	-1.40547		8.73967	-12.9659	-1.4126
	8.74133	-12.9384	-1.16288		8.74133	-12.9334	-1.09248		8.74133	-12.9576	-1.36158		8.74133	-12.9598	-1.40551		8.74133	-12.9615	-1.41263
	8.74383	-12.9331	-1.16291		8.74383	-12.9291	-1.09253		8.74383	-12.9529	-1.36164		8.74383	-12.9557	-1.40559		8.74383	-12.9573	-1.41267
	8.74633	-12.9291	-1.16295		8.74633	-12.9244	-1.09257		8.74633	-12.9484	-1.36169		8.74633	-12.9497	-1.40566		8.74633	-12.9523	-1.41271
	8.748	-12.9243	-1.16298		8.748	-12.921	-1.09259		8.748	-12.9444	-1.36173		8.748	-12.9464	-1.4057		8.748	-12.951	-1.41274
	8.74967	-12.9221	-1.16301		8.74967	-12.9181	-1.09261		8.74967	-12.9407	-1.36175		8.74967	-12.9445	-1.40573		8.74967	-12.9471	-1.41278
	8.75217	-12.9165	-1.16307		8.75217	-12.9115	-1.09264		8.75217	-12.9354	-1.3618		8.75217	-12.9384	-1.40578		8.75217	-12.9418	-1.41284
	8.75467	-12.9104	-1.16312		8.75467	-12.9071	-1.09267		8.75467	-12.9308	-1.36186		8.75467	-12.9325	-1.40582		8.75467	-12.9354	-1.41291
	8.75633	-12.9084	-1.16315		8.75633	-12.9049	-1.09269		8.75633	-12.928	-1.3619		8.75633	-12.9304	-1.40584		8.75633	-12.9312	-1.41295
	8.75883	-12.9034	-1.1632		8.75883	-12.898	-1.09272		8.75883	-12.9229	-1.36195		8.75883	-12.9258	-1.40589		8.75883	-12.9272	-1.41303
	8.76133	-12.8981	-1.16325		8.76133	-12.8929	-1.09275		8.76133	-12.9174	-1.36199		8.76133	-12.9208	-1.40593		8.76133	-12.9223	-1.41311
	8.763	-12.8946	-1.16328		8.763	-12.891	-1.09278		8.763	-12.9147	-1.36202		8.763	-12.9178	-1.40597		8.763	-12.9187	-1.41316
	8.76467	-12.8929	-1.16332		8.76467	-12.8867	-1.09281		8.76467	-12.9127	-1.36205		8.76467	-12.9144	-1.40602		8.76467	-12.9142	-1.41319
	8.76717	-12.8881	-1.16338		8.76717	-12.8832	-1.09286		8.76717	-12.9066	-1.36209		8.76717	-12.9089	-1.40607		8.76717	-12.9104	-1.41325
	8.76967	-12.8826	-1.16345		8.76967	-12.8778	-1.09291		8.76967	-12.9025	-1.36215		8.76967	-12.9036	-1.40613		8.76967	-12.9061	-1.41329
	8.77133	-12.8787	-1.1635		8.77133	-12.8732	-1.09294		8.77133	-12.8974	-1.36219		8.77133	-12.9	-1.40615		8.77133	-12.9022	-1.41332
	8.773	-12.8753	-1.16355		8.773	-12.8724	-1.09297		8.773	-12.8931	-1.36224		8.773	-12.8969	-1.40618		8.773	-12.8997	-1.41334
	8.7755	-12.8703	-1.16361		8.7755	-12.8667	-1.09302		8.7755	-12.8894	-1.3623		8.7755	-12.8919	-1.40622		8.7755	-12.8941	-1.41338
	8.778	-12.8642	-1.16365		8.778	-12.8603	-1.09305		8.778	-12.8846	-1.36236		8.778	-12.8862	-1.40626		8.778	-12.8895	-1.41344
	8.77967	-12.8606	-1.16368		8.77967	-12.8577	-1.09306		8.77967	-12.8803	-1.36239		8.77967	-12.8839	-1.40629		8.77967	-12.8866	-1.41348
	8.78133	-12.858	-1.1637		8.78133	-12.8533	-1.09309		8.78133	-12.8772	-1.36241		8.78133	-12.8814	-1.40632		8.78133	-12.8836	-1.41352
	8.78383	-12.8534	-1.16374		8.78383	-12.848	-1.09312		8.78383	-12.8738	-1.36245		8.78383	-12.8747	-1.40636		8.78383	-12.8767	-1.4136
	8.78633	-12.8481	-1.16377		8.78633	-12.8443	-1.09316		8.78633	-12.8686	-1.36249		8.78633	-12.8711	-1.40641		8.78633	-12.8721	-1.41369
	8.788	-12.8454	-1.1638		8.788	-12.8401	-1.09318		8.788	-12.8644	-1.36252		8.788	-12.8661	-1.40644		8.788	-12.8684	-1.41375
	8.7905	-12.8408	-1.16385		8.7905	-12.8355	-1.09321		8.7905	-12.8603	-1.36257		8.7905	-12.8623	-1.40647		8.7905	-12.8641	-1.41382
	8.793	-12.8358	-1.16391		8.793	-12.83	-1.09324		8.793	-12.8535	-1.36262		8.793	-12.857	-1.40652		8.793	-12.859	-1.41386
	8.79467	-12.8318	-1.16395		8.79467	-12.8277	-1.09326		8.79467	-12.8524	-1.36265		8.79467	-12.8532	-1.40655		8.79467	-12.8545	-1.4139
	8.79633	-12.8288	-1.16398		8.79633	-12.8239	-1.09328		8.79633	-12.8473	-1.36268		8.79633	-12.8516	-1.40659		8.79633	-12.8517	-1.41393
	8.79883	-12.8237	-1.16403		8.79883	-12.8193	-1.09332		8.79883	-12.843	-1.36272		8.79883	-12.8459	-1.40664		8.79883	-12.8469	-1.41397
	8.80133	-12.8174	-1.16407		8.80133	-12.8151	-1.09336		8.80133	-12.8389	-1.36277		8.80133	-12.8402	-1.40669		8.80133	-12.8432	-1.41402
	8.803	-12.814	-1.16409		8.803	-12.8106	-1.09338		8.803	-12.8341	-1.3628		8.803	-12.8378	-1.40672		8.803	-12.8374	-1.41404
	8.80467	-12.8103	-1.16411		8.80467	-12.8056	-1.09341		8.80467	-12.8301	-1.36283		8.80467	-12.8336	-1.40675		8.80467	-12.8346	-1.41407
	8.80717	-12.8062	-1.16414		8.80717	-12.8017	-1.09345		8.80717	-12.826	-1.36288		8.80717	-12.8293	-1.40681		8.80717	-12.8298	-1.41412
	8.80967	-12.8015	-1.16418		8.80967	-12.7969	-1.09348		8.80967	-12.8216	-1.36294		8.80967	-12.8241	-1.40687		8.80967	-12.8257	-1.41417
	8.81133	-12.7981	-1.16421		8.81133	-12.7941	-1.0935		8.81133	-12.8183	-1.36297		8.81133	-12.8191	-1.40691		8.81133	-12.8224	-1.41421
	8.813	-12.7946	-1.16425		8.813	-12.7902	-1.09351		8.813	-12.8148	-1.36301		8.813	-12.8181	-1.40695		8.813	-12.8198	-1.41424
	8.8155	-12.79	-1.1643		8.8155	-12.7861	-1.09353		8.8155	-12.8099	-1.36306		8.8155	-12.813	-1.40702		8.8155	-12.8131	-1.4143
	8.818	-12.7861	-1.16435		8.818	-12.7794	-1.09357		8.818	-12.8054	-1.36311		8.818	-12.8069	-1.40708		8.818	-12.8093	-1.41436
	8.81967	-12.7814	-1.16438		8.81967	-12.7788	-1.0936		8.81967	-12.8021	-1.36315		8.81967	-12.8045	-1.40712		8.81967	-12.8065	-1.41441
	8.82133	-12.7796	-1.16442		8.82133	-12.7754	-1.09364		8.82133	-12.7982	-1.36318		8.82133	-12.8014	-1.40716		8.82133	-12.8026	-1.41445
	8.82383	-12.7734	-1.16448		8.82383	-12.7693	-1.0937		8.82383	-12.7929	-1.36322		8.82383	-12.7958	-1.40722		8.82383	-12.7979	-1.41451
	8.82633	-12.768	-1.16454		8.82633	-12.7644	-1.09376		8.82633	-12.7878	-1.36328		8.82633	-12.7917	-1.40729		8.82633	-12.7917	-1.41456
	8.828	-12.7653	-1.16457		8.828	-12.7608	-1.0938		8.828	-12.7837	-1.36332		8.828	-12.7872	-1.40732		8.828	-12.7889	-1.4146
	8.8305	-12.7598	-1.16461		8.8305	-12.7563	-1.09384		8.8305	-12.7793	-1.36338		8.8305	-12.7816	-1.40737		8.8305	-12.7841	-1.41465
	8.833	-12.7543	-1.16465		8.833	-12.7497	-1.09387		8.833	-12.7751	-1.36345		8.833	-12.7777	-1.40741		8.833	-12.7799	-1.4147
	8.83467	-12.7518	-1.16467		8.83467	-12.7475	-1.09388		8.83467	-12.772	-1.36349		8.83467	-12.7728	-1.40744		8.83467	-12.776	-1.41473
	8.83633	-12.7489	-1.16469		8.83633	-12.7447	-1.0939		8.83633	-12.7676	-1.36354		8.83633	-12.7711	-1.40746		8.83633	-12.772	-1.41477
	8.83883	-12.744	-1.16472		8.83883	-12.7395	-1.09394		8.83883	-12.7632	-1.36361		8.83883	-12.7645	-1.40748		8.83883	-12.768	-1.41481
	8.84133	-12.7388	-1.16474		8.84133	-12.7351	-1.09398		8.84133	-12.758	-1.36366		8.84133	-12.7595	-1.40752		8.84133	-12.7622	-1.41487
	8.843	-12.735	-1.16477		8.843	-12.7304	-1.09401		8.843	-12.7537	-1.3637		8.843	-12.7584	-1.40755		8.843	-12.7593	-1.41491
	8.84467	-12.731	-1.16479		8.84467	-12.7265	-1.09405		8.84467	-12.7517	-1.36372		8.84467	-12.7531	-1.40758		8.84467	-12.7558	-1.41495
	8.84717	-12.7271	-1.16484		8.84717	-12.7215	-1.09409		8.84717	-12.7458	-1.36376		8.84717	-12.7491	-1.40763		8.84717	-12.7512	-1.41501
	8.84967	-12.7217	-1.16488		8.84967	-12.7173	-1.09413		8.84967	-12.742	-1.3638		8.84967	-12.7446	-1.40769		8.84967	-12.7459	-1.41506
	8.85133	-12.718	-1.16492		8.85133	-12.7134	-1.09415		8.85133	-12.7375	-1.36382		8.85133	-12.7407	-1.40773		8.85133	-12.7425	-1.41509
	8.853	-12.7152	-1.16495		8.853	-12.7121	-1.09417		8.853	-12.7349	-1.36385		8.853	-12.7384	-1.40777		8.853	-12.7385	-1.41513
	8.8555	-12.7101	-1.16501		8.8555	-12.7062	-1.0942		8.8555	-12.7298	-1.3639		8.8555	-12.7316	-1.40783		8.8555	-12.7343	-1.41518
	8.858	-12.7046	-1.16507		8.858	-12.7003	-1.09423		8.858	-12.7267	-1.36396		8.858	-12.726	-1.40789		8.858	-12.7281	-1.41524
	8.85967	-12.7016	-1.16511		8.85967	-12.6985	-1.09425		8.85967	-12.7218	-1.36399		8.85967	-12.7247	-1.40793		8.85967	-12.7245	-1.41529
	8.86133	-12.6988	-1.16515		8.86133	-12.6938	-1.09428		8.86133	-12.7188	-1.36403		8.86133	-12.7204	-1.40796		8.86133	-12.7218	-1.41533
	8.86383	-12.6933	-1.1652		8.86383	-12.6894	-1.09433		8.86383	-12.7139	-1.36409		8.86383	-12.7166	-1.40801		8.86383	-12.7162	-1.4154
	8.86633	-12.6882	-1.16524		8.86633	-12.6848	-1.09438		8.86633	-12.708	-1.36415		8.86633	-12.7099	-1.40806		8.86633	-12.7115	-1.41546
	8.868	-12.6845	-1.16526		8.868	-12.6811	-1.09441		8.868	-12.7045	-1.3642		8.868	-12.7066	-1.4081		8.868	-12.7079	-1.4155
	8.8705	-12.6797	-1.16529		8.8705	-12.6757	-1.09445		8.8705	-12.6999	-1.36426		8.8705	-12.7023	-1.40815		8.8705	-12.7044	-1.41556
	8.873	-12.6755	-1.16533		8.873	-12.6704	-1.09448		8.873	-12.6938	-1.36431		8.873	-12.6976	-1.4082		8.873	-12.6991	-1.41561
	8.87467	-12.6712	-1.16536		8.87467	-12.6663	-1.0945		8.87467	-12.6911	-1.36434		8.87467	-12.6958	-1.40823		8.87467	-12.6966	-1.41564
	8.87633	-12.6686	-1.16539		8.87633	-12.6654	-1.09452		8.87633	-12.6868	-1.36437		8.87633	-12.6912	-1.40826		8.87633	-12.6941	-1.41568
	8.87883	-12.664	-1.16545		8.87883	-12.66	-1.09453		8.87883	-12.6827	-1.36439		8.87883	-12.6858	-1.4083		8.87883	-12.6884	-1.41574
	8.88133	-12.6589	-1.16551		8.88133	-12.6554	-1.09455		8.88133	-12.6773	-1.36441		8.88133	-12.6806	-1.40834		8.88133	-12.6825	-1.41579
	8.883	-12.6567	-1.16555		8.883	-12.652	-1.09457		8.883	-12.675	-1.36443		8.883	-12.6772	-1.40837		8.883	-12.679	-1.41582
	8.88467	-12.6521	-1.16559		8.88467	-12.6479	-1.09459		8.88467	-12.6708	-1.36444		8.88467	-12.6743	-1.4084		8.88467	-12.6756	-1.41586
	8.88717	-12.6468	-1.16565		8.88717	-12.6434	-1.09463		8.88717	-12.6669	-1.36449		8.88717	-12.6693	-1.40845		8.88717	-12.6702	-1.41591
	8.88967	-12.6411	-1.16571		8.88967	-12.6363	-1.09468		8.88967	-12.6612	-1.36454		8.88967	-12.6636	-1.40851		8.88967	-12.6651	-1.41596
	8.89133	-12.6378	-1.16574		8.89133	-12.6341	-1.09472		8.89133	-12.6577	-1.36458		8.89133	-12.6607	-1.40856		8.89133	-12.662	-1.41599
	8.893	-12.6346	-1.16577		8.893	-12.631	-1.09476		8.893	-12.6555	-1.36462		8.893	-12.6579	-1.40859		8.893	-12.6583	-1.41603
	8.8955	-12.63	-1.16583		8.8955	-12.626	-1.09482		8.8955	-12.6499	-1.36469		8.8955	-12.6535	-1.40864		8.8955	-12.6542	-1.41609
	8.898	-12.6251	-1.16589		8.898	-12.6207	-1.09487		8.898	-12.6445	-1.36476		8.898	-12.6482	-1.40868		8.898	-12.6481	-1.41615
	8.89967	-12.6212	-1.16593		8.89967	-12.6183	-1.09489		8.89967	-12.6407	-1.36479		8.89967	-12.6439	-1.40871		8.89967	-12.645	-1.4162
	8.90217	-12.6168	-1.16598		8.90217	-12.6135	-1.09492		8.90217	-12.6364	-1.36483		8.90217	-12.639	-1.40874		8.90217	-12.6404	-1.41626
	8.90467	-12.6126	-1.16603		8.90467	-12.6091	-1.09494		8.90467	-12.631	-1.36487		8.90467	-12.6343	-1.40878		8.90467	-12.6373	-1.41633
	8.90633	-12.6075	-1.16606		8.90633	-12.6053	-1.09495		8.90633	-12.6277	-1.36489		8.90633	-12.6305	-1.4088		8.90633	-12.6319	-1.41637
	8.908	-12.6056	-1.1661		8.908	-12.601	-1.09497		8.908	-12.6247	-1.36492		8.908	-12.6265	-1.40883		8.908	-12.6301	-1.41642
	8.9105	-12.6	-1.16614		8.9105	-12.5975	-1.09499		8.9105	-12.6194	-1.36496		8.9105	-12.6218	-1.40889		8.9105	-12.6239	-1.41649
	8.913	-12.5941	-1.16617		8.913	-12.5923	-1.09503		8.913	-12.6145	-1.365		8.913	-12.6172	-1.40894		8.913	-12.6203	-1.41656
	8.91467	-12.5919	-1.16619		8.91467	-12.5877	-1.09505		8.91467	-12.6117	-1.36504		8.91467	-12.6149	-1.40898		8.91467	-12.6162	-1.41659
	8.91633	-12.5894	-1.16622		8.91633	-12.5853	-1.09508		8.91633	-12.6071	-1.36508		8.91633	-12.6109	-1.40901		8.91633	-12.613	-1.41663
	8.91883	-12.5833	-1.16627		8.91883	-12.5798	-1.09513		8.91883	-12.6026	-1.36514		8.91883	-12.6069	-1.40905		8.91883	-12.6076	-1.41668
	8.92133	-12.5792	-1.16632		8.92133	-12.5741	-1.09518		8.92133	-12.598	-1.3652		8.92133	-12.602	-1.40909		8.92133	-12.6026	-1.41673
	8.923	-12.5754	-1.16636		8.923	-12.5711	-1.09521		8.923	-12.5936	-1.36524		8.923	-12.597	-1.40911		8.923	-12.5997	-1.41675
	8.92467	-12.5724	-1.16639		8.92467	-12.5684	-1.09524		8.92467	-12.5907	-1.36528		8.92467	-12.5935	-1.40914		8.92467	-12.5959	-1.41678
	8.92717	-12.5672	-1.16643		8.92717	-12.5629	-1.09528		8.92717	-12.5867	-1.36532		8.92717	-12.5889	-1.4092		8.92717	-12.5909	-1.41683
	8.92967	-12.5624	-1.16647		8.92967	-12.5583	-1.09532		8.92967	-12.5821	-1.36536		8.92967	-12.5847	-1.40927		8.92967	-12.5869	-1.41689
	8.93133	-12.5579	-1.16649		8.93133	-12.5545	-1.09534		8.93133	-12.579	-1.36538		8.93133	-12.5812	-1.40932		8.93133	-12.5824	-1.41694
	8.933	-12.5556	-1.16652		8.933	-12.5515	-1.09536		8.933	-12.5749	-1.3654		8.933	-12.578	-1.40935		8.933	-12.5783	-1.41698
	8.9355	-12.5504	-1.16658		8.9355	-12.5458	-1.09538		8.9355	-12.5702	-1.36544		8.9355	-12.5735	-1.40941		8.9355	-12.5746	-1.41704
	8.938	-12.5458	-1.16662		8.938	-12.5418	-1.0954		8.938	-12.5655	-1.36549		8.938	-12.5684	-1.40946		8.938	-12.5695	-1.4171
	8.93967	-12.541	-1.16665		8.93967	-12.5392	-1.09542		8.93967	-12.5621	-1.36551		8.93967	-12.5647	-1.40948		8.93967	-12.5661	-1.41713
	8.94217	-12.5376	-1.16668		8.94217	-12.5323	-1.09546		8.94217	-12.5558	-1.36556		8.94217	-12.5584	-1.4095		8.94217	-12.5603	-1.41718
	8.94467	-12.5312	-1.16672		8.94467	-12.5284	-1.0955		8.94467	-12.5503	-1.36562		8.94467	-12.5546	-1.40953		8.94467	-12.5555	-1.41723
	8.94633	-12.5291	-1.16674		8.94633	-12.5253	-1.09553		8.94633	-12.5469	-1.36566		8.94633	-12.5519	-1.40955		8.94633	-12.5517	-1.41726
	8.948	-12.5247	-1.16675		8.948	-12.5225	-1.09555		8.948	-12.5465	-1.3657		8.948	-12.548	-1.40958		8.948	-12.5498	-1.41729
	8.9505	-12.5203	-1.1668		8.9505	-12.5165	-1.0956		8.9505	-12.5399	-1.36577		8.9505	-12.5431	-1.40963		8.9505	-12.5445	-1.41735
	8.953	-12.5151	-1.16685		8.953	-12.511	-1.09563		8.953	-12.535	-1.36582		8.953	-12.5383	-1.40969		8.953	-12.539	-1.41742
	8.95467	-12.5111	-1.16688		8.95467	-12.5081	-1.09566		8.95467	-12.5325	-1.36585		8.95467	-12.5345	-1.40973		8.95467	-12.5358	-1.41747
	8.95633	-12.5092	-1.16691		8.95633	-12.5043	-1.09568		8.95633	-12.529	-1.36588		8.95633	-12.5312	-1.40977		8.95633	-12.5332	-1.41752
	8.95883	-12.5033	-1.16695		8.95883	-12.4995	-1.09572		8.95883	-12.5235	-1.36591		8.95883	-12.5247	-1.40983		8.95883	-12.5282	-1.41758
	8.96133	-12.4978	-1.167		8.96133	-12.4943	-1.09576		8.96133	-12.5203	-1.36595		8.96133	-12.5199	-1.40988		8.96133	-12.5235	-1.41763
	8.963	-12.4957	-1.16702		8.963	-12.4921	-1.09579		8.963	-12.5161	-1.36599		8.963	-12.5175	-1.40992		8.963	-12.5205	-1.41766
	8.96467	-12.4921	-1.16705		8.96467	-12.488	-1.09582		8.96467	-12.5115	-1.36603		8.96467	-12.5144	-1.40996		8.96467	-12.516	-1.41769
	8.96717	-12.4864	-1.16709		8.96717	-12.4838	-1.09587		8.96717	-12.5067	-1.36609		8.96717	-12.5089	-1.41003		8.96717	-12.5105	-1.41774
	8.96967	-12.4819	-1.16713		8.96967	-12.4776	-1.09591		8.96967	-12.5007	-1.36616		8.96967	-12.5044	-1.4101		8.96967	-12.5053	-1.41778
	8.97133	-12.4774	-1.16716		8.97133	-12.4751	-1.09593		8.97133	-12.4975	-1.3662		8.97133	-12.4997	-1.41014		8.97133	-12.5027	-1.41782
	8.973	-12.4758	-1.1672		8.973	-12.4716	-1.09596		8.973	-12.4938	-1.36624		8.973	-12.4983	-1.41018		8.973	-12.4985	-1.41787
	8.9755	-12.47	-1.16725		8.9755	-12.4652	-1.09601		8.9755	-12.4901	-1.36628		8.9755	-12.4934	-1.41023		8.9755	-12.4944	-1.41794
	8.978	-12.4644	-1.16729		8.978	-12.461	-1.09606		8.978	-12.4854	-1.36633		8.978	-12.4881	-1.41025		8.978	-12.4893	-1.41801
	8.97967	-12.4618	-1.16733		8.97967	-12.4583	-1.09609		8.97967	-12.4817	-1.36636		8.97967	-12.4855	-1.41027		8.97967	-12.4863	-1.41805
	8.98217	-12.4564	-1.16738		8.98217	-12.4523	-1.09614		8.98217	-12.4761	-1.36641		8.98217	-12.4803	-1.4103		8.98217	-12.4815	-1.41811
	8.98467	-12.4524	-1.16743		8.98467	-12.4489	-1.09619		8.98467	-12.4715	-1.36646		8.98467	-12.4743	-1.41033		8.98467	-12.4758	-1.41816
	8.98633	-12.4483	-1.16746		8.98633	-12.4452	-1.09621		8.98633	-12.4685	-1.36649		8.98633	-12.4707	-1.41036		8.98633	-12.474	-1.4182
	8.988	-12.4459	-1.1675		8.988	-12.4434	-1.09624		8.988	-12.4651	-1.36652		8.988	-12.4673	-1.41039		8.988	-12.4707	-1.41823
	8.9905	-12.441	-1.16755		8.9905	-12.4365	-1.09628		8.9905	-12.4593	-1.36656		8.9905	-12.4626	-1.41044		8.9905	-12.4649	-1.41828
	8.993	-12.4371	-1.1676		8.993	-12.4321	-1.09632		8.993	-12.453	-1.36661		8.993	-12.4576	-1.4105		8.993	-12.4594	-1.41833
	8.99467	-12.4322	-1.16763		8.99467	-12.4287	-1.09634		8.99467	-12.4508	-1.36664		8.99467	-12.4547	-1.41055		8.99467	-12.4563	-1.41837
	8.99633	-12.4293	-1.16766		8.99633	-12.4244	-1.09637		8.99633	-12.4505	-1.36667		8.99633	-12.4516	-1.41059		8.99633	-12.4533	-1.41842
	8.99883	-12.4239	-1.16771		8.99883	-12.4205	-1.09642		8.99883	-12.4437	-1.36673		8.99883	-12.4453	-1.41067		8.99883	-12.4484	-1.41848
	9.00133	-12.4198	-1.16776		9.00133	-12.4145	-1.09646		9.00133	-12.4385	-1.36681		9.00133	-12.441	-1.41074		9.00133	-12.4428	-1.41855
	9.003	-12.415	-1.16778		9.003	-12.4113	-1.09648		9.003	-12.4355	-1.36686		9.003	-12.4368	-1.41078		9.003	-12.4386	-1.4186
	9.00467	-12.4109	-1.16781		9.00467	-12.4084	-1.09651		9.00467	-12.4322	-1.36691		9.00467	-12.4332	-1.41083		9.00467	-12.4371	-1.41864
	9.00717	-12.4062	-1.16785		9.00717	-12.4038	-1.09655		9.00717	-12.4277	-1.36697		9.00717	-12.4287	-1.41088		9.00717	-12.4315	-1.41871
	9.00967	-12.4011	-1.1679		9.00967	-12.3984	-1.09659		9.00967	-12.4221	-1.36703		9.00967	-12.4245	-1.41091		9.00967	-12.4265	-1.41879
	9.01133	-12.397	-1.16792		9.01133	-12.3946	-1.09661		9.01133	-12.4183	-1.36707		9.01133	-12.4204	-1.41093		9.01133	-12.4225	-1.41885
	9.01383	-12.3936	-1.16796		9.01383	-12.3895	-1.09665		9.01383	-12.4135	-1.36712		9.01383	-12.4168	-1.41096		9.01383	-12.4173	-1.41893
	9.01633	-12.3882	-1.168		9.01633	-12.3833	-1.09668		9.01633	-12.4095	-1.36715		9.01633	-12.4125	-1.411		9.01633	-12.4133	-1.41901
	9.018	-12.3853	-1.16803		9.018	-12.3808	-1.09671		9.018	-12.4057	-1.36718		9.018	-12.4086	-1.41104		9.018	-12.4091	-1.41905
	9.01967	-12.3841	-1.16806		9.01967	-12.3775	-1.09674		9.01967	-12.4015	-1.36721		9.01967	-12.4057	-1.41107		9.01967	-12.4049	-1.41909
	9.02217	-12.3778	-1.16812		9.02217	-12.3719	-1.09677		9.02217	-12.3973	-1.36726		9.02217	-12.4	-1.41114		9.02217	-12.3999	-1.41914
	9.02467	-12.3714	-1.16817		9.02467	-12.3673	-1.0968		9.02467	-12.3918	-1.36732		9.02467	-12.395	-1.41119		9.02467	-12.3958	-1.41918
	9.02633	-12.3675	-1.16821		9.02633	-12.3645	-1.09683		9.02633	-12.3885	-1.36735		9.02633	-12.3917	-1.41123		9.02633	-12.3915	-1.41921
	9.028	-12.3645	-1.16823		9.028	-12.36	-1.09687		9.028	-12.3835	-1.36738		9.028	-12.3869	-1.41126		9.028	-12.389	-1.41924
	9.0305	-12.3604	-1.16827		9.0305	-12.3584	-1.09691		9.0305	-12.3786	-1.36742		9.0305	-12.3823	-1.4113		9.0305	-12.3848	-1.41928
	9.033	-12.3556	-1.16831		9.033	-12.3522	-1.09694		9.033	-12.3736	-1.36745		9.033	-12.3782	-1.41134		9.033	-12.3795	-1.41932
	9.03467	-12.3518	-1.16834		9.03467	-12.3488	-1.09697		9.03467	-12.3711	-1.36748		9.03467	-12.3747	-1.41137		9.03467	-12.3769	-1.41936
	9.03633	-12.3486	-1.16837		9.03633	-12.3452	-1.09699		9.03633	-12.3677	-1.3675		9.03633	-12.3714	-1.41139		9.03633	-12.3746	-1.41939
	9.03883	-12.3442	-1.16842		9.03883	-12.3404	-1.09703		9.03883	-12.3634	-1.36755		9.03883	-12.3666	-1.41143		9.03883	-12.3679	-1.41945
	9.04133	-12.3394	-1.16848		9.04133	-12.3344	-1.09707		9.04133	-12.358	-1.3676		9.04133	-12.3609	-1.41147		9.04133	-12.3625	-1.41952
	9.043	-12.3349	-1.16853		9.043	-12.3306	-1.09709		9.043	-12.3546	-1.36763		9.043	-12.3588	-1.41151		9.043	-12.3588	-1.41956
	9.04467	-12.3317	-1.16858		9.04467	-12.3281	-1.09712		9.04467	-12.353	-1.36766		9.04467	-12.3547	-1.41154		9.04467	-12.3566	-1.41961
	9.04717	-12.3269	-1.16863		9.04717	-12.3226	-1.09716		9.04717	-12.3479	-1.36771		9.04717	-12.3493	-1.41159		9.04717	-12.3504	-1.41968
[truncated: 16,988 more rows]

## Sheet: Heat flow - Ash
	Species:	Ash			Species:	Ash			Species:	Ash			Species:	Ash			Species:	Ash
	Rep.	1			Rep.	2			Rep.	3			Rep.	4			Rep.	5
	Time (min)	Temperature (°C)	Heat Flow (mW)		Time (min)	Temperature (°C)	Heat Flow (mW)		Time (min)	Temperature (°C)	Heat Flow (mW)		Time (min)	Temperature (°C)	Heat Flow (mW)		Time (min)	Temperature (°C)	Heat Flow (mW)
	4.84133	-20.0045	-0.0164126		4.84133	-20.0069	-0.0515296		4.84133	-20.0036	-0.0132196		4.84133	-20.0074	-0.031885		4.84133	-20.0085	-0.0334319
	4.84383	-20.0046	-0.0164765		4.84383	-20.0082	-0.0515804		4.84383	-20.0044	-0.0133045		4.84383	-20.0061	-0.0319605		4.84383	-20.0074	-0.0335077
	4.84633	-20.003	-0.016542		4.84633	-20.008	-0.0516383		4.84633	-20.0037	-0.0133839		4.84633	-20.0056	-0.0320353		4.84633	-20.0084	-0.0335811
	4.848	-20.0037	-0.0165872		4.848	-20.0083	-0.0516778		4.848	-20.0034	-0.0134349		4.848	-20.007	-0.032085		4.848	-20.0092	-0.0336299
	4.8505	-20.0035	-0.0166559		4.8505	-20.0088	-0.0517391		4.8505	-20.004	-0.0135097		4.8505	-20.0062	-0.0321564		4.8505	-20.0077	-0.0337024
	4.853	-20.0047	-0.0167215		4.853	-20.0087	-0.0517988		4.853	-20.0033	-0.0135851		4.853	-20.0077	-0.0322304		4.853	-20.0072	-0.0337749
	4.85467	-20.0041	-0.0167617		4.85467	-20.0096	-0.0518368		4.85467	-20.0039	-0.0136315		4.85467	-20.0069	-0.0322781		4.85467	-20.0082	-0.0338248
	4.85633	-20.0034	-0.0168037		4.85633	-20.0099	-0.0518754		4.85633	-20.004	-0.0136837		4.85633	-20.0068	-0.0323252		4.85633	-20.0082	-0.0338756
	4.85883	-20.0048	-0.0168702		4.85883	-20.0081	-0.0519309		4.85883	-20.0023	-0.0137637		4.85883	-20.0073	-0.0323989		4.85883	-20.0074	-0.0339483
	4.86133	-20.0059	-0.0169372		4.86133	-20.008	-0.0519832		4.86133	-20.0036	-0.0138457		4.86133	-20.0068	-0.0324727		4.86133	-20.0077	-0.0340218
	4.863	-20.0042	-0.0169814		4.863	-20.0076	-0.052018		4.863	-20.0029	-0.0139008		4.863	-20.0063	-0.0325221		4.863	-20.0074	-0.0340749
	4.86467	-20.0041	-0.0170322		4.86467	-20.0069	-0.0520525		4.86467	-20.0015	-0.0139508		4.86467	-20.0056	-0.0325706		4.86467	-20.0071	-0.0341285
	4.86717	-20.0042	-0.017104		4.86717	-20.0081	-0.0521095		4.86717	-20.0043	-0.0140222		4.86717	-20.0054	-0.0326437		4.86717	-20.0078	-0.0342038
	4.86967	-20.0042	-0.0171765		4.86967	-20.0081	-0.0521668		4.86967	-20.003	-0.0140896		4.86967	-20.0066	-0.0327153		4.86967	-20.0061	-0.0342856
	4.87133	-20.0043	-0.0172218		4.87133	-20.0085	-0.0522058		4.87133	-20.0022	-0.0141333		4.87133	-20.0066	-0.0327598		4.87133	-20.0087	-0.0343401
	4.873	-20.0032	-0.0172637		4.873	-20.0083	-0.0522448		4.873	-20.0033	-0.0141728		4.873	-20.0056	-0.0328077		4.873	-20.0076	-0.0343931
	4.8755	-20.0045	-0.0173244		4.8755	-20.0081	-0.0523045		4.8755	-20.0032	-0.0142412		4.8755	-20.006	-0.0328761		4.8755	-20.0084	-0.0344681
	4.878	-20.0035	-0.0173861		4.878	-20.0068	-0.0523596		4.878	-20.0034	-0.0143109		4.878	-20.0063	-0.0329475		4.878	-20.0079	-0.0345428
	4.87967	-20.0036	-0.0174234		4.87967	-20.0073	-0.0523938		4.87967	-20.0041	-0.0143563		4.87967	-20.0067	-0.0329943		4.87967	-20.0084	-0.0345942
	4.88217	-20.0045	-0.0174815		4.88217	-20.0074	-0.0524437		4.88217	-20.004	-0.0144328		4.88217	-20.0054	-0.0330671		4.88217	-20.008	-0.0346713
	4.88467	-20.0035	-0.0175478		4.88467	-20.0084	-0.052488		4.88467	-20.0032	-0.014508		4.88467	-20.0063	-0.0331422		4.88467	-20.0088	-0.0347496
	4.88633	-20.0034	-0.0175943		4.88633	-20.0097	-0.0525181		4.88633	-20.0048	-0.014557		4.88633	-20.0066	-0.033191		4.88633	-20.0069	-0.0348066
	4.888	-20.0044	-0.0176435		4.888	-20.0099	-0.052553		4.888	-20.004	-0.0146052		4.888	-20.0057	-0.0332375		4.888	-20.0071	-0.0348644
	4.8905	-20.0043	-0.0177194		4.8905	-20.0096	-0.0526146		4.8905	-20.0035	-0.014678		4.8905	-20.0066	-0.0333073		4.8905	-20.0081	-0.0349436
	4.893	-20.0051	-0.0177914		4.893	-20.0105	-0.0526773		4.893	-20.0032	-0.0147554		4.893	-20.0064	-0.0333721		4.893	-20.0083	-0.0350243
	4.89467	-20.0045	-0.017838		4.89467	-20.0087	-0.0527191		4.89467	-20.0033	-0.0148086		4.89467	-20.0076	-0.0334116		4.89467	-20.0087	-0.0350785
	4.89633	-20.005	-0.0178815		4.89633	-20.0082	-0.0527576		4.89633	-20.0024	-0.0148618		4.89633	-20.0064	-0.0334561		4.89633	-20.0073	-0.0351309
	4.89883	-20.0046	-0.0179342		4.89883	-20.0072	-0.0528119		4.89883	-20.0028	-0.0149366		4.89883	-20.0072	-0.0335194		4.89883	-20.0077	-0.0352121
	4.90133	-20.0039	-0.0179868		4.90133	-20.0078	-0.0528629		4.90133	-20.0017	-0.0150064		4.90133	-20.0071	-0.0335834		4.90133	-20.0078	-0.0352989
	4.903	-20.0032	-0.0180244		4.903	-20.0072	-0.0528941		4.903	-20.0023	-0.0150481		4.903	-20.0053	-0.0336299		4.903	-20.0077	-0.0353586
	4.90467	-20.0034	-0.018069		4.90467	-20.007	-0.0529269		4.90467	-20.0038	-0.0150904		4.90467	-20.005	-0.0336759		4.90467	-20.0087	-0.0354153
	4.90717	-20.0033	-0.0181399		4.90717	-20.0092	-0.0529772		4.90717	-20.0037	-0.0151533		4.90717	-20.0055	-0.0337458		4.90717	-20.0069	-0.0354981
	4.90967	-20.0033	-0.0182137		4.90967	-20.009	-0.0530337		4.90967	-20.0032	-0.0152196		4.90967	-20.0058	-0.033815		4.90967	-20.008	-0.0355801
	4.91133	-20.0032	-0.0182632		4.91133	-20.0082	-0.0530743		4.91133	-20.0033	-0.0152676		4.91133	-20.0063	-0.0338638		4.91133	-20.009	-0.0356373
	4.913	-20.0039	-0.0183126		4.913	-20.0079	-0.0531143		4.913	-20.0036	-0.0153228		4.913	-20.0065	-0.0339118		4.913	-20.0074	-0.0356973
	4.9155	-20.0048	-0.0183861		4.9155	-20.0094	-0.0531737		4.9155	-20.0047	-0.0154042		4.9155	-20.0067	-0.0339881		4.9155	-20.0079	-0.0357831
	4.918	-20.0046	-0.0184585		4.918	-20.0098	-0.0532321		4.918	-20.0036	-0.0154842		4.918	-20.0079	-0.0340615		4.918	-20.0097	-0.0358689
	4.91967	-20.0047	-0.0185075		4.91967	-20.0075	-0.0532697		4.91967	-20.0048	-0.0155344		4.91967	-20.0088	-0.0341084		4.91967	-20.0093	-0.0359289
	4.92217	-20.0047	-0.0185806		4.92217	-20.008	-0.0533242		4.92217	-20.0044	-0.0156077		4.92217	-20.0078	-0.0341764		4.92217	-20.008	-0.0360194
	4.92467	-20.0047	-0.0186485		4.92467	-20.0085	-0.0533753		4.92467	-20.0047	-0.0156797		4.92467	-20.0065	-0.0342416		4.92467	-20.0097	-0.0361073
	4.92633	-20.004	-0.0186931		4.92633	-20.009	-0.0534064		4.92633	-20.0036	-0.0157276		4.92633	-20.007	-0.0342858		4.92633	-20.008	-0.0361612
	4.928	-20.004	-0.0187354		4.928	-20.0076	-0.0534394		4.928	-20.0037	-0.0157756		4.928	-20.006	-0.0343295		4.928	-20.0081	-0.0362102
	4.9305	-20.0053	-0.0187996		4.9305	-20.0082	-0.0534934		4.9305	-20.0024	-0.0158433		4.9305	-20.0064	-0.0343929		4.9305	-20.0084	-0.0362819
	4.933	-20.0049	-0.0188651		4.933	-20.0087	-0.0535462		4.933	-20.0023	-0.0159174		4.933	-20.0075	-0.0344622		4.933	-20.0084	-0.0363571
	4.93467	-20.0036	-0.0189109		4.93467	-20.0097	-0.053581		4.93467	-20.0017	-0.015969		4.93467	-20.0067	-0.0345075		4.93467	-20.0085	-0.0364089
	4.93633	-20.0051	-0.0189581		4.93633	-20.0081	-0.053612		4.93633	-20.0027	-0.0160198		4.93633	-20.0056	-0.0345556		4.93633	-20.008	-0.0364587
	4.93883	-20.0039	-0.0190274		4.93883	-20.0092	-0.0536539		4.93883	-20.0032	-0.0160888		4.93883	-20.0064	-0.0346221		4.93883	-20.0072	-0.0365351
	4.94133	-20.0047	-0.0190966		4.94133	-20.0094	-0.0536955		4.94133	-20.0026	-0.0161587		4.94133	-20.0063	-0.0346856		4.94133	-20.009	-0.0366115
	4.943	-20.0045	-0.0191437		4.943	-20.008	-0.0537248		4.943	-20.0047	-0.0161994		4.943	-20.0068	-0.0347277		4.943	-20.0073	-0.0366623
	4.94467	-20.0036	-0.0191909		4.94467	-20.0095	-0.053753		4.94467	-20.0024	-0.0162431		4.94467	-20.005	-0.034767		4.94467	-20.0084	-0.0367143
	4.94717	-20.0058	-0.0192529		4.94717	-20.0082	-0.0537995		4.94717	-20.0041	-0.0163045		4.94717	-20.0059	-0.0348223		4.94717	-20.0082	-0.0367897
	4.94967	-20.0042	-0.0193132		4.94967	-20.0084	-0.0538517		4.94967	-20.0034	-0.0163635		4.94967	-20.0068	-0.0348716		4.94967	-20.0063	-0.03687
	4.95133	-20.0042	-0.0193529		4.95133	-20.0086	-0.0538867		4.95133	-20.0051	-0.0164065		4.95133	-20.0068	-0.0349102		4.95133	-20.0081	-0.0369246
	4.953	-20.0038	-0.0193946		4.953	-20.0084	-0.0539259		4.953	-20.0034	-0.0164526		4.953	-20.007	-0.0349479		4.953	-20.0082	-0.0369813
	4.9555	-20.0042	-0.0194573		4.9555	-20.009	-0.0539811		4.9555	-20.0026	-0.0165223		4.9555	-20.0066	-0.0350103		4.9555	-20.0086	-0.0370739
	4.958	-20.0041	-0.0195213		4.958	-20.0087	-0.0540338		4.958	-20.0036	-0.0165939		4.958	-20.0062	-0.0350734		4.958	-20.0098	-0.0371682
	4.95967	-20.0035	-0.019567		4.95967	-20.0089	-0.0540699		4.95967	-20.003	-0.0166404		4.95967	-20.0049	-0.0351188		4.95967	-20.0077	-0.0372265
	4.96217	-20.0038	-0.0196372		4.96217	-20.0087	-0.0541212		4.96217	-20.0044	-0.0167101		4.96217	-20.0062	-0.0351881		4.96217	-20.0084	-0.0373126
	4.96467	-20.0048	-0.0197026		4.96467	-20.0087	-0.0541683		4.96467	-20.0043	-0.0167883		4.96467	-20.007	-0.0352536		4.96467	-20.0095	-0.0373944
	4.96633	-20.0029	-0.0197439		4.96633	-20.0087	-0.0541993		4.96633	-20.0026	-0.0168436		4.96633	-20.0062	-0.0352953		4.96633	-20.0079	-0.0374498
	4.968	-20.0034	-0.0197869		4.968	-20.0089	-0.0542331		4.968	-20.0049	-0.0168979		4.968	-20.007	-0.0353343		4.968	-20.0086	-0.0375037
	4.9705	-20.004	-0.0198508		4.9705	-20.0084	-0.054286		4.9705	-20.0024	-0.0169797		4.9705	-20.0057	-0.0353959		4.9705	-20.0083	-0.0375833
	4.973	-20.0046	-0.0199132		4.973	-20.0085	-0.0543373		4.973	-20.0029	-0.0170611		4.973	-20.0078	-0.0354617		4.973	-20.008	-0.0376633
	4.97467	-20.0047	-0.0199554		4.97467	-20.0089	-0.0543728		4.97467	-20.0021	-0.0171206		4.97467	-20.0073	-0.035504		4.97467	-20.0093	-0.0377171
	4.97633	-20.0048	-0.0199982		4.97633	-20.0089	-0.0544094		4.97633	-20.0035	-0.0171751		4.97633	-20.0069	-0.0355452		4.97633	-20.0069	-0.0377715
	4.97883	-20.0042	-0.0200612		4.97883	-20.0085	-0.0544692		4.97883	-20.0028	-0.0172525		4.97883	-20.0066	-0.0356035		4.97883	-20.0079	-0.0378572
	4.98133	-20.006	-0.0201243		4.98133	-20.0088	-0.0545239		4.98133	-20.004	-0.0173274		4.98133	-20.0076	-0.0356652		4.98133	-20.0079	-0.0379461
	4.983	-20.0051	-0.020164		4.983	-20.009	-0.0545571		4.983	-20.0028	-0.017376		4.983	-20.0066	-0.0357091		4.983	-20.0071	-0.0380006
	4.98467	-20.0052	-0.0202043		4.98467	-20.008	-0.0545878		4.98467	-20.0045	-0.017423		4.98467	-20.007	-0.0357505		4.98467	-20.0084	-0.038053
	4.98717	-20.0055	-0.0202598		4.98717	-20.0085	-0.0546351		4.98717	-20.0043	-0.0174934		4.98717	-20.007	-0.0358108		4.98717	-20.0079	-0.038136
	4.98967	-20.0054	-0.0203154		4.98967	-20.0077	-0.0546799		4.98967	-20.004	-0.0175607		4.98967	-20.0064	-0.035871		4.98967	-20.0067	-0.0382166
	4.99133	-20.0041	-0.020359		4.99133	-20.0078	-0.0547057		4.99133	-20.0034	-0.0176057		4.99133	-20.0067	-0.0359161		4.99133	-20.0105	-0.0382709
	4.99383	-20.0042	-0.0204284		4.99383	-20.009	-0.054747		4.99383	-20.0038	-0.0176769		4.99383	-20.0069	-0.0359871		4.99383	-20.0093	-0.0383523
	4.99633	-20.0032	-0.0205004		4.99633	-20.0088	-0.0547921		4.99633	-20.0031	-0.0177502		4.99633	-20.0063	-0.0360565		4.99633	-20.0084	-0.0384366
	4.998	-20.0036	-0.0205494		4.998	-20.0089	-0.0548233		4.998	-20.0043	-0.0177964		4.998	-20.0064	-0.0361013		4.998	-20.01	-0.0384917
	4.99967	-20.0034	-0.0205989		4.99967	-20.0102	-0.0548536		4.99967	-20.0034	-0.0178418		4.99967	-20.0068	-0.036145		4.99967	-20.0077	-0.0385466
	5.00217	-20.0037	-0.0206714		5.00217	-20.0092	-0.0549044		5.00217	-20.0047	-0.0179092		5.00217	-20.0071	-0.0362122		5.00217	-20.0087	-0.0386293
	5.00467	-20.0048	-0.0207432		5.00467	-20.0096	-0.0549578		5.00467	-20.0043	-0.0179781		5.00467	-20.0071	-0.0362749		5.00467	-20.0087	-0.038707
	5.00633	-20.0052	-0.0207899		5.00633	-20.0088	-0.0549913		5.00633	-20.0046	-0.0180273		5.00633	-20.0068	-0.0363164		5.00633	-20.0081	-0.0387538
	5.008	-20.0048	-0.0208374		5.008	-20.0078	-0.055021		5.008	-20.0023	-0.0180731		5.008	-20.0067	-0.036358		5.008	-20.0102	-0.0388045
	5.0105	-20.0055	-0.020914		5.0105	-20.0081	-0.0550685		5.0105	-20.0033	-0.018139		5.0105	-20.0068	-0.0364234		5.0105	-20.0081	-0.0388817
	5.013	-20.0043	-0.0209898		5.013	-20.0082	-0.0551147		5.013	-20.0031	-0.0182056		5.013	-20.0058	-0.0364805		5.013	-20.0074	-0.0389582
	5.01467	-20.0037	-0.0210419		5.01467	-20.0082	-0.0551442		5.01467	-20.0026	-0.0182521		5.01467	-20.0057	-0.0365178		5.01467	-20.008	-0.0390087
	5.01633	-20.0036	-0.0210944		5.01633	-20.0099	-0.0551733		5.01633	-20.0045	-0.0182965		5.01633	-20.0063	-0.0365562		5.01633	-20.0054	-0.0390558
	5.01883	-20.0043	-0.0211717		5.01883	-20.0091	-0.0552145		5.01883	-20.0038	-0.0183679		5.01883	-20.0062	-0.0366083		5.01883	-20.0085	-0.039125
	5.02133	-20.0033	-0.0212463		5.02133	-20.0093	-0.055254		5.02133	-20.0045	-0.0184382		5.02133	-20.0071	-0.0366586		5.02133	-20.0097	-0.0392003
	5.023	-20.0036	-0.0212925		5.023	-20.007	-0.0552743		5.023	-20.005	-0.0184885		5.023	-20.0056	-0.0366959		5.023	-20.0075	-0.0392494
	5.02467	-20.0035	-0.0213382		5.02467	-20.0087	-0.0552934		5.02467	-20.0039	-0.0185409		5.02467	-20.0058	-0.0367362		5.02467	-20.0102	-0.0393013
	5.02717	-20.0041	-0.0214118		5.02717	-20.0077	-0.0553227		5.02717	-20.0029	-0.0186204		5.02717	-20.0068	-0.0367987		5.02717	-20.0097	-0.0393838
	5.02967	-20.0039	-0.0214857		5.02967	-20.0085	-0.0553503		5.02967	-20.0018	-0.0187022		5.02967	-20.0067	-0.0368661		5.02967	-20.0095	-0.0394671
	5.03133	-20.0033	-0.0215403		5.03133	-20.0082	-0.0553674		5.03133	-20.0026	-0.0187572		5.03133	-20.0062	-0.0369071		5.03133	-20.0108	-0.0395251
	5.03383	-20.0053	-0.0216236		5.03383	-20.0079	-0.0553943		5.03383	-20.0031	-0.0188372		5.03383	-20.0055	-0.0369691		5.03383	-20.0085	-0.0396149
	5.03633	-20.0068	-0.0217023		5.03633	-20.0084	-0.0554261		5.03633	-20.0023	-0.0189242		5.03633	-20.0043	-0.0370295		5.03633	-20.0068	-0.0397078
	5.038	-20.006	-0.0217528		5.038	-20.0062	-0.0554475		5.038	-20.0026	-0.0189835		5.038	-20.0055	-0.0370649		5.038	-20.0085	-0.0397715
	5.03967	-20.0044	-0.0218109		5.03967	-20.0074	-0.0554704		5.03967	-20.0061	-0.0190447		5.03967	-20.0054	-0.0370972		5.03967	-20.006	-0.0398396
	5.04217	-20.003	-0.0219045		5.04217	-20.0073	-0.0555051		5.04217	-20.0034	-0.0191498		5.04217	-20.0052	-0.0371465		5.04217	-20.0072	-0.039941
	5.04467	-20.0041	-0.0220073		5.04467	-20.0058	-0.0555399		5.04467	-20.004	-0.0192606		5.04467	-20.0052	-0.0371995		5.04467	-20.0084	-0.040056
	5.04633	-20.0036	-0.0220778		5.04633	-20.0068	-0.0555628		5.04633	-20.0046	-0.019344		5.04633	-20.0049	-0.037238		5.04633	-20.0062	-0.0401452
	5.048	-20.0022	-0.0221687		5.048	-20.0069	-0.0555857		5.048	-20.0042	-0.0194595		5.048	-20.0043	-0.0372792		5.048	-20.0103	-0.0402677
	5.0505	-20.0025	-0.0223393		5.0505	-20.0072	-0.0556152		5.0505	-20.0044	-0.019723		5.0505	-20.0049	-0.0373426		5.0505	-20.0077	-0.0405432
	5.053	-20.0021	-0.0225646		5.053	-20.0059	-0.0556374		5.053	-20.0046	-0.0201761		5.053	-20.0043	-0.0374099		5.053	-20.0069	-0.0409009
	5.05467	-20.0027	-0.0227679		5.05467	-20.0075	-0.0556514		5.05467	-20.0026	-0.0206461		5.05467	-20.0047	-0.0374557		5.05467	-20.0095	-0.0411985
	5.05633	-20.0043	-0.0230297		5.05633	-20.0072	-0.0556668		5.05633	-20.0031	-0.0212168		5.05633	-20.0054	-0.0375021		5.05633	-20.0077	-0.0416364
	5.05883	-20.0036	-0.0235885		5.05883	-20.0062	-0.0556895		5.05883	-20.0028	-0.0223953		5.05883	-20.0047	-0.0375766		5.05883	-20.0083	-0.0426107
	5.06133	-20.0031	-0.0243493		5.06133	-20.0044	-0.0557095		5.06133	-20.0041	-0.024273		5.06133	-20.0038	-0.0376546		5.06133	-20.0077	-0.0438555
	5.063	-20.0027	-0.0250454		5.063	-20.0047	-0.0557207		5.063	-20.003	-0.0259217		5.063	-20.0042	-0.037713		5.063	-20.0062	-0.0450708
	5.06467	-20.0019	-0.0259115		5.06467	-20.0029	-0.0557355		5.06467	-20.0028	-0.0278697		5.06467	-20.0033	-0.0377744		5.06467	-20.0081	-0.0466064
	5.06717	-20.0021	-0.0277734		5.06717	-20.0028	-0.0557549		5.06717	-20.0041	-0.0315183		5.06717	-20.0022	-0.0378733		5.06717	-20.0065	-0.0496251
	5.06967	-20.0021	-0.0303622		5.06967	-20.0027	-0.0557749		5.06967	-20.0013	-0.0360985		5.06967	-20.002	-0.0380106		5.06967	-20.005	-0.0530672
	5.07133	-20.0025	-0.0326385		5.07133	-20.0018	-0.0557873		5.07133	-20.0029	-0.039847		5.07133	-20.0006	-0.038178		5.07133	-20.0066	-0.0559423
	5.07383	-20.0005	-0.03701		5.07383	-20.0004	-0.0558155		5.07383	-20.0018	-0.0474828		5.07383	-20.0013	-0.0384936		5.07383	-20.0055	-0.0613566
	5.07633	-20.0015	-0.0428299		5.07633	-19.9991	-0.0558515		5.07633	-20.0014	-0.0563878		5.07633	-19.9996	-0.0389888		5.07633	-20.0035	-0.0677937
	5.078	-20.0003	-0.0476257		5.078	-19.9987	-0.0558799		5.078	-20.0016	-0.0631987		5.078	-19.9988	-0.0394982		5.078	-20.0046	-0.0731959
	5.07967	-19.999	-0.0533183		5.07967	-19.9967	-0.0559147		5.07967	-20	-0.0709809		5.07967	-19.998	-0.040193		5.07967	-20.002	-0.0791938
	5.08217	-19.9991	-0.0638318		5.08217	-19.9965	-0.055977		5.08217	-20.0006	-0.0847798		5.08217	-19.9967	-0.0416904		5.08217	-20.0026	-0.0900428
	5.08467	-19.9975	-0.0768025		5.08467	-19.9953	-0.0560517		5.08467	-20.0014	-0.100733		5.08467	-19.9969	-0.0437952		5.08467	-20.0049	-0.102864
	5.08633	-19.9973	-0.0871909		5.08633	-19.9954	-0.0561053		5.08633	-19.9996	-0.112537		5.08633	-19.9945	-0.0457979		5.08633	-20.0014	-0.112854
	5.088	-19.9954	-0.0986861		5.088	-19.995	-0.0561825		5.088	-19.998	-0.12539		5.088	-19.996	-0.0486183		5.088	-20.0034	-0.123857
	5.0905	-19.9964	-0.116899		5.0905	-19.9925	-0.0564031		5.0905	-19.998	-0.14716		5.0905	-19.9941	-0.0540079		5.0905	-20.0013	-0.141841
	5.093	-19.9959	-0.136348		5.093	-19.9897	-0.0568364		5.093	-19.9972	-0.171655		5.093	-19.9928	-0.0599935		5.093	-19.9986	-0.161182
	5.09467	-19.9954	-0.149952		5.09467	-19.9889	-0.0573318		5.09467	-19.9972	-0.188552		5.09467	-19.9923	-0.0645042		5.09467	-19.9988	-0.17447
	5.09633	-19.995	-0.163088		5.09633	-19.9901	-0.0580604		5.09633	-19.9967	-0.206317		5.09633	-19.9906	-0.0697254		5.09633	-19.996	-0.188385
	5.09883	-19.9933	-0.184429		5.09883	-19.9886	-0.0596075		5.09883	-19.995	-0.234299		5.09883	-19.9898	-0.079303		5.09883	-19.9969	-0.208624
	5.10133	-19.992	-0.205233		5.10133	-19.9863	-0.0617562		5.10133	-19.9945	-0.262278		5.10133	-19.9875	-0.0907962		5.10133	-19.9973	-0.228465
	5.103	-19.9916	-0.219082		5.103	-19.9864	-0.0634204		5.103	-19.9934	-0.279604		5.103	-19.9875	-0.100154		5.103	-19.9948	-0.241348
	5.1055	-19.9891	-0.243534		5.1055	-19.9842	-0.0665057		5.1055	-19.9919	-0.304796		5.1055	-19.9866	-0.116256		5.1055	-19.9945	-0.261742
	5.108	-19.9874	-0.26862		5.108	-19.9821	-0.0700762		5.108	-19.9904	-0.329752		5.108	-19.9852	-0.134617		5.108	-19.9951	-0.282788
	5.10967	-19.9878	-0.285367		5.10967	-19.9802	-0.0729275		5.10967	-19.9897	-0.34427		5.10967	-19.9845	-0.147768		5.10967	-19.9908	-0.296315
	5.11133	-19.9877	-0.302001		5.11133	-19.9781	-0.0761632		5.11133	-19.9898	-0.35808		5.11133	-19.9832	-0.160729		5.11133	-19.9915	-0.308452
	5.11383	-19.9856	-0.324661		5.11383	-19.977	-0.0824746		5.11383	-19.988	-0.377127		5.11383	-19.9818	-0.179467		5.11383	-19.9886	-0.326216
	5.11633	-19.9855	-0.345777		5.11633	-19.975	-0.090498		5.11633	-19.9871	-0.394967		5.11633	-19.9804	-0.199742		5.11633	-19.9854	-0.345315
	5.118	-19.9844	-0.359402		5.118	-19.9731	-0.0967437		5.118	-19.9857	-0.408044		5.118	-19.979	-0.213592		5.118	-19.9886	-0.357284
	5.11967	-19.9824	-0.37192		5.11967	-19.9719	-0.103928		5.11967	-19.986	-0.42107		5.11967	-19.9781	-0.22763		5.11967	-19.9846	-0.368618
	5.12217	-19.9808	-0.391091		5.12217	-19.9699	-0.115473		5.12217	-19.9839	-0.438081		5.12217	-19.9765	-0.248822		5.12217	-19.9839	-0.383426
	5.12467	-19.9805	-0.410611		5.12467	-19.9677	-0.128788		5.12467	-19.9835	-0.456922		5.12467	-19.9737	-0.269687		5.12467	-19.9825	-0.397857
	5.12633	-19.9775	-0.422874		5.12633	-19.9662	-0.138128		5.12633	-19.9812	-0.470416		5.12633	-19.9721	-0.282276		5.12633	-19.9807	-0.408411
	5.128	-19.9756	-0.435182		5.128	-19.9657	-0.147618		5.128	-19.9811	-0.484602		5.128	-19.9724	-0.294586		5.128	-19.9805	-0.418818
	5.1305	-19.9745	-0.45354		5.1305	-19.9631	-0.162218		5.1305	-19.9783	-0.503236		5.1305	-19.9711	-0.312298		5.1305	-19.9775	-0.434812
	5.133	-19.9741	-0.470378		5.133	-19.9614	-0.177329		5.133	-19.9765	-0.521639		5.133	-19.969	-0.32946		5.133	-19.9744	-0.449957
	5.13467	-19.9734	-0.481384		5.13467	-19.9604	-0.188238		5.13467	-19.9764	-0.532994		5.13467	-19.9668	-0.340544		5.13467	-19.9752	-0.459639
	5.13633	-19.9713	-0.493135		5.13633	-19.9595	-0.198305		5.13633	-19.9732	-0.545427		5.13633	-19.9654	-0.351001		5.13633	-19.9726	-0.470526
	5.13883	-19.9699	-0.513207		5.13883	-19.9574	-0.213959		5.13883	-19.9728	-0.563167		5.13883	-19.9647	-0.366736		5.13883	-19.9717	-0.487127
	5.14133	-19.9681	-0.532267		5.14133	-19.9547	-0.229518		5.14133	-19.9707	-0.583136		5.14133	-19.9619	-0.381665		5.14133	-19.9726	-0.5009
	5.143	-19.9669	-0.541862		5.143	-19.9518	-0.240576		5.143	-19.9683	-0.596863		5.143	-19.9591	-0.391702		5.143	-19.9674	-0.511329
	5.1455	-19.965	-0.555005		5.1455	-19.9504	-0.257779		5.1455	-19.9688	-0.618435		5.1455	-19.9577	-0.406932		5.1455	-19.9663	-0.527512
	5.148	-19.9622	-0.56935		5.148	-19.9476	-0.273629		5.148	-19.9674	-0.637465		5.148	-19.9576	-0.421459		5.148	-19.9663	-0.543277
	5.14967	-19.9615	-0.58052		5.14967	-19.9467	-0.284239		5.14967	-19.9658	-0.649992		5.14967	-19.9549	-0.431807		5.14967	-19.962	-0.553279
	5.15133	-19.9618	-0.591273		5.15133	-19.9453	-0.294578		5.15133	-19.9638	-0.661272		5.15133	-19.9533	-0.443208		5.15133	-19.9629	-0.56238
	5.15383	-19.9591	-0.608167		5.15383	-19.9429	-0.3096		5.15383	-19.9621	-0.678678		5.15383	-19.9508	-0.46119		5.15383	-19.9592	-0.577064
	5.15633	-19.9569	-0.627667		5.15633	-19.9396	-0.324005		5.15633	-19.9596	-0.693311		5.15633	-19.9481	-0.477065		5.15633	-19.9564	-0.59028
	5.158	-19.9556	-0.643017		5.158	-19.9381	-0.333327		5.158	-19.9599	-0.703343		5.158	-19.9463	-0.487893		5.158	-19.958	-0.598876
	5.15967	-19.9544	-0.656492		5.15967	-19.9347	-0.34291		5.15967	-19.9581	-0.715244		5.15967	-19.9454	-0.498336		5.15967	-19.9528	-0.606515
	5.16217	-19.9511	-0.671885		5.16217	-19.9338	-0.356306		5.16217	-19.9552	-0.731423		5.16217	-19.9417	-0.510769		5.16217	-19.9512	-0.619633
	5.16467	-19.9478	-0.689077		5.16467	-19.932	-0.368441		5.16467	-19.9543	-0.748165		5.16467	-19.9405	-0.520916		5.16467	-19.9497	-0.634923
	5.16633	-19.9472	-0.698389		5.16633	-19.9298	-0.376545		5.16633	-19.9521	-0.759769		5.16633	-19.9388	-0.528772		5.16633	-19.9469	-0.645567
	5.168	-19.9469	-0.710232		5.168	-19.9274	-0.385105		5.168	-19.9523	-0.77007		5.168	-19.9372	-0.537747		5.168	-19.9464	-0.655658
	5.1705	-19.9438	-0.72719		5.1705	-19.9244	-0.395677		5.1705	-19.9492	-0.788579		5.1705	-19.9347	-0.552352		5.1705	-19.9436	-0.670635
	5.173	-19.941	-0.74601		5.173	-19.9207	-0.405385		5.173	-19.9471	-0.809389		5.173	-19.9332	-0.567458		5.173	-19.9385	-0.685021
	5.17467	-19.9408	-0.754639		5.17467	-19.9195	-0.412328		5.17467	-19.9465	-0.821552		5.17467	-19.9303	-0.576621		5.17467	-19.9419	-0.692199
	5.17633	-19.9375	-0.76525		5.17633	-19.9184	-0.420377		5.17633	-19.945	-0.832229		5.17633	-19.9286	-0.586627		5.17633	-19.9382	-0.698853
	5.17883	-19.9369	-0.777622		5.17883	-19.916	-0.432576		5.17883	-19.9403	-0.851361		5.17883	-19.9266	-0.601778		5.17883	-19.9347	-0.708639
	5.18133	-19.9339	-0.790752		5.18133	-19.9122	-0.444409		5.18133	-19.9383	-0.867588		5.18133	-19.924	-0.61573		5.18133	-19.9339	-0.719243
	5.183	-19.9307	-0.800708		5.183	-19.9104	-0.451643		5.183	-19.9365	-0.87781		5.183	-19.9216	-0.623969		5.183	-19.9304	-0.729386
	5.1855	-19.9302	-0.814354		5.1855	-19.908	-0.46662		5.1855	-19.9328	-0.895238		5.1855	-19.9192	-0.638227		5.1855	-19.9292	-0.743475
	5.188	-19.9273	-0.833943		5.188	-19.9069	-0.480901		5.188	-19.9318	-0.911159		5.188	-19.9162	-0.651712		5.188	-19.9279	-0.758194
	5.18967	-19.925	-0.846917		5.18967	-19.9033	-0.488775		5.18967	-19.9303	-0.919297		5.18967	-19.9143	-0.660115		5.18967	-19.923	-0.765612
	5.19133	-19.9234	-0.858111		5.19133	-19.9005	-0.496153		5.19133	-19.9296	-0.927643		5.19133	-19.9121	-0.668054		5.19133	-19.9233	-0.77368
	5.19383	-19.9205	-0.875391		5.19383	-19.898	-0.507592		5.19383	-19.9278	-0.941743		5.19383	-19.9103	-0.679172		5.19383	-19.9174	-0.784207
	5.19633	-19.9184	-0.893424		5.19633	-19.8955	-0.519821		5.19633	-19.9261	-0.953715		5.19633	-19.9073	-0.69111		5.19633	-19.9136	-0.794582
	5.198	-19.9166	-0.901777		5.198	-19.8932	-0.527501		5.198	-19.9231	-0.964841		5.198	-19.9062	-0.702523		5.198	-19.9148	-0.802236
	5.19967	-19.9147	-0.912699		5.19967	-19.892	-0.534779		5.19967	-19.9212	-0.972374		5.19967	-19.9044	-0.711254		5.19967	-19.9109	-0.808692
	5.20217	-19.9123	-0.928488		5.20217	-19.8885	-0.544414		5.20217	-19.9192	-0.991225		5.20217	-19.9003	-0.723983		5.20217	-19.9087	-0.821311
	5.20467	-19.9089	-0.940104		5.20467	-19.8856	-0.555454		5.20467	-19.9155	-1.01064		5.20467	-19.8978	-0.737737		5.20467	-19.9066	-0.832359
	5.20633	-19.9082	-0.948919		5.20633	-19.8835	-0.561305		5.20633	-19.9127	-1.02418		5.20633	-19.8945	-0.746759		5.20633	-19.9028	-0.840278
	5.208	-19.9059	-0.956171		5.208	-19.8815	-0.566746		5.208	-19.9114	-1.03569		5.208	-19.8929	-0.755198		5.208	-19.9045	-0.846976
	5.2105	-19.9039	-0.967566		5.2105	-19.8772	-0.574407		5.2105	-19.9086	-1.05003		5.2105	-19.8915	-0.765099		5.2105	-19.8986	-0.854173
	5.213	-19.8997	-0.979502		5.213	-19.8744	-0.586012		5.213	-19.9063	-1.06446		5.213	-19.8882	-0.774637		5.213	-19.8945	-0.862375
	5.21467	-19.8981	-0.987419		5.21467	-19.8712	-0.593936		5.21467	-19.9043	-1.07187		5.21467	-19.8871	-0.783094		5.21467	-19.8932	-0.869901
	5.21717	-19.8962	-1.00011		5.21717	-19.8697	-0.606344		5.21717	-19.9014	-1.08561		5.21717	-19.8832	-0.797063		5.21717	-19.8907	-0.879635
	5.21967	-19.893	-1.01485		5.21967	-19.866	-0.619356		5.21967	-19.8985	-1.09678		5.21967	-19.8798	-0.810101		5.21967	-19.8879	-0.889554
	5.22133	-19.8908	-1.02898		5.22133	-19.8648	-0.627899		5.22133	-19.8961	-1.10435		5.22133	-19.877	-0.815948		5.22133	-19.8869	-0.894871
	5.223	-19.8893	-1.03866		5.223	-19.8612	-0.636392		5.223	-19.8963	-1.11146		5.223	-19.8751	-0.824754		5.223	-19.8828	-0.902071
	5.2255	-19.8854	-1.05465		5.2255	-19.8576	-0.647881		5.2255	-19.8935	-1.12313		5.2255	-19.8721	-0.836581		5.2255	-19.8802	-0.915832
	5.228	-19.882	-1.06975		5.228	-19.855	-0.655787		5.228	-19.8895	-1.13678		5.228	-19.8688	-0.849092		5.228	-19.8773	-0.927748
	5.22967	-19.8805	-1.07952		5.22967	-19.8529	-0.660178		5.22967	-19.8878	-1.14376		5.22967	-19.8671	-0.85527		5.22967	-19.8733	-0.932959
	5.23133	-19.8779	-1.08859		5.23133	-19.8507	-0.666176		5.23133	-19.8864	-1.15656		5.23133	-19.8653	-0.859907		5.23133	-19.8732	-0.942993
	5.23383	-19.876	-1.09868		5.23383	-19.8477	-0.674454		5.23383	-19.8837	-1.17327		5.23383	-19.862	-0.8705		5.23383	-19.8681	-0.954482
	5.23633	-19.873	-1.11043		5.23633	-19.8444	-0.683702		5.23633	-19.8781	-1.18587		5.23633	-19.8588	-0.881925		5.23633	-19.8632	-0.965608
	5.238	-19.8717	-1.11835		5.238	-19.8416	-0.689455		5.238	-19.8767	-1.19555		5.238	-19.8569	-0.888766		5.238	-19.864	-0.971033
	5.23967	-19.8688	-1.12721		5.23967	-19.8394	-0.69485		5.23967	-19.8747	-1.20483		5.23967	-19.8532	-0.896484		5.23967	-19.8612	-0.97499
	5.24217	-19.8666	-1.14139		5.24217	-19.8351	-0.704144		5.24217	-19.8724	-1.21762		5.24217	-19.8516	-0.906319		5.24217	-19.8582	-0.980571
	5.24467	-19.8637	-1.15224		5.24467	-19.8321	-0.714657		5.24467	-19.8701	-1.22816		5.24467	-19.8487	-0.915488		5.24467	-19.8556	-0.987858
	5.24633	-19.8606	-1.16081		5.24633	-19.8303	-0.720922		5.24633	-19.8677	-1.23861		5.24633	-19.8463	-0.922887		5.24633	-19.8523	-0.993759
	5.248	-19.8587	-1.17164		5.248	-19.8259	-0.727557		5.248	-19.865	-1.24564		5.248	-19.8433	-0.931725		5.248	-19.8497	-0.99756
	5.2505	-19.855	-1.18493		5.2505	-19.823	-0.73814		5.2505	-19.8616	-1.25752		5.2505	-19.8402	-0.9415		5.2505	-19.8461	-1.00514
	5.253	-19.8527	-1.19321		5.253	-19.8211	-0.748194		5.253	-19.8593	-1.26935		5.253	-19.8374	-0.950686		5.253	-19.8434	-1.01488
	5.25467	-19.8482	-1.20094		5.25467	-19.8194	-0.753679		5.25467	-19.8566	-1.27587		5.25467	-19.8347	-0.958382		5.25467	-19.8421	-1.02179
	5.25717	-19.8477	-1.2138		5.25717	-19.8136	-0.760146		5.25717	-19.8531	-1.28692		5.25717	-19.8318	-0.970819		5.25717	-19.8376	-1.03248
	5.25967	-19.8444	-1.22609		5.25967	-19.8101	-0.76667		5.25967	-19.8498	-1.29848		5.25967	-19.8283	-0.981871		5.25967	-19.8329	-1.0405
	5.26133	-19.8411	-1.23439		5.26133	-19.8095	-0.770461		5.26133	-19.8476	-1.30788		5.26133	-19.8261	-0.985654		5.26133	-19.8306	-1.04451
	5.263	-19.8392	-1.2405		5.263	-19.8062	-0.774957		5.263	-19.8462	-1.3156		5.263	-19.8231	-0.99056		5.263	-19.8289	-1.04874
	5.2655	-19.8362	-1.25346		5.2655	-19.8014	-0.781505		5.2655	-19.8424	-1.32891		5.2655	-19.82	-0.99895		5.2655	-19.8253	-1.05479
	5.268	-19.8329	-1.26432		5.268	-19.7972	-0.790695		5.268	-19.8384	-1.34084		5.268	-19.817	-1.00929		5.268	-19.8222	-1.06116
	5.26967	-19.8302	-1.26812		5.26967	-19.7951	-0.797062		5.26967	-19.8356	-1.34856		5.26967	-19.8146	-1.01402		5.26967	-19.819	-1.06496
	5.27133	-19.8277	-1.27572		5.27133	-19.7942	-0.802703		5.27133	-19.834	-1.35511		5.27133	-19.8125	-1.01975		5.27133	-19.8158	-1.07125
	5.27383	-19.8243	-1.28724		5.27383	-19.7914	-0.811752		5.27383	-19.832	-1.36632		5.27383	-19.8074	-1.03017		5.27383	-19.8133	-1.07926
	5.27633	-19.8221	-1.2981		5.27633	-19.787	-0.8214		5.27633	-19.828	-1.37792		5.27633	-19.8041	-1.04138		5.27633	-19.8084	-1.08759
	5.278	-19.818	-1.30596		5.278	-19.7845	-0.828702		5.278	-19.8263	-1.38414		5.278	-19.8013	-1.0481		5.278	-19.8066	-1.09516
	5.27967	-19.8157	-1.31296		5.27967	-19.7826	-0.836294		5.27967	-19.823	-1.39175		5.27967	-19.7991	-1.05346		5.27967	-19.8033	-1.10303
	5.28217	-19.8126	-1.32386		5.28217	-19.7784	-0.84505		5.28217	-19.8202	-1.40254		5.28217	-19.7961	-1.06191		5.28217	-19.8009	-1.11279
	5.28467	-19.8091	-1.33429		5.28467	-19.7752	-0.854368		5.28467	-19.8169	-1.41163		5.28467	-19.7917	-1.07008		5.28467	-19.7981	-1.1198
	5.28633	-19.807	-1.33821		5.28633	-19.7718	-0.861657		5.28633	-19.8141	-1.42048		5.28633	-19.7903	-1.07565		5.28633	-19.7933	-1.12294
	5.288	-19.8047	-1.34335		5.288	-19.7681	-0.867151		5.288	-19.8124	-1.42858		5.288	-19.7871	-1.08013		5.288	-19.7931	-1.12549
	5.2905	-19.8013	-1.35417		5.2905	-19.7652	-0.873533		5.2905	-19.8087	-1.43755		5.2905	-19.7837	-1.08622		5.2905	-19.7888	-1.12989
	5.293	-19.797	-1.3677		5.293	-19.7605	-0.878645		5.293	-19.8048	-1.44466		5.293	-19.7802	-1.09413		5.293	-19.7847	-1.13546
	5.29467	-19.7956	-1.37649		5.29467	-19.7588	-0.882194		5.29467	-19.802	-1.44915		5.29467	-19.7759	-1.09922		5.29467	-19.7818	-1.1394
	5.29717	-19.7919	-1.38783		5.29717	-19.755	-0.887628		5.29717	-19.799	-1.45853		5.29717	-19.7736	-1.10834		5.29717	-19.7779	-1.14897
	5.29967	-19.788	-1.39779		5.29967	-19.751	-0.893155		5.29967	-19.7941	-1.46891		5.29967	-19.77	-1.11676		5.29967	-19.773	-1.15908
	5.30133	-19.7855	-1.40209		5.30133	-19.7506	-0.89744		5.30133	-19.7924	-1.4753		5.30133	-19.7687	-1.12157		5.30133	-19.7719	-1.16545
	5.303	-19.7826	-1.40561		5.303	-19.7468	-0.901108		5.303	-19.7898	-1.48315		5.303	-19.7649	-1.12514		5.303	-19.7678	-1.17009
	5.3055	-19.7794	-1.41124		5.3055	-19.7424	-0.908051		5.3055	-19.7857	-1.49442		5.3055	-19.7622	-1.13324		5.3055	-19.7648	-1.17471
	5.308	-19.7759	-1.41667		5.308	-19.7382	-0.916596		5.308	-19.7824	-1.50245		5.308	-19.7576	-1.14052		5.308	-19.762	-1.17711
	5.30967	-19.7729	-1.42039		5.30967	-19.7364	-0.922349		5.30967	-19.7795	-1.50859		5.30967	-19.755	-1.14565		5.30967	-19.7581	-1.17897
	5.31133	-19.7705	-1.42584		5.31133	-19.7317	-0.927382		5.31133	-19.7779	-1.51313		5.31133	-19.7529	-1.1511		5.31133	-19.7562	-1.18133
	5.31383	-19.7663	-1.43692		5.31383	-19.7289	-0.933226		5.31383	-19.7752	-1.51828		5.31383	-19.7477	-1.1604		5.31383	-19.753	-1.18477
	5.31633	-19.763	-1.44883		5.31633	-19.7227	-0.938397		5.31633	-19.7715	-1.5244		5.31633	-19.7444	-1.17108		5.31633	-19.748	-1.19014
	5.318	-19.7618	-1.45612		5.318	-19.7219	-0.942259		5.318	-19.7684	-1.52963		5.318	-19.7414	-1.17707		5.318	-19.7465	-1.19473
	5.31967	-19.7605	-1.46311		5.31967	-19.7192	-0.946825		5.31967	-19.767	-1.53518		5.31967	-19.7389	-1.18101		5.31967	-19.7432	-1.20129
	5.32217	-19.7552	-1.47293		5.32217	-19.7161	-0.953524		5.32217	-19.7626	-1.54643		5.32217	-19.7348	-1.18419		5.32217	-19.7382	-1.20991
	5.32467	-19.7502	-1.48297		5.32467	-19.7118	-0.959216		5.32467	-19.7577	-1.55816		5.32467	-19.7314	-1.18905		5.32467	-19.734	-1.21654
	5.32633	-19.7494	-1.48703		5.32633	-19.7088	-0.964348		5.32633	-19.7553	-1.5649		5.32633	-19.7295	-1.19306		5.32633	-19.7322	-1.21943
	5.32883	-19.7448	-1.49162		5.32883	-19.7059	-0.972669		5.32883	-19.7519	-1.57501		5.32883	-19.7258	-1.19788		5.32883	-19.7286	-1.22332
	5.33133	-19.7417	-1.49728		5.33133	-19.7014	-0.980455		5.33133	-19.749	-1.58435		5.33133	-19.7219	-1.20551		5.33133	-19.7238	-1.22586
	5.333	-19.7397	-1.50001		5.333	-19.699	-0.985274		5.333	-19.7462	-1.58898		5.333	-19.7193	-1.21061		5.333	-19.7208	-1.22815
	5.33467	-19.736	-1.50325		5.33467	-19.6963	-0.990121		5.33467	-19.7427	-1.59235		5.33467	-19.7171	-1.21578		5.33467	-19.7183	-1.23146
	5.33717	-19.733	-1.51022		5.33717	-19.6922	-0.996378		5.33717	-19.7405	-1.59527		5.33717	-19.7128	-1.22233		5.33717	-19.7147	-1.2377
	5.33967	-19.7294	-1.52055		5.33967	-19.6894	-1.00142		5.33967	-19.735	-1.59833		5.33967	-19.707	-1.22776		5.33967	-19.7101	-1.24394
	5.34133	-19.726	-1.52778		5.34133	-19.6859	-1.00409		5.34133	-19.7332	-1.60119		5.34133	-19.7051	-1.23212		5.34133	-19.7081	-1.24793
	5.343	-19.7229	-1.53432		5.343	-19.6831	-1.00651		5.343	-19.7305	-1.60401		5.343	-19.7014	-1.23534		5.343	-19.705	-1.25119
	5.3455	-19.7196	-1.54294		5.3455	-19.6778	-1.0107		5.3455	-19.7271	-1.61269		5.3455	-19.6981	-1.24174		5.3455	-19.7001	-1.25352
	5.348	-19.7163	-1.55096		5.348	-19.6747	-1.01511		5.348	-19.7236	-1.6211		5.348	-19.6945	-1.24658		5.348	-19.6964	-1.25475
	5.34967	-19.7117	-1.55594		5.34967	-19.6723	-1.01801		5.34967	-19.7198	-1.62653		5.34967	-19.6936	-1.25174		5.34967	-19.6917	-1.25496
	5.35133	-19.7104	-1.55992		5.35133	-19.6688	-1.0214		5.35133	-19.7164	-1.63082		5.35133	-19.6902	-1.25638		5.35133	-19.6905	-1.25616
	5.35383	-19.7064	-1.56521		5.35383	-19.6649	-1.02754		5.35383	-19.7119	-1.63781		5.35383	-19.6843	-1.26236		5.35383	-19.688	-1.25991
	5.35633	-19.7037	-1.57044		5.35633	-19.6605	-1.0349		5.35633	-19.7089	-1.64477		5.35633	-19.6808	-1.26788		5.35633	-19.6831	-1.26558
	5.358	-19.7004	-1.57536		5.358	-19.6576	-1.03963		5.358	-19.707	-1.64775		5.358	-19.6792	-1.27101		5.358	-19.6811	-1.26979
	5.35967	-19.6974	-1.57951		5.35967	-19.6553	-1.04364		5.35967	-19.704	-1.65005		5.35967	-19.676	-1.27445		5.35967	-19.6781	-1.27404
	5.36217	-19.6934	-1.58686		5.36217	-19.6497	-1.04888		5.36217	-19.6992	-1.65719		5.36217	-19.671	-1.27864		5.36217	-19.6735	-1.28086
	5.36467	-19.6898	-1.59713		5.36467	-19.647	-1.05307		5.36467	-19.6961	-1.66741		5.36467	-19.6667	-1.28448		5.36467	-19.6686	-1.28575
	5.36633	-19.6877	-1.60316		5.36633	-19.6444	-1.05612		5.36633	-19.694	-1.67474		5.36633	-19.6644	-1.28853		5.36633	-19.6659	-1.28873
	5.36883	-19.6831	-1.61242		5.36883	-19.6413	-1.06062		5.36883	-19.6901	-1.68409		5.36883	-19.6607	-1.29439		5.36883	-19.6614	-1.2938
	5.37133	-19.6796	-1.62056		5.37133	-19.6355	-1.06443		5.37133	-19.6864	-1.69042		5.37133	-19.6565	-1.29931		5.37133	-19.6576	-1.29868
	5.373	-19.677	-1.62432		5.373	-19.6339	-1.06684		5.373	-19.6833	-1.69422		5.373	-19.6532	-1.30269		5.373	-19.6547	-1.30181
	5.37467	-19.6729	-1.62669		5.37467	-19.6301	-1.06947		5.37467	-19.6802	-1.69777		5.37467	-19.6502	-1.30609		5.37467	-19.6507	-1.30503
	5.37717	-19.669	-1.63033		5.37717	-19.626	-1.07391		5.37717	-19.6762	-1.70024		5.37717	-19.6462	-1.31011		5.37717	-19.646	-1.30924
	5.37967	-19.6663	-1.63393		5.37967	-19.6216	-1.07872		5.37967	-19.6714	-1.70374		5.37967	-19.6428	-1.31453		5.37967	-19.6431	-1.31247
	5.38133	-19.6643	-1.63771		5.38133	-19.6166	-1.08157		5.38133	-19.6691	-1.70694		5.38133	-19.6416	-1.3179		5.38133	-19.64	-1.31444
	5.383	-19.6624	-1.64073		5.383	-19.6158	-1.08442		5.383	-19.6663	-1.71036		5.383	-19.6366	-1.32164		5.383	-19.6364	-1.31566
	5.3855	-19.6569	-1.64623		5.3855	-19.6122	-1.08837		5.3855	-19.6624	-1.71764		5.3855	-19.6334	-1.32794		5.3855	-19.6313	-1.3182
	5.388	-19.6535	-1.65219		5.388	-19.6075	-1.09251		5.388	-19.6594	-1.72588		5.388	-19.6286	-1.33439		5.388	-19.6292	-1.32106
	5.38967	-19.6494	-1.65755		5.38967	-19.6043	-1.09531		5.38967	-19.656	-1.73145		5.38967	-19.6255	-1.33812		5.38967	-19.626	-1.32356
	5.39133	-19.6463	-1.66305		5.39133	-19.6007	-1.09815		5.39133	-19.6532	-1.73719		5.39133	-19.6225	-1.34131		5.39133	-19.6226	-1.32546
	5.39383	-19.6416	-1.66979		5.39383	-19.5971	-1.10207		5.39383	-19.648	-1.7441		5.39383	-19.6191	-1.34574		5.39383	-19.6194	-1.32871
	5.39633	-19.6387	-1.67508		5.39633	-19.5923	-1.10667		5.39633	-19.6442	-1.74972		5.39633	-19.6143	-1.34966		5.39633	-19.6147	-1.33198
	5.398	-19.636	-1.67923		5.398	-19.5906	-1.1102		5.398	-19.6418	-1.75344		5.398	-19.6108	-1.3523		5.398	-19.6116	-1.33454
	5.39967	-19.632	-1.68299		5.39967	-19.5874	-1.11339		5.39967	-19.6387	-1.75627		5.39967	-19.6091	-1.35434		5.39967	-19.6087	-1.33732
	5.40217	-19.6292	-1.68635		5.40217	-19.5836	-1.11895		5.40217	-19.6344	-1.7605		5.40217	-19.604	-1.35803		5.40217	-19.604	-1.34132
	5.40467	-19.6249	-1.6901		5.40467	-19.5798	-1.12472		5.40467	-19.6307	-1.7646		5.40467	-19.5998	-1.36176		5.40467	-19.5993	-1.34561
	5.40633	-19.6226	-1.69186		5.40633	-19.5766	-1.12865		5.40633	-19.627	-1.7671		5.40633	-19.596	-1.36514		5.40633	-19.5977	-1.34858
	5.40883	-19.6178	-1.69742		5.40883	-19.5719	-1.13367		5.40883	-19.6244	-1.7712		5.40883	-19.5928	-1.37038		5.40883	-19.5928	-1.3535
	5.41133	-19.6132	-1.70486		5.41133	-19.5682	-1.13719		5.41133	-19.6198	-1.77593		5.41133	-19.5898	-1.37614		5.41133	-19.5887	-1.35804
	5.413	-19.6099	-1.70974		5.413	-19.5635	-1.13953		5.413	-19.6178	-1.77831		5.413	-19.5863	-1.38034		5.413	-19.5854	-1.36027
	5.41467	-19.608	-1.71417		5.41467	-19.5605	-1.1415		5.41467	-19.6157	-1.7809		5.41467	-19.583	-1.38406		5.41467	-19.5836	-1.36201
	5.41717	-19.6038	-1.72114		5.41717	-19.5566	-1.14317		5.41717	-19.61	-1.78666		5.41717	-19.5794	-1.38822		5.41717	-19.5785	-1.36476
	5.41967	-19.5989	-1.7268		5.41967	-19.5529	-1.14491		5.41967	-19.6043	-1.79336		5.41967	-19.5738	-1.39097		5.41967	-19.5737	-1.36688
	5.42133	-19.5959	-1.7294		5.42133	-19.5494	-1.14702		5.42133	-19.6027	-1.79727		5.42133	-19.5712	-1.39281		5.42133	-19.5708	-1.36814
	5.423	-19.5934	-1.73151		5.423	-19.5467	-1.14896		5.423	-19.5999	-1.80124		5.423	-19.569	-1.39486		5.423	-19.5668	-1.36937
	5.4255	-19.5901	-1.73421		5.4255	-19.542	-1.15241		5.4255	-19.5941	-1.8074		5.4255	-19.5637	-1.3989		5.4255	-19.5624	-1.37145
	5.428	-19.5864	-1.73725		5.428	-19.5384	-1.1562		5.428	-19.5903	-1.81422		5.428	-19.559	-1.40287		5.428	-19.5586	-1.37389
	5.42967	-19.5822	-1.7396		5.42967	-19.5353	-1.15857		5.42967	-19.589	-1.81822		5.42967	-19.5567	-1.40603		5.42967	-19.5571	-1.3759
	5.43133	-19.579	-1.74145		5.43133	-19.532	-1.16111		5.43133	-19.5858	-1.82099		5.43133	-19.5539	-1.40851		5.43133	-19.5516	-1.37802
	5.43383	-19.5737	-1.74522		5.43383	-19.5276	-1.16479		5.43383	-19.5817	-1.82424		5.43383	-19.5503	-1.41251		5.43383	-19.5482	-1.38154
	5.43633	-19.5693	-1.75013		5.43633	-19.5216	-1.16831		5.43633	-19.576	-1.82857		5.43633	-19.5456	-1.41524		5.43633	-19.5431	-1.38497
	5.438	-19.5665	-1.75317		5.438	-19.5196	-1.17089		5.438	-19.5731	-1.83158		5.438	-19.5425	-1.41675		5.438	-19.5407	-1.38674
	5.4405	-19.5628	-1.7575		5.4405	-19.5151	-1.17484		5.4405	-19.5697	-1.83566		5.4405	-19.5372	-1.41937		5.4405	-19.5366	-1.38897
	5.443	-19.5593	-1.76207		5.443	-19.5116	-1.17858		5.443	-19.5663	-1.83888		5.443	-19.5339	-1.42255		5.443	-19.5316	-1.39092
	5.44467	-19.5569	-1.76574		5.44467	-19.5081	-1.1809		5.44467	-19.5621	-1.84132		5.44467	-19.5305	-1.42462		5.44467	-19.5285	-1.39237
	5.44633	-19.5532	-1.76905		5.44633	-19.507	-1.18306		5.44633	-19.5599	-1.84342		5.44633	-19.5277	-1.427		5.44633	-19.5267	-1.39398
	5.44883	-19.5491	-1.77419		5.44883	-19.5014	-1.18578		5.44883	-19.5558	-1.8457		5.44883	-19.5232	-1.43096		5.44883	-19.5218	-1.39665
	5.45133	-19.5444	-1.77839		5.45133	-19.4976	-1.18845		5.45133	-19.552	-1.84795		5.45133	-19.5198	-1.43561		5.45133	-19.5164	-1.39983
	5.453	-19.5411	-1.78204		5.453	-19.4951	-1.19014		5.453	-19.5482	-1.84958		5.453	-19.5175	-1.4385		5.453	-19.5139	-1.40196
	5.45467	-19.5377	-1.78483		5.45467	-19.4908	-1.1918		5.45467	-19.5464	-1.85141		5.45467	-19.5135	-1.44129		5.45467	-19.51	-1.40415
	5.45717	-19.5348	-1.78915		5.45717	-19.486	-1.19439		5.45717	-19.5412	-1.85392		5.45717	-19.5098	-1.44499		5.45717	-19.5055	-1.40683
	5.45967	-19.5291	-1.79418		5.45967	-19.4802	-1.19759		5.45967	-19.5366	-1.85679		5.45967	-19.5043	-1.44881		5.45967	-19.5011	-1.409
	5.46133	-19.5264	-1.7972		5.46133	-19.4791	-1.19982		5.46133	-19.5326	-1.85882		5.46133	-19.502	-1.45144		5.46133	-19.4989	-1.41036
	5.463	-19.5246	-1.79961		5.463	-19.4738	-1.20232		5.463	-19.5309	-1.86127		5.463	-19.4988	-1.45423		5.463	-19.496	-1.41173
	5.4655	-19.5201	-1.80317		5.4655	-19.4702	-1.20599		5.4655	-19.5264	-1.86471		5.4655	-19.4932	-1.45811		5.4655	-19.4916	-1.41424
	5.468	-19.5154	-1.8062		5.468	-19.4654	-1.20935		5.468	-19.522	-1.86782		5.468	-19.4889	-1.46158		5.468	-19.487	-1.4166
	5.46967	-19.5139	-1.80777		5.46967	-19.4628	-1.21139		5.46967	-19.5188	-1.87027		5.46967	-19.4855	-1.4637		5.46967	-19.4838	-1.41796
	5.47133	-19.51	-1.80926		5.47133	-19.4602	-1.21297		5.47133	-19.5167	-1.87287		5.47133	-19.4836	-1.46542		5.47133	-19.4813	-1.41937
	5.47383	-19.5048	-1.81071		5.47383	-19.4553	-1.21495		5.47383	-19.5117	-1.87684		5.47383	-19.479	-1.46797		5.47383	-19.4761	-1.42135
	5.47633	-19.5004	-1.81231		5.47633	-19.4518	-1.21689		5.47633	-19.5068	-1.88112		5.47633	-19.4742	-1.47034		5.47633	-19.4724	-1.4232
	5.478	-19.4962	-1.81369		5.478	-19.4487	-1.21825		5.478	-19.5051	-1.88395		5.478	-19.4704	-1.47186		5.478	-19.4687	-1.42426
	5.4805	-19.4929	-1.81631		5.4805	-19.4438	-1.22032		5.4805	-19.5004	-1.88803		5.4805	-19.4665	-1.47403		5.4805	-19.4637	-1.42582
	5.483	-19.4889	-1.81921		5.483	-19.4396	-1.22297		5.483	-19.4946	-1.89222		5.483	-19.4627	-1.47624		5.483	-19.4604	-1.42712
	5.48467	-19.4858	-1.82101		5.48467	-19.4359	-1.22513		5.48467	-19.4918	-1.89509		5.48467	-19.46	-1.47785		5.48467	-19.4563	-1.42812
	5.48633	-19.4833	-1.82336		5.48633	-19.4333	-1.2278		5.48633	-19.4893	-1.8976		5.48633	-19.4567	-1.47953		5.48633	-19.4523	-1.42913
	5.48883	-19.4784	-1.82653		5.48883	-19.4289	-1.23183		5.48883	-19.4838	-1.90151		5.48883	-19.4522	-1.48253		5.48883	-19.448	-1.43065
	5.49133	-19.4739	-1.83009		5.49133	-19.4238	-1.23513		5.49133	-19.4789	-1.90534		5.49133	-19.448	-1.48548		5.49133	-19.4435	-1.43238
	5.493	-19.47	-1.83253		5.493	-19.4199	-1.23717		5.493	-19.4758	-1.90773		5.493	-19.445	-1.48738		5.493	-19.4413	-1.4337
	5.49467	-19.4669	-1.83533		5.49467	-19.4172	-1.23882		5.49467	-19.4749	-1.91015		5.49467	-19.443	-1.48934		5.49467	-19.4379	-1.43522
	5.49717	-19.463	-1.8393		5.49717	-19.4137	-1.24041		5.49717	-19.4694	-1.91412		5.49717	-19.4373	-1.49234		5.49717	-19.4337	-1.43755
	5.49967	-19.4592	-1.84317		5.49967	-19.409	-1.24176		5.49967	-19.4654	-1.91809		5.49967	-19.4324	-1.4948		5.49967	-19.4273	-1.43966
	5.50133	-19.4555	-1.84555		5.50133	-19.4055	-1.24272		5.50133	-19.4631	-1.92068		5.50133	-19.4297	-1.49621		5.50133	-19.4245	-1.44072
	5.503	-19.453	-1.84733		5.503	-19.4026	-1.24395		5.503	-19.46	-1.92361		5.503	-19.426	-1.49778		5.503	-19.4225	-1.4418
	5.5055	-19.4488	-1.85028		5.5055	-19.399	-1.24666		5.5055	-19.4546	-1.92783		5.5055	-19.4225	-1.50024		5.5055	-19.4179	-1.44344
	5.508	-19.4435	-1.85326		5.508	-19.3945	-1.24961		5.508	-19.4502	-1.93142		5.508	-19.4175	-1.50257		5.508	-19.413	-1.44523
	5.50967	-19.4422	-1.85515		5.50967	-19.3898	-1.25139		5.50967	-19.4476	-1.93343		5.50967	-19.4147	-1.50425		5.50967	-19.4094	-1.44641
	5.51133	-19.4386	-1.85709		5.51133	-19.3864	-1.25277		5.51133	-19.4446	-1.93494		5.51133	-19.4115	-1.50572		5.51133	-19.4069	-1.44765
	5.51383	-19.434	-1.86109		5.51383	-19.3831	-1.25442		5.51383	-19.4398	-1.93646		5.51383	-19.4066	-1.50789		5.51383	-19.4038	-1.44991
	5.51633	-19.4311	-1.86523		5.51633	-19.3777	-1.25562		5.51633	-19.4359	-1.93804		5.51633	-19.4019	-1.50985		5.51633	-19.3987	-1.45249
	5.518	-19.4271	-1.8682		5.518	-19.3746	-1.25626		5.518	-19.4324	-1.9393		5.518	-19.3981	-1.51111		5.518	-19.3943	-1.45378
	5.5205	-19.422	-1.87243		5.5205	-19.3706	-1.25761		5.5205	-19.4281	-1.94154		5.5205	-19.3932	-1.51325		5.5205	-19.3899	-1.45519
	5.523	-19.4165	-1.87602		5.523	-19.3669	-1.25946		5.523	-19.4223	-1.9446		5.523	-19.3902	-1.51534		5.523	-19.3841	-1.45645
	5.52467	-19.4144	-1.87816		5.52467	-19.3628	-1.26117		5.52467	-19.4188	-1.94715		5.52467	-19.3864	-1.51627		5.52467	-19.3814	-1.45734
	5.52633	-19.411	-1.88004		5.52633	-19.3585	-1.26271		5.52633	-19.4165	-1.94997		5.52633	-19.3828	-1.51719		5.52633	-19.3772	-1.45819
	5.52883	-19.4064	-1.88207		5.52883	-19.3549	-1.26464		5.52883	-19.4115	-1.9542		5.52883	-19.3793	-1.51827		5.52883	-19.3745	-1.45935
	5.53133	-19.4021	-1.88437		5.53133	-19.3517	-1.26604		5.53133	-19.4073	-1.9573		5.53133	-19.374	-1.51925		5.53133	-19.37	-1.46051
	5.533	-19.3981	-1.88656		5.533	-19.348	-1.26678		5.533	-19.4045	-1.9586		5.533	-19.37	-1.51996		5.533	-19.3671	-1.46147
	5.53467	-19.3969	-1.88884		5.53467	-19.3459	-1.26747		5.53467	-19.4014	-1.95979		5.53467	-19.3666	-1.52067		5.53467	-19.3635	-1.46247
	5.53717	-19.391	-1.89281		5.53717	-19.3399	-1.26852		5.53717	-19.398	-1.96117		5.53717	-19.3626	-1.52223		5.53717	-19.3591	-1.46389
	5.53967	-19.3878	-1.89707		5.53967	-19.3352	-1.27		5.53967	-19.394	-1.96248		5.53967	-19.3591	-1.5244		5.53967	-19.3543	-1.46521
	5.54133	-19.3846	-1.89968		5.54133	-19.3314	-1.27128		5.54133	-19.3891	-1.96348		5.54133	-19.357	-1.52617		5.54133	-19.3506	-1.46634
	5.543	-19.3823	-1.9017		5.543	-19.3277	-1.27261		5.543	-19.3863	-1.96433		5.543	-19.3544	-1.52774		5.543	-19.3479	-1.46752
	5.5455	-19.3767	-1.90484		5.5455	-19.3229	-1.27482		5.5455	-19.3826	-1.96598		5.5455	-19.349	-1.53004		5.5455	-19.3428	-1.46908
	5.548	-19.3726	-1.90748		5.548	-19.3195	-1.27703		5.548	-19.3789	-1.9681		5.548	-19.3447	-1.53221		5.548	-19.3376	-1.4704
	5.54967	-19.3687	-1.90918		5.54967	-19.3163	-1.27839		5.54967	-19.3749	-1.96961		5.54967	-19.3406	-1.53383		5.54967	-19.3345	-1.47108
	5.55217	-19.3644	-1.91198		5.55217	-19.3122	-1.28047		5.55217	-19.3694	-1.97249		5.55217	-19.3366	-1.53632		5.55217	-19.3309	-1.47189
	5.55467	-19.3598	-1.91526		5.55467	-19.3071	-1.28246		5.55467	-19.3649	-1.97529		5.55467	-19.331	-1.53868		5.55467	-19.3256	-1.47282
	5.55633	-19.3567	-1.91766		5.55633	-19.3035	-1.28383		5.55633	-19.363	-1.97702		5.55633	-19.3275	-1.54021		5.55633	-19.3225	-1.47353
	5.558	-19.3527	-1.91972		5.558	-19.3002	-1.28518		5.558	-19.3596	-1.97846		5.558	-19.3241	-1.54178		5.558	-19.3188	-1.47425
	5.5605	-19.3483	-1.92209		5.5605	-19.2971	-1.28698		5.5605	-19.354	-1.98025		5.5605	-19.3203	-1.5442		5.5605	-19.3145	-1.47538
	5.563	-19.3431	-1.92372		5.563	-19.2909	-1.28839		5.563	-19.3494	-1.98136		5.563	-19.3154	-1.54616		5.563	-19.3098	-1.47663
	5.56467	-19.3409	-1.92471		5.56467	-19.2881	-1.28946		5.56467	-19.3468	-1.9818		5.56467	-19.3123	-1.54741		5.56467	-19.3078	-1.47735
	5.56633	-19.3394	-1.92559		5.56633	-19.2852	-1.29053		5.56633	-19.3432	-1.98236		5.56633	-19.3096	-1.54853		5.56633	-19.3028	-1.47796
	5.56883	-19.3334	-1.92698		5.56883	-19.2808	-1.29236		5.56883	-19.3386	-1.98315		5.56883	-19.3043	-1.55004		5.56883	-19.2983	-1.47875
	5.57133	-19.3297	-1.9282		5.57133	-19.2755	-1.29415		5.57133	-19.3346	-1.98426		5.57133	-19.299	-1.55154		5.57133	-19.2943	-1.47937
	5.573	-19.3267	-1.92913		5.573	-19.271	-1.29559		5.573	-19.3314	-1.98527		5.573	-19.2971	-1.55253		5.573	-19.2923	-1.47986
	5.57467	-19.3235	-1.93011		5.57467	-19.2686	-1.29696		5.57467	-19.3287	-1.98663		5.57467	-19.2939	-1.55346		5.57467	-19.2885	-1.48029
	5.57717	-19.3177	-1.93198		5.57717	-19.2655	-1.29897		5.57717	-19.3239	-1.98925		5.57717	-19.2892	-1.55487		5.57717	-19.2837	-1.48111
	5.57967	-19.3121	-1.93389		5.57967	-19.2602	-1.30057		5.57967	-19.3192	-1.99237		5.57967	-19.2846	-1.55628		5.57967	-19.2794	-1.48201
	5.58133	-19.3099	-1.93521		5.58133	-19.2571	-1.30131		5.58133	-19.3167	-1.99483		5.58133	-19.2807	-1.5572		5.58133	-19.2751	-1.4826
	5.583	-19.3075	-1.93671		5.583	-19.2546	-1.30212		5.583	-19.314	-1.99711		5.583	-19.2778	-1.55813		5.583	-19.2724	-1.48324
	5.5855	-19.3024	-1.93899		5.5855	-19.2495	-1.30323		5.5855	-19.308	-2.00068		5.5855	-19.2728	-1.55946		5.5855	-19.2669	-1.4842
	5.588	-19.2985	-1.94127		5.588	-19.2446	-1.30439		5.588	-19.3031	-2.00351		5.588	-19.2688	-1.56061		5.588	-19.2628	-1.4853
	5.58967	-19.2943	-1.94259		5.58967	-19.2412	-1.30532		5.58967	-19.2996	-2.00513		5.58967	-19.2642	-1.56136		5.58967	-19.2598	-1.48605
	5.59217	-19.2898	-1.94432		5.59217	-19.2361	-1.30696		5.59217	-19.2948	-2.00691		5.59217	-19.2611	-1.56285		5.59217	-19.2538	-1.48703
	5.59467	-19.285	-1.94616		5.59467	-19.2298	-1.30907		5.59467	-19.2922	-2.00863		5.59467	-19.2568	-1.56437		5.59467	-19.2497	-1.48803
	5.59633	-19.283	-1.94725		5.59633	-19.229	-1.31057		5.59633	-19.2884	-2.00973		5.59633	-19.2528	-1.56529		5.59633	-19.2465	-1.48879
	5.598	-19.2807	-1.94805		5.598	-19.2253	-1.31209		5.598	-19.2839	-2.01092		5.598	-19.2499	-1.56611		5.598	-19.2438	-1.48964
	5.6005	-19.2748	-1.94937		5.6005	-19.2213	-1.31393		5.6005	-19.2806	-2.01343		5.6005	-19.2449	-1.5674		5.6005	-19.2387	-1.49087
	5.603	-19.27	-1.95089		5.603	-19.2171	-1.31535		5.603	-19.275	-2.016		5.603	-19.2393	-1.56851		5.603	-19.2353	-1.49206
	5.60467	-19.2657	-1.95213		5.60467	-19.2133	-1.31635		5.60467	-19.2726	-2.01783		5.60467	-19.2359	-1.56915		5.60467	-19.2327	-1.49279
	5.60633	-19.2637	-1.95339		5.60633	-19.2091	-1.31728		5.60633	-19.2684	-2.01944		5.60633	-19.2341	-1.56965		5.60633	-19.2278	-1.4935
	5.60883	-19.2583	-1.95546		5.60883	-19.2045	-1.31867		5.60883	-19.2638	-2.02209		5.60883	-19.2285	-1.57055		5.60883	-19.2231	-1.49439
	5.61133	-19.2541	-1.95784		5.61133	-19.201	-1.31986		5.61133	-19.259	-2.02416		5.61133	-19.2248	-1.57172		5.61133	-19.2173	-1.49527
	5.613	-19.251	-1.95945		5.613	-19.1964	-1.32064		5.613	-19.2552	-2.02547		5.613	-19.2205	-1.57263		5.613	-19.2137	-1.4958
	5.61467	-19.2477	-1.96118		5.61467	-19.1928	-1.32134		5.61467	-19.2526	-2.02657		5.61467	-19.2175	-1.57357		5.61467	-19.2121	-1.49639
	5.61717	-19.243	-1.96296		5.61717	-19.189	-1.32229		5.61717	-19.2487	-2.02818		5.61717	-19.2126	-1.57521		5.61717	-19.2051	-1.49725
	5.61967	-19.2391	-1.96429		5.61967	-19.1838	-1.3232		5.61967	-19.2444	-2.02994		5.61967	-19.2085	-1.57668		5.61967	-19.2015	-1.49806
	5.62133	-19.2356	-1.96515		5.62133	-19.1806	-1.32394		5.62133	-19.2417	-2.03086		5.62133	-19.2045	-1.5776		5.62133	-19.1978	-1.49856
	5.623	-19.2325	-1.9661		5.623	-19.1775	-1.32467		5.623	-19.2383	-2.03184		5.623	-19.2008	-1.57848		5.623	-19.1961	-1.49901
	5.6255	-19.2279	-1.96733		5.6255	-19.1725	-1.32593		5.6255	-19.2334	-2.03312		5.6255	-19.1969	-1.57951		5.6255	-19.1915	-1.49972
	5.628	-19.2243	-1.96848		5.628	-19.1677	-1.32728		5.628	-19.2299	-2.03432		5.628	-19.1935	-1.58036		5.628	-19.1865	-1.50049
	5.62967	-19.221	-1.96919		5.62967	-19.1655	-1.32806		5.62967	-19.2258	-2.0351		5.62967	-19.1909	-1.58105		5.62967	-19.1815	-1.50093
	5.63217	-19.215	-1.97028		5.63217	-19.161	-1.32892		5.63217	-19.2206	-2.03636		5.63217	-19.1851	-1.58227		5.63217	-19.1788	-1.50164
	5.63467	-19.2112	-1.9715		5.63467	-19.1552	-1.32964		5.63467	-19.2159	-2.03778		5.63467	-19.1814	-1.58346		5.63467	-19.1743	-1.50242
	5.63633	-19.2071	-1.97214		5.63633	-19.1538	-1.33005		5.63633	-19.2122	-2.03891		5.63633	-19.1778	-1.58413		5.63633	-19.1707	-1.50292
	5.638	-19.2048	-1.97291		5.638	-19.1501	-1.33038		5.638	-19.2086	-2.04009		5.638	-19.1742	-1.58473		5.638	-19.1679	-1.50333
	5.6405	-19.2001	-1.97414		5.6405	-19.1442	-1.33079		5.6405	-19.2036	-2.04161		5.6405	-19.1683	-1.58579		5.6405	-19.1621	-1.50385
	5.643	-19.1955	-1.97542		5.643	-19.1378	-1.33123		5.643	-19.1989	-2.04296		5.643	-19.1623	-1.58691		5.643	-19.1577	-1.50435
	5.64467	-19.1928	-1.97634		5.64467	-19.1353	-1.33159		5.64467	-19.1978	-2.04377		5.64467	-19.1598	-1.58759		5.64467	-19.1553	-1.50473
	5.64633	-19.1888	-1.97713		5.64633	-19.1314	-1.33198		5.64633	-19.1937	-2.04449		5.64633	-19.157	-1.58818		5.64633	-19.1511	-1.50501
	5.64883	-19.1833	-1.97852		5.64883	-19.1283	-1.33266		5.64883	-19.189	-2.0453		5.64883	-19.1525	-1.58905		5.64883	-19.146	-1.50535
	5.65133	-19.1781	-1.97981		5.65133	-19.1234	-1.33326		5.65133	-19.1844	-2.04605		5.65133	-19.1482	-1.58992		5.65133	-19.1418	-1.50568
	5.653	-19.1747	-1.98075		5.653	-19.1207	-1.33362		5.653	-19.1812	-2.0466		5.653	-19.1445	-1.59046		5.653	-19.1384	-1.50601
	5.65467	-19.1718	-1.98163		5.65467	-19.1179	-1.33397		5.65467	-19.1783	-2.04728		5.65467	-19.1406	-1.59102		5.65467	-19.1354	-1.50639
	5.65717	-19.1668	-1.98296		5.65717	-19.1119	-1.33441		5.65717	-19.1737	-2.04845		5.65717	-19.1369	-1.5917		5.65717	-19.1296	-1.50697
	5.65967	-19.1634	-1.98432		5.65967	-19.1074	-1.33489		5.65967	-19.1689	-2.04946		5.65967	-19.1338	-1.59241		5.65967	-19.1242	-1.50761
	5.66133	-19.1594	-1.98517		5.66133	-19.1041	-1.33526		5.66133	-19.1653	-2.05028		5.66133	-19.131	-1.59289		5.66133	-19.1215	-1.50818
	5.66383	-19.1562	-1.98657		5.66383	-19.0991	-1.33589		5.66383	-19.1603	-2.05163		5.66383	-19.1256	-1.59366		5.66383	-19.1164	-1.50924
	5.66633	-19.1511	-1.98824		5.66633	-19.0942	-1.33655		5.66633	-19.1545	-2.05281		5.66633	-19.121	-1.59438		5.66633	-19.1123	-1.51027
	5.668	-19.1472	-1.98945		5.668	-19.0918	-1.33725		5.668	-19.1514	-2.05365		5.668	-19.1168	-1.59483		5.668	-19.1078	-1.5109
	5.66967	-19.145	-1.99065		5.66967	-19.0885	-1.33791		5.66967	-19.1492	-2.05452		5.66967	-19.113	-1.59533		5.66967	-19.1055	-1.51143
	5.67217	-19.1395	-1.99237		5.67217	-19.0831	-1.33894		5.67217	-19.1442	-2.05584		5.67217	-19.1087	-1.59619		5.67217	-19.1024	-1.5122
	5.67467	-19.1351	-1.9938		5.67467	-19.0796	-1.33981		5.67467	-19.1394	-2.05721		5.67467	-19.1041	-1.59713		5.67467	-19.0966	-1.51279
	5.67633	-19.1307	-1.99458		5.67633	-19.0763	-1.34027		5.67633	-19.1375	-2.05804		5.67633	-19.0994	-1.59777		5.67633	-19.0935	-1.51306
	5.678	-19.1289	-1.99532		5.678	-19.0718	-1.34075		5.678	-19.1344	-2.05881		5.678	-19.0966	-1.59827		5.678	-19.0908	-1.51329
	5.6805	-19.1235	-1.99636		5.6805	-19.0671	-1.34141		5.6805	-19.1282	-2.05983		5.6805	-19.0916	-1.59887		5.6805	-19.0851	-1.51352
	5.683	-19.1177	-1.99722		5.683	-19.0623	-1.3419		5.683	-19.1244	-2.06069		5.683	-19.0854	-1.59955		5.683	-19.0795	-1.51376
	5.68467	-19.1142	-1.99777		5.68467	-19.0588	-1.34214		5.68467	-19.1208	-2.06121		5.68467	-19.0841	-1.59997		5.68467	-19.0777	-1.5139
	5.68633	-19.1125	-1.99837		5.68633	-19.0554	-1.34242		5.68633	-19.1176	-2.06182		5.68633	-19.0822	-1.6004		5.68633	-19.0731	-1.51402
	5.68883	-19.1071	-1.99941		5.68883	-19.0508	-1.34295		5.68883	-19.113	-2.06289		5.68883	-19.0769	-1.60105		5.68883	-19.0684	-1.51427
	5.69133	-19.103	-2.00046		5.69133	-19.0453	-1.34352		5.69133	-19.107	-2.06421		5.69133	-19.0707	-1.602		5.69133	-19.0649	-1.51454
	5.693	-19.099	-2.00116		5.693	-19.0442	-1.34394		5.693	-19.1055	-2.06508		5.693	-19.068	-1.60276		5.693	-19.0604	-1.51475
	5.69467	-19.0971	-2.00187		5.69467	-19.0401	-1.34436		5.69467	-19.102	-2.06607		5.69467	-19.0638	-1.60334		5.69467	-19.0583	-1.515
	5.69717	-19.0923	-2.00304		5.69717	-19.036	-1.345		5.69717	-19.0966	-2.06757		5.69717	-19.0602	-1.60406		5.69717	-19.0527	-1.51542
	5.69967	-19.0876	-2.00433		5.69967	-19.0305	-1.34559		5.69967	-19.0928	-2.06882		5.69967	-19.0561	-1.60468		5.69967	-19.0477	-1.51581
	5.70133	-19.085	-2.00521		5.70133	-19.0277	-1.34598		5.70133	-19.0904	-2.06973		5.70133	-19.0516	-1.60508		5.70133	-19.0443	-1.51618
	5.70383	-19.0794	-2.00647		5.70383	-19.0228	-1.34657		5.70383	-19.0848	-2.07099		5.70383	-19.0467	-1.60569		5.70383	-19.0391	-1.51661
	5.70633	-19.0732	-2.00749		5.70633	-19.0171	-1.34726		5.70633	-19.0794	-2.07209		5.70633	-19.0431	-1.60623		5.70633	-19.0344	-1.51708
	5.708	-19.071	-2.00794		5.708	-19.0131	-1.34774		5.708	-19.0756	-2.07283		5.708	-19.039	-1.60661		5.708	-19.0321	-1.51733
	5.70967	-19.068	-2.0084		5.70967	-19.0118	-1.34815		5.70967	-19.0724	-2.07349		5.70967	-19.0364	-1.60712		5.70967	-19.0276	-1.51762
	5.71217	-19.0642	-2.00893		5.71217	-19.0067	-1.34882		5.71217	-19.0672	-2.07428		5.71217	-19.0315	-1.60785		5.71217	-19.0232	-1.51796
	5.71467	-19.0577	-2.00934		5.71467	-19.0013	-1.34938		5.71467	-19.0626	-2.07512		5.71467	-19.0266	-1.60852		5.71467	-19.0169	-1.51832
	5.71633	-19.0549	-2.00964		5.71633	-18.9982	-1.34971		5.71633	-19.0597	-2.07558		5.71633	-19.0246	-1.60882		5.71633	-19.0147	-1.51853
	5.718	-19.0518	-2.00993		5.718	-18.9946	-1.34998		5.718	-19.0564	-2.07608		5.718	-19.0207	-1.60912		5.718	-19.0123	-1.51869
	5.7205	-19.0472	-2.01046		5.7205	-18.9901	-1.35046		5.7205	-19.0526	-2.07687		5.7205	-19.0168	-1.60958		5.7205	-19.007	-1.51899
	5.723	-19.0416	-2.01101		5.723	-18.9856	-1.35101		5.723	-19.0476	-2.07762		5.723	-19.0105	-1.6102		5.723	-19.0008	-1.5193
	5.72467	-19.038	-2.01136		5.72467	-18.9825	-1.35142		5.72467	-19.0448	-2.07792		5.72467	-19.0088	-1.61068		5.72467	-18.9991	-1.51955
	5.72633	-19.0342	-2.01165		5.72633	-18.9787	-1.35179		5.72633	-19.0409	-2.07818		5.72633	-19.0027	-1.61118		5.72633	-18.9956	-1.51975
	5.72883	-19.0297	-2.01203		5.72883	-18.9733	-1.3522		5.72883	-19.0348	-2.07845		5.72883	-18.9982	-1.61206		5.72883	-18.9901	-1.52002
	5.73133	-19.0261	-2.01239		5.73133	-18.9695	-1.35254		5.73133	-19.031	-2.07872		5.73133	-18.9931	-1.61299		5.73133	-18.9859	-1.52022
	5.733	-19.0213	-2.01263		5.733	-18.9647	-1.35275		5.733	-19.0276	-2.07893		5.733	-18.9883	-1.61369		5.733	-18.9822	-1.52033
	5.73467	-19.0194	-2.0129		5.73467	-18.9617	-1.35294		5.73467	-19.0251	-2.07918		5.73467	-18.9873	-1.61423		5.73467	-18.9797	-1.52044
	5.73717	-19.015	-2.01353		5.73717	-18.9571	-1.35322		5.73717	-19.0214	-2.0798		5.73717	-18.9824	-1.61479		5.73717	-18.9756	-1.52057
	5.73967	-19.0099	-2.01428		5.73967	-18.9519	-1.35351		5.73967	-19.016	-2.08048		5.73967	-18.979	-1.61522		5.73967	-18.9694	-1.5207
	5.74133	-19.0058	-2.01491		5.74133	-18.9499	-1.35368		5.74133	-19.0124	-2.08107		5.74133	-18.975	-1.61542		5.74133	-18.9669	-1.5208
	5.74383	-19.0013	-2.01596		5.74383	-18.9454	-1.35401		5.74383	-19.0068	-2.0819		5.74383	-18.9709	-1.61564		5.74383	-18.9611	-1.52098
	5.74633	-18.9966	-2.01692		5.74633	-18.9401	-1.35433		5.74633	-19.0013	-2.08263		5.74633	-18.9661	-1.61586		5.74633	-18.9575	-1.52118
	5.748	-18.9943	-2.01746		5.748	-18.9365	-1.35454		5.748	-18.9982	-2.08306		5.748	-18.9622	-1.61604		5.748	-18.9522	-1.52132
	5.74967	-18.9909	-2.01795		5.74967	-18.9327	-1.35476		5.74967	-18.9939	-2.08346		5.74967	-18.958	-1.61627		5.74967	-18.9476	-1.52149
	5.75217	-18.9857	-2.01871		5.75217	-18.9282	-1.35518		5.75217	-18.9897	-2.08404		5.75217	-18.9539	-1.61675		5.75217	-18.9458	-1.52182
	5.75467	-18.9809	-2.01955		5.75467	-18.9225	-1.35566		5.75467	-18.9851	-2.08473		5.75467	-18.9486	-1.61729		5.75467	-18.9411	-1.52205
	5.75633	-18.9775	-2.01999		5.75633	-18.9191	-1.356		5.75633	-18.9816	-2.08519		5.75633	-18.946	-1.61776		5.75633	-18.9381	-1.52214
	5.758	-18.9753	-2.02046		5.758	-18.9171	-1.35647		5.758	-18.9779	-2.08563		5.758	-18.9416	-1.61827		5.758	-18.934	-1.52222
	5.7605	-18.9704	-2.02127		5.7605	-18.9126	-1.3571		5.7605	-18.9742	-2.08634		5.7605	-18.9367	-1.61891		5.7605	-18.9294	-1.52235
	5.763	-18.9646	-2.02198		5.763	-18.9076	-1.35771		5.763	-18.9692	-2.08717		5.763	-18.932	-1.61947		5.763	-18.9236	-1.52248
	5.76467	-18.9608	-2.02238		5.76467	-18.9036	-1.35802		5.76467	-18.9661	-2.08778		5.76467	-18.9289	-1.61981		5.76467	-18.9214	-1.52256
	5.76633	-18.9567	-2.02274		5.76633	-18.9012	-1.35831		5.76633	-18.9632	-2.08836		5.76633	-18.9254	-1.62016		5.76633	-18.9179	-1.52265
	5.76883	-18.9531	-2.02332		5.76883	-18.8956	-1.35873		5.76883	-18.9576	-2.0892		5.76883	-18.921	-1.6206		5.76883	-18.9119	-1.5228
	5.77133	-18.9483	-2.02384		5.77133	-18.8892	-1.35911		5.77133	-18.9532	-2.09005		5.77133	-18.917	-1.62101		5.77133	-18.9059	-1.523
	5.773	-18.9439	-2.02412		5.773	-18.8874	-1.35932		5.773	-18.9501	-2.09054		5.773	-18.9126	-1.62125		5.773	-18.9042	-1.52312
	5.7755	-18.9408	-2.02456		5.7755	-18.8827	-1.35966		5.7755	-18.946	-2.09105		5.7755	-18.9092	-1.62163		5.7755	-18.899	-1.52337
	5.778	-18.9367	-2.02506		5.778	-18.8787	-1.36014		5.778	-18.942	-2.09141		5.778	-18.9045	-1.62196		5.778	-18.8935	-1.52372
	5.77967	-18.934	-2.02548		5.77967	-18.8748	-1.36048		5.77967	-18.9383	-2.09171		5.77967	-18.9011	-1.62221		5.77967	-18.8917	-1.52401
	5.78133	-18.9297	-2.02598		5.78133	-18.8717	-1.36084		5.78133	-18.9343	-2.09201		5.78133	-18.8977	-1.6225		5.78133	-18.8875	-1.52436
	5.78383	-18.9247	-2.02661		5.78383	-18.8673	-1.36122		5.78383	-18.9297	-2.09248		5.78383	-18.8915	-1.62301		5.78383	-18.8828	-1.52481
	5.78633	-18.9196	-2.02716		5.78633	-18.8635	-1.3616		5.78633	-18.9237	-2.09291		5.78633	-18.8876	-1.62348		5.78633	-18.879	-1.52525
	5.788	-18.9162	-2.02753		5.788	-18.8596	-1.36189		5.788	-18.9202	-2.09317		5.788	-18.8835	-1.62383		5.788	-18.8761	-1.52545
	5.78967	-18.9128	-2.02779		5.78967	-18.8558	-1.36209		5.78967	-18.9171	-2.09353		5.78967	-18.8808	-1.62417		5.78967	-18.8721	-1.52561
	5.79217	-18.907	-2.02807		5.79217	-18.8504	-1.36238		5.79217	-18.913	-2.09409		5.79217	-18.8758	-1.62452		5.79217	-18.867	-1.52575
	5.79467	-18.9015	-2.02829		5.79467	-18.845	-1.36271		5.79467	-18.9076	-2.09454		5.79467	-18.8714	-1.62482		5.79467	-18.8626	-1.52589
	5.79633	-18.8995	-2.0284		5.79633	-18.8423	-1.36291		5.79633	-18.9046	-2.09476		5.79633	-18.8676	-1.62498		5.79633	-18.8601	-1.52598
	5.798	-18.8963	-2.02849		5.798	-18.8385	-1.36308		5.798	-18.9018	-2.09496		5.798	-18.8642	-1.62515		5.798	-18.8549	-1.52606
	5.8005	-18.891	-2.02868		5.8005	-18.8335	-1.36333		5.8005	-18.8962	-2.09536		5.8005	-18.8594	-1.62546		5.8005	-18.8515	-1.52621
	5.803	-18.8867	-2.02893		5.803	-18.8286	-1.36357		5.803	-18.8926	-2.09576		5.803	-18.8547	-1.62582		5.803	-18.8447	-1.52635
	5.80467	-18.8837	-2.02911		5.80467	-18.8252	-1.3638		5.80467	-18.8889	-2.09604		5.80467	-18.8515	-1.62607		5.80467	-18.8431	-1.52646
	5.80633	-18.88	-2.0293		5.80633	-18.8214	-1.36407		5.80633	-18.885	-2.0963		5.80633	-18.8481	-1.62637		5.80633	-18.8387	-1.52656
	5.80883	-18.8752	-2.0296		5.80883	-18.8178	-1.36446		5.80883	-18.8809	-2.09683		5.80883	-18.8438	-1.62686		5.80883	-18.8332	-1.52671
	5.81133	-18.8718	-2.03011		5.81133	-18.8139	-1.36484		5.81133	-18.8763	-2.09743		5.81133	-18.8379	-1.62737		5.81133	-18.8292	-1.52686
	5.813	-18.8672	-2.03055		5.813	-18.8099	-1.36502		5.813	-18.8718	-2.09777		5.813	-18.8358	-1.62761		5.813	-18.8244	-1.52696
	5.8155	-18.8644	-2.03121		5.8155	-18.8048	-1.36527		5.8155	-18.8685	-2.09808		5.8155	-18.8294	-1.62782		5.8155	-18.8205	-1.5271
	5.818	-18.8592	-2.03176		5.818	-18.8001	-1.36547		5.818	-18.8618	-2.09836		5.818	-18.8243	-1.62797		5.818	-18.8154	-1.52725
	5.81967	-18.856	-2.03207		5.81967	-18.7963	-1.36558		5.81967	-18.8581	-2.09857		5.81967	-18.8215	-1.62806		5.81967	-18.8135	-1.52735
	5.82133	-18.8532	-2.03239		5.82133	-18.7942	-1.3657		5.82133	-18.8567	-2.09878		5.82133	-18.8184	-1.62817		5.82133	-18.8087	-1.52747
	5.82383	-18.8474	-2.03275		5.82383	-18.7884	-1.36586		5.82383	-18.8514	-2.09914		5.82383	-18.8147	-1.62833		5.82383	-18.8051	-1.52764
	5.82633	-18.8416	-2.03301		5.82633	-18.7837	-1.36605		5.82633	-18.8467	-2.09951		5.82633	-18.8095	-1.62857		5.82633	-18.8006	-1.5278
	5.828	-18.8391	-2.03319		5.828	-18.779	-1.36619		5.828	-18.8424	-2.09976		5.828	-18.8059	-1.62881		5.828	-18.7971	-1.5279
	5.82967	-18.8348	-2.03343		5.82967	-18.7779	-1.36629		5.82967	-18.8397	-2.1		5.82967	-18.8031	-1.62906		5.82967	-18.793	-1.52801
	5.83217	-18.8295	-2.03393		5.83217	-18.7723	-1.36644		5.83217	-18.835	-2.10033		5.83217	-18.7977	-1.62935		5.83217	-18.7881	-1.52817
	5.83467	-18.8251	-2.03449		5.83467	-18.767	-1.36659		5.83467	-18.8304	-2.10061		5.83467	-18.7927	-1.62961		5.83467	-18.7832	-1.52834
	5.83633	-18.8207	-2.03484		5.83633	-18.7642	-1.36675		5.83633	-18.8265	-2.10079		5.83633	-18.7901	-1.62977		5.83633	-18.7799	-1.52845
	5.838	-18.8192	-2.03527		5.838	-18.7605	-1.36699		5.838	-18.8236	-2.10105		5.838	-18.7874	-1.62994		5.838	-18.7755	-1.52856
	5.8405	-18.8141	-2.03583		5.8405	-18.7552	-1.36739		5.8405	-18.8193	-2.10155		5.8405	-18.7813	-1.63021		5.8405	-18.7719	-1.52872
	5.843	-18.8083	-2.03632		5.843	-18.7504	-1.3678		5.843	-18.8132	-2.10203		5.843	-18.775	-1.63051		5.843	-18.768	-1.52887
	5.84467	-18.8058	-2.03658		5.84467	-18.7468	-1.36805		5.84467	-18.8118	-2.10232		5.84467	-18.7739	-1.63079		5.84467	-18.7631	-1.52897
	5.84633	-18.8029	-2.0369		5.84633	-18.7431	-1.36833		5.84633	-18.8074	-2.10259		5.84633	-18.77	-1.63105		5.84633	-18.7606	-1.52907
	5.84883	-18.798	-2.03743		5.84883	-18.7388	-1.36866		5.84883	-18.803	-2.10297		5.84883	-18.7637	-1.63141		5.84883	-18.7562	-1.52922
	5.85133	-18.7928	-2.03793		5.85133	-18.734	-1.36888		5.85133	-18.7973	-2.10338		5.85133	-18.7604	-1.63175		5.85133	-18.7491	-1.52939
	5.853	-18.7882	-2.03829		5.853	-18.731	-1.36899		5.853	-18.7942	-2.10369		5.853	-18.7552	-1.63194		5.853	-18.7479	-1.5295
	5.8555	-18.7847	-2.03872		5.8555	-18.726	-1.36917		5.8555	-18.7887	-2.1041		5.8555	-18.7521	-1.63219		5.8555	-18.7419	-1.52974
	5.858	-18.7791	-2.03917		5.858	-18.7215	-1.36939		5.858	-18.7829	-2.10444		5.858	-18.7468	-1.63248		5.858	-18.7383	-1.52995
	5.85967	-18.7763	-2.03942		5.85967	-18.7182	-1.36949		5.85967	-18.7799	-2.10464		5.85967	-18.7438	-1.63274		5.85967	-18.7337	-1.53009
	5.86133	-18.7725	-2.03969		5.86133	-18.7148	-1.36958		5.86133	-18.7777	-2.10483		5.86133	-18.7395	-1.63296		5.86133	-18.7304	-1.53026
	5.86383	-18.7682	-2.04001		5.86383	-18.7095	-1.36973		5.86383	-18.7731	-2.10496		5.86383	-18.736	-1.63324		5.86383	-18.7251	-1.53046
	5.86633	-18.763	-2.04031		5.86633	-18.7058	-1.36989		5.86633	-18.7671	-2.10512		5.86633	-18.7294	-1.63353		5.86633	-18.7216	-1.53066
	5.868	-18.761	-2.04046		5.868	-18.7011	-1.37006		5.868	-18.7647	-2.10526		5.868	-18.7256	-1.63366		5.868	-18.7182	-1.53077
	5.86967	-18.7578	-2.04059		5.86967	-18.6981	-1.37033		5.86967	-18.7603	-2.10539		5.86967	-18.7237	-1.6338		5.86967	-18.715	-1.53089
	5.87217	-18.752	-2.04083		5.87217	-18.6938	-1.3708		5.87217	-18.7576	-2.10566		5.87217	-18.719	-1.63399		5.87217	-18.7091	-1.53106
	5.87467	-18.7476	-2.0411		5.87467	-18.6893	-1.37122		5.87467	-18.7511	-2.10595		5.87467	-18.7122	-1.63415		5.87467	-18.7044	-1.53123
	5.87633	-18.7434	-2.04128		5.87633	-18.6851	-1.37149		5.87633	-18.7487	-2.10613		5.87633	-18.7114	-1.63426		5.87633	-18.7005	-1.53134
	5.878	-18.7416	-2.04142		5.878	-18.6813	-1.37173		5.878	-18.7458	-2.10634		5.878	-18.7073	-1.63437		5.878	-18.697	-1.53145
	5.8805	-18.736	-2.04167		5.8805	-18.677	-1.37209		5.8805	-18.7413	-2.1066		5.8805	-18.7032	-1.63453		5.8805	-18.6916	-1.53161
	5.883	-18.7295	-2.042		5.883	-18.6721	-1.37245		5.883	-18.7355	-2.10678		5.883	-18.6995	-1.6347		5.883	-18.6881	-1.53177
	5.88467	-18.7272	-2.04229		5.88467	-18.6684	-1.37259		5.88467	-18.7329	-2.1069		5.88467	-18.6941	-1.63481		5.88467	-18.6856	-1.53186
	5.88717	-18.7238	-2.04263		5.88717	-18.6637	-1.37294		5.88717	-18.7274	-2.10705		5.88717	-18.6893	-1.635		5.88717	-18.6803	-1.532
	5.88967	-18.7182	-2.04291		5.88967	-18.6601	-1.37331		5.88967	-18.7226	-2.1072		5.88967	-18.6847	-1.6353		5.88967	-18.6745	-1.53213
	5.89133	-18.7147	-2.04312		5.89133	-18.6569	-1.37354		5.89133	-18.7195	-2.1073		5.89133	-18.6816	-1.63546		5.89133	-18.6728	-1.53222
	5.893	-18.7104	-2.04335		5.893	-18.6512	-1.3737		5.893	-18.7156	-2.10739		5.893	-18.6777	-1.63558		5.893	-18.6694	-1.53231
	5.8955	-18.7061	-2.04362		5.8955	-18.6475	-1.37388		5.8955	-18.711	-2.10755		5.8955	-18.6723	-1.63575		5.8955	-18.6638	-1.53247
	5.898	-18.7017	-2.04384		5.898	-18.6433	-1.37406		5.898	-18.7055	-2.10771		5.898	-18.668	-1.63591		5.898	-18.659	-1.53269
	5.89967	-18.6976	-2.04401		5.89967	-18.6388	-1.3742		5.89967	-18.7036	-2.10785		5.89967	-18.6652	-1.63603		5.89967	-18.6551	-1.53289
	5.90133	-18.6952	-2.04417		5.90133	-18.6369	-1.37431		5.90133	-18.6999	-2.10798		5.90133	-18.6603	-1.63613		5.90133	-18.6519	-1.53301
	5.90383	-18.6896	-2.04443		5.90383	-18.632	-1.37448		5.90383	-18.6948	-2.10825		5.90383	-18.6564	-1.6363		5.90383	-18.6465	-1.53318
	5.90633	-18.6857	-2.0447		5.90633	-18.6283	-1.37466		5.90633	-18.6893	-2.10856		5.90633	-18.6528	-1.63646		5.90633	-18.642	-1.53334
	5.908	-18.6828	-2.04482		5.908	-18.6252	-1.37479		5.908	-18.6854	-2.10878		5.908	-18.6486	-1.63658		5.908	-18.6379	-1.53344
	5.90967	-18.679	-2.045		5.90967	-18.6197	-1.37499		5.90967	-18.6841	-2.10893		5.90967	-18.6452	-1.6367		5.90967	-18.6353	-1.53353
	5.91217	-18.6739	-2.04541		5.91217	-18.6155	-1.37533		5.91217	-18.6769	-2.10917		5.91217	-18.6412	-1.63689		5.91217	-18.6298	-1.53368
	5.91467	-18.6697	-2.04581		5.91467	-18.6099	-1.37563		5.91467	-18.6735	-2.10947		5.91467	-18.6352	-1.6372		5.91467	-18.6236	-1.53382
	5.91633	-18.6664	-2.04609		5.91633	-18.6062	-1.37578		5.91633	-18.6688	-2.1096		5.91633	-18.6319	-1.6374		5.91633	-18.6205	-1.53394
	5.918	-18.6642	-2.04646		5.918	-18.6045	-1.3759		5.918	-18.6664	-2.10976		5.918	-18.6279	-1.63766		5.918	-18.6175	-1.53406
	5.9205	-18.6572	-2.04687		5.9205	-18.5987	-1.37608		5.9205	-18.6617	-2.10999		5.9205	-18.6232	-1.63796		5.9205	-18.6131	-1.53425
	5.923	-18.6525	-2.04725		5.923	-18.5933	-1.37626		5.923	-18.6583	-2.1102		5.923	-18.619	-1.63819		5.923	-18.6075	-1.53443
	5.92467	-18.6488	-2.04743		5.92467	-18.589	-1.37637		5.92467	-18.6534	-2.11039		5.92467	-18.6165	-1.63831		5.92467	-18.6058	-1.53455
	5.92717	-18.6443	-2.0476		5.92717	-18.5841	-1.37653		5.92717	-18.6488	-2.11063		5.92717	-18.6104	-1.63849		5.92717	-18.601	-1.53471
	5.92967	-18.6401	-2.04777		5.92967	-18.5793	-1.3767		5.92967	-18.6447	-2.11081		5.92967	-18.6051	-1.63866		5.92967	-18.5973	-1.53487
	5.93133	-18.6359	-2.04788		5.93133	-18.5766	-1.37682		5.93133	-18.6406	-2.11092		5.93133	-18.6019	-1.63876		5.93133	-18.5921	-1.53498
	5.933	-18.632	-2.04799		5.933	-18.5734	-1.37694		5.933	-18.6373	-2.11104		5.933	-18.5981	-1.63887		5.933	-18.589	-1.53508
	5.9355	-18.6268	-2.04817		5.9355	-18.5693	-1.37713		5.9355	-18.6318	-2.11121		5.9355	-18.5942	-1.63903		5.9355	-18.584	-1.53525
	5.938	-18.6228	-2.04834		5.938	-18.5644	-1.3774		5.938	-18.6267	-2.11138		5.938	-18.5898	-1.63919		5.938	-18.5796	-1.53542
	5.93967	-18.6201	-2.04845		5.93967	-18.5605	-1.37755		5.93967	-18.6241	-2.1115		5.93967	-18.5875	-1.63931		5.93967	-18.576	-1.53554
	5.94133	-18.6172	-2.04857		5.94133	-18.5583	-1.3777		5.94133	-18.6212	-2.11163		5.94133	-18.582	-1.63942		5.94133	-18.5733	-1.53566
	5.94383	-18.6109	-2.0488		5.94383	-18.5522	-1.37789		5.94383	-18.6159	-2.11198		5.94383	-18.5779	-1.63959		5.94383	-18.5668	-1.53584
	5.94633	-18.6074	-2.04903		5.94633	-18.547	-1.37808		5.94633	-18.6104	-2.11232		5.94633	-18.5737	-1.63977		5.94633	-18.5625	-1.536
	5.948	-18.6039	-2.04916		5.948	-18.5451	-1.3782		5.948	-18.607	-2.11254		5.948	-18.5688	-1.63989		5.948	-18.5595	-1.53612
	5.94967	-18.6009	-2.04938		5.94967	-18.541	-1.37831		5.94967	-18.6021	-2.11269		5.94967	-18.5653	-1.64008		5.94967	-18.5574	-1.53623
	5.95217	-18.5956	-2.0497		5.95217	-18.536	-1.37849		5.95217	-18.5974	-2.11293		5.95217	-18.56	-1.64037		5.95217	-18.5516	-1.5364
	5.95467	-18.5902	-2.04992		5.95467	-18.5299	-1.37867		5.95467	-18.5937	-2.11314		5.95467	-18.556	-1.64066		5.95467	-18.5462	-1.53657
	5.95633	-18.5867	-2.05004		5.95633	-18.5265	-1.37879		5.95633	-18.5913	-2.1133		5.95633	-18.5529	-1.64089		5.95633	-18.5419	-1.53669
	5.958	-18.5841	-2.05016		5.958	-18.5236	-1.37892		5.958	-18.5884	-2.11342		5.958	-18.5483	-1.64107		5.958	-18.5391	-1.53681
	5.9605	-18.5792	-2.05037		5.9605	-18.52	-1.3791		5.9605	-18.5846	-2.1136		5.9605	-18.5442	-1.64129		5.9605	-18.5338	-1.53699
	5.963	-18.573	-2.05071		5.963	-18.5145	-1.37929		5.963	-18.578	-2.11377		5.963	-18.5389	-1.64148		5.963	-18.5267	-1.53716
	5.96467	-18.5694	-2.05095		5.96467	-18.5127	-1.37942		5.96467	-18.5746	-2.11389		5.96467	-18.5368	-1.64161		5.96467	-18.5246	-1.53728
	5.96717	-18.5652	-2.05114		5.96717	-18.5072	-1.37961		5.96717	-18.5703	-2.11406		5.96717	-18.5316	-1.6418		5.96717	-18.5211	-1.53745
	5.96967	-18.5611	-2.05133		5.96967	-18.4997	-1.37981		5.96967	-18.5665	-2.11422		5.96967	-18.5257	-1.642		5.96967	-18.5168	-1.53762
	5.97133	-18.5568	-2.05145		5.97133	-18.4988	-1.37994		5.97133	-18.5614	-2.11434		5.97133	-18.5239	-1.64213		5.97133	-18.5127	-1.53773
	5.973	-18.5534	-2.05156		5.973	-18.4928	-1.38008		5.973	-18.5596	-2.11446		5.973	-18.5199	-1.64226		5.973	-18.5113	-1.53783
	5.9755	-18.5494	-2.05174		5.9755	-18.4883	-1.38029		5.9755	-18.5533	-2.11469		5.9755	-18.5145	-1.64245		5.9755	-18.5063	-1.53799
	5.978	-18.5451	-2.05191		5.978	-18.4847	-1.3805		5.978	-18.5493	-2.11499		5.978	-18.5107	-1.64263		5.978	-18.5009	-1.53814
	5.97967	-18.5412	-2.05203		5.97967	-18.48	-1.38065		5.97967	-18.5452	-2.11514		5.97967	-18.5069	-1.64275		5.97967	-18.498	-1.53825
	5.98133	-18.5379	-2.05217		5.98133	-18.4789	-1.38078		5.98133	-18.5417	-2.11527		5.98133	-18.5021	-1.64287		5.98133	-18.4931	-1.53836
	5.98383	-18.5343	-2.05246		5.98383	-18.474	-1.38101		5.98383	-18.5361	-2.11546		5.98383	-18.4983	-1.64305		5.98383	-18.4885	-1.53854
	5.98633	-18.529	-2.05269		5.98633	-18.4686	-1.38123		5.98633	-18.5315	-2.11564		5.98633	-18.4945	-1.64323		5.98633	-18.4836	-1.53872
	5.988	-18.5248	-2.05283		5.988	-18.4659	-1.38136		5.988	-18.5285	-2.11577		5.988	-18.4909	-1.64336		5.988	-18.4794	-1.53883
	5.98967	-18.5205	-2.05296		5.98967	-18.4621	-1.3815		5.98967	-18.5264	-2.11589		5.98967	-18.4858	-1.64349		5.98967	-18.4764	-1.53896
	5.99217	-18.5162	-2.05315		5.99217	-18.4564	-1.3817		5.99217	-18.521	-2.11608		5.99217	-18.4819	-1.64369		5.99217	-18.4719	-1.53914
	5.99467	-18.5116	-2.05334		5.99467	-18.4505	-1.38189		5.99467	-18.5159	-2.11628		5.99467	-18.4781	-1.6439		5.99467	-18.4672	-1.53933
	5.99633	-18.5079	-2.05347		5.99633	-18.4476	-1.38202		5.99633	-18.5132	-2.11641		5.99633	-18.4743	-1.64404		5.99633	-18.4628	-1.53945
	5.99883	-18.5022	-2.05376		5.99883	-18.4438	-1.3822		5.99883	-18.5067	-2.11661		5.99883	-18.4691	-1.64424		5.99883	-18.4583	-1.53963
	6.00133	-18.4982	-2.05403		6.00133	-18.4392	-1.38239		6.00133	-18.5018	-2.1168		6.00133	-18.4636	-1.64443		6.00133	-18.4527	-1.53981
	6.003	-18.4961	-2.05417		6.003	-18.4352	-1.38251		6.003	-18.4983	-2.11692		6.003	-18.4605	-1.64456		6.003	-18.4494	-1.53993
	6.00467	-18.4912	-2.05433		6.00467	-18.4324	-1.38264		6.00467	-18.4955	-2.11704		6.00467	-18.4575	-1.64468		6.00467	-18.4463	-1.54005
	6.00717	-18.4866	-2.05455		6.00717	-18.4276	-1.38284		6.00717	-18.491	-2.11723		6.00717	-18.4528	-1.64485		6.00717	-18.4417	-1.54022
	6.00967	-18.4811	-2.05474		6.00967	-18.4225	-1.38303		6.00967	-18.4869	-2.11743		6.00967	-18.4477	-1.64502		6.00967	-18.4362	-1.54039
	6.01133	-18.4782	-2.05487		6.01133	-18.4203	-1.38317		6.01133	-18.4831	-2.11758		6.01133	-18.4445	-1.64513		6.01133	-18.4339	-1.54051
	6.013	-18.4746	-2.055		6.013	-18.4162	-1.3833		6.013	-18.4793	-2.11773		6.013	-18.4406	-1.64525		6.013	-18.4317	-1.54063
	6.0155	-18.4699	-2.0552		6.0155	-18.4107	-1.38349		6.0155	-18.4746	-2.11798		6.0155	-18.4358	-1.64543		6.0155	-18.4272	-1.5408
	6.018	-18.4645	-2.05539		6.018	-18.4069	-1.38366		6.018	-18.4705	-2.11821		6.018	-18.4313	-1.64561		6.018	-18.4222	-1.54098
	6.01967	-18.4609	-2.05552		6.01967	-18.4022	-1.38378		6.01967	-18.4665	-2.11834		6.01967	-18.4279	-1.64573		6.01967	-18.4177	-1.5411
	6.02133	-18.4577	-2.05564		6.02133	-18.4005	-1.3839		6.02133	-18.4631	-2.11848		6.02133	-18.424	-1.64584		6.02133	-18.4152	-1.54122
	6.02383	-18.4525	-2.05584		6.02383	-18.3941	-1.38409		6.02383	-18.4593	-2.11868		6.02383	-18.4187	-1.64602		6.02383	-18.4097	-1.5414
	6.02633	-18.4476	-2.05604		6.02633	-18.3887	-1.38427		6.02633	-18.4526	-2.11887		6.02633	-18.4142	-1.64621		6.02633	-18.4027	-1.54158
	6.028	-18.4448	-2.05617		6.028	-18.388	-1.38439		6.028	-18.4489	-2.119		6.028	-18.4119	-1.64633		6.028	-18.4006	-1.5417
	6.02967	-18.4434	-2.05629		6.02967	-18.3824	-1.38452		6.02967	-18.4454	-2.11912		6.02967	-18.407	-1.64646		6.02967	-18.3983	-1.54181
	6.03217	-18.4381	-2.05647		6.03217	-18.3785	-1.3847		6.03217	-18.4404	-2.1193		6.03217	-18.4029	-1.64665		6.03217	-18.3926	-1.54198
	6.03467	-18.4318	-2.05663		6.03467	-18.3731	-1.38488		6.03467	-18.436	-2.11948		6.03467	-18.3981	-1.64685		6.03467	-18.3873	-1.54215
	6.03633	-18.4281	-2.05674		6.03633	-18.3697	-1.38499		6.03633	-18.4328	-2.11962		6.03633	-18.3956	-1.64698		6.03633	-18.3845	-1.54226
	6.03883	-18.4244	-2.05691		6.03883	-18.3639	-1.38519		6.03883	-18.428	-2.11984		6.03883	-18.3898	-1.64717		6.03883	-18.3804	-1.54243
	6.04133	-18.4194	-2.05708		6.04133	-18.3605	-1.38539		6.04133	-18.4235	-2.12013		6.04133	-18.3837	-1.64736		6.04133	-18.3754	-1.54261
	6.043	-18.4156	-2.05721		6.043	-18.3552	-1.38553		6.043	-18.4202	-2.12032		6.043	-18.3806	-1.64748		6.043	-18.3709	-1.54273
	6.04467	-18.4134	-2.05738		6.04467	-18.3535	-1.38568		6.04467	-18.4171	-2.1205		6.04467	-18.3795	-1.64761		6.04467	-18.3681	-1.54286
	6.04717	-18.4074	-2.05764		6.04717	-18.3484	-1.38589		6.04717	-18.4109	-2.12072		6.04717	-18.3734	-1.64779		6.04717	-18.3629	-1.54304
	6.04967	-18.4023	-2.05785		6.04967	-18.3415	-1.38609		6.04967	-18.405	-2.12091		6.04967	-18.3678	-1.64798		6.04967	-18.3578	-1.54323
	6.05133	-18.4	-2.05798		6.05133	-18.3412	-1.38622		6.05133	-18.4035	-2.12103		6.05133	-18.3652	-1.64811		6.05133	-18.3546	-1.54335
	6.053	-18.3961	-2.05812		6.053	-18.3363	-1.38635		6.053	-18.401	-2.12114		6.053	-18.3627	-1.64824		6.053	-18.3514	-1.54346
	6.0555	-18.391	-2.05833		6.0555	-18.3315	-1.38653		6.0555	-18.3945	-2.12131		6.0555	-18.3571	-1.64843		6.0555	-18.3468	-1.54362
	6.058	-18.3865	-2.05853		6.058	-18.3267	-1.38673		6.058	-18.3895	-2.12149		6.058	-18.3516	-1.64862		6.058	-18.3423	-1.54377
	6.05967	-18.3826	-2.05866		6.05967	-18.3229	-1.38687		6.05967	-18.3871	-2.12161		6.05967	-18.3482	-1.64875		6.05967	-18.3392	-1.54387
	6.06133	-18.3786	-2.05878		6.06133	-18.321	-1.38701		6.06133	-18.3849	-2.12174		6.06133	-18.3453	-1.64888		6.06133	-18.3352	-1.54397
	6.06383	-18.3743	-2.05897		6.06383	-18.3148	-1.38721		6.06383	-18.3792	-2.12193		6.06383	-18.3393	-1.64907		6.06383	-18.3304	-1.54413
	6.06633	-18.3701	-2.05916		6.06633	-18.309	-1.38742		6.06633	-18.374	-2.12214		6.06633	-18.3356	-1.64927		6.06633	-18.3261	-1.54429
	6.068	-18.367	-2.05929		6.068	-18.3088	-1.38756		6.068	-18.3705	-2.12228		6.068	-18.3325	-1.64941		6.068	-18.3226	-1.54441
	6.06967	-18.363	-2.05941		6.06967	-18.3038	-1.3877		6.06967	-18.3682	-2.12242		6.06967	-18.3283	-1.64955		6.06967	-18.3204	-1.54452
	6.07217	-18.3579	-2.05961		6.07217	-18.2986	-1.38789		6.07217	-18.3621	-2.12263		6.07217	-18.3243	-1.64976		6.07217	-18.3132	-1.54469
	6.07467	-18.3526	-2.05982		6.07467	-18.2958	-1.38809		6.07467	-18.3562	-2.12283		6.07467	-18.3193	-1.64996		6.07467	-18.3084	-1.54486
	6.07633	-18.3492	-2.05998		6.07633	-18.2913	-1.38822		6.07633	-18.3513	-2.12297		6.07633	-18.3139	-1.65009		6.07633	-18.305	-1.54497
	6.07883	-18.3444	-2.06022		6.07883	-18.2859	-1.38842		6.07883	-18.3462	-2.12317		6.07883	-18.3112	-1.65029		6.07883	-18.2998	-1.54514
	6.08133	-18.3397	-2.06044		6.08133	-18.2826	-1.38862		6.08133	-18.3431	-2.12337		6.08133	-18.3057	-1.65048		6.08133	-18.2952	-1.54531
	6.083	-18.3356	-2.06058		6.083	-18.2759	-1.38876		6.083	-18.3419	-2.12349		6.083	-18.3018	-1.6506		6.083	-18.2932	-1.54543
	6.08467	-18.3331	-2.06072		6.08467	-18.2752	-1.38889		6.08467	-18.338	-2.12363		6.08467	-18.2994	-1.65072		6.08467	-18.2903	-1.54555
	6.08717	-18.3281	-2.06093		6.08717	-18.2695	-1.38911		6.08717	-18.3337	-2.12383		6.08717	-18.2946	-1.65091		6.08717	-18.2842	-1.54573
	6.08967	-18.3242	-2.06112		6.08967	-18.2611	-1.38932		6.08967	-18.3292	-2.12403		6.08967	-18.2898	-1.65109		6.08967	-18.2773	-1.54591
	6.09133	-18.3197	-2.06124		6.09133	-18.2623	-1.38946		6.09133	-18.3252	-2.12418		6.09133	-18.2862	-1.65121		6.09133	-18.2748	-1.54603
	6.093	-18.3163	-2.06135		6.093	-18.2562	-1.3896		6.093	-18.3209	-2.12432		6.093	-18.2818	-1.65133		6.093	-18.2721	-1.54615
	6.0955	-18.3128	-2.06154		6.0955	-18.2526	-1.3898		6.0955	-18.3164	-2.12454		6.0955	-18.2768	-1.65151		6.0955	-18.2663	-1.54633
	6.098	-18.307	-2.06173		6.098	-18.2506	-1.39		6.098	-18.3094	-2.12476		6.098	-18.2723	-1.6517		6.098	-18.2612	-1.54651
	6.09967	-18.3041	-2.06187		6.09967	-18.2431	-1.39013		6.09967	-18.3072	-2.12489		6.09967	-18.2687	-1.65183		6.09967	-18.2575	-1.54662
	6.10133	-18.3007	-2.06202		6.10133	-18.24	-1.39027		6.10133	-18.3044	-2.12503		6.10133	-18.2645	-1.65196		6.10133	-18.2541	-1.54675
	6.10383	-18.2957	-2.0624		6.10383	-18.2344	-1.39048		6.10383	-18.3	-2.12525		6.10383	-18.261	-1.65216		6.10383	-18.2499	-1.54694
	6.10633	-18.2897	-2.06275		6.10633	-18.2287	-1.39068		6.10633	-18.2947	-2.12546		6.10633	-18.2557	-1.65236		6.10633	-18.2458	-1.54713
	6.108	-18.2868	-2.06295		6.108	-18.2291	-1.39082		6.108	-18.2918	-2.1256		6.108	-18.2533	-1.65249		6.108	-18.2418	-1.54725
	6.1105	-18.2831	-2.06325		6.1105	-18.223	-1.39102		6.1105	-18.2868	-2.12582		6.1105	-18.2482	-1.65268		6.1105	-18.2379	-1.54744
	6.113	-18.2775	-2.06348		6.113	-18.2154	-1.39122		6.113	-18.2822	-2.12604		6.113	-18.2429	-1.65288		6.113	-18.2327	-1.54763
	6.11467	-18.2744	-2.06362		6.11467	-18.2176	-1.39134		6.11467	-18.2793	-2.12619		6.11467	-18.2396	-1.653		6.11467	-18.2299	-1.54775
	6.11633	-18.2707	-2.06377		6.11633	-18.2109	-1.39147		6.11633	-18.2757	-2.12634		6.11633	-18.237	-1.65312		6.11633	-18.2253	-1.54787
	6.11883	-18.2662	-2.06399		6.11883	-18.2065	-1.39165		6.11883	-18.2704	-2.12655		6.11883	-18.2314	-1.65331		6.11883	-18.2206	-1.54804
	6.12133	-18.2612	-2.06425		6.12133	-18.2013	-1.39184		6.12133	-18.265	-2.12677		6.12133	-18.227	-1.6535		6.12133	-18.2154	-1.54821
	6.123	-18.2583	-2.0644		6.123	-18.1961	-1.39197		6.123	-18.262	-2.12691		6.123	-18.2226	-1.65362		6.123	-18.2133	-1.54832
	6.12467	-18.2535	-2.06454		6.12467	-18.1937	-1.39209		6.12467	-18.2604	-2.12706		6.12467	-18.2186	-1.65375		6.12467	-18.2102	-1.54843
	6.12717	-18.2486	-2.06475		6.12717	-18.1892	-1.39228		6.12717	-18.2545	-2.12729		6.12717	-18.2147	-1.65394		6.12717	-18.2034	-1.54859
	6.12967	-18.2439	-2.06495		6.12967	-18.1827	-1.39248		6.12967	-18.2487	-2.12752		6.12967	-18.2099	-1.65416		6.12967	-18.1995	-1.54875
	6.13133	-18.2418	-2.06508		6.13133	-18.1833	-1.39261		6.13133	-18.2449	-2.12767		6.13133	-18.2068	-1.65435		6.13133	-18.195	-1.54886
	6.133	-18.2382	-2.0652		6.133	-18.1774	-1.39275		6.133	-18.2435	-2.12782		6.133	-18.202	-1.65453		6.133	-18.1923	-1.54896
	6.1355	-18.2332	-2.06538		6.1355	-18.1722	-1.39295		6.1355	-18.2378	-2.12803		6.1355	-18.1977	-1.65475		6.1355	-18.1881	-1.54913
	6.138	-18.2291	-2.06558		6.138	-18.1693	-1.39315		6.138	-18.2326	-2.12825		6.138	-18.1924	-1.65496		6.138	-18.1835	-1.54931
	6.13967	-18.2248	-2.06571		6.13967	-18.1638	-1.39328		6.13967	-18.2285	-2.12839		6.13967	-18.1886	-1.65509		6.13967	-18.1795	-1.54943
	6.14133	-18.2213	-2.06585		6.14133	-18.1622	-1.39342		6.14133	-18.2251	-2.12853		6.14133	-18.1853	-1.65522		6.14133	-18.1758	-1.54956
	6.14383	-18.2161	-2.06605		6.14383	-18.1572	-1.39362		6.14383	-18.2201	-2.12874		6.14383	-18.1804	-1.6554		6.14383	-18.1718	-1.54976
	6.14633	-18.2115	-2.06626		6.14633	-18.1508	-1.39382		6.14633	-18.2141	-2.12895		6.14633	-18.1772	-1.65558		6.14633	-18.1652	-1.54995
	6.148	-18.2063	-2.0664		6.148	-18.1509	-1.39396		6.148	-18.2132	-2.1291		6.148	-18.1725	-1.65572		6.148	-18.1625	-1.55008
	6.1505	-18.2021	-2.0666		6.1505	-18.1436	-1.39417		6.1505	-18.2073	-2.12931		6.1505	-18.1685	-1.65592		6.1505	-18.158	-1.55027
	6.153	-18.1978	-2.06681		6.153	-18.1376	-1.39438		6.153	-18.2022	-2.12951		6.153	-18.1631	-1.65613		6.153	-18.1518	-1.55045
	6.15467	-18.1949	-2.06695		6.15467	-18.1358	-1.39452		6.15467	-18.1998	-2.12965		6.15467	-18.1609	-1.65627		6.15467	-18.1495	-1.55057
	6.15633	-18.1912	-2.06709		6.15633	-18.1299	-1.39465		6.15633	-18.1962	-2.1298		6.15633	-18.1575	-1.6564		6.15633	-18.1467	-1.55069
	6.15883	-18.1868	-2.06731		6.15883	-18.1258	-1.39485		6.15883	-18.1914	-2.13002		6.15883	-18.1517	-1.6566		6.15883	-18.1415	-1.55086
	6.16133	-18.1829	-2.06753		6.16133	-18.1223	-1.39506		6.16133	-18.1865	-2.13024		6.16133	-18.1469	-1.65678		6.16133	-18.1364	-1.55104
	6.163	-18.179	-2.06769		6.163	-18.1176	-1.39519		6.163	-18.1824	-2.1304		6.163	-18.1432	-1.65689		6.163	-18.1325	-1.55115
	6.16467	-18.177	-2.06784		6.16467	-18.1169	-1.39532		6.16467	-18.1797	-2.13055		6.16467	-18.1402	-1.65702		6.16467	-18.1277	-1.55127
	6.16717	-18.1707	-2.0681		6.16717	-18.1094	-1.39552		6.16717	-18.1742	-2.13079		6.16717	-18.1368	-1.65721		6.16717	-18.1236	-1.55144
	6.16967	-18.1644	-2.06832		6.16967	-18.1027	-1.39572		6.16967	-18.1685	-2.13102		6.16967	-18.1319	-1.65742		6.16967	-18.1214	-1.55162
	6.17133	-18.1596	-2.06847		6.17133	-18.1033	-1.39584		6.17133	-18.165	-2.13117		6.17133	-18.1284	-1.65756		6.17133	-18.1165	-1.55174
	6.173	-18.1574	-2.06861		6.173	-18.0977	-1.39596		6.173	-18.1626	-2.13131		6.173	-18.1241	-1.6577		6.173	-18.1133	-1.55185
	6.1755	-18.1533	-2.06882		6.1755	-18.0929	-1.39614		6.1755	-18.1581	-2.13151		6.1755	-18.1179	-1.65791		6.1755	-18.1073	-1.55202
	6.178	-18.1479	-2.06903		6.178	-18.0876	-1.39632		6.178	-18.1532	-2.13171		6.178	-18.1128	-1.65811		6.178	-18.1021	-1.55218
	6.17967	-18.1454	-2.06917		6.17967	-18.0834	-1.39646		6.17967	-18.1495	-2.13184		6.17967	-18.1104	-1.65823		6.17967	-18.0993	-1.55229
	6.18133	-18.1421	-2.06931		6.18133	-18.0832	-1.39659		6.18133	-18.1473	-2.13197		6.18133	-18.106	-1.65836		6.18133	-18.0962	-1.5524
	6.18383	-18.1373	-2.06953		6.18383	-18.0769	-1.39678		6.18383	-18.1395	-2.13218		6.18383	-18.1022	-1.65853		6.18383	-18.0913	-1.55257
	6.18633	-18.1315	-2.06976		6.18633	-18.0688	-1.39698		6.18633	-18.1354	-2.13239		6.18633	-18.0971	-1.65871		6.18633	-18.086	-1.55275
	6.188	-18.1278	-2.06991		6.188	-18.0686	-1.39712		6.188	-18.1333	-2.13253		6.188	-18.094	-1.65883		6.188	-18.0816	-1.55287
	6.1905	-18.1228	-2.07015		6.1905	-18.0629	-1.39732		6.1905	-18.1285	-2.13275		6.1905	-18.0898	-1.65901		6.1905	-18.0783	-1.55305
	6.193	-18.1188	-2.07038		6.193	-18.0578	-1.39752		6.193	-18.1231	-2.13297		6.193	-18.0831	-1.65921		6.193	-18.0739	-1.55322
	6.19467	-18.1156	-2.07052		6.19467	-18.0565	-1.39765		6.19467	-18.1203	-2.13312		6.19467	-18.0799	-1.65935		6.19467	-18.0689	-1.55334
	6.19633	-18.1133	-2.07066		6.19633	-18.0497	-1.39778		6.19633	-18.1162	-2.13326		6.19633	-18.0777	-1.65949		6.19633	-18.0653	-1.55344
	6.19883	-18.1072	-2.07087		6.19883	-18.0474	-1.39798		6.19883	-18.1109	-2.13348		6.19883	-18.072	-1.65969		6.19883	-18.0602	-1.55361
	6.20133	-18.1027	-2.07108		6.20133	-18.0419	-1.39817		6.20133	-18.105	-2.13369		6.20133	-18.0669	-1.65989		6.20133	-18.0567	-1.55377
	6.203	-18.0999	-2.07121		6.203	-18.0359	-1.39829		6.203	-18.1009	-2.13383		6.203	-18.0636	-1.66002		6.203	-18.0534	-1.55389
	6.20467	-18.096	-2.07135		6.20467	-18.0356	-1.39841		6.20467	-18.0978	-2.13397		6.20467	-18.0596	-1.66014		6.20467	-18.0495	-1.55401
	6.20717	-18.0915	-2.07156		6.20717	-18.0306	-1.39861		6.20717	-18.0942	-2.13418		6.20717	-18.0553	-1.66033		6.20717	-18.0441	-1.55419
	6.20967	-18.0851	-2.07178		6.20967	-18.0234	-1.3988		6.20967	-18.0906	-2.13439		6.20967	-18.051	-1.66053		6.20967	-18.0397	-1.55437
	6.21133	-18.0811	-2.07193		6.21133	-18.0218	-1.39893		6.21133	-18.0865	-2.13454		6.21133	-18.0462	-1.66067		6.21133	-18.0371	-1.55449
	6.213	-18.0789	-2.07207		6.213	-18.0175	-1.39905		6.213	-18.084	-2.13468		6.213	-18.0439	-1.66081		6.213	-18.0317	-1.55461
	6.2155	-18.0737	-2.07229		6.2155	-18.0136	-1.39924		6.2155	-18.0784	-2.13489		6.2155	-18.0387	-1.66102		6.2155	-18.0275	-1.55478
	6.218	-18.0678	-2.07251		6.218	-18.0111	-1.39943		6.218	-18.0723	-2.1351		6.218	-18.035	-1.66122		6.218	-18.0223	-1.55494
	6.21967	-18.0662	-2.07266		6.21967	-18.0044	-1.39955		6.21967	-18.0696	-2.13523		6.21967	-18.0312	-1.66136		6.21967	-18.0188	-1.55504
	6.22217	-18.0595	-2.07288		6.22217	-18.0003	-1.39973		6.22217	-18.0639	-2.13544		6.22217	-18.0262	-1.66156		6.22217	-18.0133	-1.55519
	6.22467	-18.0557	-2.0731		6.22467	-17.996	-1.39991		6.22467	-18.059	-2.13563		6.22467	-18.0216	-1.66174		6.22467	-18.0097	-1.55535
	6.22633	-18.0521	-2.07326		6.22633	-17.9908	-1.40004		6.22633	-18.0557	-2.13577		6.22633	-18.0185	-1.66188		6.22633	-18.0068	-1.55547
	6.228	-18.0498	-2.07341		6.228	-17.9888	-1.40017		6.228	-18.0531	-2.1359		6.228	-18.0143	-1.66201		6.228	-18.004	-1.55557
	6.2305	-18.0444	-2.07364		6.2305	-17.9843	-1.40037		6.2305	-18.0483	-2.13611		6.2305	-18.0088	-1.66221		6.2305	-17.9988	-1.55573
	6.233	-18.0392	-2.07386		6.233	-17.9759	-1.40057		6.233	-18.0427	-2.13632		6.233	-18.0036	-1.66241		6.233	-17.9936	-1.5559
	6.23467	-18.0369	-2.07401		6.23467	-17.9759	-1.4007		6.23467	-18.0388	-2.13646		6.23467	-17.9993	-1.66253		6.23467	-17.9907	-1.55601
	6.23633	-18.0337	-2.07416		6.23633	-17.971	-1.40085		6.23633	-18.0356	-2.1366		6.23633	-17.9976	-1.66266		6.23633	-17.9874	-1.55612
	6.23883	-18.0286	-2.07437		6.23883	-17.9668	-1.40106		6.23883	-18.0314	-2.13681		6.23883	-17.9932	-1.66284		6.23883	-17.9822	-1.55629
	6.24133	-18.0234	-2.07458		6.24133	-17.9618	-1.40127		6.24133	-18.0255	-2.13702		6.24133	-17.9875	-1.66302		6.24133	-17.9776	-1.55644
	6.243	-18.0194	-2.07472		6.243	-17.9575	-1.4014		6.243	-18.0233	-2.13715		6.243	-17.9848	-1.66314		6.243	-17.9743	-1.55655
	6.24467	-18.016	-2.07486		6.24467	-17.957	-1.40153		6.24467	-18.02	-2.13728		6.24467	-17.9821	-1.66327		6.24467	-17.9696	-1.55666
	6.24717	-18.0119	-2.07506		6.24717	-17.9511	-1.40172		6.24717	-18.0143	-2.13749		6.24717	-17.9768	-1.66346		6.24717	-17.9641	-1.55683
	6.24967	-18.0058	-2.07527		6.24967	-17.9465	-1.40191		6.24967	-18.0118	-2.13769		6.24967	-17.9708	-1.66366		6.24967	-17.9596	-1.557
	6.25133	-18.0033	-2.07542		6.25133	-17.9436	-1.40203		6.25133	-18.0066	-2.13784		6.25133	-17.9676	-1.6638		6.25133	-17.9551	-1.55711
	6.253	-18.0001	-2.07556		6.253	-17.9381	-1.40215		6.253	-18.003	-2.13798		6.253	-17.9643	-1.66393		6.253	-17.9518	-1.55721
	6.2555	-17.9958	-2.07577		6.2555	-17.9337	-1.40232		6.2555	-17.9978	-2.1382		6.2555	-17.9587	-1.66415		6.2555	-17.9474	-1.55737
	6.258	-17.9921	-2.07599		6.258	-17.93	-1.4025		6.258	-17.9933	-2.13843		6.258	-17.9537	-1.66436		6.258	-17.9421	-1.55752
	6.25967	-17.987	-2.07612		6.25967	-17.9248	-1.40262		6.25967	-17.9898	-2.13857		6.25967	-17.9516	-1.6645		6.25967	-17.9399	-1.55763
	6.26217	-17.9823	-2.07634		6.26217	-17.9204	-1.40279		6.26217	-17.9841	-2.13877		6.26217	-17.9455	-1.6647		6.26217	-17.9347	-1.55778
	6.26467	-17.9769	-2.07655		6.26467	-17.9184	-1.40296		6.26467	-17.9796	-2.13897		6.26467	-17.9395	-1.66489		6.26467	-17.9316	-1.55793
	6.26633	-17.9734	-2.0767		6.26633	-17.9105	-1.40308		6.26633	-17.976	-2.1391		6.26633	-17.9374	-1.66501		6.26633	-17.927	-1.55804
	6.268	-17.9693	-2.07685		6.268	-17.909	-1.4032		6.268	-17.9733	-2.13924		6.268	-17.9344	-1.66513		6.268	-17.9237	-1.55815
	6.2705	-17.9628	-2.07708		6.2705	-17.9026	-1.40338		6.2705	-17.9694	-2.13944		6.2705	-17.9296	-1.66532		6.2705	-17.9188	-1.55831
	6.273	-17.9587	-2.07732		6.273	-17.8971	-1.40357		6.273	-17.9636	-2.13965		6.273	-17.9241	-1.66551		6.273	-17.9146	-1.55848
	6.27467	-17.9555	-2.07748		6.27467	-17.8957	-1.40369		6.27467	-17.9604	-2.13979		6.27467	-17.9226	-1.66563		6.27467	-17.909	-1.55859
	6.27633	-17.9531	-2.07764		6.27633	-17.892	-1.40382		6.27633	-17.9562	-2.13993		6.27633	-17.9171	-1.66575		6.27633	-17.905	-1.5587
	6.27883	-17.9503	-2.07786		6.27883	-17.8876	-1.404		6.27883	-17.9517	-2.14014		6.27883	-17.9129	-1.66592		6.27883	-17.9013	-1.55887
	6.28133	-17.9444	-2.07808		6.28133	-17.8845	-1.40416		6.28133	-17.9456	-2.14034		6.28133	-17.9082	-1.66609		6.28133	-17.8954	-1.55904
	6.283	-17.9425	-2.07823		6.283	-17.8774	-1.40426		6.283	-17.9427	-2.14047		6.283	-17.9052	-1.66619		6.283	-17.8936	-1.55915
	6.28467	-17.9376	-2.07837		6.28467	-17.877	-1.40437		6.28467	-17.9397	-2.14061		6.28467	-17.9005	-1.66631		6.28467	-17.8913	-1.55926
	6.28717	-17.9322	-2.07857		6.28717	-17.8708	-1.40452		6.28717	-17.9356	-2.14081		6.28717	-17.8961	-1.66648		6.28717	-17.8859	-1.55941
	6.28967	-17.9268	-2.07878		6.28967	-17.8653	-1.40467		6.28967	-17.9295	-2.14101		6.28967	-17.892	-1.66667		6.28967	-17.8812	-1.55956
	6.29133	-17.9245	-2.07892		6.29133	-17.8625	-1.40479		6.29133	-17.9272	-2.14114		6.29133	-17.8873	-1.66679		6.29133	-17.8776	-1.55966
	6.293	-17.9197	-2.07906		6.293	-17.8578	-1.40491		6.293	-17.9231	-2.14127		6.293	-17.8839	-1.66691		6.293	-17.8749	-1.55976
	6.2955	-17.915	-2.07929		6.2955	-17.8528	-1.4051		6.2955	-17.9186	-2.14146		6.2955	-17.8796	-1.6671		6.2955	-17.8691	-1.55992
	6.298	-17.9105	-2.07953		6.298	-17.8497	-1.4053		6.298	-17.9144	-2.14166		6.298	-17.8747	-1.66729		6.298	-17.8634	-1.56007
	6.29967	-17.9069	-2.07969		6.29967	-17.8443	-1.40543		6.29967	-17.9101	-2.14179		6.29967	-17.8724	-1.66741		6.29967	-17.8607	-1.56019
	6.30217	-17.9018	-2.07991		6.30217	-17.8404	-1.40562		6.30217	-17.905	-2.14199		6.30217	-17.8676	-1.66759		6.30217	-17.8545	-1.56035
	6.30467	-17.8976	-2.08012		6.30467	-17.8369	-1.4058		6.30467	-17.901	-2.14219		6.30467	-17.8609	-1.66777		6.30467	-17.8496	-1.56052
	6.30633	-17.8933	-2.08026		6.30633	-17.8308	-1.40591		6.30633	-17.8969	-2.14233		6.30633	-17.8579	-1.6679		6.30633	-17.8457	-1.56063
	6.308	-17.8917	-2.08039		6.308	-17.8288	-1.40602		6.308	-17.8923	-2.14246		6.308	-17.8541	-1.66802		6.308	-17.8428	-1.56075
	6.3105	-17.8863	-2.08059		6.3105	-17.8243	-1.40619		6.3105	-17.8886	-2.14267		6.3105	-17.8499	-1.6682		6.3105	-17.8377	-1.56092
	6.313	-17.8793	-2.0808		6.313	-17.8189	-1.40635		6.313	-17.8829	-2.14287		6.313	-17.8449	-1.66838		6.313	-17.8332	-1.56108
	6.31467	-17.8761	-2.08094		6.31467	-17.8162	-1.40646		6.31467	-17.8819	-2.14301		6.31467	-17.8409	-1.6685		6.31467	-17.8296	-1.5612
	6.31633	-17.8747	-2.08108		6.31633	-17.8105	-1.40657		6.31633	-17.8778	-2.14314		6.31633	-17.8382	-1.66863		6.31633	-17.8269	-1.5613
	6.31883	-17.8685	-2.0813		6.31883	-17.8058	-1.40675		6.31883	-17.8717	-2.14334		6.31883	-17.8337	-1.66884		6.31883	-17.8215	-1.56146
	6.32133	-17.8638	-2.08152		6.32133	-17.803	-1.40693		6.32133	-17.868	-2.14354		6.32133	-17.8292	-1.66904		6.32133	-17.8168	-1.5616
	6.323	-17.8618	-2.08166		6.323	-17.7986	-1.40705		6.323	-17.8633	-2.14367		6.323	-17.8245	-1.66918		6.323	-17.812	-1.56169
	6.32467	-17.8568	-2.08181		6.32467	-17.7956	-1.40717		6.32467	-17.8605	-2.1438		6.32467	-17.8208	-1.66931		6.32467	-17.8102	-1.56178
	6.32717	-17.8522	-2.08204		6.32717	-17.7906	-1.40736		6.32717	-17.8562	-2.144		6.32717	-17.8156	-1.6695		6.32717	-17.8056	-1.56193
	6.32967	-17.8476	-2.08227		6.32967	-17.784	-1.40755		6.32967	-17.8505	-2.14419		6.32967	-17.8107	-1.66969		6.32967	-17.7996	-1.56208
	6.33133	-17.8441	-2.08242		6.33133	-17.7843	-1.40768		6.33133	-17.8482	-2.14433		6.33133	-17.8071	-1.66981		6.33133	-17.7979	-1.56218
	6.33383	-17.8389	-2.08264		6.33383	-17.7776	-1.40787		6.33383	-17.8431	-2.14454		6.33383	-17.8041	-1.67		6.33383	-17.7921	-1.56232
	6.33633	-17.8339	-2.08286		6.33633	-17.7708	-1.40806		6.33633	-17.8382	-2.14474		6.33633	-17.798	-1.6702		6.33633	-17.7865	-1.56248
	6.338	-17.8308	-2.083		6.338	-17.768	-1.40819		6.338	-17.8345	-2.14487		6.338	-17.7956	-1.67032		6.338	-17.7839	-1.56258
	6.33967	-17.8267	-2.08314		6.33967	-17.7643	-1.40831		6.33967	-17.8307	-2.145		6.33967	-17.7922	-1.67044		6.33967	-17.7804	-1.56269
	6.34217	-17.8228	-2.08333		6.34217	-17.7599	-1.40848		6.34217	-17.8264	-2.14519		6.34217	-17.7858	-1.67061		6.34217	-17.7751	-1.56286
	6.34467	-17.8188	-2.08352		6.34467	-17.756	-1.40865		6.34467	-17.8206	-2.14539		6.34467	-17.7815	-1.67078		6.34467	-17.7706	-1.56302
	6.34633	-17.8152	-2.08366		6.34633	-17.7505	-1.40875		6.34633	-17.8158	-2.14552		6.34633	-17.7786	-1.6709		6.34633	-17.7668	-1.56312
	6.348	-17.8116	-2.08379		6.348	-17.7531	-1.40885		6.348	-17.813	-2.14566		6.348	-17.7748	-1.67101		6.348	-17.7635	-1.56323
	6.3505	-17.8057	-2.08402		6.3505	-17.7446	-1.40901		6.3505	-17.8089	-2.14586		6.3505	-17.7709	-1.6712		6.3505	-17.7589	-1.56338
	6.353	-17.8008	-2.08425		6.353	-17.7381	-1.40918		6.353	-17.8034	-2.14607		6.353	-17.7658	-1.67139		6.353	-17.7528	-1.56352
	6.35467	-17.798	-2.0844		6.35467	-17.735	-1.4093		6.35467	-17.7997	-2.1462		6.35467	-17.7623	-1.67152		6.35467	-17.7505	-1.56361
	6.35633	-17.7952	-2.08455		6.35633	-17.7307	-1.40942		6.35633	-17.7969	-2.14633		6.35633	-17.7587	-1.67164		6.35633	-17.7461	-1.5637
	6.35883	-17.7891	-2.08478		6.35883	-17.7269	-1.40961		6.35883	-17.7929	-2.14652		6.35883	-17.7532	-1.67183		6.35883	-17.7415	-1.56383
	6.36133	-17.7841	-2.085		6.36133	-17.7224	-1.4098		6.36133	-17.7879	-2.14672		6.36133	-17.749	-1.67201		6.36133	-17.7358	-1.56398
	6.363	-17.7812	-2.08515		6.363	-17.7177	-1.40992		6.363	-17.7868	-2.14684		6.363	-17.7448	-1.67213		6.363	-17.7341	-1.56407
	6.36467	-17.7779	-2.08529		6.36467	-17.7164	-1.41004		6.36467	-17.7821	-2.14697		6.36467	-17.7425	-1.67225		6.36467	-17.7299	-1.56417
	6.36717	-17.773	-2.08551		6.36717	-17.7113	-1.4102		6.36717	-17.7758	-2.14717		6.36717	-17.7377	-1.67243		6.36717	-17.7247	-1.56431
	6.36967	-17.7662	-2.08574		6.36967	-17.7056	-1.41037		6.36967	-17.7714	-2.14737		6.36967	-17.7329	-1.67261		6.36967	-17.7192	-1.56447
	6.37133	-17.7646	-2.08588		6.37133	-17.7022	-1.41048		6.37133	-17.7687	-2.14751		6.37133	-17.7283	-1.67273		6.37133	-17.7162	-1.56457
	6.37383	-17.7598	-2.08609		6.37383	-17.698	-1.41065		6.37383	-17.7631	-2.14771		6.37383	-17.7238	-1.67291		6.37383	-17.7122	-1.56473
	6.37633	-17.7556	-2.08629		6.37633	-17.6935	-1.41082		6.37633	-17.7567	-2.1479		6.37633	-17.7191	-1.67309		6.37633	-17.7075	-1.56488
	6.378	-17.7511	-2.08643		6.378	-17.6899	-1.41092		6.378	-17.7546	-2.14803		6.378	-17.7163	-1.6732		6.378	-17.7049	-1.56498
	6.37967	-17.7493	-2.08656		6.37967	-17.6864	-1.41103		6.37967	-17.7512	-2.14816		6.37967	-17.713	-1.67332		6.37967	-17.7013	-1.56509
	6.38217	-17.7434	-2.08677		6.38217	-17.6811	-1.4112		6.38217	-17.7465	-2.14834		6.38217	-17.7072	-1.67351		6.38217	-17.696	-1.56524
	6.38467	-17.7381	-2.08698		6.38467	-17.6745	-1.41138		6.38467	-17.7407	-2.14853		6.38467	-17.7022	-1.67368		6.38467	-17.6914	-1.5654
	6.38633	-17.7349	-2.08713		6.38633	-17.6719	-1.41149		6.38633	-17.7368	-2.14866		6.38633	-17.699	-1.67381		6.38633	-17.6873	-1.5655
	6.388	-17.7319	-2.08728		6.388	-17.6695	-1.41159		6.388	-17.7335	-2.14879		6.388	-17.6958	-1.67393		6.388	-17.6835	-1.56561
	6.3905	-17.7265	-2.0875		6.3905	-17.6642	-1.41177		6.3905	-17.7298	-2.14898		6.3905	-17.6906	-1.6741		6.3905	-17.6794	-1.56577
	6.393	-17.7209	-2.08772		6.393	-17.6567	-1.41194		6.393	-17.7242	-2.14919		6.393	-17.6871	-1.67427		6.393	-17.6719	-1.56591
	6.39467	-17.7191	-2.08787		6.39467	-17.6565	-1.41204		6.39467	-17.7209	-2.14932		6.39467	-17.6819	-1.67438		6.39467	-17.6699	-1.56601
	6.39633	-17.7141	-2.08802		6.39633	-17.6519	-1.41214		6.39633	-17.7174	-2.14946		6.39633	-17.6791	-1.67449		6.39633	-17.6672	-1.56611
	6.39883	-17.7101	-2.08823		6.39883	-17.6478	-1.41229		6.39883	-17.7129	-2.14967		6.39883	-17.6745	-1.67466		6.39883	-17.6626	-1.56626
	6.40133	-17.704	-2.08844		6.40133	-17.6428	-1.41244		6.40133	-17.7074	-2.14987		6.40133	-17.6691	-1.67484		6.40133	-17.6563	-1.5664
	6.403	-17.7019	-2.08858		6.403	-17.6389	-1.41254		6.403	-17.7033	-2.15		6.403	-17.666	-1.67497		6.403	-17.6534	-1.5665
	6.40467	-17.6985	-2.08871		6.40467	-17.6368	-1.41265		6.40467	-17.6997	-2.15012		6.40467	-17.6625	-1.67509		6.40467	-17.6498	-1.56659
	6.40717	-17.6935	-2.08891		6.40717	-17.6311	-1.41281		6.40717	-17.6951	-2.15029		6.40717	-17.6572	-1.67528		6.40717	-17.6458	-1.56674
	6.40967	-17.6878	-2.0891		6.40967	-17.6253	-1.41298		6.40967	-17.6902	-2.15047		6.40967	-17.6514	-1.67546		6.40967	-17.6415	-1.56688
	6.41133	-17.6856	-2.08923		6.41133	-17.6219	-1.41308		6.41133	-17.6873	-2.15059		6.41133	-17.6491	-1.67559		6.41133	-17.6387	-1.56698
	6.41383	-17.6801	-2.08943		6.41383	-17.6171	-1.41324		6.41383	-17.6838	-2.15078		6.41383	-17.6435	-1.67576		6.41383	-17.6322	-1.56712
	6.41633	-17.676	-2.08964		6.41633	-17.613	-1.41341		6.41633	-17.6787	-2.15098		6.41633	-17.6379	-1.67593		6.41633	-17.6285	-1.56727
	6.418	-17.6728	-2.08978		6.418	-17.6083	-1.41352		6.418	-17.6757	-2.15111		6.418	-17.6338	-1.67604		6.418	-17.6246	-1.56736
	6.41967	-17.6693	-2.08991		6.41967	-17.605	-1.41363		6.41967	-17.6707	-2.15126		6.41967	-17.6328	-1.67616		6.41967	-17.6207	-1.56746
	6.42217	-17.6636	-2.0901		6.42217	-17.6024	-1.4138		6.42217	-17.6647	-2.15149		6.42217	-17.6268	-1.67634		6.42217	-17.6157	-1.56758
	6.42467	-17.6572	-2.09029		6.42467	-17.5968	-1.41396		6.42467	-17.6618	-2.15171		6.42467	-17.622	-1.67651		6.42467	-17.6109	-1.56771
	6.42633	-17.6556	-2.09041		6.42633	-17.591	-1.41407		6.42633	-17.6579	-2.15185		6.42633	-17.6184	-1.67663		6.42633	-17.6067	-1.5678
	6.428	-17.6522	-2.09054		6.428	-17.5905	-1.41417		6.428	-17.6547	-2.15199		6.428	-17.6157	-1.67676		6.428	-17.6035	-1.56789
	6.4305	-17.6473	-2.09073		6.4305	-17.5849	-1.41432		6.4305	-17.6492	-2.1522		6.4305	-17.6109	-1.67696		6.4305	-17.5989	-1.56803
	6.433	-17.6414	-2.09092		6.433	-17.5802	-1.41447		6.433	-17.6444	-2.1524		6.433	-17.6055	-1.67715		6.433	-17.5947	-1.56817
	6.43467	-17.6382	-2.09106		6.43467	-17.5762	-1.41457		6.43467	-17.6404	-2.15252		6.43467	-17.6025	-1.67728		6.43467	-17.5911	-1.56827
	6.43633	-17.6345	-2.0912		6.43633	-17.573	-1.41468		6.43633	-17.6391	-2.15264		6.43633	-17.5982	-1.67741		6.43633	-17.5877	-1.56838
	6.43883	-17.6307	-2.09142		6.43883	-17.5672	-1.41484		6.43883	-17.6328	-2.15283		6.43883	-17.5943	-1.67761		6.43883	-17.5826	-1.56852
	6.44133	-17.6268	-2.09163		6.44133	-17.5614	-1.41501		6.44133	-17.628	-2.15302		6.44133	-17.5889	-1.6778		6.44133	-17.5784	-1.56866
	6.443	-17.6223	-2.09177		6.443	-17.5594	-1.41513		6.443	-17.6248	-2.15315		6.443	-17.5861	-1.67792		6.443	-17.5762	-1.56875
	6.4455	-17.6166	-2.09198		6.4455	-17.5532	-1.41529		6.4455	-17.6206	-2.15336		6.4455	-17.5812	-1.6781		6.4455	-17.5697	-1.56889
	6.448	-17.6111	-2.09219		6.448	-17.5489	-1.41545		6.448	-17.6156	-2.15356		6.448	-17.5774	-1.67828		6.448	-17.5639	-1.56904
	6.44967	-17.608	-2.09232		6.44967	-17.5452	-1.41556		6.44967	-17.6123	-2.15368		6.44967	-17.5714	-1.6784		6.44967	-17.561	-1.56913
	6.45133	-17.6058	-2.09245		6.45133	-17.5411	-1.41568		6.45133	-17.6069	-2.15381		6.45133	-17.5704	-1.67852		6.45133	-17.5578	-1.56923
	6.45383	-17.5999	-2.09263		6.45383	-17.5374	-1.41586		6.45383	-17.6033	-2.154		6.45383	-17.5651	-1.67871		6.45383	-17.5512	-1.56939
	6.45633	-17.5955	-2.09282		6.45633	-17.5318	-1.41603		6.45633	-17.5991	-2.15417		6.45633	-17.5608	-1.6789		6.45633	-17.546	-1.56955
	6.458	-17.5908	-2.09295		6.458	-17.5293	-1.41614		6.458	-17.5953	-2.15428		6.458	-17.5566	-1.67903		6.458	-17.5441	-1.56964
	6.45967	-17.5895	-2.0931		6.45967	-17.5261	-1.41626		6.45967	-17.5921	-2.1544		6.45967	-17.5529	-1.67916		6.45967	-17.5406	-1.56973
	6.46217	-17.5844	-2.09332		6.46217	-17.5207	-1.41642		6.46217	-17.5862	-2.15457		6.46217	-17.5479	-1.67934		6.46217	-17.5347	-1.56986
	6.46467	-17.579	-2.09354		6.46467	-17.5161	-1.41657		6.46467	-17.5813	-2.15474		6.46467	-17.5422	-1.67952		6.46467	-17.5308	-1.56999
	6.46633	-17.5751	-2.09368		6.46633	-17.5109	-1.41666		6.46633	-17.5782	-2.15487		6.46633	-17.54	-1.67963		6.46633	-17.5279	-1.57007
	6.468	-17.5717	-2.09383		6.468	-17.5088	-1.41676		6.468	-17.5747	-2.15499		6.468	-17.535	-1.67974		6.468	-17.5245	-1.57015
	6.4705	-17.5672	-2.09405		6.4705	-17.5046	-1.41692		6.4705	-17.5706	-2.15517		6.4705	-17.5315	-1.67991		6.4705	-17.5198	-1.57027
	6.473	-17.5609	-2.09426		6.473	-17.499	-1.41708		6.473	-17.5658	-2.15537		6.473	-17.5267	-1.68008		6.473	-17.5143	-1.57039
	6.47467	-17.5595	-2.0944		6.47467	-17.4979	-1.41718		6.47467	-17.5633	-2.1555		6.47467	-17.5238	-1.6802		6.47467	-17.5105	-1.57049
	6.47633	-17.5552	-2.09453		6.47633	-17.4928	-1.41729		6.47633	-17.559	-2.15564		6.47633	-17.5202	-1.68031		6.47633	-17.5083	-1.57058
	6.47883	-17.5499	-2.09475		6.47883	-17.4881	-1.41745		6.47883	-17.5549	-2.15584		6.47883	-17.5154	-1.68048		6.47883	-17.5039	-1.57072
	6.48133	-17.5462	-2.09496		6.48133	-17.4831	-1.41762		6.48133	-17.5478	-2.15604		6.48133	-17.5096	-1.68064		6.48133	-17.4985	-1.57087
	6.483	-17.5415	-2.0951		6.483	-17.4795	-1.41772		6.483	-17.5438	-2.15618		6.483	-17.5053	-1.68074		6.483	-17.4937	-1.57098
	6.4855	-17.5371	-2.0953		6.4855	-17.4748	-1.41789		6.4855	-17.5407	-2.15639		6.4855	-17.5012	-1.68091		6.4855	-17.4883	-1.57113
	6.488	-17.5332	-2.0955		6.488	-17.4709	-1.41805		6.488	-17.5356	-2.15659		6.488	-17.4967	-1.68108		6.488	-17.485	-1.57127
	6.48967	-17.5278	-2.09563		6.48967	-17.4659	-1.41816		6.48967	-17.5314	-2.15672		6.48967	-17.4938	-1.6812		6.48967	-17.4811	-1.57136
	6.49133	-17.5268	-2.09576		6.49133	-17.4635	-1.41827		6.49133	-17.5267	-2.15686		6.49133	-17.4898	-1.68132		6.49133	-17.4779	-1.57145
	6.49383	-17.5206	-2.09596		6.49383	-17.4581	-1.41843		6.49383	-17.5232	-2.15707		6.49383	-17.4841	-1.6815		6.49383	-17.4737	-1.57159
	6.49633	-17.5154	-2.09617		6.49633	-17.4531	-1.41858		6.49633	-17.5175	-2.15726		6.49633	-17.4779	-1.68168		6.49633	-17.469	-1.57173
	6.498	-17.5119	-2.0963		6.498	-17.4484	-1.41868		6.498	-17.5149	-2.15738		6.498	-17.4761	-1.6818		6.498	-17.4641	-1.57182
	6.49967	-17.5093	-2.09644		6.49967	-17.4447	-1.41878		6.49967	-17.5121	-2.15751		6.49967	-17.4729	-1.68192		6.49967	-17.462	-1.57191
	6.50217	-17.504	-2.09664		6.50217	-17.4414	-1.41893		6.50217	-17.508	-2.15768		6.50217	-17.4684	-1.68209		6.50217	-17.4559	-1.57205
	6.50467	-17.4995	-2.09683		6.50467	-17.4362	-1.41907		6.50467	-17.5031	-2.15786		6.50467	-17.463	-1.68225		6.50467	-17.4506	-1.57218
	6.50633	-17.4961	-2.09696		6.50633	-17.4337	-1.41916		6.50633	-17.4991	-2.15798		6.50633	-17.4595	-1.68235		6.50633	-17.4461	-1.57227
	6.508	-17.4945	-2.0971		6.508	-17.4309	-1.41926		6.508	-17.4954	-2.15811		6.508	-17.4572	-1.68245		6.508	-17.4458	-1.57235
	6.5105	-17.4879	-2.0973		6.5105	-17.4256	-1.41941		6.5105	-17.4915	-2.15831		6.5105	-17.4512	-1.6826		6.5105	-17.4404	-1.57249
	6.513	-17.4815	-2.09751		6.513	-17.4188	-1.41958		6.513	-17.4863	-2.1585		6.513	-17.4473	-1.68275		6.513	-17.4356	-1.57263
	6.51467	-17.4799	-2.09766		6.51467	-17.4154	-1.41969		6.51467	-17.4827	-2.15863		6.51467	-17.4429	-1.68286		6.51467	-17.4316	-1.57272
	6.51633	-17.4756	-2.0978		6.51633	-17.4131	-1.4198		6.51633	-17.4802	-2.15877		6.51633	-17.4399	-1.68298		6.51633	-17.4292	-1.57281
	6.51883	-17.4718	-2.09801		6.51883	-17.408	-1.41995		6.51883	-17.4738	-2.15897		6.51883	-17.4368	-1.68317		6.51883	-17.4229	-1.57296
	6.52133	-17.4674	-2.09822		6.52133	-17.4035	-1.42011		6.52133	-17.4694	-2.15916		6.52133	-17.4307	-1.68338		6.52133	-17.4172	-1.5731
	6.523	-17.4631	-2.09836		6.523	-17.4002	-1.4202		6.523	-17.4656	-2.15929		6.523	-17.4265	-1.68351		6.523	-17.4145	-1.57319
	6.5255	-17.4574	-2.09856		6.5255	-17.3946	-1.42035		6.5255	-17.4608	-2.15948		6.5255	-17.4208	-1.68371		6.5255	-17.4091	-1.57332
	6.528	-17.4542	-2.09876		6.528	-17.3902	-1.42049		6.528	-17.4549	-2.15967		6.528	-17.4147	-1.68391		6.528	-17.4051	-1.57345
	6.52967	-17.4482	-2.09889		6.52967	-17.3863	-1.42058		6.52967	-17.4523	-2.1598		6.52967	-17.413	-1.68404		6.52967	-17.4011	-1.57353
	6.53133	-17.4444	-2.09902		6.53133	-17.3836	-1.42068		6.53133	-17.4501	-2.15992		6.53133	-17.4075	-1.68416		6.53133	-17.398	-1.57361
	6.53383	-17.4396	-2.09922		6.53383	-17.3784	-1.42083		6.53383	-17.4448	-2.1601		6.53383	-17.404	-1.68432		6.53383	-17.3932	-1.57374
	6.53633	-17.4353	-2.0994		6.53633	-17.3741	-1.42098		6.53633	-17.4398	-2.16029		6.53633	-17.3993	-1.68448		6.53633	-17.3899	-1.57388
	6.538	-17.4336	-2.09953		6.538	-17.3699	-1.42109		6.538	-17.4361	-2.16042		6.538	-17.3968	-1.68458		6.538	-17.386	-1.57398
	6.53967	-17.4291	-2.09965		6.53967	-17.3669	-1.42121		6.53967	-17.433	-2.16054		6.53967	-17.3936	-1.68468		6.53967	-17.3832	-1.57407
	6.54217	-17.4258	-2.09985		6.54217	-17.3613	-1.42138		6.54217	-17.4287	-2.16073		6.54217	-17.3888	-1.68483		6.54217	-17.377	-1.57422
	6.54467	-17.4215	-2.10005		6.54467	-17.3571	-1.42156		6.54467	-17.4235	-2.16091		6.54467	-17.3837	-1.685		6.54467	-17.3717	-1.57438
	6.54633	-17.4171	-2.10019		6.54633	-17.3525	-1.42168		6.54633	-17.4203	-2.16102		6.54633	-17.3795	-1.68511		6.54633	-17.3684	-1.57448
	6.548	-17.4145	-2.10033		6.548	-17.3495	-1.42179		6.548	-17.4181	-2.16114		6.548	-17.3763	-1.68522		6.548	-17.3643	-1.57458
	6.5505	-17.4072	-2.10054		6.5505	-17.3441	-1.42194		6.5505	-17.4111	-2.1613		6.5505	-17.3712	-1.68539		6.5505	-17.3591	-1.57473
	6.553	-17.402	-2.10075		6.553	-17.3399	-1.4221		6.553	-17.4047	-2.16147		6.553	-17.3661	-1.68557		6.553	-17.3535	-1.57487
	6.55467	-17.3995	-2.10088		6.55467	-17.3354	-1.4222		6.55467	-17.4044	-2.1616		6.55467	-17.3623	-1.68567		6.55467	-17.3518	-1.57496
	6.55717	-17.3946	-2.10107		6.55717	-17.3315	-1.42234		6.55717	-17.398	-2.16179		6.55717	-17.3581	-1.68583		6.55717	-17.3468	-1.57509
	6.55967	-17.3889	-2.10126		6.55967	-17.3264	-1.42249		6.55967	-17.3923	-2.16198		6.55967	-17.3537	-1.68599		6.55967	-17.3422	-1.57521
	6.56133	-17.3871	-2.10138		6.56133	-17.3231	-1.42258		6.56133	-17.3899	-2.16211		6.56133	-17.3506	-1.68609		6.56133	-17.3394	-1.57529
	6.563	-17.3831	-2.10151		6.563	-17.3175	-1.42268		6.563	-17.3864	-2.16224		6.563	-17.3467	-1.68621		6.563	-17.3349	-1.57537
	6.5655	-17.3787	-2.10169		6.5655	-17.3143	-1.42283		6.5655	-17.3805	-2.16244		6.5655	-17.3418	-1.68638		6.5655	-17.3293	-1.5755
	6.568	-17.374	-2.10188		6.568	-17.3109	-1.42298		6.568	-17.3776	-2.16264		6.568	-17.3378	-1.68655		6.568	-17.3234	-1.57562
	6.56967	-17.369	-2.10201		6.56967	-17.3071	-1.42308		6.56967	-17.3722	-2.16278		6.56967	-17.3345	-1.68667		6.56967	-17.3205	-1.57571
	6.57133	-17.3664	-2.10214		6.57133	-17.3046	-1.42319		6.57133	-17.3694	-2.16291		6.57133	-17.3305	-1.68678		6.57133	-17.3182	-1.5758
	6.57383	-17.3628	-2.10235		6.57383	-17.2988	-1.42335		6.57383	-17.364	-2.16311		6.57383	-17.3256	-1.68695		6.57383	-17.3125	-1.57594
	6.57633	-17.3566	-2.10255		6.57633	-17.2946	-1.42351		6.57633	-17.358	-2.16329		6.57633	-17.321	-1.68711		6.57633	-17.3076	-1.57609
	6.578	-17.3539	-2.10268		6.578	-17.2912	-1.42361		6.578	-17.3556	-2.16341		6.578	-17.3162	-1.68722		6.578	-17.3046	-1.57618
	6.57967	-17.3491	-2.10281		6.57967	-17.2876	-1.4237		6.57967	-17.3545	-2.16352		6.57967	-17.3124	-1.68733		6.57967	-17.3007	-1.57628
	6.58217	-17.3454	-2.103		6.58217	-17.2831	-1.42385		6.58217	-17.3488	-2.1637		6.58217	-17.3081	-1.6875		6.58217	-17.2973	-1.57641
	6.58467	-17.3401	-2.10319		6.58467	-17.2766	-1.42399		6.58467	-17.344	-2.16388		6.58467	-17.3027	-1.68766		6.58467	-17.2921	-1.57654
	6.58633	-17.3353	-2.10331		6.58633	-17.273	-1.42409		6.58633	-17.3405	-2.164		6.58633	-17.2989	-1.68778		6.58633	-17.289	-1.57662
	6.588	-17.3344	-2.10343		6.588	-17.27	-1.42419		6.588	-17.3372	-2.16412		6.588	-17.2963	-1.68789		6.588	-17.2864	-1.57669
	6.5905	-17.3294	-2.1036		6.5905	-17.2645	-1.42434		6.5905	-17.3321	-2.16431		6.5905	-17.2917	-1.68806		6.5905	-17.2806	-1.5768
	6.593	-17.3233	-2.10377		6.593	-17.2602	-1.42449		6.593	-17.3244	-2.1645		6.593	-17.2879	-1.68823		6.593	-17.2758	-1.57692
	6.59467	-17.3211	-2.10389		6.59467	-17.2569	-1.42459		6.59467	-17.324	-2.16462		6.59467	-17.283	-1.68834		6.59467	-17.2727	-1.57701
	6.59717	-17.3153	-2.10407		6.59717	-17.2517	-1.42473		6.59717	-17.3181	-2.1648		6.59717	-17.2783	-1.6885		6.59717	-17.2669	-1.57714
	6.59967	-17.3104	-2.10424		6.59967	-17.2465	-1.42488		6.59967	-17.3123	-2.165		6.59967	-17.2714	-1.68867		6.59967	-17.2624	-1.57728
	6.60133	-17.3085	-2.10436		6.60133	-17.2433	-1.42499		6.60133	-17.3109	-2.16513		6.60133	-17.2695	-1.68877		6.60133	-17.2582	-1.57737
	6.603	-17.3015	-2.10449		6.603	-17.2407	-1.42509		6.603	-17.3062	-2.16525		6.603	-17.2664	-1.68886		6.603	-17.2544	-1.57746
	6.6055	-17.2989	-2.10469		6.6055	-17.2352	-1.42525		6.6055	-17.303	-2.16544		6.6055	-17.2605	-1.68902		6.6055	-17.25	-1.57759
	6.608	-17.2955	-2.1049		6.608	-17.2307	-1.42541		6.608	-17.2984	-2.16563		6.608	-17.2567	-1.68919		6.608	-17.2446	-1.57772
	6.60967	-17.2905	-2.10503		6.60967	-17.2267	-1.42552		6.60967	-17.2922	-2.16576		6.60967	-17.2525	-1.68929		6.60967	-17.2412	-1.57782
	6.61133	-17.2878	-2.10518		6.61133	-17.2238	-1.42562		6.61133	-17.2918	-2.16588		6.61133	-17.2505	-1.6894		6.61133	-17.2397	-1.57792
	6.61383	-17.2821	-2.1054		6.61383	-17.2194	-1.42576		6.61383	-17.2854	-2.16606		6.61383	-17.2444	-1.68956		6.61383	-17.2328	-1.57807
	6.61633	-17.2769	-2.1056		6.61633	-17.2141	-1.42588		6.61633	-17.2789	-2.16622		6.61633	-17.24	-1.68972		6.61633	-17.2294	-1.57822
	6.618	-17.2764	-2.10574		6.618	-17.2109	-1.42596		6.618	-17.2782	-2.16633		6.618	-17.237	-1.68983		6.618	-17.2252	-1.57831
	6.61967	-17.2709	-2.10587		6.61967	-17.2065	-1.42605		6.61967	-17.272	-2.16644		6.61967	-17.2333	-1.68993		6.61967	-17.2221	-1.57841
	6.62217	-17.2652	-2.10608		6.62217	-17.2016	-1.42619		6.62217	-17.2683	-2.16661		6.62217	-17.229	-1.69007		6.62217	-17.2172	-1.57855
	6.62467	-17.2613	-2.10628		6.62467	-17.1972	-1.42633		6.62467	-17.2662	-2.16678		6.62467	-17.2222	-1.69022		6.62467	-17.2129	-1.57867
	6.62633	-17.2551	-2.10642		6.62633	-17.1932	-1.42643		6.62633	-17.2593	-2.1669		6.62633	-17.2198	-1.69033		6.62633	-17.2097	-1.57875
	6.628	-17.2525	-2.10655		6.628	-17.1895	-1.42653		6.628	-17.2581	-2.16703		6.628	-17.2178	-1.69044		6.628	-17.2076	-1.57883
	6.6305	-17.2468	-2.10674		6.6305	-17.1849	-1.42669		6.6305	-17.2515	-2.16721		6.6305	-17.2129	-1.69061		6.6305	-17.2011	-1.57897
	6.633	-17.242	-2.10692		6.633	-17.1796	-1.42686		6.633	-17.2457	-2.16741		6.633	-17.2078	-1.69077		6.633	-17.1951	-1.57911
	6.63467	-17.2413	-2.10704		6.63467	-17.1771	-1.42696		6.63467	-17.2435	-2.16754		6.63467	-17.2049	-1.69087		6.63467	-17.1934	-1.5792
	6.63717	-17.2359	-2.10722		6.63717	-17.1722	-1.42711		6.63717	-17.2393	-2.16773		6.63717	-17.1987	-1.69103		6.63717	-17.1863	-1.57935
	6.63967	-17.2311	-2.1074		6.63967	-17.1682	-1.42727		6.63967	-17.2324	-2.16793		6.63967	-17.1925	-1.69118		6.63967	-17.181	-1.5795
	6.64133	-17.2307	-2.10753		6.64133	-17.1643	-1.42737		6.64133	-17.233	-2.16808		6.64133	-17.1902	-1.69127		6.64133	-17.1781	-1.5796
	6.643	-17.2236	-2.10765		6.643	-17.1599	-1.42748		6.643	-17.2261	-2.16822		6.643	-17.1871	-1.69137		6.643	-17.1757	-1.57969
	6.6455	-17.2201	-2.10786		6.6455	-17.1556	-1.42764		6.6455	-17.2227	-2.16843		6.6455	-17.1814	-1.69151		6.6455	-17.1702	-1.57983
	6.648	-17.2163	-2.10806		6.648	-17.1513	-1.42779		6.648	-17.2186	-2.16862		6.648	-17.1754	-1.69166		6.648	-17.1658	-1.57996
	6.64967	-17.2104	-2.1082		6.64967	-17.1488	-1.42789		6.64967	-17.2143	-2.16874		6.64967	-17.1721	-1.69176		6.64967	-17.1621	-1.58005
	6.65133	-17.2092	-2.10834		6.65133	-17.1435	-1.42798		6.65133	-17.2125	-2.16885		6.65133	-17.1705	-1.69186		6.65133	-17.1584	-1.58015
	6.65383	-17.2027	-2.10853		6.65383	-17.1396	-1.42811		6.65383	-17.2066	-2.16901		6.65383	-17.1656	-1.692		6.65383	-17.1538	-1.5803
	6.65633	-17.1962	-2.10873		6.65633	-17.1341	-1.42823		6.65633	-17.2014	-2.16917		6.65633	-17.1589	-1.69215		6.65633	-17.1482	-1.58045
	6.658	-17.196	-2.10885		6.658	-17.1313	-1.42832		6.658	-17.2002	-2.16928		6.658	-17.1563	-1.69226		6.658	-17.1456	-1.58054
	6.65967	-17.1884	-2.10897		6.65967	-17.1276	-1.42841		6.65967	-17.1926	-2.1694		6.65967	-17.1539	-1.69236		6.65967	-17.1415	-1.58062
	6.66217	-17.1846	-2.10915		6.66217	-17.1216	-1.42855		6.66217	-17.1885	-2.1696		6.66217	-17.1485	-1.69251		6.66217	-17.1362	-1.58075
	6.66467	-17.181	-2.10934		6.66467	-17.1177	-1.4287		6.66467	-17.1837	-2.16982		6.66467	-17.1443	-1.69265		6.66467	-17.1306	-1.58088
	6.66633	-17.1757	-2.10946		6.66633	-17.1132	-1.4288		6.66633	-17.18	-2.16995		6.66633	-17.1409	-1.69275		6.66633	-17.1279	-1.58097
	6.66883	-17.1716	-2.10965		6.66883	-17.1093	-1.42895		6.66883	-17.1757	-2.17015		6.66883	-17.1358	-1.69289		6.66883	-17.1235	-1.58109
	6.67133	-17.1671	-2.10982		6.67133	-17.1039	-1.4291		6.67133	-17.1713	-2.17034		6.67133	-17.1313	-1.69302		6.67133	-17.1184	-1.58123
	6.673	-17.1628	-2.10995		6.673	-17.1013	-1.42919		6.673	-17.1674	-2.17046		6.673	-17.1279	-1.69312		6.673	-17.1142	-1.58131
	6.67467	-17.1643	-2.11007		6.67467	-17.0959	-1.42928		6.67467	-17.1678	-2.17057		6.67467	-17.1238	-1.69322		6.67467	-17.1125	-1.58138
	6.67717	-17.1549	-2.11027		6.67717	-17.0926	-1.42941		6.67717	-17.1604	-2.17075		6.67717	-17.119	-1.69339		6.67717	-17.1066	-1.58149
	6.67967	-17.1492	-2.11047		6.67967	-17.0867	-1.42954		6.67967	-17.1529	-2.17092		6.67967	-17.1134	-1.69357		6.67967	-17.1014	-1.58161
	6.68133	-17.1489	-2.1106		6.68133	-17.0829	-1.42963		6.68133	-17.1524	-2.17105		6.68133	-17.1095	-1.69369		6.68133	-17.0989	-1.58169
	6.683	-17.1431	-2.11073		6.683	-17.0813	-1.42973		6.683	-17.1464	-2.17118		6.683	-17.1051	-1.69381		6.683	-17.0963	-1.58177
	6.6855	-17.1383	-2.11093		6.6855	-17.0754	-1.42988		6.6855	-17.1423	-2.17137		6.6855	-17.1027	-1.69398		6.6855	-17.0904	-1.58191
	6.688	-17.1343	-2.11112		6.688	-17.0701	-1.43003		6.688	-17.1396	-2.17156		6.688	-17.097	-1.69413		6.688	-17.0852	-1.58204
	6.68967	-17.1287	-2.11124		6.68967	-17.0659	-1.43013		6.68967	-17.1337	-2.17168		6.68967	-17.0943	-1.69423		6.68967	-17.0817	-1.58214
	6.69133	-17.1289	-2.11136		6.69133	-17.0646	-1.43023		6.69133	-17.1332	-2.17181		6.69133	-17.0906	-1.69432		6.69133	-17.0796	-1.58223
	6.69383	-17.1218	-2.11154		6.69383	-17.0592	-1.43038		6.69383	-17.1253	-2.17199		6.69383	-17.0855	-1.69444		6.69383	-17.0746	-1.58237
	6.69633	-17.1167	-2.11173		6.69633	-17.0549	-1.43052		6.69633	-17.1192	-2.17216		6.69633	-17.0812	-1.69457		6.69633	-17.0685	-1.58251
	6.698	-17.1162	-2.11185		6.698	-17.0496	-1.43063		6.698	-17.1182	-2.17227		6.698	-17.0783	-1.69466		6.698	-17.0661	-1.5826
	6.69967	-17.1095	-2.11198		6.69967	-17.0468	-1.43073		6.69967	-17.1137	-2.17238		6.69967	-17.0739	-1.69475		6.69967	-17.0615	-1.58269
	6.70217	-17.105	-2.11219		6.70217	-17.0424	-1.43089		6.70217	-17.1086	-2.17255		6.70217	-17.0685	-1.6949		6.70217	-17.0566	-1.58281
	6.70467	-17.1027	-2.11239		6.70467	-17.0373	-1.43104		6.70467	-17.107	-2.17272		6.70467	-17.0641	-1.69506		6.70467	-17.0517	-1.58292
	6.70633	-17.0965	-2.11251		6.70633	-17.0326	-1.43113		6.70633	-17.0999	-2.17284		6.70633	-17.0612	-1.69517		6.70633	-17.0475	-1.583
	6.70883	-17.0915	-2.11271		6.70883	-17.0287	-1.43127		6.70883	-17.0967	-2.17301		6.70883	-17.0561	-1.69532		6.70883	-17.044	-1.58312
	6.71133	-17.0886	-2.1129		6.71133	-17.023	-1.43141		6.71133	-17.0922	-2.17318		6.71133	-17.0513	-1.69546		6.71133	-17.0369	-1.58323
	6.713	-17.0834	-2.11303		6.713	-17.0215	-1.43151		6.713	-17.0875	-2.17331		6.713	-17.0486	-1.69555		6.713	-17.0358	-1.5833
	6.71467	-17.0829	-2.11315		6.71467	-17.018	-1.4316		6.71467	-17.0864	-2.17343		6.71467	-17.0451	-1.69563		6.71467	-17.0311	-1.58337
	6.71717	-17.0761	-2.11334		6.71717	-17.0122	-1.43175		6.71717	-17.0797	-2.17362		6.71717	-17.0399	-1.69576		6.71717	-17.028	-1.58349
	6.71967	-17.0708	-2.11353		6.71967	-17.0071	-1.4319		6.71967	-17.0733	-2.17381		6.71967	-17.0337	-1.6959		6.71967	-17.0216	-1.5836
	6.72133	-17.0692	-2.11365		6.72133	-17.0041	-1.43199		6.72133	-17.072	-2.17395		6.72133	-17.0308	-1.696		6.72133	-17.0193	-1.58368
	6.723	-17.0623	-2.11377		6.723	-17.0021	-1.43208		6.723	-17.0648	-2.17409		6.723	-17.0271	-1.6961		6.723	-17.0163	-1.58376
	6.7255	-17.059	-2.11395		6.7255	-16.9957	-1.43221		6.7255	-17.063	-2.17428		6.7255	-17.0232	-1.69625		6.7255	-17.011	-1.58389
	6.728	-17.0538	-2.11413		6.728	-16.9897	-1.43234		6.728	-17.058	-2.17447		6.728	-17.0165	-1.6964		6.728	-17.0053	-1.58403
	6.72967	-17.0488	-2.11424		6.72967	-16.9871	-1.43244		6.72967	-17.053	-2.17459		6.72967	-17.014	-1.69651		6.72967	-17.0018	-1.58412
	6.73133	-17.0486	-2.11437		6.73133	-16.9842	-1.43253		6.73133	-17.0519	-2.17471		6.73133	-17.0091	-1.6966		6.73133	-16.9992	-1.5842
	6.73383	-17.0425	-2.11456		6.73383	-16.9789	-1.43267		6.73383	-17.0464	-2.17489		6.73383	-17.0051	-1.69675		6.73383	-16.995	-1.58431
	6.73633	-17.0354	-2.11475		6.73633	-16.9738	-1.43282		6.73633	-17.0407	-2.17508		6.73633	-16.9994	-1.69689		6.73633	-16.9897	-1.58443
	6.738	-17.035	-2.11488		6.738	-16.9722	-1.43292		6.738	-17.0394	-2.17521		6.738	-16.9972	-1.697		6.738	-16.9844	-1.5845
	6.73967	-17.0281	-2.115		6.73967	-16.9689	-1.43301		6.73967	-17.0332	-2.17534		6.73967	-16.9951	-1.6971		6.73967	-16.9823	-1.58458
	6.74217	-17.0253	-2.11518		6.74217	-16.9624	-1.43314		6.74217	-17.0292	-2.17553		6.74217	-16.9887	-1.69725		6.74217	-16.9778	-1.5847
	6.74467	-17.0207	-2.11537		6.74467	-16.9569	-1.43326		6.74467	-17.0249	-2.17572		6.74467	-16.9839	-1.69739		6.74467	-16.9723	-1.58483
	6.74633	-17.0159	-2.11549		6.74633	-16.9541	-1.43334		6.74633	-17.0196	-2.17585		6.74633	-16.9805	-1.69748		6.74633	-16.9696	-1.58493
	6.74883	-17.0118	-2.11566		6.74883	-16.9492	-1.43346		6.74883	-17.0151	-2.17603		6.74883	-16.9759	-1.69763		6.74883	-16.9651	-1.58506
	6.75133	-17.0104	-2.11584		6.75133	-16.9439	-1.4336		6.75133	-17.0113	-2.1762		6.75133	-16.9713	-1.69778		6.75133	-16.9601	-1.5852
	6.753	-17.0034	-2.11596		6.753	-16.9405	-1.4337		6.753	-17.0055	-2.17631		6.753	-16.9662	-1.69788		6.753	-16.9566	-1.58529
	6.75467	-17.002	-2.11608		6.75467	-16.9364	-1.4338		6.75467	-17.0034	-2.17642		6.75467	-16.9631	-1.69797		6.75467	-16.9519	-1.58537
	6.75717	-16.9948	-2.11627		6.75717	-16.9328	-1.43395		6.75717	-16.9991	-2.17659		6.75717	-16.9598	-1.69813		6.75717	-16.9472	-1.58549
	6.75967	-16.988	-2.11647		6.75967	-16.9278	-1.43409		6.75967	-16.9924	-2.17676		6.75967	-16.9547	-1.69827		6.75967	-16.9422	-1.58561
	6.76133	-16.9873	-2.11659		6.76133	-16.9261	-1.43418		6.76133	-16.9905	-2.17688		6.76133	-16.9506	-1.69837		6.76133	-16.9382	-1.58568
	6.763	-16.9824	-2.11672		6.763	-16.9208	-1.43426		6.763	-16.9871	-2.177		6.763	-16.9486	-1.69846		6.763	-16.9357	-1.58575
	6.7655	-16.978	-2.1169		6.7655	-16.9159	-1.43437		6.7655	-16.982	-2.17718		6.7655	-16.9426	-1.69859		6.7655	-16.9308	-1.58587
	6.768	-16.975	-2.11706		6.768	-16.9105	-1.43448		6.768	-16.9787	-2.17735		6.768	-16.9391	-1.69874		6.768	-16.9253	-1.58598
	6.76967	-16.9693	-2.11716		6.76967	-16.9073	-1.43456		6.76967	-16.9732	-2.17745		6.76967	-16.9342	-1.69885		6.76967	-16.9225	-1.58606
	6.77133	-16.9691	-2.11726		6.77133	-16.9029	-1.43465		6.77133	-16.9735	-2.17757		6.77133	-16.9302	-1.69895		6.77133	-16.9182	-1.58614
	6.77383	-16.9627	-2.11742		6.77383	-16.8993	-1.4348		6.77383	-16.9659	-2.17773		6.77383	-16.925	-1.6991		6.77383	-16.9148	-1.58626
	6.77633	-16.9579	-2.11759		6.77633	-16.8935	-1.43494		6.77633	-16.9609	-2.17789		6.77633	-16.9207	-1.69924		6.77633	-16.9114	-1.58639
	6.778	-16.9551	-2.1177		6.778	-16.8925	-1.43504		6.778	-16.9572	-2.178		6.778	-16.9169	-1.69933		6.778	-16.9064	-1.58647
	6.7805	-16.9482	-2.11788		6.7805	-16.8866	-1.43517		6.7805	-16.9521	-2.17817		6.7805	-16.9113	-1.69947		6.7805	-16.9016	-1.58659
	6.783	-16.9412	-2.11805		6.783	-16.8808	-1.43529		6.783	-16.9462	-2.17834		6.783	-16.907	-1.69962		6.783	-16.895	-1.58671
	6.78467	-16.9423	-2.11818		6.78467	-16.8771	-1.43536		6.78467	-16.9444	-2.17846		6.78467	-16.9034	-1.69972		6.78467	-16.8934	-1.58679
	6.78633	-16.9355	-2.1183		6.78633	-16.8737	-1.43544		6.78633	-16.9408	-2.17858		6.78633	-16.9002	-1.69982		6.78633	-16.8902	-1.58687
	6.78883	-16.9315	-2.11848		6.78883	-16.8691	-1.43557		6.78883	-16.9363	-2.17875		6.78883	-16.8963	-1.69997		6.78883	-16.8851	-1.58699
	6.79133	-16.9279	-2.11865		6.79133	-16.8649	-1.43571		6.79133	-16.9321	-2.17892		6.79133	-16.8921	-1.70012		6.79133	-16.8792	-1.58711
	6.793	-16.9232	-2.11876		6.793	-16.8611	-1.4358		6.793	-16.9253	-2.17904		6.793	-16.8882	-1.70021		6.793	-16.8763	-1.58719
	6.79467	-16.9203	-2.11887		6.79467	-16.857	-1.4359		6.79467	-16.9236	-2.17916		6.79467	-16.8854	-1.7003		6.79467	-16.873	-1.58727
	6.79717	-16.9152	-2.11903		6.79717	-16.8525	-1.43605		6.79717	-16.9194	-2.17934		6.79717	-16.88	-1.70043		6.79717	-16.8677	-1.5874
	6.79967	-16.9093	-2.11919		6.79967	-16.8479	-1.43618		6.79967	-16.9134	-2.17951		6.79967	-16.8747	-1.70056		6.79967	-16.8629	-1.58754
	6.80133	-16.9082	-2.1193		6.80133	-16.8448	-1.43626		6.80133	-16.9108	-2.17962		6.80133	-16.8711	-1.70065		6.80133	-16.8591	-1.58762
	6.803	-16.9031	-2.11941		6.803	-16.8405	-1.43634		6.803	-16.9067	-2.17975		6.803	-16.8679	-1.70074		6.803	-16.8569	-1.5877
	6.8055	-16.899	-2.1196		6.8055	-16.836	-1.43645		6.8055	-16.9018	-2.17993		6.8055	-16.862	-1.70089		6.8055	-16.8515	-1.58783
	6.808	-16.8956	-2.11979		6.808	-16.8311	-1.43657		6.808	-16.8989	-2.18011		6.808	-16.8579	-1.70103		6.808	-16.8469	-1.58795
	6.80967	-16.8894	-2.11993		6.80967	-16.8282	-1.43666		6.80967	-16.8941	-2.18022		6.80967	-16.8546	-1.70113		6.80967	-16.8441	-1.58803
	6.81133	-16.888	-2.12006		6.81133	-16.8255	-1.43675		6.81133	-16.8913	-2.18033		6.81133	-16.851	-1.70122		6.81133	-16.8389	-1.58811
	6.81383	-16.8816	-2.12025		6.81383	-16.82	-1.43689		6.81383	-16.8857	-2.1805		6.81383	-16.8453	-1.70136		6.81383	-16.8351	-1.58822
	6.81633	-16.875	-2.12043		6.81633	-16.8154	-1.43702		6.81633	-16.8792	-2.18065		6.81633	-16.8412	-1.70149		6.81633	-16.8299	-1.58834
	6.818	-16.8746	-2.12054		6.818	-16.8114	-1.43711		6.818	-16.878	-2.18073		6.818	-16.8381	-1.70159		6.818	-16.8255	-1.58841
	6.8205	-16.8685	-2.12071		6.8205	-16.8067	-1.43724		6.8205	-16.8736	-2.18086		6.8205	-16.832	-1.70174		6.8205	-16.8211	-1.58852
	6.823	-16.8619	-2.12086		6.823	-16.8009	-1.43738		6.823	-16.8676	-2.181		6.823	-16.8284	-1.70188		6.823	-16.8168	-1.58865
	6.82467	-16.8616	-2.12097		6.82467	-16.7992	-1.43748		6.82467	-16.8652	-2.18109		6.82467	-16.8246	-1.70197		6.82467	-16.8121	-1.58873
	6.82633	-16.8561	-2.12108		6.82633	-16.7933	-1.43756		6.82633	-16.8616	-2.18119		6.82633	-16.8219	-1.70205		6.82633	-16.8108	-1.58882
	6.82883	-16.8522	-2.12124		6.82883	-16.7896	-1.43768		6.82883	-16.8562	-2.18135		6.82883	-16.8151	-1.70218		6.82883	-16.8053	-1.58895
	6.83133	-16.8475	-2.1214		6.83133	-16.784	-1.4378		6.83133	-16.8519	-2.18153		6.83133	-16.8093	-1.70231		6.83133	-16.7997	-1.58908
	6.833	-16.8435	-2.1215		6.833	-16.78	-1.43787		6.833	-16.8464	-2.18165		6.833	-16.8072	-1.7024		6.833	-16.7972	-1.58916
	6.83467	-16.8408	-2.12161		6.83467	-16.7765	-1.43794		6.83467	-16.8435	-2.18177		6.83467	-16.8035	-1.7025		6.83467	-16.7921	-1.58925
	6.83717	-16.8347	-2.12177		6.83717	-16.7726	-1.43804		6.83717	-16.8382	-2.18194		6.83717	-16.7993	-1.70266		6.83717	-16.7889	-1.58937
	6.83967	-16.829	-2.12194		6.83967	-16.768	-1.43816		6.83967	-16.8328	-2.18212		6.83967	-16.7941	-1.70281		6.83967	-16.7852	-1.58948
	6.84133	-16.829	-2.12204		6.84133	-16.7645	-1.43824		6.84133	-16.8321	-2.18223		6.84133	-16.7911	-1.70291		6.84133	-16.7787	-1.58956
	6.843	-16.8217	-2.12215		6.843	-16.7608	-1.43832		6.843	-16.8264	-2.18234		6.843	-16.7881	-1.703		6.843	-16.7776	-1.58965
	6.8455	-16.8173	-2.12231		6.8455	-16.7567	-1.43845		6.8455	-16.8219	-2.18251		6.8455	-16.7833	-1.70314		6.8455	-16.7716	-1.58977
	6.848	-16.8143	-2.12249		6.848	-16.7504	-1.43857		6.848	-16.8184	-2.18269		6.848	-16.7773	-1.70327		6.848	-16.7664	-1.5899
	6.84967	-16.8101	-2.1226		6.84967	-16.7493	-1.43866		6.84967	-16.8127	-2.18281		6.84967	-16.7751	-1.70336		6.84967	-16.7636	-1.58997
	6.85133	-16.8068	-2.12271		6.85133	-16.7452	-1.43876		6.85133	-16.8112	-2.18292		6.85133	-16.7711	-1.70345		6.85133	-16.7577	-1.59005
	6.85383	-16.8021	-2.12287		6.85383	-16.7402	-1.4389		6.85383	-16.8051	-2.18309		6.85383	-16.7667	-1.70359		6.85383	-16.7544	-1.59017
	6.85633	-16.7961	-2.12303		6.85633	-16.7344	-1.43906		6.85633	-16.8008	-2.18325		6.85633	-16.7623	-1.70372		6.85633	-16.75	-1.59029
	6.858	-16.7952	-2.12314		6.858	-16.7308	-1.43916		6.858	-16.7983	-2.18335		6.858	-16.7581	-1.7038		6.858	-16.7455	-1.59037
	6.8605	-16.7887	-2.12331		6.8605	-16.726	-1.4393		6.8605	-16.7927	-2.18352		6.8605	-16.754	-1.70392		6.8605	-16.7405	-1.59048
	6.863	-16.7828	-2.12348		6.863	-16.7211	-1.43943		6.863	-16.7881	-2.18368		6.863	-16.748	-1.70404		6.863	-16.7374	-1.59061
	6.86467	-16.7806	-2.12359		6.86467	-16.7168	-1.43951		6.86467	-16.7852	-2.18379		6.86467	-16.7465	-1.70413		6.86467	-16.7339	-1.59069
	6.86633	-16.7765	-2.12371		6.86633	-16.7141	-1.43959		6.86633	-16.7811	-2.18391		6.86633	-16.7434	-1.70423		6.86633	-16.7319	-1.59077
	6.86883	-16.7713	-2.12387		6.86883	-16.71	-1.43971		6.86883	-16.775	-2.18407		6.86883	-16.7362	-1.70438		6.86883	-16.7244	-1.59089
	6.87133	-16.769	-2.12403		6.87133	-16.7044	-1.43983		6.87133	-16.7711	-2.18424		6.87133	-16.7293	-1.70453		6.87133	-16.719	-1.59099
	6.873	-16.7624	-2.12413		6.873	-16.7021	-1.43991		6.873	-16.7666	-2.18434		6.873	-16.7271	-1.70463		6.873	-16.7185	-1.59107
	6.87467	-16.7612	-2.12423		6.87467	-16.6961	-1.44001		6.87467	-16.7634	-2.18444		6.87467	-16.7232	-1.70473		6.87467	-16.7128	-1.59114
	6.87717	-16.7545	-2.12436		6.87717	-16.6921	-1.44016		6.87717	-16.758	-2.18459		6.87717	-16.7197	-1.70487		6.87717	-16.7091	-1.59125
	6.87967	-16.7487	-2.1245		6.87967	-16.6878	-1.4403		6.87967	-16.7536	-2.18474		6.87967	-16.7146	-1.705		6.87967	-16.7044	-1.59137
	6.88133	-16.7482	-2.12461		6.88133	-16.6834	-1.44039		6.88133	-16.7518	-2.18483		6.88133	-16.711	-1.70509		6.88133	-16.6995	-1.59146
	6.883	-16.742	-2.12472		6.883	-16.6816	-1.44049		6.883	-16.7478	-2.18492		6.883	-16.7065	-1.70518		6.883	-16.6979	-1.59154
	6.8855	-16.739	-2.1249		6.8855	-16.6757	-1.44063		6.8855	-16.7424	-2.18505		6.8855	-16.7025	-1.70532		6.8855	-16.6927	-1.59167
	6.888	-16.7353	-2.12507		6.888	-16.6706	-1.44077		6.888	-16.7392	-2.18518		6.888	-16.6972	-1.70544		6.888	-16.6865	-1.5918
	6.88967	-16.7288	-2.12518		6.88967	-16.6685	-1.44086		6.88967	-16.7343	-2.18526		6.88967	-16.6938	-1.70552		6.88967	-16.687	-1.59189
	6.89217	-16.7253	-2.12536		6.89217	-16.6611	-1.44098		6.89217	-16.7297	-2.18541		6.89217	-16.6887	-1.70563		6.89217	-16.6777	-1.59201
	6.89467	-16.7219	-2.12552		6.89467	-16.6583	-1.4411		6.89467	-16.7225	-2.18557		6.89467	-16.6844	-1.70576		6.89467	-16.6712	-1.59212
	6.89633	-16.7168	-2.12563		6.89633	-16.655	-1.44118		6.89633	-16.7191	-2.18568		6.89633	-16.6809	-1.70585		6.89633	-16.67	-1.59219
	6.898	-16.7141	-2.12573		6.898	-16.6507	-1.44125		6.898	-16.7168	-2.18578		6.898	-16.6782	-1.70594		6.898	-16.6644	-1.59226
	6.9005	-16.7084	-2.12588		6.9005	-16.6466	-1.44135		6.9005	-16.7127	-2.18594		6.9005	-16.6734	-1.70608		6.9005	-16.6605	-1.59235
	6.903	-16.7023	-2.12604		6.903	-16.6406	-1.44146		6.903	-16.7074	-2.18609		6.903	-16.667	-1.70621		6.903	-16.6581	-1.59245
	6.90467	-16.7018	-2.12614		6.90467	-16.6382	-1.44153		6.90467	-16.7043	-2.18618		6.90467	-16.6648	-1.7063		6.90467	-16.6528	-1.59252
	6.90633	-16.6959	-2.12624		6.90633	-16.6342	-1.4416		6.90633	-16.7007	-2.18627		6.90633	-16.6615	-1.70639		6.90633	-16.6527	-1.5926
	6.90883	-16.6922	-2.12641		6.90883	-16.6301	-1.44173		6.90883	-16.6955	-2.18641		6.90883	-16.6567	-1.70651		6.90883	-16.6459	-1.59272
	6.91133	-16.688	-2.12657		6.91133	-16.6251	-1.44187		6.91133	-16.6895	-2.18655		6.91133	-16.6503	-1.70663		6.91133	-16.6399	-1.59283
	6.913	-16.6806	-2.12668		6.913	-16.6215	-1.44196		6.913	-16.6872	-2.18665		6.913	-16.6471	-1.70672		6.913	-16.6388	-1.59291
	6.91467	-16.6807	-2.12679		6.91467	-16.6177	-1.44206		6.91467	-16.6832	-2.18675		6.91467	-16.6462	-1.70681		6.91467	-16.6322	-1.59299
	6.91717	-16.6755	-2.12696		6.91717	-16.6129	-1.4422		6.91717	-16.6784	-2.18691		6.91717	-16.6413	-1.70694		6.91717	-16.6289	-1.59309
	6.91967	-16.6697	-2.12712		6.91967	-16.609	-1.44234		6.91967	-16.6745	-2.18707		6.91967	-16.636	-1.70708		6.91967	-16.6243	-1.5932
	6.92133	-16.6673	-2.12722		6.92133	-16.6052	-1.44242		6.92133	-16.671	-2.18717		6.92133	-16.6315	-1.70717		6.92133	-16.6183	-1.59328
	6.923	-16.6627	-2.12732		6.923	-16.6011	-1.4425		6.923	-16.6682	-2.18727		6.923	-16.6281	-1.70726		6.923	-16.6202	-1.59337
	6.9255	-16.6589	-2.12746		6.9255	-16.5959	-1.44262		6.9255	-16.6623	-2.1874		6.9255	-16.6234	-1.70741		6.9255	-16.6115	-1.5935
	6.928	-16.6553	-2.1276		6.928	-16.5922	-1.44274		6.928	-16.6579	-2.18755		6.928	-16.6176	-1.70755		6.928	-16.6042	-1.59362
	6.92967	-16.6495	-2.1277		6.92967	-16.5895	-1.44281		6.92967	-16.6551	-2.18764		6.92967	-16.6142	-1.70765		6.92967	-16.6041	-1.5937
	6.93217	-16.6454	-2.12783		6.93217	-16.5836	-1.44292		6.93217	-16.6486	-2.18777		6.93217	-16.6093	-1.70778		6.93217	-16.5985	-1.59382
	6.93467	-16.6416	-2.12797		6.93467	-16.5777	-1.44303		6.93467	-16.6432	-2.18791		6.93467	-16.604	-1.7079		6.93467	-16.5931	-1.59394
	6.93633	-16.6351	-2.12806		6.93633	-16.5738	-1.4431		6.93633	-16.6394	-2.188		6.93633	-16.6007	-1.70798		6.93633	-16.5936	-1.59402
	6.938	-16.633	-2.12816		6.938	-16.5705	-1.44318		6.938	-16.6381	-2.18809		6.938	-16.5971	-1.70807		6.938	-16.5852	-1.59412
	6.9405	-16.6284	-2.12831		6.9405	-16.5661	-1.44331		6.9405	-16.633	-2.18824		6.9405	-16.5926	-1.70819		6.9405	-16.5826	-1.59425
[truncated: 17,988 more rows]

## Sheet: Heat flow - Balsa
	Species:	Balsa			Species:	Balsa			Species:	Balsa			Species:	Balsa			Species:	Balsa
[truncated: 18,987 more rows]

[truncated: 2 more sheets: Heat flow - Beech, Heat flow - Douglas-fir]
