# Supplementary material for: How much water can wood cell walls hold? A triangulation approach to determine the maximum cell wall moisture content
Source: PLoS One. 2020 Aug 31;15(8):e0238319. doi: 10.1371/journal.pone.0238319 (PMC7458317; doi:10.1371/journal.pone.0238319)
Supplement: S2 Data — Heat flow data from Differential scanning calorimetry for ironwood, Norway spruce, oak, poplar, and water controls. (XLSX) [file pone.0238319.s002.xlsx]

## Sheet: Heat flow - Ironwood
	Species:	Ironwood			Species:	Ironwood			Species:	Ironwood			Species:	Ironwood			Species:	Ironwood
	Rep.	1			Rep.	2			Rep.	3			Rep.	4			Rep.	5
	Time (min)	Temperature (°C)	Heat Flow (mW)		Time (min)	Temperature (°C)	Heat Flow (mW)		Time (min)	Temperature (°C)	Heat Flow (mW)		Time (min)	Temperature (°C)	Heat Flow (mW)		Time (min)	Temperature (°C)	Heat Flow (mW)
	4.84133	-20.0114	-0.0958704		4.84133	-20.0106	-0.107651		4.84133	-20.0113	-0.0969935		4.84133	-20.0105	-0.107878		4.84133	-20.0122	-0.101088
	4.84383	-20.0116	-0.095913		4.84383	-20.0096	-0.107664		4.84383	-20.0113	-0.0970223		4.84383	-20.0126	-0.107916		4.84383	-20.0109	-0.101127
	4.84633	-20.0106	-0.0959495		4.84633	-20.011	-0.107676		4.84633	-20.0113	-0.0970566		4.84633	-20.0147	-0.107946		4.84633	-20.0097	-0.101165
	4.848	-20.0104	-0.0959729		4.848	-20.0104	-0.107688		4.848	-20.0131	-0.0970765		4.848	-20.0127	-0.107961		4.848	-20.0128	-0.101186
	4.8505	-20.0108	-0.0960042		4.8505	-20.0096	-0.107708		4.8505	-20.011	-0.0971028		4.8505	-20.0126	-0.107981		4.8505	-20.0122	-0.101215
	4.853	-20.0104	-0.0960331		4.853	-20.0099	-0.107732		4.853	-20.011	-0.0971252		4.853	-20.0138	-0.107995		4.853	-20.0108	-0.101245
	4.85467	-20.0102	-0.0960478		4.85467	-20.0101	-0.107747		4.85467	-20.0095	-0.0971397		4.85467	-20.0108	-0.108006		4.85467	-20.0112	-0.101269
	4.85633	-20.01	-0.0960616		4.85633	-20.0125	-0.107759		4.85633	-20.0111	-0.0971569		4.85633	-20.0125	-0.108016		4.85633	-20.0107	-0.101288
	4.85883	-20.0103	-0.0960851		4.85883	-20.0125	-0.107772		4.85883	-20.0106	-0.0971841		4.85883	-20.0122	-0.108038		4.85883	-20.0113	-0.101314
	4.86133	-20.0106	-0.096113		4.86133	-20.0118	-0.10778		4.86133	-20.0114	-0.0972119		4.86133	-20.0107	-0.108063		4.86133	-20.0128	-0.101341
	4.863	-20.0105	-0.0961313		4.863	-20.0123	-0.107784		4.863	-20.0111	-0.0972326		4.863	-20.0129	-0.108082		4.863	-20.0102	-0.101357
	4.86467	-20.0104	-0.0961474		4.86467	-20.0108	-0.107786		4.86467	-20.0112	-0.0972519		4.86467	-20.0104	-0.108103		4.86467	-20.0138	-0.101371
	4.86717	-20.0114	-0.0961729		4.86717	-20.0114	-0.107795		4.86717	-20.0109	-0.0972825		4.86717	-20.0126	-0.108133		4.86717	-20.0122	-0.101389
	4.86967	-20.0126	-0.0961957		4.86967	-20.0114	-0.107806		4.86967	-20.0108	-0.0973103		4.86967	-20.0126	-0.108161		4.86967	-20.0111	-0.101413
	4.87133	-20.0117	-0.0962143		4.87133	-20.0107	-0.107815		4.87133	-20.0116	-0.0973267		4.87133	-20.0113	-0.108178		4.87133	-20.0144	-0.101432
	4.873	-20.0104	-0.0962327		4.873	-20.0093	-0.107829		4.873	-20.0108	-0.0973443		4.873	-20.0144	-0.108192		4.873	-20.0097	-0.101455
	4.8755	-20.0108	-0.0962674		4.8755	-20.0101	-0.10785		4.8755	-20.0099	-0.0973753		4.8755	-20.0125	-0.108215		4.8755	-20.0118	-0.101492
	4.878	-20.0094	-0.0963015		4.878	-20.0106	-0.107869		4.878	-20.0114	-0.0974047		4.878	-20.0115	-0.108232		4.878	-20.0128	-0.101536
	4.87967	-20.011	-0.0963259		4.87967	-20.0112	-0.107882		4.87967	-20.0123	-0.0974224		4.87967	-20.015	-0.108249		4.87967	-20.0113	-0.101571
	4.88217	-20.0107	-0.0963529		4.88217	-20.0118	-0.1079		4.88217	-20.0108	-0.0974488		4.88217	-20.0126	-0.108272		4.88217	-20.0118	-0.101617
	4.88467	-20.0111	-0.0963751		4.88467	-20.0113	-0.107911		4.88467	-20.0104	-0.0974743		4.88467	-20.0123	-0.108294		4.88467	-20.0133	-0.101657
	4.88633	-20.0108	-0.0963892		4.88633	-20.0116	-0.107916		4.88633	-20.0113	-0.0974949		4.88633	-20.0133	-0.10831		4.88633	-20.0108	-0.101684
	4.888	-20.0105	-0.0964029		4.888	-20.0116	-0.107917		4.888	-20.0113	-0.0975155		4.888	-20.0109	-0.108326		4.888	-20.0134	-0.101704
	4.8905	-20.0104	-0.0964278		4.8905	-20.011	-0.107912		4.8905	-20.0096	-0.0975487		4.8905	-20.0125	-0.10835		4.8905	-20.0128	-0.101733
	4.893	-20.011	-0.0964575		4.893	-20.0108	-0.107915		4.893	-20.0093	-0.0975775		4.893	-20.0157	-0.108376		4.893	-20.0125	-0.101753
	4.89467	-20.0103	-0.0964781		4.89467	-20.0108	-0.107919		4.89467	-20.0104	-0.0975949		4.89467	-20.0132	-0.108393		4.89467	-20.0134	-0.101767
	4.89633	-20.0121	-0.0964976		4.89633	-20.0106	-0.107925		4.89633	-20.0103	-0.0976116		4.89633	-20.0135	-0.108409		4.89633	-20.0112	-0.101782
	4.89883	-20.01	-0.0965296		4.89883	-20.0101	-0.107935		4.89883	-20.0116	-0.0976379		4.89883	-20.0122	-0.108436		4.89883	-20.0117	-0.101808
	4.90133	-20.0108	-0.0965659		4.90133	-20.0107	-0.107948		4.90133	-20.0126	-0.0976638		4.90133	-20.0104	-0.108468		4.90133	-20.0127	-0.101836
	4.903	-20.012	-0.0965857		4.903	-20.0107	-0.107953		4.903	-20.0111	-0.0976784		4.903	-20.013	-0.108491		4.903	-20.009	-0.101858
	4.90467	-20.0109	-0.0966096		4.90467	-20.0105	-0.107963		4.90467	-20.0118	-0.0976948		4.90467	-20.0114	-0.108514		4.90467	-20.0135	-0.101882
	4.90717	-20.0102	-0.0966429		4.90717	-20.0109	-0.107972		4.90717	-20.0115	-0.0977216		4.90717	-20.0118	-0.108546		4.90717	-20.0122	-0.101919
	4.90967	-20.0112	-0.0966767		4.90967	-20.0106	-0.107974		4.90967	-20.0099	-0.0977478		4.90967	-20.0137	-0.108574		4.90967	-20.0108	-0.101955
	4.91133	-20.0111	-0.0966957		4.91133	-20.0119	-0.107977		4.91133	-20.0098	-0.0977647		4.91133	-20.0125	-0.108589		4.91133	-20.0116	-0.101976
	4.913	-20.01	-0.0967146		4.913	-20.0113	-0.107984		4.913	-20.0102	-0.097781		4.913	-20.0136	-0.108605		4.913	-20.0103	-0.102001
	4.9155	-20.0111	-0.096741		4.9155	-20.0115	-0.107993		4.9155	-20.0097	-0.0978059		4.9155	-20.0132	-0.108628		4.9155	-20.0108	-0.102035
	4.918	-20.0099	-0.0967677		4.918	-20.011	-0.108006		4.918	-20.0099	-0.0978331		4.918	-20.011	-0.108652		4.918	-20.0122	-0.10207
	4.91967	-20.0104	-0.0967886		4.91967	-20.0114	-0.108017		4.91967	-20.011	-0.097853		4.91967	-20.0133	-0.108665		4.91967	-20.0109	-0.102098
	4.92217	-20.0116	-0.0968207		4.92217	-20.0104	-0.108034		4.92217	-20.0112	-0.0978852		4.92217	-20.0131	-0.108682		4.92217	-20.0123	-0.102142
	4.92467	-20.0114	-0.0968533		4.92467	-20.0104	-0.10805		4.92467	-20.0113	-0.0979169		4.92467	-20.0116	-0.1087		4.92467	-20.0129	-0.102186
	4.92633	-20.0095	-0.096874		4.92633	-20.0101	-0.108059		4.92633	-20.0111	-0.0979334		4.92633	-20.0141	-0.108713		4.92633	-20.0095	-0.102211
	4.928	-20.0104	-0.0968962		4.928	-20.0095	-0.108065		4.928	-20.0106	-0.0979501		4.928	-20.011	-0.108727		4.928	-20.0122	-0.102234
	4.9305	-20.0102	-0.0969212		4.9305	-20.0101	-0.108073		4.9305	-20.0099	-0.0979728		4.9305	-20.0135	-0.108748		4.9305	-20.0112	-0.102265
	4.933	-20.0102	-0.0969496		4.933	-20.0096	-0.108086		4.933	-20.0111	-0.0979937		4.933	-20.015	-0.10877		4.933	-20.0098	-0.102291
	4.93467	-20.011	-0.0969711		4.93467	-20.0116	-0.108097		4.93467	-20.0106	-0.0980062		4.93467	-20.0109	-0.108788		4.93467	-20.0134	-0.102306
	4.93633	-20.0105	-0.0969913		4.93633	-20.0114	-0.108108		4.93633	-20.0108	-0.0980184		4.93633	-20.0145	-0.108807		4.93633	-20.0108	-0.102323
	4.93883	-20.0111	-0.0970198		4.93883	-20.0102	-0.108124		4.93883	-20.011	-0.0980395		4.93883	-20.0119	-0.108835		4.93883	-20.0119	-0.102347
	4.94133	-20.0122	-0.0970507		4.94133	-20.0105	-0.108141		4.94133	-20.0114	-0.0980635		4.94133	-20.0115	-0.108858		4.94133	-20.0141	-0.102374
	4.943	-20.0122	-0.0970729		4.943	-20.0097	-0.108156		4.943	-20.0107	-0.0980807		4.943	-20.0133	-0.108872		4.943	-20.0099	-0.102395
	4.94467	-20.0116	-0.0970922		4.94467	-20.0108	-0.108169		4.94467	-20.0115	-0.0980967		4.94467	-20.0097	-0.108888		4.94467	-20.0128	-0.102416
	4.94717	-20.0101	-0.0971187		4.94717	-20.0111	-0.108188		4.94717	-20.0117	-0.0981233		4.94717	-20.0121	-0.108911		4.94717	-20.0115	-0.102448
	4.94967	-20.0115	-0.0971451		4.94967	-20.0106	-0.108205		4.94967	-20.0108	-0.0981499		4.94967	-20.0158	-0.108932		4.94967	-20.0107	-0.102487
	4.95133	-20.0093	-0.0971646		4.95133	-20.011	-0.108212		4.95133	-20.0117	-0.098169		4.95133	-20.0114	-0.108946		4.95133	-20.0131	-0.102513
	4.953	-20.011	-0.0971859		4.953	-20.011	-0.108215		4.953	-20.0105	-0.0981912		4.953	-20.0139	-0.108962		4.953	-20.0103	-0.102539
	4.9555	-20.0104	-0.0972169		4.9555	-20.0122	-0.108219		4.9555	-20.0109	-0.098226		4.9555	-20.0133	-0.108984		4.9555	-20.0123	-0.10257
	4.958	-20.0108	-0.0972503		4.958	-20.0119	-0.108224		4.958	-20.0105	-0.0982616		4.958	-20.0111	-0.109009		4.958	-20.0134	-0.102598
	4.95967	-20.0106	-0.0972718		4.95967	-20.0125	-0.108225		4.95967	-20.0119	-0.098281		4.95967	-20.0142	-0.109024		4.95967	-20.0095	-0.102619
	4.96217	-20.011	-0.0972983		4.96217	-20.0125	-0.108234		4.96217	-20.0111	-0.09831		4.96217	-20.0122	-0.109048		4.96217	-20.0116	-0.102651
	4.96467	-20.0108	-0.0973262		4.96467	-20.0133	-0.108242		4.96467	-20.0114	-0.0983373		4.96467	-20.0121	-0.109071		4.96467	-20.0134	-0.102682
	4.96633	-20.011	-0.0973455		4.96633	-20.0125	-0.108248		4.96633	-20.0107	-0.0983514		4.96633	-20.0134	-0.109091		4.96633	-20.0106	-0.102703
	4.968	-20.0121	-0.0973662		4.968	-20.011	-0.108257		4.968	-20.0114	-0.0983616		4.968	-20.0109	-0.109109		4.968	-20.0121	-0.102725
	4.9705	-20.0111	-0.0973918		4.9705	-20.0119	-0.108268		4.9705	-20.0116	-0.0983778		4.9705	-20.0121	-0.10914		4.9705	-20.0123	-0.102753
	4.973	-20.0107	-0.0974159		4.973	-20.0124	-0.108278		4.973	-20.0105	-0.0983897		4.973	-20.0144	-0.109169		4.973	-20.011	-0.102777
	4.97467	-20.0113	-0.0974303		4.97467	-20.0109	-0.108285		4.97467	-20.0102	-0.0983991		4.97467	-20.0111	-0.109187		4.97467	-20.0133	-0.102791
	4.97633	-20.0102	-0.0974477		4.97633	-20.0093	-0.108295		4.97633	-20.0099	-0.0984108		4.97633	-20.0135	-0.109205		4.97633	-20.0108	-0.102806
	4.97883	-20.0105	-0.0974742		4.97883	-20.0104	-0.108307		4.97883	-20.0108	-0.0984296		4.97883	-20.013	-0.109232		4.97883	-20.0118	-0.102835
	4.98133	-20.0125	-0.0975013		4.98133	-20.0109	-0.108322		4.98133	-20.0112	-0.0984542		4.98133	-20.0115	-0.109254		4.98133	-20.0138	-0.102867
	4.983	-20.0112	-0.0975207		4.983	-20.0105	-0.10833		4.983	-20.0103	-0.0984792		4.983	-20.0162	-0.109269		4.983	-20.0112	-0.102892
	4.98467	-20.0115	-0.0975407		4.98467	-20.0111	-0.108339		4.98467	-20.0099	-0.0985169		4.98467	-20.0114	-0.109284		4.98467	-20.0137	-0.102916
	4.98717	-20.0117	-0.0975709		4.98717	-20.0121	-0.108353		4.98717	-20.0094	-0.0986503		4.98717	-20.0119	-0.109304		4.98717	-20.0114	-0.102952
	4.98967	-20.0111	-0.0975978		4.98967	-20.0119	-0.108368		4.98967	-20.0106	-0.098988		4.98967	-20.0136	-0.109326		4.98967	-20.0108	-0.102982
	4.99133	-20.0109	-0.097617		4.99133	-20.0117	-0.108375		4.99133	-20.0105	-0.0990909		4.99133	-20.0113	-0.109347		4.99133	-20.0138	-0.103002
	4.99383	-20.0104	-0.0976455		4.99383	-20.0112	-0.10838		4.99383	-20.0082	-0.0990131		4.99383	-20.0125	-0.109376		4.99383	-20.0111	-0.103029
	4.99633	-20.0109	-0.0976752		4.99633	-20.0116	-0.108383		4.99633	-20.006	-0.0970879		4.99633	-20.0147	-0.109407		4.99633	-20.0125	-0.103063
	4.998	-20.0108	-0.0976928		4.998	-20.0114	-0.108387		4.998	-20.0047	-0.088316		4.998	-20.0116	-0.109423		4.998	-20.0129	-0.103088
	4.99967	-20.0109	-0.0977099		4.99967	-20.0116	-0.108392		4.99967	-20.0029	-0.0566518		4.99967	-20.0151	-0.109442		4.99967	-20.0108	-0.103111
	5.00217	-20.0113	-0.0977373		5.00217	-20.0119	-0.108396		5.00217	-19.9993	0.035051		5.00217	-20.0119	-0.109472		5.00217	-20.0122	-0.103146
	5.00467	-20.0101	-0.0977636		5.00467	-20.0104	-0.108401		5.00467	-19.9973	0.109499		5.00467	-20.0119	-0.109499		5.00467	-20.0141	-0.103183
	5.00633	-20.0118	-0.0977842		5.00633	-20.0118	-0.108405		5.00633	-19.9981	0.124767		5.00633	-20.0133	-0.109515		5.00633	-20.0107	-0.103204
	5.008	-20.011	-0.0978067		5.008	-20.0108	-0.108411		5.008	-19.9999	0.12353		5.008	-20.0117	-0.109529		5.008	-20.0127	-0.103223
	5.0105	-20.0113	-0.0978326		5.0105	-20.0101	-0.10842		5.0105	-20.001	0.113821		5.0105	-20.0127	-0.109554		5.0105	-20.0111	-0.10325
	5.013	-20.0116	-0.0978575		5.013	-20.0122	-0.108431		5.013	-20.003	0.105515		5.013	-20.0132	-0.109579		5.013	-20.0104	-0.103273
	5.01467	-20.0112	-0.0978722		5.01467	-20.0117	-0.108438		5.01467	-20.0028	0.102003		5.01467	-20.0121	-0.109596		5.01467	-20.0116	-0.103284
	5.01633	-20.0118	-0.0978877		5.01633	-20.0107	-0.108443		5.01633	-20.0036	0.0997946		5.01633	-20.0134	-0.109609		5.01633	-20.011	-0.103291
	5.01883	-20.0108	-0.0979097		5.01883	-20.012	-0.108446		5.01883	-20.0021	0.0967123		5.01883	-20.0118	-0.109631		5.01883	-20.0111	-0.103306
	5.02133	-20.0106	-0.0979375		5.02133	-20.0117	-0.108446		5.02133	-20.0027	0.0927548		5.02133	-20.0112	-0.109657		5.02133	-20.0131	-0.103325
	5.023	-20.0098	-0.0979581		5.023	-20.0112	-0.108448		5.023	-20.0026	0.0911743		5.023	-20.014	-0.109673		5.023	-20.0112	-0.103339
	5.02467	-20.0108	-0.0979807		5.02467	-20.0119	-0.108447		5.02467	-20.0032	0.0900472		5.02467	-20.0114	-0.10969		5.02467	-20.0146	-0.103351
	5.02717	-20.0105	-0.0980144		5.02717	-20.0103	-0.108446		5.02717	-20.0034	0.0889045		5.02717	-20.0125	-0.109712		5.02717	-20.0109	-0.103375
	5.02967	-20.0115	-0.0980473		5.02967	-20.0103	-0.108449		5.02967	-20.0039	0.0883148		5.02967	-20.0146	-0.109729		5.02967	-20.0099	-0.103408
	5.03133	-20.0109	-0.0980657		5.03133	-20.0096	-0.108453		5.03133	-20.0039	0.0880607		5.03133	-20.0112	-0.109738		5.03133	-20.0115	-0.103429
	5.03383	-20.0113	-0.0980901		5.03383	-20.0099	-0.108467		5.03383	-20.0042	0.0876736		5.03383	-20.013	-0.109751		5.03383	-20.0112	-0.103461
	5.03633	-20.0108	-0.0981145		5.03633	-20.0103	-0.108481		5.03633	-20.0041	0.0872786		5.03633	-20.0123	-0.109767		5.03633	-20.0091	-0.103495
	5.038	-20.01	-0.0981348		5.038	-20.0102	-0.108489		5.038	-20.0039	0.0870113		5.038	-20.0102	-0.109776		5.038	-20.0127	-0.103519
	5.03967	-20.0093	-0.0981608		5.03967	-20.0107	-0.108494		5.03967	-20.0049	0.0867436		5.03967	-20.0129	-0.109786		5.03967	-20.009	-0.103543
	5.04217	-20.01	-0.0982049		5.04217	-20.0102	-0.1085		5.04217	-20.0048	0.0863362		5.04217	-20.0123	-0.109804		5.04217	-20.0105	-0.103578
	5.04467	-20.0108	-0.098253		5.04467	-20.0099	-0.108493		5.04467	-20.0051	0.0859245		5.04467	-20.0105	-0.109818		5.04467	-20.0112	-0.103611
	5.04633	-20.0122	-0.0982902		5.04633	-20.0091	-0.108479		5.04633	-20.0039	0.0856458		5.04633	-20.0129	-0.109826		5.04633	-20.0096	-0.103636
	5.048	-20.0107	-0.0983281		5.048	-20.0097	-0.108464		5.048	-20.0037	0.0853631		5.048	-20.0104	-0.109831		5.048	-20.0121	-0.103658
	5.0505	-20.0101	-0.0983923		5.0505	-20.0089	-0.108436		5.0505	-20.0038	0.084927		5.0505	-20.0114	-0.109838		5.0505	-20.01	-0.103693
	5.053	-20.0091	-0.0984609		5.053	-20.0084	-0.108404		5.053	-20.0046	0.0843383		5.053	-20.0113	-0.109846		5.053	-20.0081	-0.103727
	5.05467	-20.0098	-0.09853		5.05467	-20.0089	-0.108382		5.05467	-20.004	0.0835999		5.05467	-20.008	-0.109852		5.05467	-20.0119	-0.103752
	5.05633	-20.0095	-0.0986157		5.05633	-20.0069	-0.108357		5.05633	-20.0034	0.0825361		5.05633	-20.01	-0.109859		5.05633	-20.0076	-0.103779
	5.05883	-20.0093	-0.0988752		5.05883	-20.0075	-0.108312		5.05883	-20.004	0.079907		5.05883	-20.0086	-0.109863		5.05883	-20.0092	-0.103822
	5.06133	-20.0074	-0.0993036		5.06133	-20.0071	-0.108265		5.06133	-20.0033	0.0760637		5.06133	-20.0068	-0.109864		5.06133	-20.0093	-0.103874
	5.063	-20.0084	-0.0996802		5.063	-20.007	-0.108221		5.063	-20.0036	0.0725456		5.063	-20.0087	-0.109865		5.063	-20.0072	-0.103918
	5.06467	-20.0087	-0.100181		5.06467	-20.0061	-0.10817		5.06467	-20.0038	0.0685356		5.06467	-20.0075	-0.109862		5.06467	-20.0103	-0.103965
	5.06717	-20.0077	-0.101128		5.06717	-20.0061	-0.108096		5.06717	-20.0037	0.0611208		5.06717	-20.0081	-0.10986		5.06717	-20.0083	-0.104057
	5.06967	-20.0064	-0.102394		5.06967	-20.0051	-0.108024		5.06967	-20.0032	0.0520007		5.06967	-20.0077	-0.109863		5.06967	-20.0057	-0.104231
	5.07133	-20.0061	-0.103562		5.07133	-20.0039	-0.10799		5.07133	-20.0041	0.0447872		5.07133	-20.0044	-0.10987		5.07133	-20.0079	-0.1044
	5.07383	-20.0053	-0.10615		5.07383	-20.0016	-0.107947		5.07383	-20.0029	0.0328251		5.07383	-20.0051	-0.109883		5.07383	-20.0058	-0.104774
	5.07633	-20.0054	-0.109545		5.07633	-20.0016	-0.10791		5.07633	-20.0037	0.018517		5.07633	-20.0046	-0.109903		5.07633	-20.005	-0.105325
	5.078	-20.0057	-0.112579		5.078	-19.9996	-0.107893		5.078	-20.0028	0.0074863		5.078	-20.0017	-0.109914		5.078	-20.0052	-0.10582
	5.07967	-20.005	-0.116254		5.07967	-19.9995	-0.107881		5.07967	-20.0012	-0.0041222		5.07967	-20.0021	-0.109929		5.07967	-20.0033	-0.106496
	5.08217	-20.004	-0.123156		5.08217	-19.9983	-0.107872		5.08217	-20.0007	-0.0227945		5.08217	-20.0016	-0.109953		5.08217	-20.0033	-0.107986
	5.08467	-20.0036	-0.131015		5.08467	-19.9974	-0.10787		5.08467	-20.0013	-0.043304		5.08467	-19.9984	-0.109983		5.08467	-20.0017	-0.110062
	5.08633	-20.0038	-0.137089		5.08633	-19.9966	-0.107875		5.08633	-20.0004	-0.0582731		5.08633	-19.9995	-0.110007		5.08633	-20.0017	-0.11181
	5.088	-20.004	-0.144113		5.088	-19.9967	-0.107882		5.088	-19.999	-0.0742669		5.088	-19.9965	-0.110035		5.088	-20.0025	-0.11411
	5.0905	-20.0019	-0.156188		5.0905	-19.9951	-0.107903		5.0905	-19.9986	-0.0988912		5.0905	-19.9968	-0.11009		5.0905	-19.9999	-0.118615
	5.093	-20.001	-0.170111		5.093	-19.9925	-0.107942		5.093	-19.9972	-0.123341		5.093	-19.9955	-0.110163		5.093	-19.9953	-0.124734
	5.09467	-19.9999	-0.180513		5.09467	-19.9923	-0.108023		5.09467	-19.9948	-0.139314		5.09467	-19.9928	-0.110234		5.09467	-19.9985	-0.129963
	5.09633	-19.9991	-0.191466		5.09633	-19.9914	-0.108181		5.09633	-19.9958	-0.154652		5.09633	-19.9942	-0.110346		5.09633	-19.9954	-0.135651
	5.09883	-19.998	-0.209319		5.09883	-19.9901	-0.10868		5.09883	-19.9942	-0.175806		5.09883	-19.9931	-0.110624		5.09883	-19.9961	-0.14586
	5.10133	-19.9967	-0.228021		5.10133	-19.9886	-0.109683		5.10133	-19.9922	-0.19609		5.10133	-19.9902	-0.111097		5.10133	-19.9962	-0.157766
	5.103	-19.9948	-0.24077		5.103	-19.9865	-0.110741		5.103	-19.9914	-0.209694		5.103	-19.9905	-0.11161		5.103	-19.9921	-0.166811
	5.1055	-19.993	-0.259617		5.1055	-19.9858	-0.112959		5.1055	-19.991	-0.230498		5.1055	-19.9867	-0.112637		5.1055	-19.9935	-0.181195
	5.108	-19.9915	-0.278155		5.108	-19.983	-0.115801		5.108	-19.9899	-0.25096		5.108	-19.9838	-0.11408		5.108	-19.9924	-0.197188
	5.10967	-19.9906	-0.290235		5.10967	-19.9827	-0.11832		5.10967	-19.9891	-0.264127		5.10967	-19.9855	-0.115457		5.10967	-19.9893	-0.208757
	5.11133	-19.9911	-0.302669		5.11133	-19.9821	-0.121578		5.11133	-19.988	-0.277511		5.11133	-19.9804	-0.117042		5.11133	-19.9892	-0.220951
	5.11383	-19.9893	-0.321573		5.11383	-19.9795	-0.128372		5.11383	-19.9853	-0.295166		5.11383	-19.9803	-0.119926		5.11383	-19.9862	-0.240106
	5.11633	-19.9859	-0.341059		5.11633	-19.9781	-0.136287		5.11633	-19.984	-0.31095		5.11633	-19.9797	-0.123523		5.11633	-19.9835	-0.259787
	5.118	-19.9867	-0.353593		5.118	-19.976	-0.142585		5.118	-19.9826	-0.32157		5.118	-19.9762	-0.126367		5.118	-19.9851	-0.273434
	5.11967	-19.984	-0.366357		5.11967	-19.9748	-0.149984		5.11967	-19.9824	-0.331843		5.11967	-19.9764	-0.129409		5.11967	-19.9821	-0.287727
	5.12217	-19.9837	-0.384279		5.12217	-19.9728	-0.163208		5.12217	-19.9803	-0.349077		5.12217	-19.9745	-0.134615		5.12217	-19.9807	-0.308581
	5.12467	-19.9821	-0.402108		5.12467	-19.9701	-0.178088		5.12467	-19.9798	-0.365882		5.12467	-19.9715	-0.14048		5.12467	-19.9803	-0.327774
	5.12633	-19.9798	-0.412751		5.12633	-19.9692	-0.188734		5.12633	-19.9786	-0.376116		5.12633	-19.9716	-0.144903		5.12633	-19.9764	-0.340368
	5.128	-19.9786	-0.423635		5.128	-19.9692	-0.200556		5.128	-19.9786	-0.386418		5.128	-19.9674	-0.1496		5.128	-19.9778	-0.353101
	5.1305	-19.9783	-0.440086		5.1305	-19.9673	-0.218721		5.1305	-19.9763	-0.402122		5.1305	-19.9668	-0.157459		5.1305	-19.9755	-0.37065
	5.133	-19.9757	-0.455443		5.133	-19.9657	-0.237255		5.133	-19.9731	-0.417551		5.133	-19.9665	-0.166149		5.133	-19.9714	-0.386034
	5.13467	-19.9746	-0.466022		5.13467	-19.9639	-0.24875		5.13467	-19.972	-0.426467		5.13467	-19.9607	-0.172019		5.13467	-19.9713	-0.395976
	5.13633	-19.9734	-0.476247		5.13633	-19.9632	-0.260174		5.13633	-19.9714	-0.435401		5.13633	-19.962	-0.178509		5.13633	-19.9709	-0.406063
	5.13883	-19.9713	-0.491041		5.13883	-19.9602	-0.27614		5.13883	-19.9685	-0.449473		5.13883	-19.9583	-0.188604		5.13883	-19.9679	-0.421801
	5.14133	-19.9686	-0.506551		5.14133	-19.9579	-0.292509		5.14133	-19.9662	-0.463544		5.14133	-19.955	-0.199185		5.14133	-19.9687	-0.437977
	5.143	-19.9675	-0.51751		5.143	-19.9561	-0.304301		5.143	-19.9647	-0.471465		5.143	-19.9561	-0.206505		5.143	-19.9637	-0.448881
	5.1455	-19.9653	-0.532001		5.1455	-19.9538	-0.322989		5.1455	-19.9623	-0.482219		5.1455	-19.9521	-0.218324		5.1455	-19.9623	-0.465338
	5.148	-19.963	-0.546431		5.148	-19.9505	-0.341469		5.148	-19.9593	-0.493582		5.148	-19.9498	-0.23062		5.148	-19.9615	-0.482457
	5.14967	-19.9626	-0.555413		5.14967	-19.9502	-0.352046		5.14967	-19.9591	-0.503532		5.14967	-19.9506	-0.239471		5.14967	-19.9573	-0.495565
	5.15133	-19.9621	-0.564491		5.15133	-19.9476	-0.362034		5.15133	-19.9583	-0.514021		5.15133	-19.9444	-0.248512		5.15133	-19.9586	-0.5074
	5.15383	-19.9579	-0.577036		5.15383	-19.9463	-0.377263		5.15383	-19.9564	-0.528663		5.15383	-19.9436	-0.261705		5.15383	-19.9566	-0.522106
	5.15633	-19.9558	-0.589185		5.15633	-19.9444	-0.392065		5.15633	-19.9536	-0.542101		5.15633	-19.9399	-0.274252		5.15633	-19.9534	-0.535896
	5.158	-19.9545	-0.597936		5.158	-19.9415	-0.402004		5.158	-19.9517	-0.551362		5.158	-19.9372	-0.282361		5.158	-19.954	-0.543917
	5.15967	-19.9533	-0.60851		5.15967	-19.9407	-0.410829		5.15967	-19.9519	-0.56159		5.15967	-19.9383	-0.290671		5.15967	-19.9499	-0.551544
	5.16217	-19.9513	-0.624954		5.16217	-19.9383	-0.426211		5.16217	-19.9488	-0.575681		5.16217	-19.9345	-0.302589		5.16217	-19.9484	-0.564261
	5.16467	-19.9479	-0.639291		5.16467	-19.9361	-0.441917		5.16467	-19.9463	-0.587439		5.16467	-19.9303	-0.314914		5.16467	-19.9458	-0.578817
	5.16633	-19.9478	-0.648403		5.16633	-19.9335	-0.45229		5.16633	-19.943	-0.593705		5.16633	-19.9305	-0.322757		5.16633	-19.9437	-0.587084
	5.168	-19.9441	-0.65794		5.168	-19.9338	-0.462201		5.168	-19.9405	-0.601631		5.168	-19.9275	-0.330603		5.168	-19.9437	-0.597792
	5.1705	-19.9422	-0.670592		5.1705	-19.9291	-0.474138		5.1705	-19.9386	-0.612122		5.1705	-19.9246	-0.342088		5.1705	-19.9401	-0.611961
	5.173	-19.9399	-0.682057		5.173	-19.9265	-0.486512		5.173	-19.9366	-0.623051		5.173	-19.9225	-0.352898		5.173	-19.9367	-0.625125
	5.17467	-19.9392	-0.689949		5.17467	-19.9252	-0.496972		5.17467	-19.9351	-0.630063		5.17467	-19.9182	-0.359883		5.17467	-19.9381	-0.634824
	5.17633	-19.9373	-0.698296		5.17633	-19.9228	-0.506507		5.17633	-19.9329	-0.638433		5.17633	-19.9197	-0.36755		5.17633	-19.9331	-0.645038
	5.17883	-19.9339	-0.710981		5.17883	-19.9214	-0.520636		5.17883	-19.9305	-0.652545		5.17883	-19.9153	-0.380743		5.17883	-19.9314	-0.65839
	5.18133	-19.9335	-0.724707		5.18133	-19.9181	-0.5345		5.18133	-19.9292	-0.667274		5.18133	-19.9111	-0.3946		5.18133	-19.9308	-0.673532
	5.183	-19.9301	-0.734489		5.183	-19.9166	-0.543787		5.183	-19.9258	-0.67547		5.183	-19.9113	-0.403646		5.183	-19.9261	-0.68368
	5.1855	-19.9271	-0.748503		5.1855	-19.9136	-0.556204		5.1855	-19.9232	-0.686279		5.1855	-19.9072	-0.416638		5.1855	-19.9241	-0.695528
	5.188	-19.9237	-0.763543		5.188	-19.9108	-0.568566		5.188	-19.9209	-0.695275		5.188	-19.9024	-0.429127		5.188	-19.9214	-0.706358
	5.18967	-19.9237	-0.773097		5.18967	-19.9083	-0.576287		5.18967	-19.9172	-0.700787		5.18967	-19.9044	-0.435403		5.18967	-19.9174	-0.714414
	5.19133	-19.9199	-0.781022		5.19133	-19.9065	-0.58541		5.19133	-19.9171	-0.705774		5.19133	-19.8987	-0.44068		5.19133	-19.92	-0.721347
	5.19383	-19.9185	-0.79052		5.19383	-19.9048	-0.601048		5.19383	-19.9136	-0.714322		5.19383	-19.8974	-0.448059		5.19383	-19.9149	-0.733978
	5.19633	-19.9144	-0.800844		5.19633	-19.902	-0.615579		5.19633	-19.91	-0.725929		5.19633	-19.8957	-0.455922		5.19633	-19.9108	-0.749068
	5.198	-19.913	-0.806979		5.198	-19.8996	-0.624992		5.198	-19.9091	-0.734044		5.198	-19.891	-0.462126		5.198	-19.9098	-0.759377
	5.19967	-19.9116	-0.814152		5.19967	-19.8974	-0.633602		5.19967	-19.9072	-0.743761		5.19967	-19.8903	-0.469297		5.19967	-19.9073	-0.768764
	5.20217	-19.9079	-0.8259		5.20217	-19.8942	-0.645769		5.20217	-19.9037	-0.754878		5.20217	-19.8867	-0.479809		5.20217	-19.9064	-0.782027
	5.20467	-19.9059	-0.838268		5.20467	-19.8912	-0.655679		5.20467	-19.9017	-0.765287		5.20467	-19.8826	-0.490215		5.20467	-19.904	-0.79245
	5.20633	-19.9048	-0.848737		5.20633	-19.8902	-0.663185		5.20633	-19.8988	-0.772056		5.20633	-19.8817	-0.497618		5.20633	-19.8996	-0.80043
	5.208	-19.9007	-0.858215		5.208	-19.8876	-0.672405		5.208	-19.8957	-0.779346		5.208	-19.8781	-0.505042		5.208	-19.9	-0.807933
	5.2105	-19.8991	-0.870536		5.2105	-19.8833	-0.686291		5.2105	-19.8945	-0.787563		5.2105	-19.8757	-0.514837		5.2105	-19.8952	-0.816045
	5.213	-19.8962	-0.88077		5.213	-19.8814	-0.700635		5.213	-19.8914	-0.798013		5.213	-19.8732	-0.523403		5.213	-19.8915	-0.827268
	5.21467	-19.893	-0.887028		5.21467	-19.8786	-0.707548		5.21467	-19.8884	-0.804003		5.21467	-19.8684	-0.528583		5.21467	-19.8917	-0.835903
	5.21717	-19.8896	-0.89528		5.21717	-19.8752	-0.719626		5.21717	-19.8859	-0.813689		5.21717	-19.8676	-0.537889		5.21717	-19.8884	-0.849309
	5.21967	-19.8863	-0.903702		5.21967	-19.8724	-0.733244		5.21967	-19.881	-0.821704		5.21967	-19.8645	-0.546328		5.21967	-19.8838	-0.863751
	5.22133	-19.8839	-0.910223		5.22133	-19.8706	-0.74212		5.22133	-19.8794	-0.82678		5.22133	-19.8615	-0.551353		5.22133	-19.8836	-0.873799
	5.223	-19.8825	-0.917382		5.223	-19.8702	-0.74906		5.223	-19.8773	-0.832878		5.223	-19.8588	-0.556083		5.223	-19.8796	-0.880804
	5.2255	-19.88	-0.928554		5.2255	-19.866	-0.758931		5.2255	-19.8733	-0.841348		5.2255	-19.8563	-0.562626		5.2255	-19.8774	-0.890648
	5.228	-19.8773	-0.940298		5.228	-19.8629	-0.768928		5.228	-19.8716	-0.850947		5.228	-19.8514	-0.569714		5.228	-19.8735	-0.900956
	5.22967	-19.8755	-0.948224		5.22967	-19.861	-0.774673		5.22967	-19.8693	-0.857922		5.22967	-19.8527	-0.575395		5.22967	-19.8709	-0.905835
	5.23133	-19.8738	-0.95452		5.23133	-19.858	-0.781043		5.23133	-19.8656	-0.867031		5.23133	-19.8482	-0.582386		5.23133	-19.8714	-0.912444
	5.23383	-19.8698	-0.963374		5.23383	-19.8548	-0.791176		5.23383	-19.863	-0.877895		5.23383	-19.8449	-0.592602		5.23383	-19.8673	-0.922774
	5.23633	-19.8651	-0.974337		5.23633	-19.8512	-0.802589		5.23633	-19.8604	-0.885582		5.23633	-19.8417	-0.600647		5.23633	-19.8628	-0.934148
	5.238	-19.8636	-0.982542		5.238	-19.8498	-0.810966		5.238	-19.8573	-0.889525		5.238	-19.8361	-0.604924		5.238	-19.8619	-0.943562
	5.23967	-19.8597	-0.990926		5.23967	-19.8476	-0.820187		5.23967	-19.8554	-0.894331		5.23967	-19.8373	-0.608921		5.23967	-19.8581	-0.950522
	5.24217	-19.8577	-1.00077		5.24217	-19.8432	-0.833371		5.24217	-19.8518	-0.900212		5.24217	-19.8322	-0.616614		5.24217	-19.8563	-0.959319
	5.24467	-19.854	-1.01033		5.24467	-19.8397	-0.844136		5.24467	-19.8491	-0.904709		5.24467	-19.8266	-0.625242		5.24467	-19.8524	-0.969024
	5.24633	-19.8516	-1.01597		5.24633	-19.8385	-0.850143		5.24633	-19.8457	-0.909003		5.24633	-19.8266	-0.630705		5.24633	-19.8483	-0.975421
	5.248	-19.8501	-1.02121		5.248	-19.8362	-0.857239		5.248	-19.8434	-0.914608		5.248	-19.8231	-0.636342		5.248	-19.8488	-0.982397
	5.2505	-19.8468	-1.02985		5.2505	-19.8326	-0.866649		5.2505	-19.8408	-0.920967		5.2505	-19.821	-0.646751		5.2505	-19.8446	-0.993475
	5.253	-19.8443	-1.03794		5.253	-19.8297	-0.877732		5.253	-19.8361	-0.921752		5.253	-19.8172	-0.658329		5.253	-19.8413	-1.00506
	5.25467	-19.8408	-1.04429		5.25467	-19.8263	-0.882676		5.25467	-19.8355	-0.918948		5.25467	-19.8134	-0.664365		5.25467	-19.8392	-1.01072
	5.25717	-19.837	-1.05526		5.25717	-19.8236	-0.89247		5.25717	-19.8296	-0.908195		5.25717	-19.811	-0.672038		5.25717	-19.8351	-1.02413
	5.25967	-19.8336	-1.06629		5.25967	-19.8194	-0.903733		5.25967	-19.8256	-0.872324		5.25967	-19.8081	-0.679439		5.25967	-19.8309	-1.03476
	5.26133	-19.8301	-1.07387		5.26133	-19.8191	-0.911623		5.26133	-19.8223	-0.855913		5.26133	-19.8031	-0.68566		5.26133	-19.8301	-1.04027
	5.263	-19.8292	-1.07819		5.263	-19.8165	-0.919947		5.263	-19.8201	-0.846308		5.263	-19.8032	-0.69136		5.263	-19.8268	-1.04341
	5.2655	-19.8252	-1.08409		5.2655	-19.8123	-0.930934		5.2655	-19.8148	-0.836521		5.2655	-19.7985	-0.698063		5.2655	-19.8233	-1.04843
	5.268	-19.8219	-1.08921		5.268	-19.8087	-0.940931		5.268	-19.8093	-0.826843		5.268	-19.7933	-0.703593		5.268	-19.8197	-1.0554
	5.26967	-19.8197	-1.09272		5.26967	-19.807	-0.948084		5.26967	-19.8059	-0.824475		5.26967	-19.7923	-0.70609		5.26967	-19.8167	-1.06034
	5.27133	-19.8161	-1.09745		5.27133	-19.8036	-0.953931		5.27133	-19.8048	-0.829398		5.27133	-19.7881	-0.709882		5.27133	-19.8166	-1.06603
	5.27383	-19.8133	-1.10425		5.27383	-19.7996	-0.959934		5.27383	-19.8021	-0.870022		5.27383	-19.787	-0.717525		5.27383	-19.8116	-1.07528
	5.27633	-19.8109	-1.11187		5.27633	-19.7968	-0.967802		5.27633	-19.7992	-0.938331		5.27633	-19.7828	-0.725386		5.27633	-19.8054	-1.08635
	5.278	-19.8088	-1.11826		5.278	-19.7936	-0.972871		5.278	-19.7964	-0.977764		5.278	-19.7785	-0.730306		5.278	-19.8058	-1.09285
	5.27967	-19.8043	-1.12423		5.27967	-19.7925	-0.978755		5.27967	-19.7929	-1.00172		5.27967	-19.7769	-0.735781		5.27967	-19.8026	-1.09778
	5.28217	-19.8003	-1.1334		5.28217	-19.7883	-0.988032		5.28217	-19.7907	-1.01645		5.28217	-19.7727	-0.743064		5.28217	-19.8004	-1.10543
	5.28467	-19.7983	-1.14294		5.28467	-19.7844	-0.998577		5.28467	-19.7868	-1.0234		5.28467	-19.7672	-0.748535		5.28467	-19.7967	-1.11474
	5.28633	-19.7947	-1.14763		5.28633	-19.7831	-1.00537		5.28633	-19.784	-1.02581		5.28633	-19.7669	-0.751724		5.28633	-19.793	-1.12126
	5.288	-19.7925	-1.15238		5.288	-19.7795	-1.01148		5.288	-19.7815	-1.02841		5.288	-19.7632	-0.754473		5.288	-19.7918	-1.12697
	5.2905	-19.788	-1.16063		5.2905	-19.7748	-1.0213		5.2905	-19.7776	-1.03165		5.2905	-19.7601	-0.760853		5.2905	-19.7883	-1.13469
	5.293	-19.7857	-1.16632		5.293	-19.7739	-1.02862		5.293	-19.7737	-1.03562		5.293	-19.7572	-0.770344		5.293	-19.7822	-1.14486
	5.29467	-19.7829	-1.17178		5.29467	-19.7696	-1.0329		5.29467	-19.7716	-1.03854		5.29467	-19.7539	-0.777107		5.29467	-19.7809	-1.15147
	5.29717	-19.7793	-1.18135		5.29717	-19.7661	-1.03936		5.29717	-19.769	-1.04403		5.29717	-19.7497	-0.786568		5.29717	-19.7776	-1.15975
	5.29967	-19.7764	-1.18956		5.29967	-19.7624	-1.0459		5.29967	-19.7648	-1.05011		5.29967	-19.7465	-0.794243		5.29967	-19.7729	-1.16685
	5.30133	-19.7711	-1.19488		5.30133	-19.7597	-1.04995		5.30133	-19.7617	-1.05458		5.30133	-19.7411	-0.798438		5.30133	-19.7721	-1.17178
	5.303	-19.7688	-1.1996		5.303	-19.7575	-1.05671		5.303	-19.7588	-1.05856		5.303	-19.7407	-0.802984		5.303	-19.7684	-1.17611
	5.3055	-19.7651	-1.20474		5.3055	-19.754	-1.06843		5.3055	-19.7554	-1.06627		5.3055	-19.7367	-0.808306		5.3055	-19.7654	-1.18229
	5.308	-19.762	-1.2093		5.308	-19.7486	-1.08164		5.308	-19.7505	-1.07166		5.308	-19.7324	-0.813317		5.308	-19.7625	-1.1876
	5.30967	-19.7576	-1.21154		5.30967	-19.7472	-1.0892		5.30967	-19.748	-1.07437		5.30967	-19.7311	-0.817349		5.30967	-19.7587	-1.19197
	5.31133	-19.7558	-1.21365		5.31133	-19.7449	-1.09563		5.31133	-19.7457	-1.07725		5.31133	-19.7269	-0.821494		5.31133	-19.7573	-1.19719
	5.31383	-19.752	-1.21882		5.31383	-19.7412	-1.10216		5.31383	-19.7422	-1.08139		5.31383	-19.7227	-0.827245		5.31383	-19.7525	-1.20584
	5.31633	-19.7486	-1.22684		5.31633	-19.7371	-1.10766		5.31633	-19.737	-1.08462		5.31633	-19.7195	-0.833057		5.31633	-19.748	-1.21253
	5.318	-19.7454	-1.23142		5.318	-19.7344	-1.11087		5.318	-19.7343	-1.08659		5.318	-19.7142	-0.835847		5.318	-19.7452	-1.21657
	5.31967	-19.7427	-1.23612		5.31967	-19.7322	-1.11265		5.31967	-19.7321	-1.08915		5.31967	-19.7138	-0.838357		5.31967	-19.7416	-1.22134
	5.32217	-19.7382	-1.24404		5.32217	-19.7289	-1.11705		5.32217	-19.7287	-1.09343		5.32217	-19.709	-0.843385		5.32217	-19.7384	-1.22822
	5.32467	-19.7347	-1.25052		5.32467	-19.7243	-1.12348		5.32467	-19.7244	-1.09844		5.32467	-19.7054	-0.848107		5.32467	-19.7355	-1.23471
	5.32633	-19.7322	-1.25441		5.32633	-19.7219	-1.13083		5.32633	-19.7216	-1.10171		5.32633	-19.7039	-0.851007		5.32633	-19.7321	-1.23804
	5.32883	-19.7286	-1.25862		5.32883	-19.7189	-1.14099		5.32883	-19.7175	-1.10629		5.32883	-19.6979	-0.856223		5.32883	-19.7278	-1.24496
	5.33133	-19.7246	-1.26244		5.33133	-19.7141	-1.1495		5.33133	-19.7151	-1.11129		5.33133	-19.6926	-0.860629		5.33133	-19.7253	-1.2526
	5.333	-19.7219	-1.2654		5.333	-19.7113	-1.15331		5.333	-19.7113	-1.11531		5.333	-19.6919	-0.864082		5.333	-19.7217	-1.25707
	5.33467	-19.7192	-1.26976		5.33467	-19.7091	-1.15698		5.33467	-19.7076	-1.11843		5.33467	-19.6883	-0.86752		5.33467	-19.7203	-1.26058
	5.33717	-19.7146	-1.27604		5.33717	-19.7037	-1.16384		5.33717	-19.7034	-1.1222		5.33717	-19.6847	-0.872227		5.33717	-19.7161	-1.26652
	5.33967	-19.7104	-1.28238		5.33967	-19.7008	-1.16984		5.33967	-19.6996	-1.12609		5.33967	-19.6819	-0.878728		5.33967	-19.7115	-1.27305
	5.34133	-19.7092	-1.28544		5.34133	-19.6977	-1.17446		5.34133	-19.6969	-1.12844		5.34133	-19.6779	-0.883176		5.34133	-19.7091	-1.27758
	5.343	-19.7061	-1.28813		5.343	-19.694	-1.17802		5.343	-19.6954	-1.13099		5.343	-19.6755	-0.887662		5.343	-19.7057	-1.28241
	5.3455	-19.7006	-1.29327		5.3455	-19.6918	-1.18567		5.3455	-19.6898	-1.13509		5.3455	-19.6718	-0.894541		5.3455	-19.7017	-1.28894
	5.348	-19.6971	-1.29731		5.348	-19.6884	-1.19484		5.348	-19.688	-1.13944		5.348	-19.667	-0.900609		5.348	-19.6976	-1.29507
	5.34967	-19.6958	-1.29855		5.34967	-19.685	-1.19985		5.34967	-19.6844	-1.14193		5.34967	-19.666	-0.904367		5.34967	-19.695	-1.29845
	5.35133	-19.6935	-1.30126		5.35133	-19.6827	-1.20284		5.35133	-19.682	-1.14495		5.35133	-19.6605	-0.906995		5.35133	-19.6932	-1.30218
	5.35383	-19.6876	-1.30692		5.35383	-19.6784	-1.20763		5.35383	-19.6772	-1.14869		5.35383	-19.6573	-0.910394		5.35383	-19.6894	-1.30718
	5.35633	-19.6833	-1.31324		5.35633	-19.6751	-1.21336		5.35633	-19.6729	-1.15265		5.35633	-19.6539	-0.913559		5.35633	-19.6845	-1.31174
	5.358	-19.6809	-1.31753		5.358	-19.6711	-1.21646		5.358	-19.6682	-1.15502		5.358	-19.65	-0.916472		5.358	-19.6818	-1.31534
	5.35967	-19.6784	-1.32179		5.35967	-19.67	-1.21956		5.35967	-19.6665	-1.15703		5.35967	-19.6491	-0.919907		5.35967	-19.6783	-1.3186
	5.36217	-19.6738	-1.32717		5.36217	-19.665	-1.22436		5.36217	-19.6618	-1.1602		5.36217	-19.6445	-0.924918		5.36217	-19.6744	-1.32343
	5.36467	-19.6709	-1.33161		5.36467	-19.6609	-1.23088		5.36467	-19.6574	-1.1644		5.36467	-19.6382	-0.93047		5.36467	-19.6717	-1.32833
	5.36633	-19.6678	-1.33424		5.36633	-19.6578	-1.23575		5.36633	-19.6547	-1.1673		5.36633	-19.6367	-0.934187		5.36633	-19.6682	-1.33155
	5.36883	-19.6623	-1.33737		5.36883	-19.6534	-1.24293		5.36883	-19.6504	-1.17196		5.36883	-19.6317	-0.940227		5.36883	-19.664	-1.3375
	5.37133	-19.6585	-1.3414		5.37133	-19.6491	-1.24855		5.37133	-19.6467	-1.17651		5.37133	-19.6264	-0.944377		5.37133	-19.6597	-1.3433
	5.373	-19.6561	-1.34474		5.373	-19.6466	-1.25209		5.373	-19.6428	-1.17943		5.373	-19.6251	-0.945703		5.373	-19.6572	-1.34785
	5.37467	-19.6524	-1.3479		5.37467	-19.6448	-1.25567		5.37467	-19.6401	-1.18284		5.37467	-19.6209	-0.946906		5.37467	-19.6543	-1.35253
	5.37717	-19.6484	-1.35296		5.37717	-19.641	-1.2615		5.37717	-19.6362	-1.18696		5.37717	-19.6176	-0.949314		5.37717	-19.6489	-1.3597
	5.37967	-19.644	-1.35778		5.37967	-19.637	-1.26706		5.37967	-19.6329	-1.19058		5.37967	-19.6137	-0.953		5.37967	-19.6439	-1.36502
	5.38133	-19.6412	-1.3605		5.38133	-19.6341	-1.27075		5.38133	-19.6288	-1.19226		5.38133	-19.6105	-0.956747		5.38133	-19.6431	-1.36852
	5.383	-19.6392	-1.36281		5.383	-19.6319	-1.27507		5.383	-19.6267	-1.19453		5.383	-19.6092	-0.960112		5.383	-19.6385	-1.37117
	5.3855	-19.6345	-1.36599		5.3855	-19.626	-1.28172		5.3855	-19.6232	-1.19808		5.3855	-19.603	-0.965448		5.3855	-19.6365	-1.37404
	5.388	-19.6303	-1.36954		5.388	-19.622	-1.28818		5.388	-19.6179	-1.20155		5.388	-19.5991	-0.970916		5.388	-19.6308	-1.37705
	5.38967	-19.6258	-1.3711		5.38967	-19.619	-1.29255		5.38967	-19.6148	-1.20355		5.38967	-19.5979	-0.974362		5.38967	-19.6279	-1.37914
	5.39133	-19.6235	-1.37303		5.39133	-19.6153	-1.29662		5.39133	-19.6105	-1.20523		5.39133	-19.5938	-0.976772		5.39133	-19.6266	-1.38193
	5.39383	-19.6206	-1.3764		5.39383	-19.6133	-1.30086		5.39383	-19.6074	-1.20795		5.39383	-19.5899	-0.979566		5.39383	-19.623	-1.3859
	5.39633	-19.6149	-1.3799		5.39633	-19.6088	-1.3048		5.39633	-19.6031	-1.21046		5.39633	-19.5852	-0.98227		5.39633	-19.6175	-1.39018
	5.398	-19.6122	-1.38239		5.398	-19.607	-1.3076		5.398	-19.6004	-1.21201		5.398	-19.5817	-0.984247		5.398	-19.6147	-1.39356
	5.39967	-19.6101	-1.38486		5.39967	-19.6032	-1.3102		5.39967	-19.5959	-1.21307		5.39967	-19.5798	-0.987171		5.39967	-19.6119	-1.39647
	5.40217	-19.6058	-1.38825		5.40217	-19.5981	-1.31389		5.40217	-19.5923	-1.21441		5.40217	-19.5746	-0.991092		5.40217	-19.6074	-1.40012
	5.40467	-19.6002	-1.3911		5.40467	-19.5949	-1.31812		5.40467	-19.5884	-1.21581		5.40467	-19.5703	-0.994834		5.40467	-19.6037	-1.40348
	5.40633	-19.5982	-1.39395		5.40633	-19.5907	-1.32142		5.40633	-19.5859	-1.21665		5.40633	-19.5685	-0.997647		5.40633	-19.5995	-1.40619
	5.40883	-19.5936	-1.39746		5.40883	-19.5873	-1.32836		5.40883	-19.5819	-1.21762		5.40883	-19.5639	-1.00248		5.40883	-19.596	-1.41082
	5.41133	-19.5895	-1.40114		5.41133	-19.582	-1.33507		5.41133	-19.5766	-1.21894		5.41133	-19.5582	-1.00671		5.41133	-19.5911	-1.41613
	5.413	-19.5862	-1.40369		5.413	-19.5794	-1.33987		5.413	-19.5727	-1.21991		5.413	-19.5565	-1.00915		5.413	-19.5875	-1.41966
	5.41467	-19.5845	-1.40626		5.41467	-19.5768	-1.34355		5.41467	-19.57	-1.22114		5.41467	-19.5528	-1.01143		5.41467	-19.5866	-1.42376
	5.41717	-19.5796	-1.41083		5.41717	-19.5722	-1.34723		5.41717	-19.5652	-1.22359		5.41717	-19.5479	-1.01404		5.41717	-19.5812	-1.42933
	5.41967	-19.5749	-1.41486		5.41967	-19.5684	-1.34973		5.41967	-19.561	-1.22673		5.41967	-19.5445	-1.01646		5.41967	-19.5781	-1.43299
	5.42133	-19.5731	-1.41707		5.42133	-19.5643	-1.35145		5.42133	-19.5585	-1.22909		5.42133	-19.5408	-1.01823		5.42133	-19.5747	-1.43457
	5.423	-19.569	-1.4194		5.423	-19.563	-1.3537		5.423	-19.5552	-1.23211		5.423	-19.5389	-1.01987		5.423	-19.5722	-1.43593
	5.4255	-19.5651	-1.42288		5.4255	-19.5584	-1.35717		5.4255	-19.5506	-1.23643		5.4255	-19.5341	-1.02316		5.4255	-19.5685	-1.43782
	5.428	-19.5587	-1.42597		5.428	-19.5544	-1.36161		5.428	-19.5455	-1.24051		5.428	-19.5287	-1.0269		5.428	-19.5636	-1.44113
	5.42967	-19.5567	-1.42775		5.42967	-19.5515	-1.36537		5.42967	-19.543	-1.24322		5.42967	-19.5259	-1.02909		5.42967	-19.5587	-1.44344
	5.43133	-19.5534	-1.42981		5.43133	-19.5476	-1.36921		5.43133	-19.5399	-1.24523		5.43133	-19.5216	-1.0314		5.43133	-19.5578	-1.44629
	5.43383	-19.5483	-1.43244		5.43383	-19.5444	-1.3742		5.43383	-19.5364	-1.24808		5.43383	-19.5182	-1.03518		5.43383	-19.5538	-1.45134
	5.43633	-19.5449	-1.43553		5.43633	-19.54	-1.37957		5.43633	-19.5309	-1.2507		5.43633	-19.5142	-1.03917		5.43633	-19.5479	-1.45628
	5.438	-19.542	-1.43787		5.438	-19.5365	-1.3831		5.438	-19.5282	-1.25209		5.438	-19.5096	-1.04174		5.438	-19.5463	-1.45908
	5.4405	-19.5382	-1.44148		5.4405	-19.5322	-1.38775		5.4405	-19.5247	-1.25401		5.4405	-19.5065	-1.04534		5.4405	-19.541	-1.46246
	5.443	-19.5344	-1.44494		5.443	-19.5276	-1.39271		5.443	-19.5187	-1.25573		5.443	-19.5028	-1.04872		5.443	-19.5361	-1.46543
	5.44467	-19.5316	-1.44661		5.44467	-19.5261	-1.39669		5.44467	-19.517	-1.25691		5.44467	-19.4979	-1.0513		5.44467	-19.5329	-1.46738
	5.44633	-19.5282	-1.44803		5.44633	-19.5218	-1.40031		5.44633	-19.5138	-1.25813		5.44633	-19.4953	-1.05313		5.44633	-19.5307	-1.46947
	5.44883	-19.5231	-1.45003		5.44883	-19.5189	-1.40469		5.44883	-19.5087	-1.26016		5.44883	-19.4909	-1.0547		5.44883	-19.5255	-1.47204
	5.45133	-19.5186	-1.45238		5.45133	-19.5143	-1.40811		5.45133	-19.5043	-1.26246		5.45133	-19.486	-1.0562		5.45133	-19.5223	-1.47416
	5.453	-19.5155	-1.45397		5.453	-19.5103	-1.40984		5.453	-19.5025	-1.26476		5.453	-19.4857	-1.05713		5.453	-19.5184	-1.4758
	5.45467	-19.5134	-1.45543		5.45467	-19.5086	-1.41119		5.45467	-19.4988	-1.26733		5.45467	-19.4806	-1.05853		5.45467	-19.5164	-1.47749
	5.45717	-19.5078	-1.45747		5.45717	-19.5036	-1.41365		5.45717	-19.4933	-1.27148		5.45717	-19.4772	-1.06101		5.45717	-19.5123	-1.48008
	5.45967	-19.5021	-1.45937		5.45967	-19.4977	-1.41598		5.45967	-19.4886	-1.27495		5.45967	-19.4726	-1.0639		5.45967	-19.5074	-1.48309
	5.46133	-19.5004	-1.46052		5.46133	-19.4956	-1.41786		5.46133	-19.486	-1.27658		5.46133	-19.4692	-1.06613		5.46133	-19.5042	-1.48534
	5.463	-19.4974	-1.46169		5.463	-19.4926	-1.42		5.463	-19.483	-1.27776		5.463	-19.4668	-1.06849		5.463	-19.5014	-1.48785
	5.4655	-19.4922	-1.46356		5.4655	-19.489	-1.42419		5.4655	-19.4778	-1.27919		5.4655	-19.462	-1.07159		5.4655	-19.4966	-1.4925
	5.468	-19.4863	-1.46615		5.468	-19.4838	-1.42859		5.468	-19.4739	-1.2804		5.468	-19.456	-1.07373		5.468	-19.4918	-1.49629
	5.46967	-19.4849	-1.4686		5.46967	-19.4811	-1.43168		5.46967	-19.4702	-1.28129		5.46967	-19.4534	-1.07489		5.46967	-19.489	-1.49871
	5.47133	-19.4822	-1.47126		5.47133	-19.4772	-1.43437		5.47133	-19.4667	-1.28224		5.47133	-19.4492	-1.07591		5.47133	-19.4855	-1.50127
	5.47383	-19.4782	-1.47545		5.47383	-19.4736	-1.43764		5.47383	-19.4631	-1.28409		5.47383	-19.4469	-1.07748		5.47383	-19.4798	-1.50508
	5.47633	-19.4718	-1.4789		5.47633	-19.4688	-1.44047		5.47633	-19.4601	-1.28623		5.47633	-19.4429	-1.07918		5.47633	-19.4762	-1.50889
	5.478	-19.4705	-1.48036		5.478	-19.4673	-1.44232		5.478	-19.4555	-1.2877		5.478	-19.4385	-1.08073		5.478	-19.4743	-1.5113
	5.4805	-19.466	-1.48198		5.4805	-19.4627	-1.44427		5.4805	-19.451	-1.28973		5.4805	-19.4349	-1.08357		5.4805	-19.4706	-1.51407
	5.483	-19.4607	-1.48357		5.483	-19.4583	-1.44592		5.483	-19.446	-1.29124		5.483	-19.4308	-1.08659		5.483	-19.4657	-1.51649
	5.48467	-19.4584	-1.4844		5.48467	-19.4568	-1.44763		5.48467	-19.4431	-1.2921		5.48467	-19.4264	-1.08866		5.48467	-19.4618	-1.51789
	5.48633	-19.4537	-1.48544		5.48633	-19.4526	-1.44941		5.48633	-19.44	-1.29277		5.48633	-19.423	-1.09043		5.48633	-19.4592	-1.51898
	5.48883	-19.4495	-1.48706		5.48883	-19.447	-1.45262		5.48883	-19.4343	-1.29387		5.48883	-19.4194	-1.09283		5.48883	-19.4553	-1.5202
	5.49133	-19.4452	-1.48877		5.49133	-19.4426	-1.45627		5.49133	-19.4306	-1.2951		5.49133	-19.4129	-1.09492		5.49133	-19.4501	-1.52155
	5.493	-19.4419	-1.49019		5.493	-19.4396	-1.45864		5.493	-19.4264	-1.29596		5.493	-19.4108	-1.09636		5.493	-19.4466	-1.52252
	5.49467	-19.439	-1.49161		5.49467	-19.4372	-1.46068		5.49467	-19.4237	-1.29678		5.49467	-19.4075	-1.09762		5.49467	-19.4435	-1.52333
	5.49717	-19.4346	-1.49367		5.49717	-19.4317	-1.46395		5.49717	-19.4202	-1.29797		5.49717	-19.4038	-1.09989		5.49717	-19.4389	-1.52511
	5.49967	-19.43	-1.49548		5.49967	-19.4266	-1.46707		5.49967	-19.4157	-1.29927		5.49967	-19.3999	-1.10248		5.49967	-19.4335	-1.52712
	5.50133	-19.4273	-1.49667		5.50133	-19.424	-1.46901		5.50133	-19.4139	-1.30029		5.50133	-19.396	-1.10431		5.50133	-19.4317	-1.52868
	5.503	-19.4245	-1.49803		5.503	-19.4213	-1.47123		5.503	-19.41	-1.30136		5.503	-19.3941	-1.10598		5.503	-19.4286	-1.53048
	5.5055	-19.4197	-1.50026		5.5055	-19.4167	-1.47442		5.5055	-19.406	-1.30305		5.5055	-19.3876	-1.1082		5.5055	-19.424	-1.53297
	5.508	-19.4139	-1.50212		5.508	-19.4121	-1.47759		5.508	-19.3991	-1.30459		5.508	-19.3846	-1.11012		5.508	-19.4188	-1.53565
	5.50967	-19.4108	-1.50342		5.50967	-19.4093	-1.47957		5.50967	-19.3968	-1.30561		5.50967	-19.3817	-1.11098		5.50967	-19.4162	-1.53756
	5.51133	-19.4088	-1.50469		5.51133	-19.4049	-1.48128		5.51133	-19.3939	-1.30668		5.51133	-19.3765	-1.112		5.51133	-19.4133	-1.53926
	5.51383	-19.4036	-1.50679		5.51383	-19.4013	-1.48345		5.51383	-19.3878	-1.30819		5.51383	-19.3734	-1.1135		5.51383	-19.4092	-1.54158
	5.51633	-19.3982	-1.50856		5.51633	-19.3964	-1.48545		5.51633	-19.3825	-1.30965		5.51633	-19.3688	-1.11498		5.51633	-19.4042	-1.54382
	5.518	-19.3956	-1.50958		5.518	-19.3944	-1.48713		5.518	-19.3811	-1.31049		5.518	-19.3653	-1.11607		5.518	-19.4004	-1.54544
	5.5205	-19.3901	-1.51089		5.5205	-19.3891	-1.48999		5.5205	-19.3758	-1.31201		5.5205	-19.3619	-1.11815		5.5205	-19.3959	-1.54771
	5.523	-19.3861	-1.51236		5.523	-19.3839	-1.4929		5.523	-19.3717	-1.31364		5.523	-19.3574	-1.12031		5.523	-19.3929	-1.55007
	5.52467	-19.3832	-1.51342		5.52467	-19.3813	-1.49493		5.52467	-19.3677	-1.31475		5.52467	-19.3534	-1.12159		5.52467	-19.3888	-1.55169
	5.52633	-19.3807	-1.51431		5.52633	-19.3781	-1.49671		5.52633	-19.3661	-1.31584		5.52633	-19.3489	-1.12285		5.52633	-19.3853	-1.55328
	5.52883	-19.3763	-1.51593		5.52883	-19.374	-1.4991		5.52883	-19.3603	-1.31722		5.52883	-19.3457	-1.12455		5.52883	-19.381	-1.55534
	5.53133	-19.3725	-1.51769		5.53133	-19.3692	-1.5012		5.53133	-19.3561	-1.31838		5.53133	-19.3409	-1.12614		5.53133	-19.3769	-1.55717
	5.533	-19.3695	-1.51883		5.533	-19.3664	-1.50266		5.533	-19.3539	-1.31904		5.533	-19.3371	-1.12715		5.533	-19.3738	-1.55822
	5.53467	-19.3651	-1.51988		5.53467	-19.3645	-1.50447		5.53467	-19.3508	-1.31965		5.53467	-19.3345	-1.12804		5.53467	-19.3712	-1.55922
	5.53717	-19.36	-1.52124		5.53717	-19.3596	-1.5077		5.53717	-19.3445	-1.32025		5.53717	-19.3291	-1.12936		5.53717	-19.3654	-1.56045
	5.53967	-19.3564	-1.52239		5.53967	-19.3542	-1.51144		5.53967	-19.3397	-1.32075		5.53967	-19.3239	-1.13107		5.53967	-19.3614	-1.56148
	5.54133	-19.353	-1.52299		5.54133	-19.3504	-1.51411		5.54133	-19.3365	-1.32109		5.54133	-19.3209	-1.13212		5.54133	-19.3574	-1.56224
	5.543	-19.3505	-1.52351		5.543	-19.3477	-1.51638		5.543	-19.3335	-1.32139		5.543	-19.3192	-1.13307		5.543	-19.3535	-1.56334
	5.5455	-19.3437	-1.52421		5.5455	-19.3435	-1.51887		5.5455	-19.3299	-1.32198		5.5455	-19.3142	-1.13451		5.5455	-19.3497	-1.56534
	5.548	-19.3396	-1.52507		5.548	-19.3392	-1.52108		5.548	-19.3244	-1.3227		5.548	-19.3082	-1.13628		5.548	-19.3451	-1.56784
	5.54967	-19.3362	-1.52565		5.54967	-19.3358	-1.52193		5.54967	-19.3219	-1.32318		5.54967	-19.3069	-1.13759		5.54967	-19.3415	-1.56964
	5.55217	-19.3319	-1.52667		5.55217	-19.3309	-1.52319		5.55217	-19.3168	-1.32413		5.55217	-19.3013	-1.13989		5.55217	-19.3378	-1.57201
	5.55467	-19.328	-1.5278		5.55467	-19.3262	-1.52462		5.55467	-19.3118	-1.32524		5.55467	-19.2971	-1.14231		5.55467	-19.334	-1.57383
	5.55633	-19.325	-1.52874		5.55633	-19.3245	-1.52603		5.55633	-19.3085	-1.32612		5.55633	-19.2942	-1.14403		5.55633	-19.3269	-1.57469
	5.558	-19.3221	-1.52968		5.558	-19.3203	-1.52752		5.558	-19.3043	-1.32684		5.558	-19.2899	-1.14577		5.558	-19.3262	-1.57545
	5.5605	-19.3171	-1.53097		5.5605	-19.3166	-1.53001		5.5605	-19.2998	-1.32786		5.5605	-19.2841	-1.14757		5.5605	-19.3214	-1.5768
	5.563	-19.3119	-1.53241		5.563	-19.313	-1.53286		5.563	-19.2964	-1.32878		5.563	-19.2822	-1.14908		5.563	-19.3175	-1.57819
	5.56467	-19.3084	-1.53345		5.56467	-19.3096	-1.53495		5.56467	-19.2933	-1.32917		5.56467	-19.2781	-1.14974		5.56467	-19.3148	-1.57918
	5.56633	-19.305	-1.53457		5.56633	-19.3055	-1.53692		5.56633	-19.2897	-1.32934		5.56633	-19.2757	-1.15034		5.56633	-19.31	-1.58013
	5.56883	-19.3008	-1.53592		5.56883	-19.3013	-1.53912		5.56883	-19.2845	-1.32949		5.56883	-19.2705	-1.1512		5.56883	-19.3064	-1.58172
	5.57133	-19.2964	-1.5372		5.57133	-19.2959	-1.5408		5.57133	-19.2798	-1.32946		5.57133	-19.2658	-1.15204		5.57133	-19.3029	-1.58337
	5.573	-19.2926	-1.53788		5.573	-19.2921	-1.54175		5.573	-19.277	-1.32931		5.573	-19.2635	-1.15274		5.573	-19.2982	-1.58445
	5.57467	-19.2882	-1.53854		5.57467	-19.289	-1.54255		5.57467	-19.2728	-1.32768		5.57467	-19.2578	-1.15356		5.57467	-19.2956	-1.58553
	5.57717	-19.2846	-1.53945		5.57717	-19.285	-1.5439		5.57717	-19.2682	-1.31799		5.57717	-19.2542	-1.15477		5.57717	-19.2899	-1.58739
	5.57967	-19.2812	-1.54057		5.57967	-19.2811	-1.54555		5.57967	-19.2627	-1.30331		5.57967	-19.2496	-1.15621		5.57967	-19.2864	-1.58952
	5.58133	-19.277	-1.54154		5.58133	-19.2771	-1.54674		5.58133	-19.2592	-1.29413		5.58133	-19.2463	-1.15728		5.58133	-19.2835	-1.59075
	5.583	-19.2748	-1.5425		5.583	-19.275	-1.548		5.583	-19.2534	-1.28846		5.583	-19.2438	-1.15839		5.583	-19.2783	-1.59205
	5.5855	-19.2697	-1.54391		5.5855	-19.2692	-1.5501		5.5855	-19.2481	-1.28586		5.5855	-19.2384	-1.15979		5.5855	-19.2755	-1.59367
	5.588	-19.2657	-1.54519		5.588	-19.2647	-1.55192		5.588	-19.245	-1.28571		5.588	-19.2338	-1.16111		5.588	-19.2717	-1.59508
	5.58967	-19.2612	-1.54604		5.58967	-19.2603	-1.55287		5.58967	-19.241	-1.28625		5.58967	-19.2314	-1.16209		5.58967	-19.2673	-1.59577
	5.59217	-19.2558	-1.54721		5.59217	-19.2567	-1.55407		5.59217	-19.2375	-1.29037		5.59217	-19.2267	-1.16339		5.59217	-19.2625	-1.59723
	5.59467	-19.2526	-1.54809		5.59467	-19.2519	-1.55505		5.59467	-19.2335	-1.29634		5.59467	-19.2215	-1.16463		5.59467	-19.2571	-1.59897
	5.59633	-19.2481	-1.54868		5.59633	-19.2483	-1.55569		5.59633	-19.2297	-1.30028		5.59633	-19.2199	-1.16539		5.59633	-19.2541	-1.60032
	5.598	-19.2447	-1.54932		5.598	-19.2461	-1.55639		5.598	-19.2267	-1.30385		5.598	-19.2156	-1.1663		5.598	-19.2503	-1.60137
	5.6005	-19.2405	-1.55022		5.6005	-19.2417	-1.55738		5.6005	-19.2231	-1.30744		5.6005	-19.2102	-1.16765		5.6005	-19.2461	-1.60278
	5.603	-19.2347	-1.55111		5.603	-19.2379	-1.55847		5.603	-19.2177	-1.3103		5.603	-19.2044	-1.16869		5.603	-19.2419	-1.60417
	5.60467	-19.2314	-1.55163		5.60467	-19.2346	-1.5593		5.60467	-19.2138	-1.31201		5.60467	-19.2011	-1.16926		5.60467	-19.2376	-1.60504
	5.60633	-19.2286	-1.55209		5.60633	-19.2313	-1.56017		5.60633	-19.211	-1.31354		5.60633	-19.1995	-1.16985		5.60633	-19.2352	-1.60578
	5.60883	-19.2252	-1.55273		5.60883	-19.2267	-1.56156		5.60883	-19.2063	-1.31553		5.60883	-19.1943	-1.17069		5.60883	-19.2297	-1.60669
	5.61133	-19.2213	-1.55339		5.61133	-19.2196	-1.56342		5.61133	-19.2011	-1.31713		5.61133	-19.1895	-1.17133		5.61133	-19.2263	-1.6077
	5.613	-19.2174	-1.55393		5.613	-19.2171	-1.56469		5.613	-19.199	-1.31817		5.613	-19.1871	-1.1717		5.613	-19.2235	-1.60847
	5.61467	-19.2142	-1.55455		5.61467	-19.214	-1.56575		5.61467	-19.1944	-1.3195		5.61467	-19.1832	-1.17215		5.61467	-19.2197	-1.60919
	5.61717	-19.209	-1.55544		5.61717	-19.21	-1.56736		5.61717	-19.1897	-1.32156		5.61717	-19.1788	-1.17298		5.61717	-19.2158	-1.61009
	5.61967	-19.2037	-1.55624		5.61967	-19.2053	-1.56872		5.61967	-19.1859	-1.32342		5.61967	-19.1739	-1.17407		5.61967	-19.2099	-1.61096
	5.62133	-19.1998	-1.55676		5.62133	-19.202	-1.5696		5.62133	-19.1828	-1.32437		5.62133	-19.1711	-1.17489		5.62133	-19.2068	-1.61143
	5.623	-19.197	-1.55723		5.623	-19.199	-1.5706		5.623	-19.1789	-1.32521		5.623	-19.168	-1.17573		5.623	-19.2053	-1.61186
	5.6255	-19.1927	-1.55781		5.6255	-19.1941	-1.57226		5.6255	-19.1753	-1.3262		5.6255	-19.162	-1.17715		5.6255	-19.1995	-1.61255
	5.628	-19.189	-1.55827		5.628	-19.1887	-1.57403		5.628	-19.1706	-1.32699		5.628	-19.1571	-1.17858		5.628	-19.1928	-1.61311
	5.62967	-19.1843	-1.55858		5.62967	-19.1856	-1.57502		5.62967	-19.1657	-1.32744		5.62967	-19.1547	-1.17933		5.62967	-19.1907	-1.61338
	5.63217	-19.1796	-1.55919		5.63217	-19.1806	-1.57648		5.63217	-19.1626	-1.32807		5.63217	-19.1504	-1.18035		5.63217	-19.1856	-1.61383
	5.63467	-19.1754	-1.55984		5.63467	-19.1761	-1.5782		5.63467	-19.1559	-1.32875		5.63467	-19.1453	-1.18124		5.63467	-19.181	-1.61427
	5.63633	-19.1714	-1.56021		5.63633	-19.1732	-1.57929		5.63633	-19.1532	-1.32925		5.63633	-19.1422	-1.18178		5.63633	-19.1772	-1.61463
	5.638	-19.1676	-1.56059		5.638	-19.1695	-1.5803		5.638	-19.151	-1.32977		5.638	-19.1389	-1.18229		5.638	-19.1743	-1.61508
	5.6405	-19.1638	-1.56133		5.6405	-19.1648	-1.58187		5.6405	-19.145	-1.33074		5.6405	-19.1352	-1.18309		5.6405	-19.1691	-1.61562
	5.643	-19.1584	-1.56203		5.643	-19.1618	-1.58328		5.643	-19.1407	-1.33164		5.643	-19.1299	-1.18392		5.643	-19.1656	-1.61628
	5.64467	-19.1544	-1.56254		5.64467	-19.1574	-1.58406		5.64467	-19.1383	-1.33227		5.64467	-19.1266	-1.1844		5.64467	-19.1621	-1.61692
	5.64633	-19.1517	-1.56306		5.64633	-19.1542	-1.58489		5.64633	-19.1349	-1.33289		5.64633	-19.1242	-1.1848		5.64633	-19.1585	-1.61752
	5.64883	-19.148	-1.56393		5.64883	-19.1498	-1.58581		5.64883	-19.1294	-1.33377		5.64883	-19.1182	-1.18523		5.64883	-19.1548	-1.61848
	5.65133	-19.1427	-1.56473		5.65133	-19.1464	-1.58676		5.65133	-19.1254	-1.33474		5.65133	-19.1122	-1.18571		5.65133	-19.15	-1.61943
	5.653	-19.1407	-1.56521		5.653	-19.1426	-1.58756		5.653	-19.1227	-1.33534		5.653	-19.1105	-1.18612		5.653	-19.1456	-1.62004
	5.65467	-19.137	-1.56564		5.65467	-19.1383	-1.58838		5.65467	-19.1175	-1.33583		5.65467	-19.1059	-1.18653		5.65467	-19.1427	-1.62065
	5.65717	-19.1319	-1.56617		5.65717	-19.133	-1.58993		5.65717	-19.1128	-1.33648		5.65717	-19.102	-1.18725		5.65717	-19.1391	-1.62169
	5.65967	-19.1269	-1.56676		5.65967	-19.1287	-1.59154		5.65967	-19.1083	-1.33707		5.65967	-19.0965	-1.18828		5.65967	-19.1344	-1.62269
	5.66133	-19.1229	-1.56713		5.66133	-19.1263	-1.59264		5.66133	-19.106	-1.33743		5.66133	-19.0944	-1.18922		5.66133	-19.13	-1.62318
	5.66383	-19.1182	-1.56777		5.66383	-19.1211	-1.59384		5.66383	-19.1017	-1.33797		5.66383	-19.0892	-1.1905		5.66383	-19.125	-1.62382
	5.66633	-19.113	-1.56839		5.66633	-19.1162	-1.59475		5.66633	-19.0965	-1.3385		5.66633	-19.0857	-1.19147		5.66633	-19.1217	-1.62441
	5.668	-19.1099	-1.56873		5.668	-19.1138	-1.59521		5.668	-19.0934	-1.33891		5.668	-19.081	-1.19197		5.668	-19.1169	-1.62487
	5.66967	-19.1094	-1.56901		5.66967	-19.1104	-1.5956		5.66967	-19.089	-1.33932		5.66967	-19.0788	-1.19249		5.66967	-19.1125	-1.6255
	5.67217	-19.1029	-1.56936		5.67217	-19.1058	-1.59621		5.67217	-19.0855	-1.33989		5.67217	-19.0734	-1.19313		5.67217	-19.1087	-1.62646
	5.67467	-19.0992	-1.56968		5.67467	-19.1011	-1.59688		5.67467	-19.0802	-1.34038		5.67467	-19.0675	-1.19371		5.67467	-19.103	-1.62749
	5.67633	-19.0949	-1.56991		5.67633	-19.0976	-1.59751		5.67633	-19.0765	-1.34069		5.67633	-19.0642	-1.1941		5.67633	-19.1007	-1.62827
	5.678	-19.0924	-1.57021		5.678	-19.0944	-1.59832		5.678	-19.073	-1.34096		5.678	-19.0609	-1.19459		5.678	-19.0977	-1.62908
	5.6805	-19.0863	-1.57081		5.6805	-19.0902	-1.5998		5.6805	-19.0687	-1.34148		5.6805	-19.0565	-1.19528		5.6805	-19.0934	-1.63004
	5.683	-19.082	-1.57149		5.683	-19.0847	-1.60136		5.683	-19.0636	-1.34199		5.683	-19.0525	-1.19587		5.683	-19.0877	-1.63074
	5.68467	-19.0783	-1.57188		5.68467	-19.0818	-1.60234		5.68467	-19.0606	-1.34238		5.68467	-19.0499	-1.19611		5.68467	-19.0853	-1.63124
	5.68633	-19.0757	-1.57223		5.68633	-19.0778	-1.60327		5.68633	-19.0563	-1.34276		5.68633	-19.0451	-1.19642		5.68633	-19.0816	-1.63165
	5.68883	-19.0707	-1.57255		5.68883	-19.0734	-1.60445		5.68883	-19.052	-1.34331		5.68883	-19.0421	-1.19691		5.68883	-19.0769	-1.6324
	5.69133	-19.0647	-1.57277		5.69133	-19.0687	-1.60554		5.69133	-19.0473	-1.34375		5.69133	-19.0372	-1.19738		5.69133	-19.073	-1.63316
	5.693	-19.0626	-1.57292		5.693	-19.0648	-1.60612		5.693	-19.0434	-1.344		5.693	-19.0335	-1.19764		5.693	-19.0677	-1.63355
	5.69467	-19.0592	-1.57311		5.69467	-19.0624	-1.6066		5.69467	-19.0418	-1.34422		5.69467	-19.0292	-1.19798		5.69467	-19.0656	-1.63394
	5.69717	-19.0542	-1.57343		5.69717	-19.0573	-1.60731		5.69717	-19.0366	-1.34458		5.69717	-19.0252	-1.19871		5.69717	-19.0611	-1.63446
	5.69967	-19.0494	-1.57391		5.69967	-19.0531	-1.60801		5.69967	-19.0319	-1.34494		5.69967	-19.0209	-1.19942		5.69967	-19.0564	-1.63495
	5.70133	-19.0464	-1.57429		5.70133	-19.051	-1.60847		5.70133	-19.0277	-1.34515		5.70133	-19.0165	-1.19984		5.70133	-19.0523	-1.63532
	5.70383	-19.041	-1.57483		5.70383	-19.0448	-1.60912		5.70383	-19.0239	-1.34555		5.70383	-19.0113	-1.2006		5.70383	-19.0481	-1.6359
	5.70633	-19.0369	-1.57529		5.70633	-19.0399	-1.60982		5.70633	-19.0192	-1.34608		5.70633	-19.0072	-1.20138		5.70633	-19.0446	-1.63649
	5.708	-19.0327	-1.57553		5.708	-19.0367	-1.61038		5.708	-19.0152	-1.34647		5.708	-19.0035	-1.20188		5.708	-19.0395	-1.63683
	5.70967	-19.029	-1.57579		5.70967	-19.0345	-1.61107		5.70967	-19.012	-1.34673		5.70967	-19.0002	-1.20229		5.70967	-19.0372	-1.63715
	5.71217	-19.0252	-1.57615		5.71217	-19.0294	-1.61212		5.71217	-19.007	-1.34716		5.71217	-18.9957	-1.20285		5.71217	-19.0316	-1.63759
	5.71467	-19.0193	-1.57652		5.71467	-19.0235	-1.61296		5.71467	-19.0019	-1.34755		5.71467	-18.9901	-1.20353		5.71467	-19.0278	-1.63797
	5.71633	-19.0161	-1.57675		5.71633	-19.0197	-1.61356		5.71633	-18.9994	-1.34775		5.71633	-18.9892	-1.20391		5.71633	-19.025	-1.63821
	5.718	-19.0141	-1.57698		5.718	-19.0161	-1.61409		5.718	-18.9967	-1.3479		5.718	-18.9844	-1.2042		5.718	-19.0222	-1.63845
	5.7205	-19.0092	-1.5773		5.7205	-19.012	-1.61486		5.7205	-18.9921	-1.34806		5.7205	-18.9787	-1.20454		5.7205	-19.0173	-1.63896
	5.723	-19.006	-1.57764		5.723	-19.0082	-1.61558		5.723	-18.9871	-1.34822		5.723	-18.9746	-1.20492		5.723	-19.0114	-1.63962
	5.72467	-19.0019	-1.57791		5.72467	-19.0032	-1.61602		5.72467	-18.9844	-1.34842		5.72467	-18.9719	-1.20516		5.72467	-19.0085	-1.64006
	5.72633	-18.9984	-1.57818		5.72633	-19.001	-1.61645		5.72633	-18.9798	-1.34866		5.72633	-18.9683	-1.20546		5.72633	-19.0041	-1.64047
	5.72883	-18.9925	-1.57856		5.72883	-18.9974	-1.61719		5.72883	-18.9756	-1.34901		5.72883	-18.9637	-1.20589		5.72883	-18.9994	-1.641
	5.73133	-18.9869	-1.57896		5.73133	-18.9922	-1.61794		5.73133	-18.9691	-1.34947		5.73133	-18.9578	-1.20634		5.73133	-18.9947	-1.64145
	5.733	-18.9828	-1.57925		5.733	-18.9883	-1.61838		5.733	-18.9654	-1.34987		5.733	-18.9553	-1.20663		5.733	-18.9922	-1.64174
	5.73467	-18.9804	-1.57947		5.73467	-18.9855	-1.61889		5.73467	-18.9631	-1.35022		5.73467	-18.9519	-1.20692		5.73467	-18.9894	-1.64205
	5.73717	-18.976	-1.57966		5.73717	-18.9805	-1.61954		5.73717	-18.958	-1.35088		5.73717	-18.9475	-1.20754		5.73717	-18.9838	-1.64258
	5.73967	-18.9716	-1.57986		5.73967	-18.9746	-1.62022		5.73967	-18.9527	-1.35149		5.73967	-18.9433	-1.20831		5.73967	-18.9788	-1.64308
	5.74133	-18.969	-1.58		5.74133	-18.9718	-1.62071		5.74133	-18.9502	-1.35176		5.74133	-18.9392	-1.20882		5.74133	-18.975	-1.6436
	5.74383	-18.9645	-1.58027		5.74383	-18.9692	-1.62148		5.74383	-18.9466	-1.35203		5.74383	-18.9353	-1.20939		5.74383	-18.9708	-1.64417
	5.74633	-18.9598	-1.58059		5.74633	-18.9629	-1.62224		5.74633	-18.9421	-1.3522		5.74633	-18.9298	-1.21		5.74633	-18.9659	-1.64473
	5.748	-18.9559	-1.58083		5.748	-18.9604	-1.62267		5.748	-18.9385	-1.3523		5.748	-18.9246	-1.21033		5.748	-18.9629	-1.64502
	5.74967	-18.9518	-1.58103		5.74967	-18.9563	-1.623		5.74967	-18.9358	-1.35237		5.74967	-18.9241	-1.21062		5.74967	-18.959	-1.64524
	5.75217	-18.9477	-1.58131		5.75217	-18.9506	-1.62358		5.75217	-18.93	-1.35247		5.75217	-18.9181	-1.21089		5.75217	-18.9551	-1.6455
	5.75467	-18.9409	-1.58146		5.75467	-18.9461	-1.62418		5.75467	-18.9239	-1.35258		5.75467	-18.9129	-1.21123		5.75467	-18.9491	-1.64583
	5.75633	-18.9394	-1.58154		5.75633	-18.9425	-1.62461		5.75633	-18.9203	-1.35266		5.75633	-18.9081	-1.21148		5.75633	-18.946	-1.6461
	5.758	-18.9363	-1.58162		5.758	-18.9403	-1.62496		5.758	-18.9168	-1.35274		5.758	-18.906	-1.21174		5.758	-18.9427	-1.64629
	5.7605	-18.9319	-1.58174		5.7605	-18.9352	-1.62561		5.7605	-18.912	-1.353		5.7605	-18.9001	-1.21202		5.7605	-18.9376	-1.64681
	5.763	-18.9261	-1.58187		5.763	-18.9305	-1.62635		5.763	-18.909	-1.35346		5.763	-18.8949	-1.2122		5.763	-18.9331	-1.64743
	5.76467	-18.9229	-1.58206		5.76467	-18.9271	-1.62698		5.76467	-18.9052	-1.35389		5.76467	-18.893	-1.21235		5.76467	-18.9303	-1.64793
	5.76633	-18.9185	-1.58234		5.76633	-18.923	-1.62756		5.76633	-18.9008	-1.35426		5.76633	-18.8913	-1.21248		5.76633	-18.9268	-1.6484
	5.76883	-18.9149	-1.58278		5.76883	-18.9193	-1.62824		5.76883	-18.8971	-1.3546		5.76883	-18.886	-1.21263		5.76883	-18.9222	-1.64889
	5.77133	-18.9101	-1.58322		5.77133	-18.9142	-1.62891		5.77133	-18.8923	-1.35482		5.77133	-18.8811	-1.21282		5.77133	-18.9175	-1.64925
	5.773	-18.9075	-1.58352		5.773	-18.9104	-1.62938		5.773	-18.8884	-1.35491		5.773	-18.8764	-1.213		5.773	-18.9156	-1.64946
	5.7755	-18.9017	-1.5838		5.7755	-18.9056	-1.63003		5.7755	-18.8834	-1.35505		5.7755	-18.8727	-1.21331		5.7755	-18.9093	-1.64987
	5.778	-18.8964	-1.58401		5.778	-18.9007	-1.63052		5.778	-18.8786	-1.35519		5.778	-18.8683	-1.21365		5.778	-18.9056	-1.65021
	5.77967	-18.8922	-1.5841		5.77967	-18.897	-1.63075		5.77967	-18.8755	-1.35531		5.77967	-18.865	-1.21385		5.77967	-18.9012	-1.65044
	5.78133	-18.8889	-1.58419		5.78133	-18.8943	-1.63107		5.78133	-18.8718	-1.35541		5.78133	-18.8607	-1.21407		5.78133	-18.8976	-1.65072
	5.78383	-18.8853	-1.58443		5.78383	-18.8899	-1.63156		5.78383	-18.8661	-1.35569		5.78383	-18.8566	-1.21459		5.78383	-18.893	-1.65116
	5.78633	-18.8805	-1.58463		5.78633	-18.8861	-1.63212		5.78633	-18.8631	-1.35598		5.78633	-18.8511	-1.21505		5.78633	-18.8876	-1.65154
	5.788	-18.8775	-1.58473		5.788	-18.8839	-1.6325		5.788	-18.8591	-1.3562		5.788	-18.8487	-1.21535		5.788	-18.8843	-1.65176
	5.78967	-18.8743	-1.58483		5.78967	-18.8794	-1.63285		5.78967	-18.8565	-1.35633		5.78967	-18.8436	-1.2156		5.78967	-18.8814	-1.65191
	5.79217	-18.8692	-1.58501		5.79217	-18.873	-1.6334		5.79217	-18.8505	-1.35649		5.79217	-18.8398	-1.21589		5.79217	-18.8754	-1.65217
	5.79467	-18.864	-1.58518		5.79467	-18.8696	-1.63395		5.79467	-18.8464	-1.35664		5.79467	-18.8337	-1.21617		5.79467	-18.8713	-1.65256
	5.79633	-18.861	-1.5853		5.79633	-18.8648	-1.63426		5.79633	-18.8436	-1.35678		5.79633	-18.8313	-1.21644		5.79633	-18.8685	-1.65282
	5.798	-18.8585	-1.58542		5.798	-18.8627	-1.63455		5.798	-18.8405	-1.35694		5.798	-18.8285	-1.21681		5.798	-18.8654	-1.65303
	5.8005	-18.8536	-1.58563		5.8005	-18.8561	-1.63505		5.8005	-18.8347	-1.35726		5.8005	-18.8238	-1.21721		5.8005	-18.8603	-1.65344
	5.803	-18.8485	-1.58592		5.803	-18.8516	-1.63548		5.803	-18.8282	-1.35755		5.803	-18.8179	-1.21755		5.803	-18.8547	-1.65386
	5.80467	-18.844	-1.58609		5.80467	-18.8487	-1.63581		5.80467	-18.8265	-1.35773		5.80467	-18.8141	-1.2177		5.80467	-18.8534	-1.65407
	5.80633	-18.8409	-1.58623		5.80633	-18.8469	-1.63624		5.80633	-18.8237	-1.35784		5.80633	-18.8115	-1.2178		5.80633	-18.8489	-1.65432
	5.80883	-18.8374	-1.58639		5.80883	-18.8419	-1.63683		5.80883	-18.8177	-1.358		5.80883	-18.8068	-1.21799		5.80883	-18.8435	-1.65461
	5.81133	-18.8306	-1.58655		5.81133	-18.8364	-1.63733		5.81133	-18.8137	-1.3581		5.81133	-18.8017	-1.21819		5.81133	-18.8389	-1.655
	5.813	-18.8279	-1.58667		5.813	-18.8332	-1.6376		5.813	-18.8102	-1.35816		5.813	-18.7982	-1.21829		5.813	-18.8357	-1.65528
	5.8155	-18.8227	-1.58682		5.8155	-18.8293	-1.6379		5.8155	-18.8056	-1.35827		5.8155	-18.7942	-1.21846		5.8155	-18.8307	-1.65553
	5.818	-18.8171	-1.58696		5.818	-18.8246	-1.6382		5.818	-18.7997	-1.35837		5.818	-18.7896	-1.21872		5.818	-18.8268	-1.65568
	5.81967	-18.8142	-1.58705		5.81967	-18.8195	-1.63833		5.81967	-18.7962	-1.35843		5.81967	-18.7858	-1.21894		5.81967	-18.823	-1.65577
	5.82133	-18.811	-1.58715		5.82133	-18.817	-1.63845		5.82133	-18.793	-1.35849		5.82133	-18.7831	-1.21913		5.82133	-18.8197	-1.65587
	5.82383	-18.8055	-1.58731		5.82383	-18.8126	-1.63867		5.82383	-18.7879	-1.35857		5.82383	-18.7786	-1.21935		5.82383	-18.8146	-1.65615
	5.82633	-18.8015	-1.58747		5.82633	-18.8086	-1.63894		5.82633	-18.783	-1.35869		5.82633	-18.7733	-1.21951		5.82633	-18.8102	-1.65641
	5.828	-18.7991	-1.5876		5.828	-18.804	-1.63917		5.828	-18.7799	-1.35882		5.828	-18.7695	-1.21962		5.828	-18.807	-1.6565
	5.82967	-18.7955	-1.58776		5.82967	-18.8005	-1.63938		5.82967	-18.7759	-1.35905		5.82967	-18.7665	-1.21975		5.82967	-18.8036	-1.6566
	5.83217	-18.7901	-1.58795		5.83217	-18.7953	-1.63973		5.83217	-18.7733	-1.35956		5.83217	-18.7613	-1.21999		5.83217	-18.7984	-1.65682
	5.83467	-18.7856	-1.58825		5.83467	-18.7901	-1.64007		5.83467	-18.7666	-1.36012		5.83467	-18.7563	-1.2202		5.83467	-18.7937	-1.65713
	5.83633	-18.7817	-1.58842		5.83633	-18.7882	-1.64034		5.83633	-18.7633	-1.36048		5.83633	-18.7527	-1.22038		5.83633	-18.7889	-1.65733
	5.838	-18.7791	-1.5886		5.838	-18.7833	-1.64051		5.838	-18.7609	-1.36078		5.838	-18.7496	-1.22056		5.838	-18.7869	-1.65755
	5.8405	-18.7749	-1.5888		5.8405	-18.7793	-1.64078		5.8405	-18.7551	-1.36122		5.8405	-18.745	-1.22082		5.8405	-18.7808	-1.65789
	5.843	-18.7704	-1.58898		5.843	-18.7743	-1.64111		5.843	-18.7511	-1.36163		5.843	-18.7398	-1.22104		5.843	-18.7765	-1.65818
	5.84467	-18.7668	-1.58909		5.84467	-18.7708	-1.64134		5.84467	-18.7464	-1.36185		5.84467	-18.7355	-1.22119		5.84467	-18.7724	-1.65829
	5.84633	-18.762	-1.58921		5.84633	-18.7674	-1.6416		5.84633	-18.7426	-1.36201		5.84633	-18.7329	-1.22135		5.84633	-18.7693	-1.65839
	5.84883	-18.7579	-1.58936		5.84883	-18.7625	-1.64191		5.84883	-18.7378	-1.36218		5.84883	-18.7299	-1.22167		5.84883	-18.7642	-1.65857
	5.85133	-18.7526	-1.58951		5.85133	-18.7586	-1.64221		5.85133	-18.7329	-1.36234		5.85133	-18.7236	-1.22199		5.85133	-18.7588	-1.65874
	5.853	-18.748	-1.58962		5.853	-18.7554	-1.64237		5.853	-18.7298	-1.36244		5.853	-18.722	-1.22221		5.853	-18.758	-1.65884
	5.8555	-18.7437	-1.58978		5.8555	-18.7506	-1.64255		5.8555	-18.7266	-1.36258		5.8555	-18.7163	-1.22249		5.8555	-18.7525	-1.65902
	5.858	-18.7398	-1.58996		5.858	-18.7451	-1.64277		5.858	-18.7203	-1.36272		5.858	-18.7109	-1.22268		5.858	-18.7472	-1.65931
	5.85967	-18.7357	-1.59011		5.85967	-18.7417	-1.64294		5.85967	-18.7184	-1.36281		5.85967	-18.7074	-1.2228		5.85967	-18.7447	-1.65961
	5.86133	-18.7324	-1.59029		5.86133	-18.7389	-1.64319		5.86133	-18.7151	-1.36289		5.86133	-18.7039	-1.22291		5.86133	-18.7411	-1.65991
	5.86383	-18.7279	-1.59048		5.86383	-18.734	-1.6436		5.86383	-18.7103	-1.36303		5.86383	-18.6988	-1.22308		5.86383	-18.7361	-1.66029
	5.86633	-18.7222	-1.59065		5.86633	-18.7297	-1.64405		5.86633	-18.7045	-1.36318		5.86633	-18.6935	-1.22325		5.86633	-18.7305	-1.66063
	5.868	-18.7211	-1.59075		5.868	-18.7255	-1.64433		5.868	-18.7011	-1.36328		5.868	-18.6908	-1.2234		5.868	-18.7289	-1.66076
	5.86967	-18.7166	-1.59086		5.86967	-18.7231	-1.64466		5.86967	-18.6977	-1.3634		5.86967	-18.6876	-1.22352		5.86967	-18.7243	-1.66088
	5.87217	-18.7119	-1.59101		5.87217	-18.7168	-1.64501		5.87217	-18.6928	-1.36366		5.87217	-18.683	-1.2237		5.87217	-18.7191	-1.66105
	5.87467	-18.706	-1.59118		5.87467	-18.7119	-1.64534		5.87467	-18.6874	-1.36388		5.87467	-18.6784	-1.22387		5.87467	-18.7142	-1.6612
	5.87633	-18.7031	-1.59129		5.87633	-18.7082	-1.64555		5.87633	-18.6851	-1.36399		5.87633	-18.6742	-1.22398		5.87633	-18.7108	-1.66133
	5.878	-18.7	-1.59141		5.878	-18.7071	-1.64576		5.878	-18.6819	-1.3641		5.878	-18.6715	-1.22409		5.878	-18.7074	-1.66143
	5.8805	-18.6945	-1.5916		5.8805	-18.7009	-1.64599		5.8805	-18.6759	-1.36436		5.8805	-18.6659	-1.22425		5.8805	-18.7032	-1.66159
	5.883	-18.691	-1.59178		5.883	-18.6965	-1.64625		5.883	-18.671	-1.36462		5.883	-18.6623	-1.22441		5.883	-18.6983	-1.66185
	5.88467	-18.6876	-1.59188		5.88467	-18.6919	-1.64643		5.88467	-18.6689	-1.36474		5.88467	-18.6584	-1.22452		5.88467	-18.6948	-1.66206
	5.88717	-18.6817	-1.59204		5.88717	-18.6886	-1.64674		5.88717	-18.6634	-1.36491		5.88717	-18.6535	-1.22469		5.88717	-18.6916	-1.6625
	5.88967	-18.6782	-1.5922		5.88967	-18.6837	-1.64707		5.88967	-18.6595	-1.36512		5.88967	-18.6486	-1.22487		5.88967	-18.6837	-1.66299
	5.89133	-18.6741	-1.59231		5.89133	-18.6795	-1.64734		5.89133	-18.6545	-1.36527		5.89133	-18.6438	-1.22499		5.89133	-18.6823	-1.66312
	5.893	-18.6703	-1.59242		5.893	-18.6772	-1.64763		5.893	-18.6504	-1.36544		5.893	-18.6423	-1.22511		5.893	-18.679	-1.66324
	5.8955	-18.6661	-1.59261		5.8955	-18.6717	-1.648		5.8955	-18.6467	-1.36562		5.8955	-18.6358	-1.22529		5.8955	-18.6731	-1.66341
	5.898	-18.6597	-1.59281		5.898	-18.6667	-1.64835		5.898	-18.6428	-1.36579		5.898	-18.6308	-1.22547		5.898	-18.6676	-1.66358
	5.89967	-18.6587	-1.59294		5.89967	-18.6632	-1.64855		5.89967	-18.6384	-1.36591		5.89967	-18.6282	-1.2256		5.89967	-18.6646	-1.66369
	5.90133	-18.6545	-1.59306		5.90133	-18.6605	-1.64874		5.90133	-18.636	-1.36604		5.90133	-18.6258	-1.22572		5.90133	-18.6608	-1.6638
	5.90383	-18.649	-1.59324		5.90383	-18.6546	-1.64894		5.90383	-18.6296	-1.3662		5.90383	-18.6207	-1.22591		5.90383	-18.6558	-1.66397
	5.90633	-18.6444	-1.59341		5.90633	-18.6511	-1.64911		5.90633	-18.6253	-1.36636		5.90633	-18.6154	-1.2261		5.90633	-18.6509	-1.66414
	5.908	-18.641	-1.59352		5.908	-18.6473	-1.64929		5.908	-18.6222	-1.36646		5.908	-18.6108	-1.22624		5.908	-18.6478	-1.66425
	5.90967	-18.6368	-1.59363		5.90967	-18.6435	-1.6494		5.90967	-18.6185	-1.36657		5.90967	-18.6092	-1.2264		5.90967	-18.6454	-1.66436
	5.91217	-18.6322	-1.5938		5.91217	-18.6375	-1.64962		5.91217	-18.6132	-1.36673		5.91217	-18.6041	-1.2266		5.91217	-18.6414	-1.66452
	5.91467	-18.6277	-1.59397		5.91467	-18.6332	-1.64978		5.91467	-18.6093	-1.36688		5.91467	-18.5993	-1.22678		5.91467	-18.6363	-1.66469
	5.91633	-18.623	-1.59408		5.91633	-18.6309	-1.6499		5.91633	-18.6043	-1.36699		5.91633	-18.597	-1.2269		5.91633	-18.6314	-1.66481
	5.918	-18.6211	-1.59419		5.918	-18.6265	-1.65002		5.918	-18.602	-1.3671		5.918	-18.5934	-1.22702		5.918	-18.6285	-1.66493
	5.9205	-18.6167	-1.59438		5.9205	-18.6211	-1.65024		5.9205	-18.5974	-1.36727		5.9205	-18.587	-1.2272		5.9205	-18.6247	-1.66511
	5.923	-18.6099	-1.59456		5.923	-18.6175	-1.65048		5.923	-18.5923	-1.36743		5.923	-18.5824	-1.22738		5.923	-18.6197	-1.66529
	5.92467	-18.6073	-1.59469		5.92467	-18.6144	-1.65074		5.92467	-18.5903	-1.36754		5.92467	-18.578	-1.22749		5.92467	-18.614	-1.66542
	5.92717	-18.6025	-1.59487		5.92717	-18.6097	-1.65109		5.92717	-18.585	-1.3677		5.92717	-18.5741	-1.22767		5.92717	-18.6105	-1.66566
	5.92967	-18.5987	-1.59506		5.92967	-18.6055	-1.65143		5.92967	-18.5804	-1.36787		5.92967	-18.5697	-1.22786		5.92967	-18.6051	-1.66592
	5.93133	-18.5954	-1.59518		5.93133	-18.6025	-1.65164		5.93133	-18.5759	-1.36799		5.93133	-18.5645	-1.22799		5.93133	-18.6014	-1.66607
	5.933	-18.5911	-1.5953		5.933	-18.5988	-1.65187		5.933	-18.5739	-1.36811		5.933	-18.5631	-1.22812		5.933	-18.5991	-1.66627
	5.9355	-18.5864	-1.59548		5.9355	-18.5935	-1.65216		5.9355	-18.5677	-1.36829		5.9355	-18.5578	-1.22832		5.9355	-18.5927	-1.66649
	5.938	-18.5802	-1.59566		5.938	-18.5885	-1.65247		5.938	-18.5635	-1.36847		5.938	-18.5527	-1.22852		5.938	-18.5896	-1.66669
	5.93967	-18.5782	-1.59578		5.93967	-18.5849	-1.65262		5.93967	-18.5587	-1.36858		5.93967	-18.5498	-1.22864		5.93967	-18.5869	-1.66681
	5.94133	-18.575	-1.5959		5.94133	-18.5811	-1.65274		5.94133	-18.5559	-1.36868		5.94133	-18.5454	-1.22877		5.94133	-18.5831	-1.66693
	5.94383	-18.57	-1.59608		5.94383	-18.576	-1.65292		5.94383	-18.5504	-1.36881		5.94383	-18.5407	-1.22897		5.94383	-18.5773	-1.66712
	5.94633	-18.5646	-1.59626		5.94633	-18.5719	-1.65309		5.94633	-18.5447	-1.36891		5.94633	-18.5361	-1.22916		5.94633	-18.5723	-1.66731
	5.948	-18.5621	-1.59638		5.948	-18.5673	-1.65321		5.948	-18.5422	-1.36898		5.948	-18.5316	-1.22929		5.948	-18.5691	-1.66744
	5.94967	-18.5593	-1.59651		5.94967	-18.5652	-1.65333		5.94967	-18.5378	-1.36905		5.94967	-18.528	-1.22942		5.94967	-18.5667	-1.66756
	5.95217	-18.5547	-1.59669		5.95217	-18.5602	-1.65351		5.95217	-18.5344	-1.36916		5.95217	-18.5243	-1.22961		5.95217	-18.5618	-1.66774
	5.95467	-18.5494	-1.59688		5.95467	-18.5542	-1.65369		5.95467	-18.5288	-1.36929		5.95467	-18.5196	-1.2298		5.95467	-18.5577	-1.66792
	5.95633	-18.5462	-1.597		5.95633	-18.5524	-1.65381		5.95633	-18.5262	-1.3694		5.95633	-18.5172	-1.22993		5.95633	-18.5544	-1.66803
	5.958	-18.5422	-1.59712		5.958	-18.549	-1.65398		5.958	-18.5229	-1.36952		5.958	-18.5129	-1.23005		5.958	-18.5497	-1.66814
	5.9605	-18.5363	-1.59729		5.9605	-18.5438	-1.65431		5.9605	-18.5178	-1.36972		5.9605	-18.5078	-1.23024		5.9605	-18.5451	-1.6683
	5.963	-18.5314	-1.59746		5.963	-18.5386	-1.65459		5.963	-18.5124	-1.36994		5.963	-18.5033	-1.23043		5.963	-18.5395	-1.66848
	5.96467	-18.5289	-1.59757		5.96467	-18.5356	-1.65477		5.96467	-18.5108	-1.37006		5.96467	-18.5005	-1.23055		5.96467	-18.5365	-1.6686
	5.96717	-18.5234	-1.59774		5.96717	-18.5297	-1.65511		5.96717	-18.5052	-1.37026		5.96717	-18.4953	-1.23075		5.96717	-18.5308	-1.66881
	5.96967	-18.5189	-1.5979		5.96967	-18.5252	-1.65535		5.96967	-18.5005	-1.37045		5.96967	-18.4898	-1.23094		5.96967	-18.5257	-1.66905
	5.97133	-18.516	-1.59801		5.97133	-18.522	-1.65548		5.97133	-18.4976	-1.37058		5.97133	-18.4873	-1.23107		5.97133	-18.5229	-1.66918
	5.973	-18.5116	-1.59811		5.973	-18.5185	-1.6556		5.973	-18.4937	-1.3707		5.973	-18.4842	-1.23121		5.973	-18.5203	-1.66934
	5.9755	-18.5063	-1.59827		5.9755	-18.5134	-1.65577		5.9755	-18.4888	-1.37087		5.9755	-18.4789	-1.23141		5.9755	-18.5154	-1.66953
	5.978	-18.5014	-1.59844		5.978	-18.5097	-1.65593		5.978	-18.4842	-1.37104		5.978	-18.4756	-1.2316		5.978	-18.5098	-1.6697
	5.97967	-18.4977	-1.59856		5.97967	-18.5059	-1.65605		5.97967	-18.4815	-1.37115		5.97967	-18.4714	-1.23172		5.97967	-18.5066	-1.6698
	5.98133	-18.4944	-1.59868		5.98133	-18.5015	-1.65616		5.98133	-18.4775	-1.37125		5.98133	-18.4669	-1.23185		5.98133	-18.5035	-1.66991
	5.98383	-18.4904	-1.59888		5.98383	-18.4974	-1.65634		5.98383	-18.4725	-1.3714		5.98383	-18.4626	-1.23202		5.98383	-18.5006	-1.67007
	5.98633	-18.4849	-1.59907		5.98633	-18.4935	-1.65654		5.98633	-18.4654	-1.37154		5.98633	-18.4578	-1.23219		5.98633	-18.4951	-1.67024
	5.988	-18.4819	-1.59919		5.988	-18.4899	-1.65677		5.988	-18.4625	-1.37164		5.988	-18.4544	-1.23231		5.988	-18.4916	-1.67036
	5.98967	-18.4785	-1.5993		5.98967	-18.4869	-1.65697		5.98967	-18.4596	-1.37175		5.98967	-18.4507	-1.23244		5.98967	-18.4876	-1.67049
	5.99217	-18.4743	-1.59948		5.99217	-18.4821	-1.65721		5.99217	-18.4558	-1.37191		5.99217	-18.4448	-1.23263		5.99217	-18.4829	-1.6707
	5.99467	-18.4694	-1.59966		5.99467	-18.477	-1.65742		5.99467	-18.4498	-1.37207		5.99467	-18.4396	-1.23282		5.99467	-18.4762	-1.67092
	5.99633	-18.4658	-1.59979		5.99633	-18.4733	-1.65755		5.99633	-18.4482	-1.37219		5.99633	-18.4367	-1.23295		5.99633	-18.4723	-1.67105
	5.99883	-18.46	-1.59997		5.99883	-18.4681	-1.65775		5.99883	-18.4439	-1.37237		5.99883	-18.4319	-1.23314		5.99883	-18.4677	-1.67123
	6.00133	-18.4559	-1.60016		6.00133	-18.4639	-1.65795		6.00133	-18.4386	-1.37254		6.00133	-18.4272	-1.23332		6.00133	-18.4639	-1.67141
	6.003	-18.4518	-1.60029		6.003	-18.4608	-1.65808		6.003	-18.435	-1.37265		6.003	-18.4249	-1.23344		6.003	-18.4594	-1.67153
	6.00467	-18.4498	-1.60041		6.00467	-18.4569	-1.65823		6.00467	-18.4317	-1.37275		6.00467	-18.4207	-1.23356		6.00467	-18.4563	-1.67165
	6.00717	-18.4453	-1.60059		6.00717	-18.4507	-1.6585		6.00717	-18.4263	-1.37291		6.00717	-18.416	-1.23374		6.00717	-18.4523	-1.67183
	6.00967	-18.439	-1.60075		6.00967	-18.4469	-1.6588		6.00967	-18.4214	-1.37306		6.00967	-18.4113	-1.23393		6.00967	-18.4477	-1.67201
	6.01133	-18.4367	-1.60086		6.01133	-18.4432	-1.65895		6.01133	-18.4189	-1.37317		6.01133	-18.4077	-1.23406		6.01133	-18.4446	-1.67214
	6.013	-18.4335	-1.60097		6.013	-18.4398	-1.65909		6.013	-18.4165	-1.37328		6.013	-18.4037	-1.23419		6.013	-18.4405	-1.67227
	6.0155	-18.4282	-1.60113		6.0155	-18.4346	-1.6593		6.0155	-18.4107	-1.37344		6.0155	-18.3987	-1.23438		6.0155	-18.4353	-1.67246
	6.018	-18.4216	-1.6013		6.018	-18.4285	-1.65949		6.018	-18.4052	-1.37361		6.018	-18.3931	-1.23458		6.018	-18.4311	-1.67265
	6.01967	-18.4194	-1.60141		6.01967	-18.4256	-1.65962		6.01967	-18.4019	-1.37372		6.01967	-18.3908	-1.2347		6.01967	-18.427	-1.67278
	6.02133	-18.4164	-1.60153		6.02133	-18.4223	-1.65974		6.02133	-18.3976	-1.37384		6.02133	-18.3871	-1.23482		6.02133	-18.4241	-1.6729
	6.02383	-18.4112	-1.6017		6.02383	-18.4183	-1.65993		6.02383	-18.3922	-1.37401		6.02383	-18.3828	-1.23502		6.02383	-18.4194	-1.67308
	6.02633	-18.4073	-1.60188		6.02633	-18.4129	-1.66013		6.02633	-18.3863	-1.37417		6.02633	-18.3779	-1.23522		6.02633	-18.4149	-1.67327
	6.028	-18.4035	-1.602		6.028	-18.41	-1.66026		6.028	-18.384	-1.37429		6.028	-18.3755	-1.23534		6.028	-18.4118	-1.67339
	6.02967	-18.3999	-1.60212		6.02967	-18.4075	-1.6604		6.02967	-18.3803	-1.37443		6.02967	-18.3711	-1.23547		6.02967	-18.4069	-1.67352
	6.03217	-18.3946	-1.6023		6.03217	-18.4017	-1.6606		6.03217	-18.3769	-1.37469		6.03217	-18.3664	-1.23566		6.03217	-18.4031	-1.67371
	6.03467	-18.3904	-1.60247		6.03467	-18.3972	-1.66079		6.03467	-18.3721	-1.37489		6.03467	-18.3612	-1.23585		6.03467	-18.3964	-1.6739
	6.03633	-18.3865	-1.60258		6.03633	-18.3919	-1.66092		6.03633	-18.3685	-1.37501		6.03633	-18.359	-1.23597		6.03633	-18.3945	-1.67403
	6.03883	-18.3818	-1.60275		6.03883	-18.3881	-1.66111		6.03883	-18.364	-1.37519		6.03883	-18.3529	-1.23615		6.03883	-18.3899	-1.67424
	6.04133	-18.377	-1.60293		6.04133	-18.3817	-1.66129		6.04133	-18.3585	-1.37536		6.04133	-18.3468	-1.23634		6.04133	-18.3849	-1.67445
	6.043	-18.3727	-1.60305		6.043	-18.3806	-1.66142		6.043	-18.3553	-1.37547		6.043	-18.3436	-1.23646		6.043	-18.382	-1.67458
	6.04467	-18.3716	-1.60317		6.04467	-18.3777	-1.66155		6.04467	-18.3496	-1.37559		6.04467	-18.3411	-1.23659		6.04467	-18.378	-1.67472
	6.04717	-18.3656	-1.60335		6.04717	-18.3726	-1.66176		6.04717	-18.3462	-1.37575		6.04717	-18.3359	-1.23679		6.04717	-18.372	-1.67492
	6.04967	-18.3601	-1.60353		6.04967	-18.3671	-1.66196		6.04967	-18.3407	-1.37592		6.04967	-18.332	-1.23698		6.04967	-18.3674	-1.67512
	6.05133	-18.3564	-1.60364		6.05133	-18.3641	-1.6621		6.05133	-18.3371	-1.37603		6.05133	-18.3291	-1.23711		6.05133	-18.3637	-1.67525
	6.053	-18.3536	-1.60376		6.053	-18.3602	-1.66224		6.053	-18.3342	-1.37614		6.053	-18.3263	-1.23725		6.053	-18.36	-1.67537
	6.0555	-18.3486	-1.60394		6.0555	-18.3555	-1.66244		6.0555	-18.3294	-1.3763		6.0555	-18.3202	-1.23745		6.0555	-18.3567	-1.67556
	6.058	-18.3445	-1.60411		6.058	-18.3506	-1.66265		6.058	-18.3253	-1.37647		6.058	-18.3152	-1.23764		6.058	-18.3531	-1.67576
	6.05967	-18.3406	-1.60423		6.05967	-18.3479	-1.66278		6.05967	-18.3225	-1.37658		6.05967	-18.3121	-1.23777		6.05967	-18.3482	-1.67589
	6.06133	-18.3372	-1.60435		6.06133	-18.3432	-1.66291		6.06133	-18.319	-1.3767		6.06133	-18.3082	-1.2379		6.06133	-18.3452	-1.67602
	6.06383	-18.3323	-1.60453		6.06383	-18.3388	-1.66311		6.06383	-18.3132	-1.37687		6.06383	-18.3034	-1.23808		6.06383	-18.3417	-1.67621
	6.06633	-18.3266	-1.6047		6.06633	-18.3333	-1.66332		6.06633	-18.3085	-1.37706		6.06633	-18.2981	-1.23826		6.06633	-18.3354	-1.67639
	6.068	-18.3232	-1.60482		6.068	-18.3313	-1.66346		6.068	-18.3048	-1.37718		6.068	-18.2943	-1.23838		6.068	-18.3311	-1.67652
	6.06967	-18.3202	-1.60493		6.06967	-18.327	-1.66361		6.06967	-18.3023	-1.3773		6.06967	-18.2924	-1.2385		6.06967	-18.3286	-1.67664
	6.07217	-18.3164	-1.60511		6.07217	-18.3227	-1.66381		6.07217	-18.2965	-1.37749		6.07217	-18.287	-1.2387		6.07217	-18.3234	-1.67683
	6.07467	-18.3107	-1.60529		6.07467	-18.318	-1.66401		6.07467	-18.2924	-1.37766		6.07467	-18.2826	-1.2389		6.07467	-18.3194	-1.67699
	6.07633	-18.3086	-1.60542		6.07633	-18.315	-1.66414		6.07633	-18.2884	-1.37777		6.07633	-18.2776	-1.23903		6.07633	-18.3151	-1.67711
	6.07883	-18.3021	-1.60561		6.07883	-18.3105	-1.66433		6.07883	-18.2837	-1.37793		6.07883	-18.2726	-1.23923		6.07883	-18.3099	-1.67728
	6.08133	-18.2959	-1.6058		6.08133	-18.3046	-1.66452		6.08133	-18.2795	-1.37809		6.08133	-18.2686	-1.23942		6.08133	-18.3049	-1.67746
	6.083	-18.2932	-1.60592		6.083	-18.3014	-1.66466		6.083	-18.2741	-1.3782		6.083	-18.2648	-1.23955		6.083	-18.3022	-1.67758
	6.08467	-18.2901	-1.60604		6.08467	-18.2981	-1.6648		6.08467	-18.2727	-1.3783		6.08467	-18.2614	-1.23968		6.08467	-18.2976	-1.6777
	6.08717	-18.2844	-1.60622		6.08717	-18.2935	-1.66501		6.08717	-18.267	-1.37846		6.08717	-18.258	-1.23986		6.08717	-18.2937	-1.67788
	6.08967	-18.2815	-1.6064		6.08967	-18.2894	-1.66521		6.08967	-18.2611	-1.37861		6.08967	-18.2524	-1.24005		6.08967	-18.2883	-1.67806
	6.09133	-18.2778	-1.60652		6.09133	-18.2846	-1.66535		6.09133	-18.2573	-1.37872		6.09133	-18.2494	-1.24017		6.09133	-18.2841	-1.67818
	6.093	-18.2745	-1.60664		6.093	-18.2805	-1.66549		6.093	-18.2561	-1.37881		6.093	-18.2455	-1.2403		6.093	-18.2828	-1.6783
	6.0955	-18.2696	-1.60683		6.0955	-18.2757	-1.66569		6.0955	-18.2494	-1.37895		6.0955	-18.2403	-1.24049		6.0955	-18.2769	-1.67849
	6.098	-18.2631	-1.60701		6.098	-18.2699	-1.66589		6.098	-18.2442	-1.37909		6.098	-18.2349	-1.24069		6.098	-18.273	-1.67867
	6.09967	-18.2593	-1.60713		6.09967	-18.2687	-1.66603		6.09967	-18.2407	-1.37918		6.09967	-18.2314	-1.24082		6.09967	-18.2684	-1.67879
	6.10133	-18.2577	-1.60725		6.10133	-18.2644	-1.66618		6.10133	-18.2374	-1.37926		6.10133	-18.2287	-1.24095		6.10133	-18.2648	-1.6789
	6.10383	-18.2528	-1.60743		6.10383	-18.2602	-1.66639		6.10383	-18.2337	-1.37939		6.10383	-18.2233	-1.24114		6.10383	-18.2601	-1.67908
	6.10633	-18.2475	-1.6076		6.10633	-18.2542	-1.66659		6.10633	-18.2288	-1.37952		6.10633	-18.2199	-1.24133		6.10633	-18.2555	-1.67927
	6.108	-18.244	-1.60772		6.108	-18.252	-1.66671		6.108	-18.2256	-1.37962		6.108	-18.2162	-1.24145		6.108	-18.2532	-1.67939
	6.1105	-18.2402	-1.6079		6.1105	-18.2465	-1.66689		6.1105	-18.2212	-1.37979		6.1105	-18.2112	-1.24164		6.1105	-18.2473	-1.67957
	6.113	-18.2354	-1.60808		6.113	-18.2428	-1.66707		6.113	-18.2172	-1.37995		6.113	-18.207	-1.24182		6.113	-18.2421	-1.67976
	6.11467	-18.2299	-1.60819		6.11467	-18.2388	-1.66719		6.11467	-18.2128	-1.38007		6.11467	-18.2033	-1.24195		6.11467	-18.2394	-1.67989
	6.11633	-18.2286	-1.60831		6.11633	-18.2352	-1.66731		6.11633	-18.2082	-1.38019		6.11633	-18.199	-1.24208		6.11633	-18.2368	-1.68002
	6.11883	-18.2231	-1.60848		6.11883	-18.2298	-1.66752		6.11883	-18.2033	-1.38038		6.11883	-18.1938	-1.24227		6.11883	-18.2305	-1.6802
	6.12133	-18.2178	-1.60865		6.12133	-18.2244	-1.66773		6.12133	-18.1996	-1.38055		6.12133	-18.1895	-1.24247		6.12133	-18.2238	-1.68037
	6.123	-18.215	-1.60877		6.123	-18.2215	-1.66788		6.123	-18.197	-1.38066		6.123	-18.185	-1.2426		6.123	-18.223	-1.68049
	6.12467	-18.2111	-1.60889		6.12467	-18.2179	-1.66802		6.12467	-18.1916	-1.38077		6.12467	-18.184	-1.24273		6.12467	-18.2193	-1.6806
	6.12717	-18.2062	-1.60907		6.12717	-18.2134	-1.66822		6.12717	-18.1872	-1.38093		6.12717	-18.1771	-1.24291		6.12717	-18.2139	-1.68079
	6.12967	-18.2009	-1.60925		6.12967	-18.2084	-1.66843		6.12967	-18.1823	-1.38108		6.12967	-18.1729	-1.24309		6.12967	-18.2093	-1.68099
	6.13133	-18.1986	-1.60937		6.13133	-18.2054	-1.66856		6.13133	-18.1789	-1.38119		6.13133	-18.17	-1.24321		6.13133	-18.2045	-1.68112
	6.133	-18.1936	-1.60948		6.133	-18.202	-1.66869		6.133	-18.1757	-1.38129		6.133	-18.1667	-1.24334		6.133	-18.2028	-1.68126
	6.1355	-18.1892	-1.60964		6.1355	-18.198	-1.66889		6.1355	-18.1713	-1.38144		6.1355	-18.1605	-1.24353		6.1355	-18.1967	-1.68146
	6.138	-18.1846	-1.60981		6.138	-18.1926	-1.6691		6.138	-18.1649	-1.3816		6.138	-18.1555	-1.24372		6.138	-18.1928	-1.68166
	6.13967	-18.1804	-1.60992		6.13967	-18.1892	-1.66923		6.13967	-18.1618	-1.38171		6.13967	-18.151	-1.24385		6.13967	-18.1894	-1.68179
	6.14133	-18.1759	-1.61004		6.14133	-18.1851	-1.66937		6.14133	-18.1594	-1.38182		6.14133	-18.1492	-1.24398		6.14133	-18.1855	-1.68192
	6.14383	-18.1725	-1.61021		6.14383	-18.1811	-1.66956		6.14383	-18.1536	-1.38199		6.14383	-18.144	-1.24417		6.14383	-18.1809	-1.6821
	6.14633	-18.1689	-1.61038		6.14633	-18.1769	-1.66976		6.14633	-18.1481	-1.38216		6.14633	-18.1398	-1.24436		6.14633	-18.1761	-1.68227
	6.148	-18.1649	-1.61049		6.148	-18.1724	-1.66989		6.148	-18.1463	-1.38229		6.148	-18.1358	-1.24448		6.148	-18.1723	-1.68238
	6.1505	-18.1606	-1.61067		6.1505	-18.1671	-1.67007		6.1505	-18.1414	-1.38247		6.1505	-18.1305	-1.24466		6.1505	-18.168	-1.68256
	6.153	-18.156	-1.61084		6.153	-18.1618	-1.67027		6.153	-18.1361	-1.38265		6.153	-18.1273	-1.24484		6.153	-18.1628	-1.68274
	6.15467	-18.1524	-1.61096		6.15467	-18.1592	-1.6704		6.15467	-18.1326	-1.38278		6.15467	-18.1219	-1.24497		6.15467	-18.1584	-1.68287
	6.15633	-18.1491	-1.61108		6.15633	-18.1549	-1.67053		6.15633	-18.1294	-1.3829		6.15633	-18.1187	-1.24509		6.15633	-18.1559	-1.683
	6.15883	-18.143	-1.61126		6.15883	-18.1504	-1.67073		6.15883	-18.1258	-1.38307		6.15883	-18.1133	-1.24528		6.15883	-18.1503	-1.68319
	6.16133	-18.1385	-1.61146		6.16133	-18.1462	-1.67093		6.16133	-18.1194	-1.38324		6.16133	-18.109	-1.24547		6.16133	-18.1461	-1.68339
	6.163	-18.1353	-1.61159		6.163	-18.142	-1.67106		6.163	-18.1168	-1.38334		6.163	-18.1056	-1.2456		6.163	-18.1423	-1.68351
	6.16467	-18.1319	-1.61171		6.16467	-18.1396	-1.67118		6.16467	-18.1122	-1.38344		6.16467	-18.1016	-1.24573		6.16467	-18.1385	-1.68363
	6.16717	-18.1272	-1.61189		6.16717	-18.1348	-1.67137		6.16717	-18.1074	-1.38359		6.16717	-18.0983	-1.24592		6.16717	-18.1347	-1.6838
	6.16967	-18.1226	-1.61208		6.16967	-18.1294	-1.67156		6.16967	-18.1013	-1.38373		6.16967	-18.091	-1.24611		6.16967	-18.1289	-1.68397
	6.17133	-18.1175	-1.6122		6.17133	-18.126	-1.67169		6.17133	-18.0984	-1.38383		6.17133	-18.0892	-1.24624		6.17133	-18.1259	-1.68408
	6.173	-18.1152	-1.61232		6.173	-18.1224	-1.67182		6.173	-18.0961	-1.38393		6.173	-18.0858	-1.24637		6.173	-18.1247	-1.6842
	6.1755	-18.1107	-1.61249		6.1755	-18.1177	-1.67202		6.1755	-18.0907	-1.38408		6.1755	-18.0813	-1.24657		6.1755	-18.1188	-1.68439
	6.178	-18.1051	-1.61266		6.178	-18.1114	-1.67222		6.178	-18.0862	-1.38424		6.178	-18.0755	-1.24676		6.178	-18.1146	-1.68457
	6.17967	-18.1021	-1.61278		6.17967	-18.1092	-1.67235		6.17967	-18.0826	-1.38435		6.17967	-18.0722	-1.24689		6.17967	-18.1096	-1.6847
	6.18133	-18.0993	-1.61289		6.18133	-18.1055	-1.67248		6.18133	-18.0808	-1.38445		6.18133	-18.0693	-1.24701		6.18133	-18.1079	-1.68483
	6.18383	-18.0935	-1.61306		6.18383	-18.1008	-1.67267		6.18383	-18.0754	-1.38461		6.18383	-18.0646	-1.2472		6.18383	-18.1024	-1.68502
	6.18633	-18.0881	-1.61322		6.18633	-18.0954	-1.67287		6.18633	-18.0703	-1.38476		6.18633	-18.0617	-1.24738		6.18633	-18.096	-1.6852
	6.188	-18.0863	-1.61333		6.188	-18.0929	-1.673		6.188	-18.066	-1.38486		6.188	-18.0569	-1.2475		6.188	-18.0927	-1.68532
	6.1905	-18.0804	-1.6135		6.1905	-18.0881	-1.6732		6.1905	-18.0617	-1.38501		6.1905	-18.0525	-1.24767		6.1905	-18.0879	-1.68548
	6.193	-18.0755	-1.61367		6.193	-18.0845	-1.67341		6.193	-18.056	-1.38515		6.193	-18.0474	-1.24785		6.193	-18.0826	-1.68565
	6.19467	-18.071	-1.61378		6.19467	-18.0808	-1.67355		6.19467	-18.0523	-1.38526		6.19467	-18.0443	-1.24797		6.19467	-18.0785	-1.68576
	6.19633	-18.0678	-1.6139		6.19633	-18.0773	-1.6737		6.19633	-18.0505	-1.38538		6.19633	-18.0398	-1.24809		6.19633	-18.076	-1.68587
	6.19883	-18.0639	-1.61409		6.19883	-18.0706	-1.67391		6.19883	-18.0449	-1.38555		6.19883	-18.0343	-1.24828		6.19883	-18.0724	-1.68603
	6.20133	-18.0583	-1.61426		6.20133	-18.0647	-1.67412		6.20133	-18.0385	-1.38572		6.20133	-18.0285	-1.24846		6.20133	-18.0676	-1.6862
	6.203	-18.0559	-1.61437		6.203	-18.0641	-1.67425		6.203	-18.0376	-1.38583		6.203	-18.0263	-1.24858		6.203	-18.0622	-1.68631
	6.20467	-18.0527	-1.61448		6.20467	-18.0584	-1.67438		6.20467	-18.033	-1.38594		6.20467	-18.0225	-1.2487		6.20467	-18.06	-1.68642
	6.20717	-18.0476	-1.61463		6.20717	-18.0539	-1.67457		6.20717	-18.0272	-1.3861		6.20717	-18.0184	-1.24888		6.20717	-18.0557	-1.6866
	6.20967	-18.0435	-1.6148		6.20967	-18.0484	-1.67477		6.20967	-18.022	-1.38624		6.20967	-18.0144	-1.24905		6.20967	-18.0509	-1.68678
	6.21133	-18.0389	-1.61491		6.21133	-18.0465	-1.67491		6.21133	-18.0198	-1.38633		6.21133	-18.0105	-1.24917		6.21133	-18.0463	-1.6869
	6.213	-18.0361	-1.61503		6.213	-18.0442	-1.67504		6.213	-18.0171	-1.38643		6.213	-18.0083	-1.2493		6.213	-18.0443	-1.68703
	6.2155	-18.0303	-1.61522		6.2155	-18.0386	-1.67525		6.2155	-18.0117	-1.38657		6.2155	-18.0011	-1.24947		6.2155	-18.0395	-1.68723
	6.218	-18.0255	-1.61542		6.218	-18.0323	-1.67545		6.218	-18.0068	-1.38672		6.218	-17.9971	-1.24964		6.218	-18.0333	-1.68743
	6.21967	-18.0218	-1.61554		6.21967	-18.0288	-1.67559		6.21967	-18.004	-1.38683		6.21967	-17.9934	-1.24976		6.21967	-18.0302	-1.68756
	6.22217	-18.0166	-1.61572		6.22217	-18.0252	-1.67579		6.22217	-17.9981	-1.38698		6.22217	-17.9885	-1.24994		6.22217	-18.0254	-1.68776
	6.22467	-18.0121	-1.61589		6.22467	-18.021	-1.67598		6.22467	-17.9938	-1.38714		6.22467	-17.982	-1.25012		6.22467	-18.0211	-1.68796
	6.22633	-18.0087	-1.61601		6.22633	-18.0161	-1.67611		6.22633	-17.9893	-1.38725		6.22633	-17.9807	-1.25025		6.22633	-18.0168	-1.68808
	6.228	-18.0057	-1.61612		6.228	-18.0144	-1.67624		6.228	-17.9876	-1.38737		6.228	-17.9769	-1.25037		6.228	-18.014	-1.68821
	6.2305	-18.0017	-1.61629		6.2305	-18.0087	-1.67644		6.2305	-17.9824	-1.38753		6.2305	-17.9723	-1.25055		6.2305	-18.0065	-1.68839
	6.233	-17.9952	-1.61646		6.233	-18.0036	-1.67665		6.233	-17.9778	-1.38768		6.233	-17.9678	-1.25073		6.233	-18.0018	-1.68857
	6.23467	-17.9916	-1.61657		6.23467	-18.0009	-1.67678		6.23467	-17.9739	-1.38778		6.23467	-17.9622	-1.25084		6.23467	-18.0005	-1.68869
	6.23633	-17.9879	-1.61667		6.23633	-17.9952	-1.67691		6.23633	-17.9704	-1.38788		6.23633	-17.9614	-1.25096		6.23633	-17.9959	-1.6888
	6.23883	-17.9842	-1.61683		6.23883	-17.9909	-1.67711		6.23883	-17.9645	-1.38803		6.23883	-17.9566	-1.25113		6.23883	-17.9926	-1.68897
	6.24133	-17.9789	-1.61698		6.24133	-17.9862	-1.67731		6.24133	-17.9602	-1.38818		6.24133	-17.9504	-1.25131		6.24133	-17.9864	-1.68913
	6.243	-17.9757	-1.61709		6.243	-17.9819	-1.67744		6.243	-17.9562	-1.38829		6.243	-17.9473	-1.25142		6.243	-17.9831	-1.68924
	6.24467	-17.972	-1.61721		6.24467	-17.9789	-1.67757		6.24467	-17.9524	-1.3884		6.24467	-17.9435	-1.25155		6.24467	-17.9808	-1.68934
	6.24717	-17.968	-1.61739		6.24717	-17.9736	-1.67776		6.24717	-17.948	-1.38857		6.24717	-17.9388	-1.25174		6.24717	-17.9752	-1.68952
	6.24967	-17.9621	-1.61757		6.24967	-17.9716	-1.67796		6.24967	-17.9437	-1.38873		6.24967	-17.9333	-1.25194		6.24967	-17.9698	-1.68968
	6.25133	-17.958	-1.61769		6.25133	-17.967	-1.67809		6.25133	-17.9394	-1.38883		6.25133	-17.9293	-1.25206		6.25133	-17.9668	-1.6898
	6.253	-17.9543	-1.61781		6.253	-17.964	-1.67822		6.253	-17.9372	-1.38893		6.253	-17.9264	-1.25219		6.253	-17.9637	-1.68992
	6.2555	-17.9503	-1.61798		6.2555	-17.9578	-1.67841		6.2555	-17.9319	-1.38908		6.2555	-17.9218	-1.25238		6.2555	-17.9592	-1.69009
	6.258	-17.9453	-1.61815		6.258	-17.9532	-1.67858		6.258	-17.9271	-1.38924		6.258	-17.9165	-1.25256		6.258	-17.9549	-1.69026
	6.25967	-17.9425	-1.61826		6.25967	-17.9494	-1.6787		6.25967	-17.9251	-1.38934		6.25967	-17.9128	-1.25268		6.25967	-17.9495	-1.69038
	6.26217	-17.9382	-1.61843		6.26217	-17.9441	-1.67889		6.26217	-17.9182	-1.38949		6.26217	-17.9085	-1.25285		6.26217	-17.946	-1.69056
	6.26467	-17.9314	-1.61859		6.26467	-17.9404	-1.6791		6.26467	-17.913	-1.38963		6.26467	-17.9043	-1.25302		6.26467	-17.9403	-1.69073
	6.26633	-17.9295	-1.6187		6.26633	-17.9367	-1.67923		6.26633	-17.9106	-1.38973		6.26633	-17.9013	-1.25313		6.26633	-17.9366	-1.69085
	6.268	-17.9261	-1.61881		6.268	-17.934	-1.67938		6.268	-17.9073	-1.38983		6.268	-17.8987	-1.25325		6.268	-17.934	-1.69096
	6.2705	-17.9201	-1.61896		6.2705	-17.9286	-1.67959		6.2705	-17.9023	-1.38998		6.2705	-17.8916	-1.25343		6.2705	-17.9286	-1.69114
	6.273	-17.9131	-1.61911		6.273	-17.9229	-1.6798		6.273	-17.8988	-1.39014		6.273	-17.8883	-1.25362		6.273	-17.9247	-1.69131
	6.27467	-17.9126	-1.6192		6.27467	-17.9213	-1.67993		6.27467	-17.894	-1.39025		6.27467	-17.8836	-1.25374		6.27467	-17.9206	-1.69143
	6.27633	-17.9094	-1.61929		6.27633	-17.9169	-1.68006		6.27633	-17.89	-1.39037		6.27633	-17.8798	-1.25387		6.27633	-17.917	-1.69156
	6.27883	-17.904	-1.61943		6.27883	-17.9127	-1.68025		6.27883	-17.8849	-1.39055		6.27883	-17.8752	-1.25406		6.27883	-17.9127	-1.69175
	6.28133	-17.8997	-1.61958		6.28133	-17.9072	-1.68044		6.28133	-17.8785	-1.39071		6.28133	-17.87	-1.25425		6.28133	-17.9091	-1.69195
	6.283	-17.8963	-1.61968		6.283	-17.9031	-1.68057		6.283	-17.8759	-1.39081		6.283	-17.8661	-1.25438		6.283	-17.9035	-1.69207
	6.28467	-17.8942	-1.61979		6.28467	-17.9	-1.6807		6.28467	-17.8735	-1.3909		6.28467	-17.8643	-1.2545		6.28467	-17.9001	-1.69219
	6.28717	-17.8874	-1.61995		6.28717	-17.8957	-1.68089		6.28717	-17.8691	-1.39103		6.28717	-17.8592	-1.25468		6.28717	-17.8962	-1.69236
	6.28967	-17.8831	-1.62012		6.28967	-17.891	-1.68108		6.28967	-17.8638	-1.39117		6.28967	-17.8549	-1.25486		6.28967	-17.8899	-1.69252
	6.29133	-17.8784	-1.62024		6.29133	-17.8869	-1.6812		6.29133	-17.8611	-1.39126		6.29133	-17.852	-1.25498		6.29133	-17.8871	-1.69262
	6.293	-17.8753	-1.62035		6.293	-17.8839	-1.68132		6.293	-17.8573	-1.39136		6.293	-17.8477	-1.2551		6.293	-17.8834	-1.69272
	6.2955	-17.8706	-1.62052		6.2955	-17.8783	-1.68149		6.2955	-17.852	-1.39152		6.2955	-17.8422	-1.25528		6.2955	-17.8782	-1.69288
	6.298	-17.8663	-1.62069		6.298	-17.8739	-1.68168		6.298	-17.8471	-1.39167		6.298	-17.8365	-1.25545		6.298	-17.8746	-1.69305
	6.29967	-17.8622	-1.62079		6.29967	-17.8708	-1.6818		6.29967	-17.8438	-1.39177		6.29967	-17.833	-1.25556		6.29967	-17.8692	-1.69317
	6.30217	-17.8569	-1.62095		6.30217	-17.8649	-1.68199		6.30217	-17.8399	-1.39192		6.30217	-17.8276	-1.25572		6.30217	-17.8655	-1.69335
	6.30467	-17.8527	-1.62111		6.30467	-17.8602	-1.68218		6.30467	-17.8343	-1.39207		6.30467	-17.8238	-1.25589		6.30467	-17.8611	-1.69354
	6.30633	-17.849	-1.62122		6.30633	-17.8567	-1.68231		6.30633	-17.8315	-1.39217		6.30633	-17.8199	-1.25601		6.30633	-17.8582	-1.69366
	6.308	-17.845	-1.62132		6.308	-17.8559	-1.68243		6.308	-17.8269	-1.39227		6.308	-17.817	-1.25612		6.308	-17.8541	-1.69378
	6.3105	-17.8409	-1.62148		6.3105	-17.85	-1.68261		6.3105	-17.8227	-1.39243		6.3105	-17.8122	-1.25629		6.3105	-17.8493	-1.69396
	6.313	-17.836	-1.62164		6.313	-17.8445	-1.68279		6.313	-17.8176	-1.39258		6.313	-17.8069	-1.25646		6.313	-17.8455	-1.69412
	6.31467	-17.8337	-1.62174		6.31467	-17.8419	-1.6829		6.31467	-17.8145	-1.39268		6.31467	-17.8037	-1.25657		6.31467	-17.8415	-1.69423
	6.31633	-17.8294	-1.62184		6.31633	-17.8384	-1.68301		6.31633	-17.8099	-1.39278		6.31633	-17.8005	-1.25668		6.31633	-17.8379	-1.69433
	6.31883	-17.8252	-1.62199		6.31883	-17.8335	-1.68318		6.31883	-17.8057	-1.39291		6.31883	-17.7953	-1.25685		6.31883	-17.8329	-1.69448
	6.32133	-17.8189	-1.62213		6.32133	-17.8278	-1.68336		6.32133	-17.8001	-1.39305		6.32133	-17.7907	-1.25701		6.32133	-17.8278	-1.69464
	6.323	-17.8161	-1.62223		6.323	-17.8239	-1.68348		6.323	-17.7964	-1.39315		6.323	-17.7885	-1.25713		6.323	-17.8242	-1.69475
	6.32467	-17.812	-1.62232		6.32467	-17.8191	-1.6836		6.32467	-17.7948	-1.39325		6.32467	-17.7834	-1.25726		6.32467	-17.821	-1.69486
	6.32717	-17.8084	-1.62248		6.32717	-17.8163	-1.68379		6.32717	-17.7875	-1.3934		6.32717	-17.7792	-1.25746		6.32717	-17.8154	-1.69503
	6.32967	-17.8034	-1.62263		6.32967	-17.8105	-1.68398		6.32967	-17.7841	-1.39356		6.32967	-17.7737	-1.25766		6.32967	-17.812	-1.69521
	6.33133	-17.8008	-1.62273		6.33133	-17.807	-1.6841		6.33133	-17.7804	-1.39366		6.33133	-17.7701	-1.25778		6.33133	-17.8063	-1.69533
	6.33383	-17.7955	-1.62288		6.33383	-17.8033	-1.68429		6.33383	-17.7756	-1.39381		6.33383	-17.7662	-1.25796		6.33383	-17.8027	-1.6955
	6.33633	-17.7906	-1.62303		6.33633	-17.798	-1.68449		6.33633	-17.7721	-1.39396		6.33633	-17.7608	-1.25813		6.33633	-17.797	-1.69567
	6.338	-17.7874	-1.62312		6.338	-17.795	-1.68461		6.338	-17.7673	-1.39406		6.338	-17.7576	-1.25822		6.338	-17.7946	-1.69578
	6.33967	-17.7827	-1.62322		6.33967	-17.791	-1.68475		6.33967	-17.7628	-1.39416		6.33967	-17.7558	-1.25831		6.33967	-17.7908	-1.69589
	6.34217	-17.7774	-1.62337		6.34217	-17.786	-1.68494		6.34217	-17.7594	-1.3943		6.34217	-17.7499	-1.25852		6.34217	-17.7864	-1.69607
	6.34467	-17.7715	-1.62352		6.34467	-17.7813	-1.68512		6.34467	-17.7556	-1.39445		6.34467	-17.7453	-1.25872		6.34467	-17.7811	-1.69624
	6.34633	-17.7678	-1.62363		6.34633	-17.7774	-1.68524		6.34633	-17.7514	-1.39455		6.34633	-17.7423	-1.25884		6.34633	-17.779	-1.69636
	6.348	-17.7651	-1.62373		6.348	-17.7734	-1.68536		6.348	-17.7471	-1.39465		6.348	-17.7372	-1.25892		6.348	-17.7748	-1.69648
	6.3505	-17.7598	-1.62388		6.3505	-17.7695	-1.68553		6.3505	-17.7429	-1.3948		6.3505	-17.7329	-1.25904		6.3505	-17.7695	-1.69665
	6.353	-17.7569	-1.62404		6.353	-17.7644	-1.6857		6.353	-17.7383	-1.39496		6.353	-17.7273	-1.25918		6.353	-17.764	-1.69681
	6.35467	-17.7529	-1.62414		6.35467	-17.7604	-1.68582		6.35467	-17.7353	-1.39506		6.35467	-17.7242	-1.25929		6.35467	-17.7602	-1.69691
	6.35633	-17.7515	-1.62424		6.35633	-17.7572	-1.68594		6.35633	-17.7305	-1.39515		6.35633	-17.7211	-1.25941		6.35633	-17.7567	-1.69701
	6.35883	-17.7448	-1.62438		6.35883	-17.751	-1.68613		6.35883	-17.7251	-1.3953		6.35883	-17.7153	-1.25958		6.35883	-17.7528	-1.69717
	6.36133	-17.7388	-1.62453		6.36133	-17.7476	-1.68632		6.36133	-17.7193	-1.39545		6.36133	-17.7115	-1.25975		6.36133	-17.7482	-1.69734
	6.363	-17.7361	-1.62464		6.363	-17.7451	-1.68645		6.363	-17.7173	-1.39554		6.363	-17.7081	-1.25985		6.363	-17.7443	-1.69746
	6.36467	-17.7317	-1.62475		6.36467	-17.7415	-1.68656		6.36467	-17.7143	-1.39563		6.36467	-17.7053	-1.25995		6.36467	-17.7408	-1.69758
	6.36717	-17.7274	-1.6249		6.36717	-17.7373	-1.68674		6.36717	-17.709	-1.39577		6.36717	-17.7001	-1.26011		6.36717	-17.7363	-1.69776
	6.36967	-17.7241	-1.62505		6.36967	-17.7323	-1.68691		6.36967	-17.7047	-1.39591		6.36967	-17.6947	-1.26027		6.36967	-17.7316	-1.69795
	6.37133	-17.7205	-1.62515		6.37133	-17.728	-1.68703		6.37133	-17.7018	-1.396		6.37133	-17.6906	-1.26037		6.37133	-17.7274	-1.69806
	6.37383	-17.7163	-1.6253		6.37383	-17.7227	-1.68721		6.37383	-17.6958	-1.39615		6.37383	-17.6854	-1.26053		6.37383	-17.7227	-1.69822
	6.37633	-17.7117	-1.62545		6.37633	-17.7181	-1.6874		6.37633	-17.6917	-1.3963		6.37633	-17.6806	-1.2607		6.37633	-17.7168	-1.69839
	6.378	-17.7057	-1.62555		6.378	-17.7139	-1.68754		6.378	-17.6879	-1.3964		6.378	-17.6776	-1.26082		6.378	-17.7138	-1.6985
	6.37967	-17.7035	-1.62565		6.37967	-17.71	-1.68767		6.37967	-17.6843	-1.3965		6.37967	-17.6748	-1.26093		6.37967	-17.7108	-1.69861
	6.38217	-17.6981	-1.62583		6.38217	-17.7052	-1.68787		6.38217	-17.6788	-1.39666		6.38217	-17.6689	-1.2611		6.38217	-17.7065	-1.69878
	6.38467	-17.6923	-1.626		6.38467	-17.7006	-1.68807		6.38467	-17.6752	-1.3968		6.38467	-17.664	-1.26127		6.38467	-17.7021	-1.69895
	6.38633	-17.6888	-1.62611		6.38633	-17.6976	-1.68819		6.38633	-17.6717	-1.3969		6.38633	-17.6607	-1.26139		6.38633	-17.6977	-1.69906
	6.388	-17.6856	-1.62622		6.388	-17.6952	-1.68831		6.388	-17.6681	-1.397		6.388	-17.6575	-1.26151		6.388	-17.6956	-1.69917
	6.3905	-17.6808	-1.62638		6.3905	-17.689	-1.68849		6.3905	-17.6624	-1.39714		6.3905	-17.6518	-1.26168		6.3905	-17.6914	-1.69932
	6.393	-17.6763	-1.62654		6.393	-17.6848	-1.68867		6.393	-17.6582	-1.39728		6.393	-17.6471	-1.26185		6.393	-17.6856	-1.69947
	6.39467	-17.6737	-1.62664		6.39467	-17.6809	-1.68878		6.39467	-17.654	-1.39737		6.39467	-17.6442	-1.26197		6.39467	-17.6814	-1.69957
	6.39633	-17.6709	-1.62673		6.39633	-17.6767	-1.6889		6.39633	-17.6521	-1.39746		6.39633	-17.6414	-1.26207		6.39633	-17.6782	-1.69967
	6.39883	-17.6658	-1.62687		6.39883	-17.674	-1.68907		6.39883	-17.6461	-1.39759		6.39883	-17.6357	-1.26223		6.39883	-17.6735	-1.69983
	6.40133	-17.6593	-1.62701		6.40133	-17.6682	-1.68924		6.40133	-17.6413	-1.39774		6.40133	-17.6306	-1.26239		6.40133	-17.6661	-1.69999
	6.403	-17.6574	-1.62711		6.403	-17.6641	-1.68935		6.403	-17.6375	-1.39783		6.403	-17.6279	-1.2625		6.403	-17.6636	-1.70011
	6.40467	-17.6536	-1.62721		6.40467	-17.6598	-1.68947		6.40467	-17.6342	-1.39793		6.40467	-17.6259	-1.26262		6.40467	-17.6611	-1.70023
	6.40717	-17.6482	-1.62735		6.40717	-17.6559	-1.68966		6.40717	-17.6297	-1.39807		6.40717	-17.6197	-1.26278		6.40717	-17.656	-1.70041
	6.40967	-17.644	-1.62749		6.40967	-17.6483	-1.68985		6.40967	-17.6243	-1.3982		6.40967	-17.6145	-1.26294		6.40967	-17.6517	-1.7006
	6.41133	-17.6391	-1.62759		6.41133	-17.647	-1.68998		6.41133	-17.6215	-1.39828		6.41133	-17.6103	-1.26304		6.41133	-17.6465	-1.70072
	6.41383	-17.6349	-1.62774		6.41383	-17.6423	-1.69018		6.41383	-17.6171	-1.39838		6.41383	-17.6053	-1.2632		6.41383	-17.6426	-1.70088
	6.41633	-17.6296	-1.6279		6.41633	-17.6376	-1.69037		6.41633	-17.6116	-1.39851		6.41633	-17.6019	-1.26336		6.41633	-17.638	-1.70104
	6.418	-17.626	-1.628		6.418	-17.6341	-1.69049		6.418	-17.6083	-1.39861		6.418	-17.5969	-1.26348		6.418	-17.6348	-1.70115
	6.41967	-17.6222	-1.62809		6.41967	-17.6313	-1.69059		6.41967	-17.6051	-1.39857		6.41967	-17.5946	-1.26359		6.41967	-17.6305	-1.70125
	6.42217	-17.6178	-1.62823		6.42217	-17.6253	-1.69076		6.42217	-17.598	-1.39708		6.42217	-17.5893	-1.26377		6.42217	-17.6265	-1.70139
	6.42467	-17.6133	-1.62838		6.42467	-17.6204	-1.69092		6.42467	-17.5935	-1.39345		6.42467	-17.5838	-1.26395		6.42467	-17.6231	-1.70154
	6.42633	-17.6097	-1.62848		6.42633	-17.6181	-1.69102		6.42633	-17.5896	-1.38982		6.42633	-17.5824	-1.26406		6.42633	-17.6196	-1.70164
	6.428	-17.6063	-1.62858		6.428	-17.6148	-1.69113		6.428	-17.5856	-1.38642		6.428	-17.5773	-1.26418		6.428	-17.6157	-1.70175
	6.4305	-17.6022	-1.62873		6.4305	-17.6088	-1.6913		6.4305	-17.5812	-1.38339		6.4305	-17.5731	-1.26433		6.4305	-17.6102	-1.70191
	6.433	-17.5975	-1.62889		6.433	-17.6046	-1.69148		6.433	-17.5766	-1.38257		6.433	-17.5664	-1.26448		6.433	-17.6039	-1.70207
	6.43467	-17.5946	-1.62899		6.43467	-17.601	-1.69161		6.43467	-17.5736	-1.38265		6.43467	-17.5644	-1.26458		6.43467	-17.6013	-1.70219
	6.43633	-17.5894	-1.6291		6.43633	-17.5991	-1.69175		6.43633	-17.571	-1.38273		6.43633	-17.5615	-1.26469		6.43633	-17.5967	-1.70231
	6.43883	-17.584	-1.62925		6.43883	-17.5938	-1.69196		6.43883	-17.5658	-1.38303		6.43883	-17.5562	-1.26484		6.43883	-17.5933	-1.70249
	6.44133	-17.5817	-1.62941		6.44133	-17.5874	-1.69217		6.44133	-17.5608	-1.38375		6.44133	-17.5512	-1.265		6.44133	-17.5898	-1.70266
	6.443	-17.5771	-1.62951		6.443	-17.5841	-1.69229		6.443	-17.5572	-1.38439		6.443	-17.5475	-1.2651		6.443	-17.5844	-1.70277
	6.4455	-17.5719	-1.62965		6.4455	-17.5793	-1.69247		6.4455	-17.5531	-1.38528		6.4455	-17.5426	-1.26527		6.4455	-17.5806	-1.70294
	6.448	-17.5671	-1.6298		6.448	-17.5739	-1.69264		6.448	-17.5474	-1.38598		6.448	-17.5387	-1.26544		6.448	-17.5761	-1.70311
	6.44967	-17.5647	-1.62989		6.44967	-17.5716	-1.69274		6.44967	-17.5448	-1.38627		6.44967	-17.5355	-1.26554		6.44967	-17.572	-1.70321
	6.45133	-17.5599	-1.62998		6.45133	-17.5676	-1.69285		6.45133	-17.542	-1.38643		6.45133	-17.5303	-1.26565		6.45133	-17.5682	-1.70332
	6.45383	-17.5544	-1.63013		6.45383	-17.5636	-1.69301		6.45383	-17.5348	-1.3866		6.45383	-17.5268	-1.26581		6.45383	-17.5634	-1.70349
	6.45633	-17.5503	-1.63027		6.45633	-17.5588	-1.69318		6.45633	-17.5298	-1.38676		6.45633	-17.5211	-1.26596		6.45633	-17.5585	-1.70367
	6.458	-17.5475	-1.63037		6.458	-17.5571	-1.69331		6.458	-17.5252	-1.38688		6.458	-17.5194	-1.26605		6.458	-17.5555	-1.70379
	6.45967	-17.5434	-1.63047		6.45967	-17.5515	-1.69344		6.45967	-17.5223	-1.38699		6.45967	-17.515	-1.26615		6.45967	-17.5519	-1.7039
	6.46217	-17.5392	-1.63062		6.46217	-17.5462	-1.69363		6.46217	-17.5176	-1.38715		6.46217	-17.5088	-1.2663		6.46217	-17.5462	-1.70407
	6.46467	-17.5334	-1.63077		6.46467	-17.5416	-1.69382		6.46467	-17.5129	-1.38731		6.46467	-17.5047	-1.26646		6.46467	-17.5406	-1.70422
	6.46633	-17.5312	-1.63087		6.46633	-17.5385	-1.69395		6.46633	-17.5104	-1.38741		6.46633	-17.5021	-1.26656		6.46633	-17.5376	-1.70432
	6.468	-17.528	-1.63096		6.468	-17.534	-1.69407		6.468	-17.5063	-1.38752		6.468	-17.4987	-1.26666		6.468	-17.5341	-1.70442
	6.4705	-17.5216	-1.63109		6.4705	-17.5293	-1.69424		6.4705	-17.5019	-1.38767		6.4705	-17.4923	-1.26681		6.4705	-17.5291	-1.70456
	6.473	-17.517	-1.63123		6.473	-17.525	-1.69441		6.473	-17.4969	-1.38783		6.473	-17.487	-1.26697		6.473	-17.5245	-1.70471
	6.47467	-17.5131	-1.63132		6.47467	-17.5215	-1.69452		6.47467	-17.4947	-1.38793		6.47467	-17.4843	-1.26707		6.47467	-17.5216	-1.7048
	6.47633	-17.5097	-1.63142		6.47633	-17.518	-1.69462		6.47633	-17.4898	-1.38804		6.47633	-17.4816	-1.26716		6.47633	-17.517	-1.70491
	6.47883	-17.5051	-1.63157		6.47883	-17.5131	-1.69479		6.47883	-17.4861	-1.38822		6.47883	-17.4766	-1.2673		6.47883	-17.5133	-1.70506
	6.48133	-17.5007	-1.63173		6.48133	-17.5081	-1.69495		6.48133	-17.4809	-1.3884		6.48133	-17.4717	-1.26744		6.48133	-17.508	-1.70522
	6.483	-17.4961	-1.63182		6.483	-17.5042	-1.69506		6.483	-17.4765	-1.38852		6.483	-17.4679	-1.26753		6.483	-17.5046	-1.70533
	6.4855	-17.4927	-1.63196		6.4855	-17.5009	-1.69521		6.4855	-17.4723	-1.38868		6.4855	-17.4634	-1.26768		6.4855	-17.5002	-1.70549
	6.488	-17.4864	-1.63209		6.488	-17.4941	-1.69535		6.488	-17.4664	-1.38884		6.488	-17.4588	-1.26782		6.488	-17.4953	-1.70566
	6.48967	-17.4836	-1.63218		6.48967	-17.4925	-1.69544		6.48967	-17.4624	-1.38895		6.48967	-17.4563	-1.26791		6.48967	-17.4921	-1.70577
	6.49133	-17.4803	-1.63227		6.49133	-17.4883	-1.69554		6.49133	-17.4597	-1.38906		6.49133	-17.4521	-1.26801		6.49133	-17.489	-1.70588
	6.49383	-17.4759	-1.63241		6.49383	-17.4833	-1.69567		6.49383	-17.4551	-1.38921		6.49383	-17.4475	-1.26818		6.49383	-17.4846	-1.70604
	6.49633	-17.4714	-1.63256		6.49633	-17.4786	-1.69582		6.49633	-17.4498	-1.38936		6.49633	-17.4434	-1.26836		6.49633	-17.4803	-1.70621
	6.498	-17.4673	-1.63267		6.498	-17.4747	-1.69593		6.498	-17.4467	-1.38946		6.498	-17.4386	-1.26848		6.498	-17.4745	-1.70632
	6.49967	-17.4635	-1.63277		6.49967	-17.472	-1.69604		6.49967	-17.4448	-1.38955		6.49967	-17.4356	-1.26859		6.49967	-17.4711	-1.70643
	6.50217	-17.4577	-1.63292		6.50217	-17.4665	-1.69622		6.50217	-17.4397	-1.3897		6.50217	-17.4304	-1.26875		6.50217	-17.4658	-1.70659
	6.50467	-17.4547	-1.63306		6.50467	-17.4623	-1.69641		6.50467	-17.4338	-1.38985		6.50467	-17.4246	-1.2689		6.50467	-17.4607	-1.70675
	6.50633	-17.4504	-1.63314		6.50633	-17.4582	-1.69652		6.50633	-17.4302	-1.38995		6.50633	-17.4215	-1.269		6.50633	-17.4571	-1.70685
	6.508	-17.4474	-1.63322		6.508	-17.4532	-1.69664		6.508	-17.4281	-1.39004		6.508	-17.4179	-1.26909		6.508	-17.453	-1.70694
	6.5105	-17.4424	-1.63335		6.5105	-17.4495	-1.69682		6.5105	-17.4223	-1.39019		6.5105	-17.4134	-1.26921		6.5105	-17.4499	-1.70708
	6.513	-17.4382	-1.63349		6.513	-17.4444	-1.697		6.513	-17.4168	-1.39034		6.513	-17.4093	-1.26934		6.513	-17.4445	-1.70723
	6.51467	-17.4346	-1.63358		6.51467	-17.4418	-1.69711		6.51467	-17.4137	-1.39043		6.51467	-17.4068	-1.26943		6.51467	-17.4417	-1.70733
	6.51633	-17.431	-1.63367		6.51633	-17.439	-1.69723		6.51633	-17.4098	-1.39053		6.51633	-17.4017	-1.26951		6.51633	-17.4395	-1.70744
	6.51883	-17.4242	-1.63382		6.51883	-17.4337	-1.6974		6.51883	-17.4063	-1.39067		6.51883	-17.3971	-1.26965		6.51883	-17.4325	-1.7076
	6.52133	-17.4193	-1.63396		6.52133	-17.4277	-1.69758		6.52133	-17.4014	-1.3908		6.52133	-17.3931	-1.2698		6.52133	-17.4294	-1.70777
	6.523	-17.4171	-1.63404		6.523	-17.4252	-1.6977		6.523	-17.3975	-1.39089		6.523	-17.3891	-1.2699		6.523	-17.4256	-1.70788
	6.5255	-17.4126	-1.63417		6.5255	-17.4204	-1.69788		6.5255	-17.393	-1.39103		6.5255	-17.3832	-1.27004		6.5255	-17.4204	-1.70803
	6.528	-17.407	-1.63428		6.528	-17.4137	-1.69806		6.528	-17.388	-1.39117		6.528	-17.377	-1.27019		6.528	-17.4144	-1.70818
	6.52967	-17.4028	-1.63435		6.52967	-17.4117	-1.69817		6.52967	-17.3847	-1.39127		6.52967	-17.376	-1.27029		6.52967	-17.4105	-1.70828
	6.53133	-17.4002	-1.63442		6.53133	-17.4077	-1.69827		6.53133	-17.3812	-1.39138		6.53133	-17.3716	-1.27039		6.53133	-17.4077	-1.70839
	6.53383	-17.3958	-1.63453		6.53383	-17.4043	-1.69842		6.53383	-17.3763	-1.39155		6.53383	-17.3668	-1.27054		6.53383	-17.402	-1.70854
	6.53633	-17.3893	-1.63466		6.53633	-17.3984	-1.69857		6.53633	-17.3714	-1.39171		6.53633	-17.3633	-1.27069		6.53633	-17.3962	-1.70869
	6.538	-17.3866	-1.63475		6.538	-17.3957	-1.69867		6.538	-17.3673	-1.39182		6.538	-17.3595	-1.2708		6.538	-17.3951	-1.70879
	6.53967	-17.3841	-1.63485		6.53967	-17.3915	-1.69877		6.53967	-17.3643	-1.39192		6.53967	-17.355	-1.27091		6.53967	-17.3919	-1.70888
	6.54217	-17.3791	-1.635		6.54217	-17.3868	-1.69894		6.54217	-17.3606	-1.39208		6.54217	-17.3507	-1.27106		6.54217	-17.3874	-1.70903
	6.54467	-17.3751	-1.63514		6.54467	-17.3812	-1.69911		6.54467	-17.3554	-1.39222		6.54467	-17.3458	-1.27121		6.54467	-17.382	-1.70917
	6.54633	-17.372	-1.63523		6.54633	-17.3774	-1.69924		6.54633	-17.3522	-1.39232		6.54633	-17.3419	-1.2713		6.54633	-17.3787	-1.70927
	6.548	-17.3676	-1.63532		6.548	-17.375	-1.69936		6.548	-17.347	-1.39243		6.548	-17.3395	-1.27138		6.548	-17.3757	-1.70937
	6.5505	-17.3618	-1.63545		6.5505	-17.3711	-1.69954		6.5505	-17.3418	-1.39259		6.5505	-17.3345	-1.2715		6.5505	-17.3705	-1.70953
	6.553	-17.3572	-1.63558		6.553	-17.3659	-1.6997		6.553	-17.3377	-1.39275		6.553	-17.3294	-1.27163		6.553	-17.3653	-1.70968
	6.55467	-17.3543	-1.63568		6.55467	-17.3612	-1.69981		6.55467	-17.334	-1.39285		6.55467	-17.3262	-1.27171		6.55467	-17.3612	-1.70978
	6.55717	-17.3496	-1.63583		6.55717	-17.3565	-1.69996		6.55717	-17.3288	-1.393		6.55717	-17.3214	-1.27184		6.55717	-17.3553	-1.70994
	6.55967	-17.3441	-1.63599		6.55967	-17.3518	-1.7001		6.55967	-17.3244	-1.39315		6.55967	-17.3157	-1.27198		6.55967	-17.3508	-1.71009
	6.56133	-17.3412	-1.6361		6.56133	-17.3485	-1.7002		6.56133	-17.3219	-1.39325		6.56133	-17.3124	-1.27208		6.56133	-17.3477	-1.71017
	6.563	-17.337	-1.63619		6.563	-17.3457	-1.70029		6.563	-17.3169	-1.39334		6.563	-17.3102	-1.27217		6.563	-17.3437	-1.71026
	6.5655	-17.3323	-1.63632		6.5655	-17.3403	-1.70044		6.5655	-17.3124	-1.39349		6.5655	-17.3045	-1.27232		6.5655	-17.3397	-1.71039
	6.568	-17.3266	-1.63645		6.568	-17.3369	-1.7006		6.568	-17.3086	-1.39364		6.568	-17.2996	-1.27246		6.568	-17.3335	-1.71052
	6.56967	-17.3243	-1.63652		6.56967	-17.3328	-1.70072		6.56967	-17.3046	-1.39374		6.56967	-17.296	-1.27256		6.56967	-17.332	-1.71061
	6.57133	-17.3207	-1.6366		6.57133	-17.3302	-1.70083		6.57133	-17.3026	-1.39384		6.57133	-17.2926	-1.27266		6.57133	-17.3287	-1.71069
	6.57383	-17.3166	-1.63671		6.57383	-17.3242	-1.701		6.57383	-17.2968	-1.394		6.57383	-17.2875	-1.2728		6.57383	-17.3245	-1.71084
	6.57633	-17.31	-1.63683		6.57633	-17.3186	-1.70118		6.57633	-17.2904	-1.39416		6.57633	-17.2822	-1.27294		6.57633	-17.3186	-1.71099
	6.578	-17.3065	-1.63692		6.578	-17.3164	-1.70129		6.578	-17.2889	-1.39426		6.578	-17.2779	-1.27303		6.578	-17.3155	-1.7111
	6.57967	-17.3033	-1.63701		6.57967	-17.3121	-1.70141		6.57967	-17.2855	-1.39436		6.57967	-17.2744	-1.27312		6.57967	-17.3127	-1.7112
	6.58217	-17.2983	-1.63716		6.58217	-17.3074	-1.70158		6.58217	-17.2798	-1.39451		6.58217	-17.2706	-1.27325		6.58217	-17.3069	-1.71135
	6.58467	-17.2946	-1.63731		6.58467	-17.3025	-1.70174		6.58467	-17.2744	-1.39466		6.58467	-17.2663	-1.27339		6.58467	-17.3017	-1.71151
	6.58633	-17.2909	-1.63741		6.58633	-17.2992	-1.70185		6.58633	-17.2721	-1.39477		6.58633	-17.2627	-1.27348		6.58633	-17.2984	-1.71161
	6.588	-17.2876	-1.63751		6.588	-17.2957	-1.70196		6.588	-17.269	-1.39487		6.588	-17.2606	-1.27358		6.588	-17.2961	-1.71171
	6.5905	-17.2832	-1.63765		6.5905	-17.2902	-1.70211		6.5905	-17.2641	-1.39502		6.5905	-17.255	-1.27372		6.5905	-17.2891	-1.71186
	6.593	-17.2781	-1.63777		6.593	-17.2839	-1.70225		6.593	-17.2575	-1.39518		6.593	-17.2509	-1.27385		6.593	-17.2853	-1.712
	6.59467	-17.2741	-1.63784		6.59467	-17.2824	-1.70234		6.59467	-17.2542	-1.39528		6.59467	-17.2456	-1.27395		6.59467	-17.2822	-1.71209
	6.59717	-17.2681	-1.63794		6.59717	-17.2762	-1.70248		6.59717	-17.2492	-1.39542		6.59717	-17.2399	-1.27408		6.59717	-17.2778	-1.71222
	6.59967	-17.2642	-1.63804		6.59967	-17.2727	-1.70263		6.59967	-17.2439	-1.39555		6.59967	-17.2365	-1.27422		6.59967	-17.272	-1.71236
	6.60133	-17.2598	-1.63812		6.60133	-17.2686	-1.70272		6.60133	-17.2418	-1.39564		6.60133	-17.233	-1.27431		6.60133	-17.2682	-1.71245
	6.603	-17.2568	-1.6382		6.603	-17.2655	-1.70282		6.603	-17.2376	-1.39573		6.603	-17.2303	-1.2744		6.603	-17.266	-1.71255
	6.6055	-17.2517	-1.63833		6.6055	-17.2609	-1.70296		6.6055	-17.2342	-1.39588		6.6055	-17.2244	-1.27455		6.6055	-17.2605	-1.71269
	6.608	-17.2478	-1.63847		6.608	-17.2557	-1.70311		6.608	-17.2304	-1.39604		6.608	-17.2194	-1.2747		6.608	-17.2555	-1.71284
	6.60967	-17.2448	-1.63857		6.60967	-17.2535	-1.70322		6.60967	-17.2253	-1.39614		6.60967	-17.2152	-1.2748		6.60967	-17.2506	-1.71293
	6.61133	-17.2413	-1.63868		6.61133	-17.2496	-1.70334		6.61133	-17.2226	-1.39624		6.61133	-17.2136	-1.2749		6.61133	-17.2487	-1.71302
	6.61383	-17.2363	-1.63882		6.61383	-17.2441	-1.70352		6.61383	-17.2173	-1.39639		6.61383	-17.2072	-1.27503		6.61383	-17.2423	-1.71314
	6.61633	-17.231	-1.63896		6.61633	-17.2393	-1.70371		6.61633	-17.2104	-1.39655		6.61633	-17.2036	-1.27516		6.61633	-17.2396	-1.71326
	6.618	-17.2282	-1.63905		6.618	-17.2351	-1.70384		6.618	-17.2073	-1.39665		6.618	-17.2007	-1.27523		6.618	-17.236	-1.71334
	6.61967	-17.2251	-1.63915		6.61967	-17.2321	-1.70396		6.61967	-17.2051	-1.39675		6.61967	-17.1955	-1.27531		6.61967	-17.231	-1.71342
	6.62217	-17.2197	-1.63927		6.62217	-17.2267	-1.70412		6.62217	-17.1995	-1.39689		6.62217	-17.1921	-1.27542		6.62217	-17.2273	-1.71356
	6.62467	-17.2141	-1.63938		6.62467	-17.2209	-1.70426		6.62467	-17.1938	-1.39703		6.62467	-17.1864	-1.27554		6.62467	-17.2218	-1.71371
	6.62633	-17.2114	-1.63947		6.62633	-17.2175	-1.70436		6.62633	-17.191	-1.39711		6.62633	-17.1828	-1.27564		6.62633	-17.2185	-1.71382
	6.628	-17.2069	-1.63955		6.628	-17.2157	-1.70444		6.628	-17.187	-1.3972		6.628	-17.1789	-1.27574		6.628	-17.2158	-1.71392
	6.6305	-17.2023	-1.63967		6.6305	-17.2099	-1.70457		6.6305	-17.183	-1.39732		6.6305	-17.1735	-1.27589		6.6305	-17.2095	-1.71407
	6.633	-17.1976	-1.6398		6.633	-17.2058	-1.70472		6.633	-17.1777	-1.39745		6.633	-17.1678	-1.27604		6.633	-17.206	-1.71422
	6.63467	-17.1943	-1.6399		6.63467	-17.2024	-1.70483		6.63467	-17.1755	-1.39753		6.63467	-17.1643	-1.27613		6.63467	-17.2024	-1.71431
	6.63717	-17.1892	-1.64004		6.63717	-17.1969	-1.705		6.63717	-17.171	-1.39766		6.63717	-17.1607	-1.27626		6.63717	-17.1962	-1.71442
	6.63967	-17.1841	-1.64018		6.63967	-17.1929	-1.70517		6.63967	-17.1666	-1.39781		6.63967	-17.1564	-1.27637		6.63967	-17.1935	-1.71454
	6.64133	-17.1805	-1.64026		6.64133	-17.1907	-1.70528		6.64133	-17.1626	-1.39791		6.64133	-17.1538	-1.27644		6.64133	-17.1906	-1.71461
	6.643	-17.1765	-1.64034		6.643	-17.1858	-1.70538		6.643	-17.1595	-1.39801		6.643	-17.1505	-1.27651		6.643	-17.1855	-1.71469
	6.6455	-17.1721	-1.64046		6.6455	-17.1805	-1.70554		6.6455	-17.1547	-1.39818		6.6455	-17.1453	-1.27662		6.6455	-17.1817	-1.71482
	6.648	-17.1679	-1.64057		6.648	-17.1759	-1.70568		6.648	-17.1489	-1.39835		6.648	-17.1397	-1.27673		6.648	-17.1763	-1.71495
	6.64967	-17.1642	-1.64065		6.64967	-17.1722	-1.70578		6.64967	-17.1454	-1.39845		6.64967	-17.136	-1.27682		6.64967	-17.172	-1.71505
	6.65133	-17.1605	-1.64073		6.65133	-17.1684	-1.70588		6.65133	-17.1414	-1.39855		6.65133	-17.1329	-1.2769		6.65133	-17.1699	-1.71515
	6.65383	-17.1553	-1.64085		6.65383	-17.1623	-1.70604		6.65383	-17.1366	-1.3987		6.65383	-17.128	-1.27704		6.65383	-17.1645	-1.7153
	6.65633	-17.1522	-1.64098		6.65633	-17.1594	-1.7062		6.65633	-17.1318	-1.39884		6.65633	-17.1226	-1.27718		6.65633	-17.1582	-1.71544
	6.658	-17.1471	-1.64106		6.658	-17.1565	-1.70632		6.658	-17.1282	-1.39894		6.658	-17.1195	-1.27728		6.658	-17.157	-1.71553
	6.65967	-17.1436	-1.64113		6.65967	-17.1541	-1.70642		6.65967	-17.1243	-1.39903		6.65967	-17.1172	-1.27738		6.65967	-17.1518	-1.71562
	6.66217	-17.1384	-1.64125		6.66217	-17.1471	-1.70658		6.66217	-17.1209	-1.39916		6.66217	-17.1119	-1.27753		6.66217	-17.1474	-1.71575
	6.66467	-17.1351	-1.64137		6.66467	-17.1426	-1.70673		6.66467	-17.1157	-1.39929		6.66467	-17.1065	-1.27766		6.66467	-17.1435	-1.71589
	6.66633	-17.1313	-1.64146		6.66633	-17.139	-1.70682		6.66633	-17.1116	-1.39937		6.66633	-17.1034	-1.27776		6.66633	-17.1399	-1.71598
	6.66883	-17.1266	-1.64159		6.66883	-17.1339	-1.70697		6.66883	-17.106	-1.39949		6.66883	-17.0987	-1.2779		6.66883	-17.1345	-1.71612
	6.67133	-17.1206	-1.64173		6.67133	-17.1289	-1.70712		6.67133	-17.1027	-1.39963		6.67133	-17.0936	-1.27802		6.67133	-17.1293	-1.71626
	6.673	-17.1166	-1.64181		6.673	-17.1249	-1.70722		6.673	-17.0988	-1.39972		6.673	-17.0913	-1.27811		6.673	-17.1258	-1.71635
	6.67467	-17.1139	-1.6419		6.67467	-17.1227	-1.70733		6.67467	-17.0946	-1.39981		6.67467	-17.0867	-1.27818		6.67467	-17.1236	-1.71643
	6.67717	-17.109	-1.64202		6.67717	-17.1179	-1.70749		6.67717	-17.0912	-1.39996		6.67717	-17.0816	-1.2783		6.67717	-17.1178	-1.71656
	6.67967	-17.104	-1.64213		6.67967	-17.1124	-1.70764		6.67967	-17.0869	-1.4001		6.67967	-17.0761	-1.27842		6.67967	-17.1128	-1.71668
	6.68133	-17.101	-1.6422		6.68133	-17.1089	-1.70774		6.68133	-17.0829	-1.4002		6.68133	-17.073	-1.27849		6.68133	-17.1094	-1.71676
	6.683	-17.098	-1.64227		6.683	-17.1061	-1.70783		6.683	-17.0783	-1.4003		6.683	-17.0695	-1.27857		6.683	-17.1058	-1.71685
	6.6855	-17.0933	-1.64238		6.6855	-17.1001	-1.70797		6.6855	-17.0738	-1.40044		6.6855	-17.063	-1.2787		6.6855	-17.1002	-1.71698
	6.688	-17.0886	-1.6425		6.688	-17.0952	-1.70811		6.688	-17.069	-1.40059		6.688	-17.0595	-1.27883		6.688	-17.0968	-1.71711
	6.68967	-17.0846	-1.64258		6.68967	-17.0931	-1.7082		6.68967	-17.0646	-1.40069		6.68967	-17.0565	-1.27891		6.68967	-17.0922	-1.7172
	6.69133	-17.0803	-1.64267		6.69133	-17.0883	-1.70829		6.69133	-17.0609	-1.40079		6.69133	-17.0532	-1.27899		6.69133	-17.0894	-1.7173
	6.69383	-17.0762	-1.6428		6.69383	-17.084	-1.70843		6.69383	-17.057	-1.40093		6.69383	-17.0483	-1.2791		6.69383	-17.085	-1.71743
	6.69633	-17.0702	-1.64293		6.69633	-17.0795	-1.70859		6.69633	-17.0524	-1.40106		6.69633	-17.0439	-1.27921		6.69633	-17.0802	-1.71756
	6.698	-17.0671	-1.64302		6.698	-17.0752	-1.7087		6.698	-17.0487	-1.40115		6.698	-17.0411	-1.27928		6.698	-17.0757	-1.71764
	6.69967	-17.0649	-1.64311		6.69967	-17.0715	-1.7088		6.69967	-17.0462	-1.40123		6.69967	-17.0376	-1.27935		6.69967	-17.072	-1.71773
	6.70217	-17.0587	-1.64324		6.70217	-17.069	-1.70896		6.70217	-17.0403	-1.40134		6.70217	-17.032	-1.27947		6.70217	-17.0682	-1.71786
	6.70467	-17.0547	-1.64336		6.70467	-17.063	-1.70913		6.70467	-17.0355	-1.40146		6.70467	-17.0267	-1.27961		6.70467	-17.063	-1.71801
	6.70633	-17.0511	-1.64345		6.70633	-17.0605	-1.70924		6.70633	-17.0331	-1.40154		6.70633	-17.0229	-1.2797		6.70633	-17.0593	-1.71811
	6.70883	-17.0459	-1.64358		6.70883	-17.0545	-1.7094		6.70883	-17.0273	-1.40169		6.70883	-17.0177	-1.27985		6.70883	-17.0536	-1.71827
	6.71133	-17.0411	-1.64369		6.71133	-17.0486	-1.70955		6.71133	-17.0221	-1.40183		6.71133	-17.0126	-1.27999		6.71133	-17.0485	-1.71843
	6.713	-17.0389	-1.64377		6.713	-17.0463	-1.70965		6.713	-17.0186	-1.40193		6.713	-17.0109	-1.28009		6.713	-17.0453	-1.71853
	6.71467	-17.0339	-1.64384		6.71467	-17.0422	-1.70974		6.71467	-17.0163	-1.40204		6.71467	-17.0071	-1.28019		6.71467	-17.0414	-1.71863
	6.71717	-17.0292	-1.64395		6.71717	-17.0379	-1.70988		6.71717	-17.0114	-1.40219		6.71717	-17.0026	-1.28032		6.71717	-17.0374	-1.71875
	6.71967	-17.0247	-1.64405		6.71967	-17.0328	-1.71002		6.71967	-17.0045	-1.40234		6.71967	-16.9968	-1.28044		6.71967	-17.0322	-1.71886
	6.72133	-17.0227	-1.64412		6.72133	-17.029	-1.71011		6.72133	-17.0028	-1.40243		6.72133	-16.9946	-1.28052		6.72133	-17.03	-1.71894
	6.723	-17.0176	-1.64419		6.723	-17.0248	-1.7102		6.723	-16.9991	-1.40252		6.723	-16.9903	-1.28059		6.723	-17.0256	-1.71902
	6.7255	-17.0118	-1.64432		6.7255	-17.0196	-1.71035		6.7255	-16.9942	-1.40264		6.7255	-16.9862	-1.28071		6.7255	-17.0213	-1.71915
	6.728	-17.0075	-1.64445		6.728	-17.0145	-1.71049		6.728	-16.9894	-1.40276		6.728	-16.9806	-1.28083		6.728	-17.0162	-1.71929
	6.72967	-17.0047	-1.64454		6.72967	-17.0121	-1.71059		6.72967	-16.9864	-1.40284		6.72967	-16.9762	-1.28092		6.72967	-17.0129	-1.71939
	6.73133	-17.002	-1.64463		6.73133	-17.0089	-1.71068		6.73133	-16.9833	-1.40292		6.73133	-16.9738	-1.281		6.73133	-17.0078	-1.71949
	6.73383	-16.9965	-1.64476		6.73383	-17.0043	-1.71082		6.73383	-16.9783	-1.40306		6.73383	-16.969	-1.28113		6.73383	-17.0029	-1.71962
	6.73633	-16.9907	-1.64487		6.73633	-16.9991	-1.71098		6.73633	-16.9726	-1.4032		6.73633	-16.964	-1.28126		6.73633	-16.9981	-1.71976
	6.738	-16.9869	-1.64494		6.738	-16.9976	-1.71108		6.738	-16.9702	-1.40331		6.738	-16.9602	-1.28134		6.738	-16.9957	-1.71986
	6.73967	-16.985	-1.64501		6.73967	-16.9913	-1.71118		6.73967	-16.9656	-1.40341		6.73967	-16.9569	-1.28142		6.73967	-16.9919	-1.71995
	6.74217	-16.9794	-1.64512		6.74217	-16.9871	-1.71132		6.74217	-16.9611	-1.40355		6.74217	-16.9525	-1.28153		6.74217	-16.9869	-1.7201
	6.74467	-16.9749	-1.64522		6.74467	-16.9828	-1.71146		6.74467	-16.9546	-1.40369		6.74467	-16.9471	-1.28165		6.74467	-16.9821	-1.72024
	6.74633	-16.9719	-1.64529		6.74633	-16.9789	-1.71156		6.74633	-16.9525	-1.40378		6.74633	-16.9443	-1.28173		6.74633	-16.9788	-1.72034
	6.74883	-16.9659	-1.64539		6.74883	-16.9738	-1.71171		6.74883	-16.9471	-1.4039		6.74883	-16.938	-1.28186		6.74883	-16.9732	-1.72047
	6.75133	-16.9615	-1.64549		6.75133	-16.9686	-1.71186		6.75133	-16.943	-1.40402		6.75133	-16.933	-1.28199		6.75133	-16.9669	-1.72059
	6.753	-16.9572	-1.64556		6.753	-16.9671	-1.71196		6.753	-16.9394	-1.40411		6.753	-16.9294	-1.28208		6.753	-16.966	-1.72066
	6.75467	-16.9553	-1.64562		6.75467	-16.9612	-1.71206		6.75467	-16.9358	-1.4042		6.75467	-16.9271	-1.28217		6.75467	-16.961	-1.72073
	6.75717	-16.9507	-1.64573		6.75717	-16.9571	-1.71222		6.75717	-16.9315	-1.40434		6.75717	-16.9232	-1.28229		6.75717	-16.9574	-1.72084
	6.75967	-16.9453	-1.64584		6.75967	-16.9521	-1.71236		6.75967	-16.9245	-1.40449		6.75967	-16.9181	-1.28242		6.75967	-16.9524	-1.72096
	6.76133	-16.9416	-1.64592		6.76133	-16.9488	-1.71245		6.76133	-16.9214	-1.40459		6.76133	-16.9144	-1.28249		6.76133	-16.9486	-1.72104
	6.763	-16.9379	-1.646		6.763	-16.9468	-1.71254		6.763	-16.9175	-1.40468		6.763	-16.9128	-1.28257		6.763	-16.9451	-1.72113
	6.7655	-16.9321	-1.64613		6.7655	-16.9414	-1.71269		6.7655	-16.9133	-1.40482		6.7655	-16.9053	-1.28269		6.7655	-16.9396	-1.72126
	6.768	-16.9255	-1.64625		6.768	-16.9358	-1.71283		6.768	-16.9086	-1.40496		6.768	-16.9003	-1.28281		6.768	-16.9341	-1.72139
	6.76967	-16.9235	-1.64633		6.76967	-16.9337	-1.71292		6.76967	-16.9068	-1.40505		6.76967	-16.8958	-1.28289		6.76967	-16.9316	-1.72148
	6.77133	-16.9199	-1.64642		6.77133	-16.9294	-1.71301		6.77133	-16.903	-1.40514		6.77133	-16.8934	-1.28297		6.77133	-16.9284	-1.72158
	6.77383	-16.9157	-1.64654		6.77383	-16.9251	-1.71315		6.77383	-16.8987	-1.40527		6.77383	-16.8886	-1.28309		6.77383	-16.9247	-1.7217
	6.77633	-16.911	-1.64666		6.77633	-16.9202	-1.71328		6.77633	-16.8933	-1.40541		6.77633	-16.8836	-1.2832		6.77633	-16.9182	-1.72182
	6.778	-16.9087	-1.64674		6.778	-16.9161	-1.71338		6.778	-16.8903	-1.4055		6.778	-16.88	-1.28328		6.778	-16.9148	-1.72191
	6.7805	-16.9031	-1.64686		6.7805	-16.9116	-1.71353		6.7805	-16.8838	-1.40564		6.7805	-16.8748	-1.28341		6.7805	-16.9105	-1.72203
	6.783	-16.8994	-1.64698		6.783	-16.9075	-1.71368		6.783	-16.8782	-1.40578		6.783	-16.8697	-1.28353		6.783	-16.9053	-1.72215
	6.78467	-16.8957	-1.64705		6.78467	-16.9043	-1.71379		6.78467	-16.876	-1.40587		6.78467	-16.8663	-1.28362		6.78467	-16.9015	-1.72223
	6.78633	-16.8924	-1.64713		6.78633	-16.9001	-1.71389		6.78633	-16.8714	-1.40598		6.78633	-16.8632	-1.28371		6.78633	-16.8993	-1.72231
	6.78883	-16.8865	-1.64724		6.78883	-16.8949	-1.71405		6.78883	-16.8669	-1.40612		6.78883	-16.8585	-1.28384		6.78883	-16.8936	-1.72243
	6.79133	-16.8815	-1.64736		6.79133	-16.8892	-1.7142		6.79133	-16.8622	-1.40625		6.79133	-16.8535	-1.28397		6.79133	-16.8884	-1.72254
	6.793	-16.8777	-1.64743		6.793	-16.8858	-1.71429		6.793	-16.8593	-1.40633		6.793	-16.8503	-1.28405		6.793	-16.8855	-1.72262
	6.79467	-16.8739	-1.6475		6.79467	-16.8823	-1.71439		6.79467	-16.8574	-1.40641		6.79467	-16.8472	-1.28413		6.79467	-16.8821	-1.7227
	6.79717	-16.8703	-1.64762		6.79717	-16.877	-1.71452		6.79717	-16.852	-1.40654		6.79717	-16.8431	-1.28425		6.79717	-16.8765	-1.72282
	6.79967	-16.8661	-1.64773		6.79967	-16.8722	-1.71465		6.79967	-16.8472	-1.40666		6.79967	-16.8362	-1.28437		6.79967	-16.8721	-1.72294
	6.80133	-16.86	-1.64779		6.80133	-16.8698	-1.71474		6.80133	-16.8421	-1.40675		6.80133	-16.8337	-1.28445		6.80133	-16.8686	-1.72302
	6.803	-16.8589	-1.64786		6.803	-16.8667	-1.71482		6.803	-16.8398	-1.40684		6.803	-16.8307	-1.28454		6.803	-16.8642	-1.7231
	6.8055	-16.8528	-1.64795		6.8055	-16.8618	-1.71494		6.8055	-16.8334	-1.40697		6.8055	-16.8254	-1.28466		6.8055	-16.8605	-1.72322
	6.808	-16.8491	-1.64804		6.808	-16.8567	-1.71506		6.808	-16.8286	-1.40711		6.808	-16.8214	-1.28479		6.808	-16.8559	-1.72333
	6.80967	-16.8456	-1.64811		6.80967	-16.8552	-1.71514		6.80967	-16.824	-1.4072		6.80967	-16.8163	-1.28487		6.80967	-16.8522	-1.72341
	6.81133	-16.8422	-1.64817		6.81133	-16.8494	-1.71522		6.81133	-16.8218	-1.40729		6.81133	-16.8124	-1.28495		6.81133	-16.8484	-1.72348
	6.81383	-16.8373	-1.64829		6.81383	-16.8447	-1.71535		6.81383	-16.8176	-1.40742		6.81383	-16.809	-1.28507		6.81383	-16.8434	-1.72361
	6.81633	-16.8313	-1.6484		6.81633	-16.8411	-1.71548		6.81633	-16.8143	-1.40757		6.81633	-16.8023	-1.28519		6.81633	-16.8389	-1.72374
	6.818	-16.8285	-1.64848		6.818	-16.8371	-1.71557		6.818	-16.8096	-1.40765		6.818	-16.8003	-1.28526		6.818	-16.8362	-1.72382
	6.8205	-16.8236	-1.64861		6.8205	-16.8316	-1.71569		6.8205	-16.8037	-1.40779		6.8205	-16.7952	-1.28537		6.8205	-16.8303	-1.72395
	6.823	-16.8174	-1.64873		6.823	-16.8267	-1.71582		6.823	-16.7984	-1.40791		6.823	-16.7896	-1.28548		6.823	-16.8236	-1.72408
	6.82467	-16.8143	-1.6488		6.82467	-16.8237	-1.71591		6.82467	-16.7963	-1.40799		6.82467	-16.7866	-1.28556		6.82467	-16.8208	-1.72416
	6.82633	-16.8117	-1.64888		6.82633	-16.8182	-1.716		6.82633	-16.7921	-1.40807		6.82633	-16.7831	-1.28565		6.82633	-16.8181	-1.72424
	6.82883	-16.8077	-1.64899		6.82883	-16.8139	-1.71613		6.82883	-16.7878	-1.40819		6.82883	-16.7778	-1.28579		6.82883	-16.8133	-1.72435
	6.83133	-16.8026	-1.64911		6.83133	-16.8077	-1.71626		6.83133	-16.7833	-1.40832		6.83133	-16.7723	-1.28592		6.83133	-16.8099	-1.72445
	6.833	-16.7986	-1.64918		6.833	-16.806	-1.71635		6.833	-16.7804	-1.4084		6.833	-16.7714	-1.28601		6.833	-16.8072	-1.72452
	6.83467	-16.7949	-1.64926		6.83467	-16.8025	-1.71643		6.83467	-16.7771	-1.40848		6.83467	-16.7669	-1.28609		6.83467	-16.803	-1.72459
	6.83717	-16.7903	-1.64937		6.83717	-16.7975	-1.71656		6.83717	-16.7717	-1.40859		6.83717	-16.7622	-1.28621		6.83717	-16.7983	-1.72471
	6.83967	-16.7856	-1.6495		6.83967	-16.7928	-1.71668		6.83967	-16.7659	-1.4087		6.83967	-16.7572	-1.28633		6.83967	-16.7934	-1.72483
	6.84133	-16.7813	-1.64958		6.84133	-16.7903	-1.71676		6.84133	-16.7636	-1.40879		6.84133	-16.7533	-1.28642		6.84133	-16.7875	-1.72492
	6.843	-16.7778	-1.64967		6.843	-16.7869	-1.71684		6.843	-16.7585	-1.40887		6.843	-16.7497	-1.2865		6.843	-16.7857	-1.72501
	6.8455	-16.7733	-1.64978		6.8455	-16.782	-1.71697		6.8455	-16.7549	-1.409		6.8455	-16.7439	-1.28665		6.8455	-16.7808	-1.72513
	6.848	-16.7688	-1.64988		6.848	-16.7764	-1.7171		6.848	-16.7486	-1.40915		6.848	-16.7386	-1.28679		6.848	-16.7759	-1.72525
	6.84967	-16.7647	-1.64995		6.84967	-16.7727	-1.7172		6.84967	-16.7458	-1.40925		6.84967	-16.7364	-1.28688		6.84967	-16.7712	-1.72532
	6.85133	-16.7621	-1.65002		6.85133	-16.7696	-1.7173		6.85133	-16.7431	-1.40935		6.85133	-16.7341	-1.28697		6.85133	-16.7684	-1.72539
	6.85383	-16.756	-1.65011		6.85383	-16.7645	-1.71745		6.85383	-16.7382	-1.40949		6.85383	-16.7286	-1.28709		6.85383	-16.763	-1.7255
	6.85633	-16.7526	-1.65021		6.85633	-16.7596	-1.71761		6.85633	-16.7327	-1.4096		6.85633	-16.7235	-1.28719		6.85633	-16.7595	-1.72561
	6.858	-16.7496	-1.65028		6.858	-16.7559	-1.71772		6.858	-16.7292	-1.40968		6.858	-16.7199	-1.28726		6.858	-16.7552	-1.72568
	6.8605	-16.7439	-1.65039		6.8605	-16.7508	-1.71786		6.8605	-16.7246	-1.40979		6.8605	-16.7141	-1.28736		6.8605	-16.7495	-1.7258
	6.863	-16.7391	-1.65051		6.863	-16.7456	-1.718		6.863	-16.7204	-1.4099		6.863	-16.7096	-1.28746		6.863	-16.7451	-1.72592
	6.86467	-16.7357	-1.65059		6.86467	-16.7419	-1.7181		6.86467	-16.7171	-1.40998		6.86467	-16.7054	-1.28753		6.86467	-16.7427	-1.726
	6.86633	-16.7315	-1.65068		6.86633	-16.7383	-1.71818		6.86633	-16.7139	-1.41006		6.86633	-16.7027	-1.28761		6.86633	-16.7389	-1.72608
	6.86883	-16.7266	-1.65081		6.86883	-16.735	-1.71831		6.86883	-16.7079	-1.41019		6.86883	-16.698	-1.28773		6.86883	-16.735	-1.72619
	6.87133	-16.7214	-1.65094		6.87133	-16.7293	-1.71844		6.87133	-16.703	-1.41032		6.87133	-16.6938	-1.28785		6.87133	-16.7289	-1.7263
	6.873	-16.7186	-1.65102		6.873	-16.7278	-1.71853		6.873	-16.7003	-1.4104		6.873	-16.6899	-1.28794		6.873	-16.7262	-1.72638
	6.87467	-16.7145	-1.6511		6.87467	-16.7226	-1.71862		6.87467	-16.6957	-1.41048		6.87467	-16.6884	-1.28803		6.87467	-16.7222	-1.72645
	6.87717	-16.7093	-1.65122		6.87717	-16.7189	-1.71874		6.87717	-16.6914	-1.41061		6.87717	-16.6824	-1.28817		6.87717	-16.7168	-1.72655
	6.87967	-16.7045	-1.65132		6.87967	-16.7139	-1.71887		6.87967	-16.6861	-1.41075		6.87967	-16.6766	-1.28831		6.87967	-16.7124	-1.72666
	6.88133	-16.7018	-1.65138		6.88133	-16.7096	-1.71895		6.88133	-16.6827	-1.41085		6.88133	-16.6742	-1.28839		6.88133	-16.7087	-1.72673
	6.883	-16.698	-1.65145		6.883	-16.7062	-1.71903		6.883	-16.6791	-1.41095		6.883	-16.6704	-1.28848		6.883	-16.7049	-1.7268
	6.8855	-16.6926	-1.65154		6.8855	-16.7009	-1.71915		6.8855	-16.6738	-1.41109		6.8855	-16.6654	-1.28859		6.8855	-16.7011	-1.72691
	6.888	-16.6883	-1.65163		6.888	-16.6963	-1.71927		6.888	-16.6683	-1.41124		6.888	-16.6586	-1.2887		6.888	-16.696	-1.72704
	6.88967	-16.6854	-1.6517		6.88967	-16.6928	-1.71935		6.88967	-16.6654	-1.41133		6.88967	-16.6556	-1.28877		6.88967	-16.6914	-1.72712
	6.89217	-16.6808	-1.6518		6.89217	-16.6881	-1.71949		6.89217	-16.6599	-1.41146		6.89217	-16.6514	-1.28887		6.89217	-16.687	-1.72726
	6.89467	-16.6758	-1.6519		6.89467	-16.6834	-1.71962		6.89467	-16.6555	-1.41158		6.89467	-16.6465	-1.28898		6.89467	-16.6816	-1.72738
	6.89633	-16.6715	-1.65197		6.89633	-16.6799	-1.71971		6.89633	-16.6511	-1.41165		6.89633	-16.6443	-1.28905		6.89633	-16.6782	-1.72746
	6.898	-16.6691	-1.65204		6.898	-16.6763	-1.7198		6.898	-16.6504	-1.41172		6.898	-16.6415	-1.28913		6.898	-16.6752	-1.72754
	6.9005	-16.6639	-1.65214		6.9005	-16.6719	-1.71994		6.9005	-16.6447	-1.41183		6.9005	-16.6357	-1.28924		6.9005	-16.6706	-1.72765
	6.903	-16.659	-1.65224		6.903	-16.6673	-1.72008		6.903	-16.639	-1.41193		6.903	-16.6294	-1.28936		6.903	-16.6652	-1.72775
	6.90467	-16.6549	-1.6523		6.90467	-16.6634	-1.72017		6.90467	-16.6371	-1.41199		6.90467	-16.6285	-1.28945		6.90467	-16.6627	-1.72782
	6.90633	-16.6518	-1.65237		6.90633	-16.6603	-1.72025		6.90633	-16.6327	-1.41205		6.90633	-16.6243	-1.28954		6.90633	-16.6581	-1.72789
	6.90883	-16.647	-1.65248		6.90883	-16.6549	-1.72038		6.90883	-16.6282	-1.41216		6.90883	-16.6185	-1.28967		6.90883	-16.654	-1.72801
	6.91133	-16.6413	-1.65259		6.91133	-16.6487	-1.7205		6.91133	-16.6226	-1.41227		6.91133	-16.6133	-1.2898		6.91133	-16.6488	-1.72813
	6.913	-16.6378	-1.65267		6.913	-16.6453	-1.72058		6.913	-16.6193	-1.41234		6.913	-16.6117	-1.28988		6.913	-16.6458	-1.72822
	6.91467	-16.635	-1.65275		6.91467	-16.6429	-1.72066		6.91467	-16.6178	-1.41242		6.91467	-16.607	-1.28995		6.91467	-16.642	-1.72829
	6.91717	-16.6305	-1.65287		6.91717	-16.6391	-1.72079		6.91717	-16.6118	-1.41254		6.91717	-16.6019	-1.29006		6.91717	-16.6378	-1.72841
	6.91967	-16.6245	-1.65298		6.91967	-16.6334	-1.72092		6.91967	-16.6076	-1.41268		6.91967	-16.5971	-1.29016		6.91967	-16.6317	-1.72851
	6.92133	-16.6203	-1.65303		6.92133	-16.6294	-1.721		6.92133	-16.6028	-1.41277		6.92133	-16.5927	-1.29023		6.92133	-16.6294	-1.72856
	6.923	-16.6177	-1.65309		6.923	-16.6261	-1.72109		6.923	-16.6003	-1.41286		6.923	-16.5898	-1.29031		6.923	-16.6257	-1.72863
	6.9255	-16.6125	-1.65317		6.9255	-16.622	-1.72122		6.9255	-16.5948	-1.41299		6.9255	-16.5853	-1.29042		6.9255	-16.6196	-1.72871
	6.928	-16.6079	-1.65325		6.928	-16.6151	-1.72134		6.928	-16.5896	-1.41312		6.928	-16.5805	-1.29054		6.928	-16.6153	-1.72881
	6.92967	-16.6059	-1.6533		6.92967	-16.6123	-1.72141		6.92967	-16.5862	-1.4132		6.92967	-16.5755	-1.29062		6.92967	-16.6125	-1.72887
	6.93217	-16.6011	-1.65341		6.93217	-16.6073	-1.72152		6.93217	-16.5805	-1.4133		6.93217	-16.5712	-1.29074		6.93217	-16.607	-1.72897
	6.93467	-16.5966	-1.65352		6.93467	-16.6027	-1.72163		6.93467	-16.5774	-1.4134		6.93467	-16.5667	-1.29086		6.93467	-16.602	-1.72908
	6.93633	-16.5927	-1.65361		6.93633	-16.6003	-1.7217		6.93633	-16.5734	-1.41347		6.93633	-16.5632	-1.29093		6.93633	-16.5985	-1.72916
	6.938	-16.5881	-1.6537		6.938	-16.5964	-1.72178		6.938	-16.5704	-1.41354		6.938	-16.5599	-1.291		6.938	-16.5968	-1.72923
	6.9405	-16.5835	-1.65382		6.9405	-16.5912	-1.72189		6.9405	-16.5652	-1.41365		6.9405	-16.5549	-1.29111		6.9405	-16.5912	-1.72932
	6.943	-16.5799	-1.65393		6.943	-16.5872	-1.72202		6.943	-16.5587	-1.41378		6.943	-16.5496	-1.29124		6.943	-16.5852	-1.72941
	6.94467	-16.5755	-1.65399		6.94467	-16.5833	-1.72211		6.94467	-16.5553	-1.41386		6.94467	-16.5472	-1.29132		6.94467	-16.5824	-1.72948
	6.94633	-16.5725	-1.65404		6.94633	-16.5806	-1.7222		6.94633	-16.5528	-1.41394		6.94633	-16.5428	-1.2914		6.94633	-16.5782	-1.72954
	6.94883	-16.566	-1.65414		6.94883	-16.574	-1.72234		6.94883	-16.5478	-1.41406		6.94883	-16.5376	-1.29153		6.94883	-16.5731	-1.72965
	6.95133	-16.5618	-1.65424		6.95133	-16.5702	-1.72247		6.95133	-16.5442	-1.41418		6.95133	-16.532	-1.29165		6.95133	-16.5675	-1.72976
	6.953	-16.5588	-1.6543		6.953	-16.5669	-1.72256		6.953	-16.5405	-1.41426		6.953	-16.5307	-1.29172		6.953	-16.5641	-1.72983
	6.95467	-16.5549	-1.65437		6.95467	-16.5626	-1.72264		6.95467	-16.5364	-1.41433		6.95467	-16.5258	-1.29178		6.95467	-16.5624	-1.72991
	6.95717	-16.5507	-1.65447		6.95717	-16.5579	-1.72277		6.95717	-16.5317	-1.41445		6.95717	-16.5215	-1.29187		6.95717	-16.5568	-1.73002
	6.95967	-16.544	-1.65456		6.95967	-16.5523	-1.7229		6.95967	-16.5278	-1.41456		6.95967	-16.5157	-1.29197		6.95967	-16.5524	-1.73013
	6.96133	-16.5424	-1.65463		6.96133	-16.5492	-1.72298		6.96133	-16.5238	-1.41463		6.96133	-16.5135	-1.29204		6.96133	-16.5485	-1.73021
	6.963	-16.5398	-1.6547		6.963	-16.5463	-1.72306		6.963	-16.5215	-1.41471		6.963	-16.509	-1.29212		6.963	-16.5462	-1.73029
	6.9655	-16.5334	-1.65479		6.9655	-16.5407	-1.72318		6.9655	-16.5144	-1.41481		6.9655	-16.505	-1.29224		6.9655	-16.5415	-1.73041
	6.968	-16.5282	-1.65488		6.968	-16.5361	-1.72329		6.968	-16.5087	-1.41492		6.968	-16.5009	-1.29237		6.968	-16.5359	-1.73053
	6.96967	-16.5244	-1.65495		6.96967	-16.5332	-1.72337		6.96967	-16.507	-1.41499		6.96967	-16.4974	-1.29245		6.96967	-16.5328	-1.73059
	6.97217	-16.5188	-1.65505		6.97217	-16.5283	-1.72349		6.97217	-16.5012	-1.41509		6.97217	-16.4922	-1.29257		6.97217	-16.5277	-1.73067
	6.97467	-16.5157	-1.65516		6.97467	-16.5224	-1.72361		6.97467	-16.4965	-1.4152		6.97467	-16.4864	-1.29268		6.97467	-16.5236	-1.73076
	6.97633	-16.5122	-1.65524		6.97633	-16.5189	-1.7237		6.97633	-16.492	-1.41527		6.97633	-16.4826	-1.29275		6.97633	-16.5198	-1.73081
	6.978	-16.5072	-1.65531		6.978	-16.5158	-1.72378		6.978	-16.4892	-1.41535		6.978	-16.4778	-1.29283		6.978	-16.5167	-1.73087
	6.9805	-16.5043	-1.65541		6.9805	-16.512	-1.72391		6.9805	-16.4849	-1.41547		6.9805	-16.4735	-1.29294		6.9805	-16.5105	-1.73098
	6.983	-16.4999	-1.65551		6.983	-16.5056	-1.72403		6.983	-16.4798	-1.41561		6.983	-16.4693	-1.29306		6.983	-16.5059	-1.73109
	6.98467	-16.4961	-1.65558		6.98467	-16.5047	-1.7241		6.98467	-16.4765	-1.4157		6.98467	-16.466	-1.29313		6.98467	-16.5016	-1.73117
	6.98633	-16.4916	-1.65564		6.98633	-16.499	-1.72418		6.98633	-16.4738	-1.41579		6.98633	-16.463	-1.29319		6.98633	-16.498	-1.73124
	6.98883	-16.4872	-1.65573		6.98883	-16.4961	-1.72431		6.98883	-16.4695	-1.41591		6.98883	-16.4578	-1.29329		6.98883	-16.4943	-1.73135
	6.99133	-16.4812	-1.65583		6.99133	-16.4897	-1.72443		6.99133	-16.4651	-1.41601		6.99133	-16.4526	-1.29338		6.99133	-16.4891	-1.73144
	6.993	-16.478	-1.6559		6.993	-16.4867	-1.7245		6.993	-16.4605	-1.41609		6.993	-16.4498	-1.29345		6.993	-16.4846	-1.7315
	6.99467	-16.4737	-1.65597		6.99467	-16.4835	-1.72457		6.99467	-16.4566	-1.41615		6.99467	-16.4467	-1.29351		6.99467	-16.4817	-1.73157
	6.99717	-16.4694	-1.65607		6.99717	-16.4783	-1.72467		6.99717	-16.4515	-1.41625		6.99717	-16.4409	-1.29361		6.99717	-16.4773	-1.73168
	6.99967	-16.4646	-1.65617		6.99967	-16.4733	-1.72476		6.99967	-16.446	-1.41635		6.99967	-16.4366	-1.29371		6.99967	-16.4723	-1.73179
	7.00133	-16.4625	-1.65623		7.00133	-16.4706	-1.72483		7.00133	-16.4427	-1.41642		7.00133	-16.4323	-1.29379		7.00133	-16.4687	-1.73186
	7.00383	-16.4573	-1.65632		7.00383	-16.4648	-1.72493		7.00383	-16.4375	-1.41652		7.00383	-16.4291	-1.29391		7.00383	-16.4635	-1.73197
	7.00633	-16.4514	-1.65641		7.00633	-16.4594	-1.72503		7.00633	-16.4328	-1.41663		7.00633	-16.4233	-1.29404		7.00633	-16.459	-1.73207
	7.008	-16.4475	-1.65647		7.008	-16.4564	-1.72512		7.008	-16.4283	-1.4167		7.008	-16.4182	-1.29412		7.008	-16.4563	-1.73213
	7.00967	-16.4458	-1.65653		7.00967	-16.4532	-1.7252		7.00967	-16.4258	-1.41677		7.00967	-16.4153	-1.29421		7.00967	-16.4509	-1.7322
	7.01217	-16.4398	-1.65663		7.01217	-16.4473	-1.72532		7.01217	-16.4219	-1.41687		7.01217	-16.411	-1.29434		7.01217	-16.4472	-1.73229
	7.01467	-16.4355	-1.65672		7.01467	-16.443	-1.72544		7.01467	-16.416	-1.41698		7.01467	-16.4064	-1.29447		7.01467	-16.4412	-1.73239
	7.01633	-16.4308	-1.65678		7.01633	-16.4383	-1.72551		7.01633	-16.412	-1.41705		7.01633	-16.4037	-1.29454		7.01633	-16.4401	-1.73246
	7.018	-16.4291	-1.65684		7.018	-16.4372	-1.72558		7.018	-16.409	-1.41711		7.018	-16.4009	-1.29462		7.018	-16.4357	-1.73253
	7.0205	-16.4236	-1.65695		7.0205	-16.4324	-1.72568		7.0205	-16.4042	-1.4172		7.0205	-16.3964	-1.29472		7.0205	-16.4303	-1.73263
	7.023	-16.4189	-1.65705		7.023	-16.4276	-1.72578		7.023	-16.3988	-1.4173		7.023	-16.3902	-1.29483		7.023	-16.4256	-1.73273
	7.02467	-16.4164	-1.65711		7.02467	-16.4238	-1.72585		7.02467	-16.3961	-1.41738		7.02467	-16.3875	-1.29489		7.02467	-16.4232	-1.7328
	7.02633	-16.4125	-1.65718		7.02633	-16.42	-1.72592		7.02633	-16.3929	-1.41746		7.02633	-16.3839	-1.29496		7.02633	-16.4197	-1.73287
	7.02883	-16.406	-1.65727		7.02883	-16.4158	-1.72604		7.02883	-16.3893	-1.41758		7.02883	-16.3779	-1.29506		7.02883	-16.414	-1.73297
	7.03133	-16.4022	-1.65736		7.03133	-16.4103	-1.72615		7.03133	-16.3848	-1.4177		7.03133	-16.3729	-1.29517		7.03133	-16.4086	-1.73307
	7.033	-16.3987	-1.65742		7.033	-16.4062	-1.72623		7.033	-16.3803	-1.41778		7.033	-16.3694	-1.29524		7.033	-16.4064	-1.73314
	7.03467	-16.3951	-1.65746		7.03467	-16.4031	-1.72631		7.03467	-16.3771	-1.41787		7.03467	-16.3666	-1.29531		7.03467	-16.4034	-1.73321
	7.03717	-16.3901	-1.65753		7.03717	-16.398	-1.72642		7.03717	-16.3717	-1.418		7.03717	-16.3625	-1.29541		7.03717	-16.398	-1.73331
	7.03967	-16.3853	-1.65762		7.03967	-16.393	-1.72654		7.03967	-16.3668	-1.41813		7.03967	-16.3565	-1.2955		7.03967	-16.3935	-1.73342
	7.04133	-16.3824	-1.65768		7.04133	-16.3897	-1.72662		7.04133	-16.3629	-1.41822		7.04133	-16.354	-1.29556		7.04133	-16.3903	-1.73348
	7.04383	-16.3766	-1.65777		7.04383	-16.3853	-1.72673		7.04383	-16.3578	-1.41835		7.04383	-16.3483	-1.29565		7.04383	-16.3854	-1.73358
	7.04633	-16.372	-1.65787		7.04633	-16.38	-1.72684		7.04633	-16.3527	-1.41847		7.04633	-16.3434	-1.29573		7.04633	-16.3799	-1.73368
	7.048	-16.3694	-1.65793		7.048	-16.377	-1.72692		7.048	-16.3499	-1.41853		7.048	-16.3409	-1.29579		7.048	-16.3766	-1.73375
	7.04967	-16.3655	-1.658		7.04967	-16.3715	-1.72699		7.04967	-16.3477	-1.41859		7.04967	-16.3367	-1.29585		7.04967	-16.3735	-1.73382
	7.05217	-16.3609	-1.6581		7.05217	-16.368	-1.7271		7.05217	-16.341	-1.41868		7.05217	-16.3312	-1.29594		7.05217	-16.3667	-1.73392
	7.05467	-16.3553	-1.65819		7.05467	-16.3635	-1.72721		7.05467	-16.3366	-1.41877		7.05467	-16.3275	-1.29603		7.05467	-16.3608	-1.73402
	7.05633	-16.3516	-1.65826		7.05633	-16.3595	-1.72727		7.05633	-16.333	-1.41882		7.05633	-16.3222	-1.29611		7.05633	-16.3589	-1.73409
	7.058	-16.3486	-1.65832		7.058	-16.3578	-1.72734		7.058	-16.3298	-1.41889		7.058	-16.3183	-1.29619		7.058	-16.3562	-1.73415
	7.0605	-16.3438	-1.65841		7.0605	-16.3512	-1.72745		7.0605	-16.3252	-1.41899		7.0605	-16.3152	-1.2963		7.0605	-16.3505	-1.73423
	7.063	-16.3401	-1.6585		7.063	-16.3458	-1.72757		7.063	-16.3194	-1.41909		7.063	-16.3102	-1.29642		7.063	-16.3461	-1.73431
	7.06467	-16.3364	-1.65857		7.06467	-16.3427	-1.72764		7.06467	-16.3168	-1.41916		7.06467	-16.3069	-1.29649		7.06467	-16.342	-1.73437
	7.06633	-16.3332	-1.65863		7.06633	-16.3394	-1.72772		7.06633	-16.3135	-1.41923		7.06633	-16.3028	-1.29657		7.06633	-16.3404	-1.73443
	7.06883	-16.3279	-1.65872		7.06883	-16.3339	-1.72783		7.06883	-16.3083	-1.41932		7.06883	-16.2989	-1.29667		7.06883	-16.3342	-1.73451
	7.07133	-16.3223	-1.65882		7.07133	-16.33	-1.72794		7.07133	-16.3044	-1.4194		7.07133	-16.2943	-1.29676		7.07133	-16.3292	-1.73459
	7.073	-16.3198	-1.65888		7.073	-16.3253	-1.72802		7.073	-16.3006	-1.41946		7.073	-16.2899	-1.29682		7.073	-16.3254	-1.73465
	7.07467	-16.3154	-1.65894		7.07467	-16.3237	-1.7281		7.07467	-16.2976	-1.41952		7.07467	-16.2869	-1.29687		7.07467	-16.3243	-1.73472
	7.07717	-16.3097	-1.65903		7.07717	-16.3183	-1.7282		7.07717	-16.2922	-1.41961		7.07717	-16.2815	-1.29696		7.07717	-16.3179	-1.73481
	7.07967	-16.3066	-1.65912		7.07967	-16.3141	-1.7283		7.07967	-16.2867	-1.41972		7.07967	-16.2764	-1.29705		7.07967	-16.3124	-1.73492
	7.08133	-16.3031	-1.65919		7.08133	-16.3109	-1.72837		7.08133	-16.2828	-1.4198		7.08133	-16.2733	-1.29711		7.08133	-16.31	-1.73499
	7.08383	-16.297	-1.65927		7.08383	-16.3055	-1.72848		7.08383	-16.2788	-1.41992		7.08383	-16.2684	-1.29721		7.08383	-16.3037	-1.7351
	7.08633	-16.2927	-1.65936		7.08633	-16.3001	-1.7286		7.08633	-16.2743	-1.42004		7.08633	-16.2635	-1.29731		7.08633	-16.2989	-1.73519
	7.088	-16.2893	-1.65942		7.088	-16.2952	-1.72869		7.088	-16.2698	-1.42012		7.088	-16.26	-1.29739		7.088	-16.2959	-1.73525
	7.08967	-16.2851	-1.65948		7.08967	-16.2936	-1.72877		7.08967	-16.2665	-1.42019		7.08967	-16.2565	-1.29746		7.08967	-16.291	-1.7353
	7.09217	-16.2805	-1.65958		7.09217	-16.2883	-1.7289		7.09217	-16.2617	-1.4203		7.09217	-16.2515	-1.29756		7.09217	-16.2877	-1.73539
	7.09467	-16.2752	-1.65966		7.09467	-16.2828	-1.72902		7.09467	-16.2567	-1.42041		7.09467	-16.2467	-1.29765		7.09467	-16.2836	-1.73548
	7.09633	-16.2712	-1.65972		7.09633	-16.2805	-1.7291		7.09633	-16.2537	-1.42048		7.09633	-16.2443	-1.29771		7.09633	-16.2791	-1.73555
	7.098	-16.2699	-1.65978		7.098	-16.2753	-1.72918		7.098	-16.2498	-1.42056		7.098	-16.2393	-1.29776		7.098	-16.277	-1.73563
	7.1005	-16.2643	-1.65986		7.1005	-16.2704	-1.72929		7.1005	-16.2447	-1.42067		7.1005	-16.2358	-1.29786		7.1005	-16.2708	-1.73576
	7.103	-16.2594	-1.65995		7.103	-16.2655	-1.7294		7.103	-16.2402	-1.42078		7.103	-16.2297	-1.29797		7.103	-16.2665	-1.73588
	7.10467	-16.2567	-1.66001		7.10467	-16.2621	-1.72948		7.10467	-16.238	-1.42084		7.10467	-16.2275	-1.29804		7.10467	-16.2627	-1.73595
	7.10633	-16.2528	-1.66007		7.10633	-16.2589	-1.72955		7.10633	-16.2337	-1.4209		7.10633	-16.2234	-1.29813		7.10633	-16.26	-1.73601
	7.10883	-16.2482	-1.66017		7.10883	-16.255	-1.72966		7.10883	-16.2294	-1.42099		7.10883	-16.2191	-1.29825		7.10883	-16.2535	-1.7361
	7.11133	-16.2429	-1.66027		7.11133	-16.2503	-1.72977		7.11133	-16.2244	-1.42109		7.11133	-16.2144	-1.29837		7.11133	-16.2494	-1.73618
	7.113	-16.2385	-1.66034		7.113	-16.2483	-1.72984		7.113	-16.2206	-1.42116		7.113	-16.2102	-1.29844		7.113	-16.2457	-1.73623
	7.1155	-16.234	-1.66043		7.1155	-16.2434	-1.72994		7.1155	-16.215	-1.42127		7.1155	-16.2058	-1.29854		7.1155	-16.2414	-1.73632
	7.118	-16.2291	-1.66052		7.118	-16.2374	-1.73004		7.118	-16.2082	-1.42139		7.118	-16.1995	-1.29862		7.118	-16.236	-1.73641
	7.11967	-16.2249	-1.66058		7.11967	-16.2346	-1.7301		7.11967	-16.2061	-1.42147		7.11967	-16.1969	-1.29867		7.11967	-16.2336	-1.73648
	7.12133	-16.2212	-1.66064		7.12133	-16.2297	-1.73016		7.12133	-16.2045	-1.42155		7.12133	-16.1917	-1.29871		7.12133	-16.2293	-1.73655
	7.12383	-16.216	-1.66072		7.12383	-16.2246	-1.73025		7.12383	-16.1985	-1.42166		7.12383	-16.1874	-1.29878		7.12383	-16.2242	-1.73667
	7.12633	-16.2135	-1.6608		7.12633	-16.2188	-1.73033		7.12633	-16.1924	-1.42177		7.12633	-16.183	-1.29886		7.12633	-16.2194	-1.73679
	7.128	-16.2086	-1.66086		7.128	-16.2171	-1.73039		7.128	-16.1885	-1.42184		7.128	-16.179	-1.29891		7.128	-16.215	-1.73687
	7.12967	-16.2071	-1.66092		7.12967	-16.2134	-1.73046		7.12967	-16.1878	-1.4219		7.12967	-16.1775	-1.29897		7.12967	-16.2113	-1.73695
	7.13217	-16.2008	-1.66102		7.13217	-16.2079	-1.73056		7.13217	-16.1818	-1.422		7.13217	-16.172	-1.29908		7.13217	-16.2074	-1.73705
	7.13467	-16.195	-1.66111		7.13467	-16.2035	-1.73067		7.13467	-16.1781	-1.42209		7.13467	-16.1674	-1.2992		7.13467	-16.2037	-1.73715
	7.13633	-16.1944	-1.66118		7.13633	-16.1999	-1.73076		7.13633	-16.1759	-1.42216		7.13633	-16.1645	-1.29929		7.13633	-16.2005	-1.7372
	7.138	-16.1894	-1.66125		7.138	-16.1975	-1.73084		7.138	-16.1712	-1.42223		7.138	-16.1608	-1.29936		7.138	-16.196	-1.73724
	7.1405	-16.1849	-1.66135		7.1405	-16.1918	-1.73097		7.1405	-16.1661	-1.42234		7.1405	-16.1551	-1.29947		7.1405	-16.1913	-1.73732
	7.143	-16.1791	-1.66145		7.143	-16.1874	-1.73109		7.143	-16.1598	-1.42243		7.143	-16.1503	-1.29958		7.143	-16.187	-1.73739
	7.14467	-16.1765	-1.66151		7.14467	-16.1839	-1.73116		7.14467	-16.1574	-1.4225		7.14467	-16.1462	-1.29964		7.14467	-16.1828	-1.73745
	7.14633	-16.1723	-1.66158		7.14633	-16.1811	-1.73123		7.14633	-16.1528	-1.42257		7.14633	-16.1438	-1.2997		7.14633	-16.1804	-1.73751
	7.14883	-16.1673	-1.66167		7.14883	-16.175	-1.73134		7.14883	-16.148	-1.42269		7.14883	-16.1377	-1.29977		7.14883	-16.1751	-1.7376
	7.15133	-16.1622	-1.66175		7.15133	-16.1705	-1.73145		7.15133	-16.1439	-1.42281		7.15133	-16.1334	-1.29984		7.15133	-16.1686	-1.73769
	7.153	-16.1584	-1.6618		7.153	-16.1674	-1.73152		7.153	-16.1401	-1.42289		7.153	-16.1301	-1.29989		7.153	-16.1672	-1.73775
	7.1555	-16.1534	-1.66188		7.1555	-16.1603	-1.7316		7.1555	-16.1355	-1.42299		7.1555	-16.1246	-1.29997		7.1555	-16.1606	-1.73785
	7.158	-16.148	-1.66196		7.158	-16.1569	-1.73168		7.158	-16.1308	-1.42309		7.158	-16.1191	-1.30006		7.158	-16.1571	-1.73794
	7.15967	-16.1454	-1.66202		7.15967	-16.1531	-1.73174		7.15967	-16.1275	-1.42314		7.15967	-16.1156	-1.30013		7.15967	-16.1534	-1.73799
	7.16133	-16.1421	-1.66208		7.16133	-16.1492	-1.7318		7.16133	-16.1249	-1.42319		7.16133	-16.1142	-1.30021		7.16133	-16.1495	-1.73804
	7.16383	-16.1372	-1.66217		7.16383	-16.1451	-1.73189		7.16383	-16.1183	-1.42326		7.16383	-16.1081	-1.30032		7.16383	-16.1446	-1.73813
	7.16633	-16.1316	-1.66226		7.16633	-16.1395	-1.73199		7.16633	-16.1138	-1.42336		7.16633	-16.1032	-1.30044		7.16633	-16.1398	-1.73821
	7.168	-16.1281	-1.66231		7.168	-16.1372	-1.73207		7.168	-16.111	-1.42343		7.168	-16.0995	-1.30053		7.168	-16.1358	-1.73827
	7.16967	-16.126	-1.66236		7.16967	-16.1352	-1.73215		7.16967	-16.1082	-1.42351		7.16967	-16.097	-1.30061		7.16967	-16.1331	-1.73832
	7.17217	-16.1217	-1.66243		7.17217	-16.1283	-1.73226		7.17217	-16.1025	-1.42364		7.17217	-16.0922	-1.30071		7.17217	-16.1277	-1.73841
	7.17467	-16.1153	-1.66251		7.17467	-16.1221	-1.73236		7.17467	-16.0969	-1.42377		7.17467	-16.0866	-1.30079		7.17467	-16.1242	-1.7385
	7.17633	-16.112	-1.66257		7.17633	-16.1215	-1.73243		7.17633	-16.0939	-1.42384		7.17633	-16.084	-1.30086		7.17633	-16.1204	-1.73857
	7.178	-16.1088	-1.66263		7.178	-16.1177	-1.7325		7.178	-16.0904	-1.42391		7.178	-16.0798	-1.30091		7.178	-16.1161	-1.73863
	7.1805	-16.1037	-1.66272		7.1805	-16.1121	-1.7326		7.1805	-16.0848	-1.42399		7.1805	-16.0757	-1.301		7.1805	-16.1122	-1.73873
	7.183	-16.0998	-1.66281		7.183	-16.1073	-1.7327		7.183	-16.0793	-1.42407		7.183	-16.0699	-1.3011		7.183	-16.1072	-1.73882
	7.18467	-16.0947	-1.66287		7.18467	-16.1034	-1.73277		7.18467	-16.078	-1.42413		7.18467	-16.0668	-1.30116		7.18467	-16.1045	-1.73888
	7.18633	-16.0918	-1.66293		7.18633	-16.0992	-1.73284		7.18633	-16.0738	-1.4242		7.18633	-16.0639	-1.30123		7.18633	-16.1	-1.73893
	7.18883	-16.088	-1.66301		7.18883	-16.095	-1.73296		7.18883	-16.0696	-1.4243		7.18883	-16.0583	-1.30132		7.18883	-16.0944	-1.73902
	7.19133	-16.0828	-1.66308		7.19133	-16.0896	-1.73307		7.19133	-16.0644	-1.42441		7.19133	-16.052	-1.30141		7.19133	-16.0898	-1.73911
	7.193	-16.0801	-1.66314		7.193	-16.0876	-1.73314		7.193	-16.061	-1.42449		7.193	-16.05	-1.30147		7.193	-16.0864	-1.73917
	7.1955	-16.0732	-1.66322		7.1955	-16.0814	-1.73325		7.1955	-16.0558	-1.4246		7.1955	-16.0457	-1.30155		7.1955	-16.082	-1.73926
	7.198	-16.068	-1.66331		7.198	-16.0753	-1.73335		7.198	-16.0509	-1.4247		7.198	-16.039	-1.30163		7.198	-16.0763	-1.73935
	7.19967	-16.0657	-1.66337		7.19967	-16.0755	-1.73341		7.19967	-16.0471	-1.42476		7.19967	-16.037	-1.30169		7.19967	-16.0745	-1.73941
	7.20133	-16.0626	-1.66343		7.20133	-16.0702	-1.73348		7.20133	-16.0433	-1.42482		7.20133	-16.0343	-1.30176		7.20133	-16.0689	-1.73948
	7.20383	-16.0569	-1.66352		7.20383	-16.0652	-1.73358		7.20383	-16.0391	-1.42492		7.20383	-16.029	-1.30185		7.20383	-16.0651	-1.73958
	7.20633	-16.0523	-1.66362		7.20633	-16.0597	-1.73368		7.20633	-16.0348	-1.42501		7.20633	-16.0239	-1.30193		7.20633	-16.0601	-1.73967
	7.208	-16.0487	-1.66368		7.208	-16.0565	-1.73375		7.208	-16.0308	-1.42508		7.208	-16.0208	-1.30199		7.208	-16.0569	-1.73974
	7.20967	-16.0461	-1.66373		7.20967	-16.0539	-1.73382		7.20967	-16.0272	-1.42514		7.20967	-16.0171	-1.30206		7.20967	-16.0545	-1.7398
	7.21217	-16.041	-1.6638		7.21217	-16.0484	-1.73392		7.21217	-16.023	-1.42523		7.21217	-16.0116	-1.30216		7.21217	-16.0487	-1.73988
	7.21467	-16.0359	-1.66388		7.21467	-16.0423	-1.73403		7.21467	-16.0172	-1.42533		7.21467	-16.0067	-1.30227		7.21467	-16.0441	-1.73995
	7.21633	-16.0325	-1.66392		7.21633	-16.0383	-1.7341		7.21633	-16.0149	-1.42539		7.21633	-16.0023	-1.30233		7.21633	-16.0399	-1.73999
	7.218	-16.0277	-1.66398		7.218	-16.0369	-1.73417		7.218	-16.0105	-1.42544		7.218	-15.9983	-1.3024		7.218	-16.0368	-1.74004
	7.2205	-16.0237	-1.66407		7.2205	-16.0318	-1.73425		7.2205	-16.0064	-1.42552		7.2205	-15.9947	-1.3025		7.2205	-16.0318	-1.74012
	7.223	-16.0199	-1.66416		7.223	-16.0255	-1.73433		7.223	-16	-1.4256		7.223	-15.9901	-1.30259		7.223	-16.0265	-1.74021
	7.22467	-16.0156	-1.66423		7.22467	-16.0216	-1.73439		7.22467	-15.9965	-1.42566		7.22467	-15.9865	-1.30263		7.22467	-16.0236	-1.74027
	7.22717	-16.0107	-1.66431		7.22717	-16.0181	-1.73448		7.22717	-15.9917	-1.42576		7.22717	-15.9814	-1.3027		7.22717	-16.0182	-1.74037
	7.22967	-16.006	-1.6644		7.22967	-16.0143	-1.73457		7.22967	-15.9869	-1.42587		7.22967	-15.9766	-1.30277		7.22967	-16.0142	-1.74046
	7.23133	-16.0011	-1.66445		7.23133	-16.0103	-1.73463		7.23133	-15.9846	-1.42596		7.23133	-15.9731	-1.30282		7.23133	-16.0092	-1.74053
	7.233	-15.9992	-1.6645		7.233	-16.0082	-1.73469		7.233	-15.9804	-1.42604		7.233	-15.9704	-1.30288		7.233	-16.0073	-1.74059
	7.2355	-15.9936	-1.66456		7.2355	-16.0028	-1.73478		7.2355	-15.977	-1.42617		7.2355	-15.9641	-1.30297		7.2355	-16.0007	-1.74067
	7.238	-15.9887	-1.66462		7.238	-15.9975	-1.73487		7.238	-15.9713	-1.42629		7.238	-15.9586	-1.30305		7.238	-15.9961	-1.74076
	7.23967	-15.9858	-1.66467		7.23967	-15.9947	-1.73492		7.23967	-15.9682	-1.42635		7.23967	-15.9565	-1.30311		7.23967	-15.9939	-1.74082
	7.24133	-15.9836	-1.66473		7.24133	-15.9903	-1.73499		7.24133	-15.9651	-1.42641		7.24133	-15.9527	-1.30317		7.24133	-15.9891	-1.74087
	7.24383	-15.9776	-1.66482		7.24383	-15.9849	-1.73509		7.24383	-15.9588	-1.4265		7.24383	-15.9489	-1.30325		7.24383	-15.9851	-1.74096
	7.24633	-15.9732	-1.66493		7.24633	-15.9794	-1.73519		7.24633	-15.9536	-1.42659		7.24633	-15.9441	-1.30333		7.24633	-15.9806	-1.74105
	7.248	-15.9692	-1.66501		7.248	-15.9772	-1.73527		7.248	-15.9506	-1.42664		7.248	-15.9396	-1.3034		7.248	-15.9773	-1.74111
	7.24967	-15.9655	-1.66508		7.24967	-15.9732	-1.73535		7.24967	-15.9465	-1.4267		7.24967	-15.9372	-1.30346		7.24967	-15.9732	-1.74116
	7.25217	-15.9606	-1.66519		7.25217	-15.9695	-1.73546		7.25217	-15.9422	-1.4268		7.25217	-15.932	-1.30356		7.25217	-15.9679	-1.74124
	7.25467	-15.9546	-1.66528		7.25467	-15.9642	-1.73556		7.25467	-15.9382	-1.4269		7.25467	-15.9258	-1.30366		7.25467	-15.9632	-1.74133
	7.25633	-15.9529	-1.66532		7.25633	-15.9601	-1.73563		7.25633	-15.9339	-1.42696		7.25633	-15.9218	-1.30373		7.25633	-15.9607	-1.74139
	7.258	-15.9491	-1.66537		7.258	-15.9577	-1.7357		7.258	-15.93	-1.42702		7.258	-15.9204	-1.30379		7.258	-15.9561	-1.74144
	7.2605	-15.9443	-1.66543		7.2605	-15.9526	-1.73581		7.2605	-15.9244	-1.42711		7.2605	-15.9141	-1.30388		7.2605	-15.952	-1.74152
	7.263	-15.939	-1.66549		7.263	-15.9474	-1.73591		7.263	-15.9197	-1.4272		7.263	-15.9081	-1.30396		7.263	-15.9458	-1.7416
	7.26467	-15.9351	-1.66554		7.26467	-15.9431	-1.73597		7.26467	-15.9157	-1.42726		7.26467	-15.9055	-1.30401		7.26467	-15.9429	-1.74164
	7.26717	-15.9315	-1.66563		7.26717	-15.9373	-1.73605		7.26717	-15.912	-1.42736		7.26717	-15.9016	-1.30409		7.26717	-15.9386	-1.74172
	7.26967	-15.9252	-1.66572		7.26967	-15.9333	-1.73614		7.26967	-15.9066	-1.42746		7.26967	-15.8956	-1.30418		7.26967	-15.9336	-1.7418
	7.27133	-15.922	-1.66579		7.27133	-15.9302	-1.73621		7.27133	-15.9039	-1.42753		7.27133	-15.8928	-1.30425		7.27133	-15.9311	-1.74186
	7.273	-15.9188	-1.66585		7.273	-15.9268	-1.73628		7.273	-15.9022	-1.42759		7.273	-15.8896	-1.30432		7.273	-15.928	-1.74192
	7.2755	-15.9143	-1.66595		7.2755	-15.9227	-1.73638		7.2755	-15.8962	-1.42769		7.2755	-15.8848	-1.30442		7.2755	-15.9231	-1.74202
	7.278	-15.9087	-1.66603		7.278	-15.9179	-1.73648		7.278	-15.8898	-1.42779		7.278	-15.8792	-1.30452		7.278	-15.9175	-1.74212
	7.27967	-15.9064	-1.66609		7.27967	-15.9149	-1.73656		7.27967	-15.8878	-1.42785		7.27967	-15.877	-1.30458		7.27967	-15.9145	-1.74218
	7.28133	-15.9032	-1.66614		7.28133	-15.9098	-1.73664		7.28133	-15.8856	-1.42792		7.28133	-15.8733	-1.30464		7.28133	-15.9103	-1.74223
	7.28383	-15.8985	-1.66622		7.28383	-15.9058	-1.73674		7.28383	-15.879	-1.42801		7.28383	-15.8696	-1.30472		7.28383	-15.9048	-1.74231
	7.28633	-15.8933	-1.6663		7.28633	-15.9019	-1.73683		7.28633	-15.874	-1.42809		7.28633	-15.8639	-1.3048		7.28633	-15.9004	-1.74238
	7.288	-15.8896	-1.66635		7.288	-15.897	-1.73689		7.288	-15.8708	-1.42815		7.288	-15.8598	-1.30487		7.288	-15.8966	-1.74243
	7.28967	-15.8861	-1.66641		7.28967	-15.8943	-1.73695		7.28967	-15.867	-1.42821		7.28967	-15.8557	-1.30494		7.28967	-15.8936	-1.74248
	7.29217	-15.8802	-1.6665		7.29217	-15.8876	-1.73703		7.29217	-15.8626	-1.4283		7.29217	-15.852	-1.30503		7.29217	-15.8887	-1.74256
	7.29467	-15.875	-1.66659		7.29467	-15.8828	-1.73711		7.29467	-15.8565	-1.42839		7.29467	-15.8452	-1.30512		7.29467	-15.8841	-1.74264
	7.29633	-15.8726	-1.66664		7.29633	-15.8792	-1.73716		7.29633	-15.853	-1.42845		7.29633	-15.8421	-1.30517		7.29633	-15.8828	-1.7427
	7.298	-15.87	-1.66669		7.298	-15.877	-1.73721		7.298	-15.8498	-1.42851		7.298	-15.8403	-1.30523		7.298	-15.8768	-1.74277
	7.3005	-15.865	-1.66676		7.3005	-15.8717	-1.7373		7.3005	-15.8444	-1.4286		7.3005	-15.8338	-1.30531		7.3005	-15.8718	-1.74287
	7.303	-15.8604	-1.66683		7.303	-15.8665	-1.73739		7.303	-15.8404	-1.42871		7.303	-15.8297	-1.30539		7.303	-15.8676	-1.74297
	7.30467	-15.8565	-1.66688		7.30467	-15.8637	-1.73745		7.30467	-15.836	-1.42877		7.30467	-15.8262	-1.30544		7.30467	-15.8629	-1.74303
	7.30717	-15.8507	-1.66695		7.30717	-15.8591	-1.73755		7.30717	-15.8323	-1.42887		7.30717	-15.8224	-1.30553		7.30717	-15.8588	-1.74311
	7.30967	-15.847	-1.66703		7.30967	-15.8546	-1.73764		7.30967	-15.8275	-1.42897		7.30967	-15.8162	-1.30563		7.30967	-15.8535	-1.74318
	7.31133	-15.8427	-1.66709		7.31133	-15.85	-1.7377		7.31133	-15.8237	-1.42903		7.31133	-15.8121	-1.3057		7.31133	-15.8496	-1.74323
	7.313	-15.8391	-1.66714		7.313	-15.8481	-1.73775		7.313	-15.8215	-1.4291		7.313	-15.8097	-1.30576		7.313	-15.8478	-1.74327
	7.3155	-15.8338	-1.66723		7.3155	-15.8426	-1.73785		7.3155	-15.8158	-1.4292		7.3155	-15.8045	-1.30586		7.3155	-15.8434	-1.74335
	7.318	-15.8287	-1.66732		7.318	-15.8378	-1.73796		7.318	-15.8098	-1.42931		7.318	-15.7983	-1.30594		7.318	-15.8367	-1.74344
	7.31967	-15.8269	-1.66738		7.31967	-15.8337	-1.73803		7.31967	-15.8075	-1.42938		7.31967	-15.7978	-1.30599		7.31967	-15.8347	-1.74351
	7.32133	-15.8222	-1.66744		7.32133	-15.8298	-1.73811		7.32133	-15.8032	-1.42945		7.32133	-15.7923	-1.30603		7.32133	-15.8295	-1.74357
	7.32383	-15.8176	-1.66752		7.32383	-15.8246	-1.73821		7.32383	-15.7987	-1.42955		7.32383	-15.7887	-1.3061		7.32383	-15.8259	-1.74366
	7.32633	-15.8119	-1.66761		7.32633	-15.8192	-1.73831		7.32633	-15.7949	-1.42966		7.32633	-15.7847	-1.30616		7.32633	-15.8231	-1.74374
	7.328	-15.8088	-1.66766		7.328	-15.8159	-1.73836		7.328	-15.7924	-1.42973		7.328	-15.7817	-1.30621		7.328	-15.8184	-1.74379
	7.32967	-15.8056	-1.66771		7.32967	-15.8124	-1.73841		7.32967	-15.7871	-1.42979		7.32967	-15.777	-1.30625		7.32967	-15.8144	-1.74383
	7.33217	-15.8002	-1.66777		7.33217	-15.8093	-1.73848		7.33217	-15.7825	-1.42989		7.33217	-15.7706	-1.30633		7.33217	-15.8095	-1.74389
	7.33467	-15.7959	-1.66784		7.33467	-15.8034	-1.73856		7.33467	-15.7764	-1.42999		7.33467	-15.7665	-1.30641		7.33467	-15.8039	-1.74394
	7.33633	-15.7921	-1.66789		7.33633	-15.8006	-1.73862		7.33633	-15.7736	-1.43005		7.33633	-15.7634	-1.30646		7.33633	-15.8013	-1.74398
	7.33883	-15.7877	-1.66796		7.33883	-15.7947	-1.73873		7.33883	-15.7675	-1.43013		7.33883	-15.7577	-1.30655		7.33883	-15.7959	-1.74405
	7.34133	-15.7832	-1.66804		7.34133	-15.7911	-1.73884		7.34133	-15.7632	-1.4302		7.34133	-15.7524	-1.30665		7.34133	-15.7916	-1.74414
	7.343	-15.7797	-1.66808		7.343	-15.7862	-1.73891		7.343	-15.7598	-1.43024		7.343	-15.7506	-1.30672		7.343	-15.7877	-1.7442
	7.34467	-15.7767	-1.66813		7.34467	-15.7847	-1.73899		7.34467	-15.7566	-1.43028		7.34467	-15.7472	-1.30679		7.34467	-15.7843	-1.74426
	7.34717	-15.7719	-1.66822		7.34717	-15.7778	-1.73911		7.34717	-15.753	-1.43033		7.34717	-15.7425	-1.30689		7.34717	-15.779	-1.74435
	7.34967	-15.7669	-1.66831		7.34967	-15.7741	-1.73921		7.34967	-15.7475	-1.43039		7.34967	-15.7363	-1.30698		7.34967	-15.7739	-1.74444
	7.35133	-15.7622	-1.66837		7.35133	-15.7702	-1.73928		7.35133	-15.7439	-1.43042		7.35133	-15.7335	-1.30703		7.35133	-15.7704	-1.74449
	7.353	-15.7593	-1.66843		7.353	-15.7662	-1.73935		7.353	-15.7408	-1.43046		7.353	-15.7295	-1.30707		7.353	-15.77	-1.74454
	7.3555	-15.7541	-1.66852		7.3555	-15.7623	-1.73944		7.3555	-15.7361	-1.43054		7.3555	-15.7243	-1.30714		7.3555	-15.7635	-1.74462
	7.358	-15.749	-1.66861		7.358	-15.7559	-1.73953		7.358	-15.7309	-1.43063		7.358	-15.7195	-1.30722		7.358	-15.7568	-1.74471
	7.35967	-15.7444	-1.66866		7.35967	-15.7547	-1.73959		7.35967	-15.728	-1.43069		7.35967	-15.716	-1.30727		7.35967	-15.7567	-1.74478
	7.36133	-15.7419	-1.66871		7.36133	-15.7502	-1.73965		7.36133	-15.7243	-1.43075		7.36133	-15.7134	-1.30733		7.36133	-15.7508	-1.74485
	7.36383	-15.738	-1.66879		7.36383	-15.745	-1.73973		7.36383	-15.7193	-1.43083		7.36383	-15.7082	-1.30742		7.36383	-15.7467	-1.74494
	7.36633	-15.7315	-1.66886		7.36633	-15.7399	-1.73982		7.36633	-15.7142	-1.43091		7.36633	-15.7042	-1.30752		7.36633	-15.7408	-1.74503
	7.368	-15.7287	-1.6689		7.368	-15.7373	-1.73987		7.368	-15.7107	-1.43095		7.368	-15.7008	-1.30758		7.368	-15.7352	-1.74509
	7.36967	-15.7254	-1.66895		7.36967	-15.734	-1.73992		7.36967	-15.7079	-1.431		7.36967	-15.6958	-1.30764		7.36967	-15.7356	-1.74515
	7.37217	-15.7213	-1.66902		7.37217	-15.7281	-1.74		7.37217	-15.7015	-1.43106		7.37217	-15.6918	-1.30772		7.37217	-15.7299	-1.74523
	7.37467	-15.7169	-1.66908		7.37467	-15.7242	-1.74007		7.37467	-15.6966	-1.43113		7.37467	-15.6853	-1.30779		7.37467	-15.724	-1.74531
	7.37633	-15.7134	-1.66912		7.37633	-15.7205	-1.74013		7.37633	-15.6931	-1.43118		7.37633	-15.6831	-1.30784		7.37633	-15.7216	-1.74537
	7.37883	-15.7084	-1.66919		7.37883	-15.7159	-1.74022		7.37883	-15.6903	-1.43126		7.37883	-15.6783	-1.30792		7.37883	-15.7164	-1.74545
	7.38133	-15.7033	-1.66927		7.38133	-15.7098	-1.74033		7.38133	-15.6841	-1.43136		7.38133	-15.6732	-1.30799		7.38133	-15.7095	-1.74553
	7.383	-15.6993	-1.66933		7.383	-15.7072	-1.74039		7.383	-15.6794	-1.43142		7.383	-15.6706	-1.30805		7.383	-15.709	-1.74558
	7.38467	-15.6956	-1.6694		7.38467	-15.7024	-1.74046		7.38467	-15.6777	-1.43148		7.38467	-15.6677	-1.30811		7.38467	-15.7044	-1.74564
	7.38717	-15.691	-1.66949		7.38717	-15.6988	-1.74057		7.38717	-15.6721	-1.43158		7.38717	-15.662	-1.30819		7.38717	-15.6993	-1.74572
	7.38967	-15.6848	-1.66958		7.38967	-15.6955	-1.74066		7.38967	-15.6677	-1.43168		7.38967	-15.6562	-1.30828		7.38967	-15.6959	-1.74579
	7.39133	-15.6817	-1.66964		7.39133	-15.691	-1.74072		7.39133	-15.6647	-1.43174		7.39133	-15.6527	-1.30834		7.39133	-15.689	-1.74585
	7.393	-15.6799	-1.6697		7.393	-15.6875	-1.74078		7.393	-15.6605	-1.4318		7.393	-15.6494	-1.3084		7.393	-15.6882	-1.74591
	7.3955	-15.6741	-1.66978		7.3955	-15.6819	-1.74087		7.3955	-15.6553	-1.43189		7.3955	-15.6454	-1.30849		7.3955	-15.6838	-1.74601
	7.398	-15.6693	-1.66984		7.398	-15.6761	-1.74096		7.398	-15.6505	-1.43198		7.398	-15.6394	-1.30857		7.398	-15.6771	-1.7461
	7.39967	-15.6668	-1.66988		7.39967	-15.6731	-1.74102		7.39967	-15.6467	-1.43204		7.39967	-15.636	-1.30862		7.39967	-15.6765	-1.74615
	7.40133	-15.6631	-1.66993		7.40133	-15.6697	-1.74108		7.40133	-15.6448	-1.4321		7.40133	-15.632	-1.30867		7.40133	-15.6707	-1.7462
	7.40383	-15.6567	-1.67001		7.40383	-15.665	-1.74117		7.40383	-15.6397	-1.43219		7.40383	-15.6274	-1.30873		7.40383	-15.6653	-1.74627
	7.40633	-15.6526	-1.67009		7.40633	-15.6602	-1.74126		7.40633	-15.6348	-1.43228		7.40633	-15.6233	-1.30879		7.40633	-15.6627	-1.74636
	7.408	-15.6502	-1.67015		7.408	-15.6579	-1.74131		7.408	-15.6312	-1.43234		7.408	-15.6189	-1.30883		7.408	-15.6564	-1.74641
	7.40967	-15.6465	-1.6702		7.40967	-15.6539	-1.74136		7.40967	-15.6281	-1.43239		7.40967	-15.6162	-1.30888		7.40967	-15.6542	-1.74647
	7.41217	-15.6419	-1.67028		7.41217	-15.6494	-1.74144		7.41217	-15.6232	-1.43246		7.41217	-15.6116	-1.30896		7.41217	-15.6495	-1.74655
	7.41467	-15.6376	-1.67037		7.41467	-15.6446	-1.74152		7.41467	-15.6177	-1.43252		7.41467	-15.6062	-1.30905		7.41467	-15.6424	-1.74664
	7.41633	-15.6332	-1.67042		7.41633	-15.6404	-1.74157		7.41633	-15.6127	-1.43257		7.41633	-15.603	-1.30912		7.41633	-15.6409	-1.7467
	7.41883	-15.6276	-1.6705		7.41883	-15.6353	-1.74165		7.41883	-15.6089	-1.43264		7.41883	-15.5986	-1.30922		7.41883	-15.6365	-1.7468
	7.42133	-15.6228	-1.67058		7.42133	-15.6301	-1.74174		7.42133	-15.6037	-1.43271		7.42133	-15.593	-1.30931		7.42133	-15.6311	-1.74691
	7.423	-15.6197	-1.67063		7.423	-15.628	-1.7418		7.423	-15.5996	-1.43277		7.423	-15.5902	-1.30937		7.423	-15.6294	-1.74698
	7.42467	-15.6155	-1.67068		7.42467	-15.6242	-1.74186		7.42467	-15.5962	-1.43283		7.42467	-15.5855	-1.30943		7.42467	-15.6243	-1.74705
	7.42717	-15.6109	-1.67075		7.42717	-15.6175	-1.74195		7.42717	-15.5911	-1.43292		7.42717	-15.5809	-1.30951		7.42717	-15.62	-1.74714
	7.42967	-15.6054	-1.67081		7.42967	-15.6131	-1.74203		7.42967	-15.5875	-1.43301		7.42967	-15.5762	-1.30959		7.42967	-15.6153	-1.74722
	7.43133	-15.6029	-1.67085		7.43133	-15.6102	-1.74209		7.43133	-15.5841	-1.43308		7.43133	-15.5725	-1.30964		7.43133	-15.6096	-1.74726
	7.433	-15.5988	-1.6709		7.433	-15.6072	-1.74215		7.433	-15.5811	-1.43314		7.433	-15.57	-1.30969		7.433	-15.6085	-1.7473
	7.4355	-15.5947	-1.67098		7.4355	-15.6011	-1.74224		7.4355	-15.5765	-1.43323		7.4355	-15.5643	-1.30975		7.4355	-15.6019	-1.74737
	7.438	-15.5897	-1.67106		7.438	-15.596	-1.74232		7.438	-15.5708	-1.43331		7.438	-15.5603	-1.30982		7.438	-15.5973	-1.74744
	7.43967	-15.586	-1.67112		7.43967	-15.5947	-1.74236		7.43967	-15.5688	-1.43338		7.43967	-15.5573	-1.30987		7.43967	-15.5971	-1.74749
	7.44133	-15.5825	-1.67119		7.44133	-15.5906	-1.7424		7.44133	-15.5648	-1.43344		7.44133	-15.5525	-1.3099		7.44133	-15.5904	-1.74755
	7.44383	-15.5774	-1.67127		7.44383	-15.5854	-1.74246		7.44383	-15.5597	-1.43353		7.44383	-15.5477	-1.30996		7.44383	-15.5865	-1.74764
	7.44633	-15.5723	-1.67135		7.44633	-15.5808	-1.74254		7.44633	-15.5549	-1.43361		7.44633	-15.5422	-1.31003		7.44633	-15.5824	-1.74772
	7.448	-15.5699	-1.6714		7.448	-15.5779	-1.7426		7.448	-15.5514	-1.43367		7.448	-15.5386	-1.31008		7.448	-15.5762	-1.74777
	7.4505	-15.5642	-1.67148		7.4505	-15.5719	-1.74271		7.4505	-15.5461	-1.43374		7.4505	-15.5343	-1.31016		7.4505	-15.5733	-1.74784
	7.453	-15.5585	-1.67157		7.453	-15.5671	-1.74282		7.453	-15.5407	-1.4338		7.453	-15.529	-1.31025		7.453	-15.5699	-1.7479
	7.45467	-15.5563	-1.67163		7.45467	-15.5631	-1.7429		7.45467	-15.5366	-1.43385		7.45467	-15.5265	-1.31031		7.45467	-15.5637	-1.74794
	7.45633	-15.5531	-1.67169		7.45633	-15.5596	-1.74297		7.45633	-15.5335	-1.43391		7.45633	-15.5234	-1.31036		7.45633	-15.5635	-1.74798
	7.45883	-15.5492	-1.67179		7.45883	-15.5556	-1.74306		7.45883	-15.5296	-1.434		7.45883	-15.5177	-1.31045		7.45883	-15.5563	-1.74806
	7.46133	-15.5439	-1.67188		7.46133	-15.5511	-1.74313		7.46133	-15.5244	-1.43409		7.46133	-15.5125	-1.31054		7.46133	-15.5507	-1.74815
	7.463	-15.5405	-1.67193		7.463	-15.5482	-1.74319		7.463	-15.52	-1.43414		7.463	-15.5096	-1.31059		7.463	-15.5493	-1.74821
	7.46467	-15.5374	-1.67199		7.46467	-15.5438	-1.74324		7.46467	-15.5172	-1.4342		7.46467	-15.5069	-1.31065		7.46467	-15.5449	-1.74827
	7.46717	-15.5301	-1.67205		7.46717	-15.539	-1.74334		7.46717	-15.5114	-1.43426		7.46717	-15.5009	-1.31074		7.46717	-15.5397	-1.74836
	7.46967	-15.5258	-1.67211		7.46967	-15.533	-1.74344		7.46967	-15.5074	-1.43433		7.46967	-15.497	-1.31082		7.46967	-15.5363	-1.74845
	7.47133	-15.5219	-1.67214		7.47133	-15.5297	-1.7435		7.47133	-15.5033	-1.43439		7.47133	-15.4932	-1.31088		7.47133	-15.5296	-1.74851
	7.473	-15.5186	-1.67217		7.473	-15.5264	-1.74357		7.473	-15.5007	-1.43444		7.473	-15.4889	-1.31094		7.473	-15.5301	-1.74856
	7.4755	-15.5152	-1.67222		7.4755	-15.5219	-1.74366		7.4755	-15.4957	-1.43452		7.4755	-15.4847	-1.31102		7.4755	-15.5241	-1.74863
	7.478	-15.5093	-1.67227		7.478	-15.5176	-1.74374		7.478	-15.492	-1.43461		7.478	-15.4802	-1.31109		7.478	-15.5168	-1.7487
	7.47967	-15.505	-1.67231		7.47967	-15.514	-1.74379		7.47967	-15.4879	-1.43466		7.47967	-15.4768	-1.31113		7.47967	-15.516	-1.74874
	7.48133	-15.5024	-1.67237		7.48133	-15.5102	-1.74383		7.48133	-15.4851	-1.43473		7.48133	-15.4729	-1.31117		7.48133	-15.5113	-1.7488
	7.48383	-15.4979	-1.67245		7.48383	-15.505	-1.7439		7.48383	-15.4785	-1.43482		7.48383	-15.4682	-1.31123		7.48383	-15.507	-1.74887
	7.48633	-15.4924	-1.67254		7.48633	-15.5009	-1.74398		7.48633	-15.4742	-1.43491		7.48633	-15.463	-1.31128		7.48633	-15.5022	-1.74896
	7.488	-15.4887	-1.6726		7.488	-15.4973	-1.74403		7.488	-15.4711	-1.43497		7.488	-15.4602	-1.31132		7.488	-15.4981	-1.74903
	7.4905	-15.4839	-1.67268		7.4905	-15.4916	-1.7441		7.4905	-15.4649	-1.43504		7.4905	-15.4548	-1.31138		7.4905	-15.4936	-1.74913
	7.493	-15.48	-1.67274		7.493	-15.4872	-1.74418		7.493	-15.4611	-1.43511		7.493	-15.4502	-1.31145		7.493	-15.4895	-1.74923
	7.49467	-15.4769	-1.67278		7.49467	-15.4847	-1.74422		7.49467	-15.4572	-1.43516		7.49467	-15.4471	-1.3115		7.49467	-15.4848	-1.74929
	7.49633	-15.4724	-1.67281		7.49633	-15.4809	-1.74428		7.49633	-15.4546	-1.4352		7.49633	-15.4442	-1.31156		7.49633	-15.4816	-1.74935
	7.49883	-15.4687	-1.67288		7.49883	-15.4756	-1.74436		7.49883	-15.4502	-1.43528		7.49883	-15.438	-1.31164		7.49883	-15.476	-1.74943
	7.50133	-15.4631	-1.67296		7.50133	-15.4718	-1.74444		7.50133	-15.4447	-1.43537		7.50133	-15.4337	-1.31174		7.50133	-15.4695	-1.7495
	7.503	-15.4599	-1.67302		7.503	-15.4676	-1.74449		7.503	-15.4406	-1.43543		7.503	-15.4296	-1.3118		7.503	-15.4691	-1.74955
	7.50467	-15.4558	-1.67308		7.50467	-15.4645	-1.74455		7.50467	-15.4372	-1.4355		7.50467	-15.4247	-1.31185		7.50467	-15.4642	-1.7496
	7.50717	-15.4501	-1.67319		7.50717	-15.4591	-1.74464		7.50717	-15.4322	-1.43559		7.50717	-15.4213	-1.31194		7.50717	-15.4607	-1.74969
	7.50967	-15.4446	-1.67328		7.50967	-15.4537	-1.74472		7.50967	-15.427	-1.43567		7.50967	-15.4162	-1.31203		7.50967	-15.4554	-1.74977
	7.51133	-15.4411	-1.67333		7.51133	-15.4505	-1.74477		7.51133	-15.4238	-1.43571		7.51133	-15.413	-1.31208		7.51133	-15.4502	-1.74982
	7.513	-15.4394	-1.67337		7.513	-15.4481	-1.74482		7.513	-15.4199	-1.43575		7.513	-15.4115	-1.31213		7.513	-15.4513	-1.74987
	7.5155	-15.4343	-1.67343		7.5155	-15.4422	-1.74489		7.5155	-15.4158	-1.43581		7.5155	-15.4053	-1.31221		7.5155	-15.4427	-1.74995
	7.518	-15.4296	-1.67349		7.518	-15.437	-1.74496		7.518	-15.4098	-1.43587		7.518	-15.3997	-1.31228		7.518	-15.4372	-1.75003
	7.51967	-15.4267	-1.67354		7.51967	-15.4331	-1.74501		7.51967	-15.4083	-1.43592		7.51967	-15.3976	-1.31234		7.51967	-15.4349	-1.75009
	7.52133	-15.4233	-1.67358		7.52133	-15.4292	-1.74506		7.52133	-15.404	-1.43598		7.52133	-15.3935	-1.31239		7.52133	-15.4281	-1.75015
	7.52383	-15.4187	-1.67367		7.52383	-15.4249	-1.74515		7.52383	-15.3998	-1.43606		7.52383	-15.3889	-1.31247		7.52383	-15.4281	-1.75025
	7.52633	-15.4124	-1.67375		7.52633	-15.4205	-1.74525		7.52633	-15.3932	-1.43615		7.52633	-15.3831	-1.31254		7.52633	-15.4228	-1.75034
	7.528	-15.4096	-1.6738		7.528	-15.4174	-1.74532		7.528	-15.3908	-1.43622		7.528	-15.3804	-1.31259		7.528	-15.418	-1.7504
	7.5305	-15.4049	-1.67387		7.5305	-15.4123	-1.74541		7.5305	-15.386	-1.4363		7.5305	-15.3741	-1.31265		7.5305	-15.4128	-1.75049
	7.533	-15.4003	-1.67393		7.533	-15.4072	-1.74549		7.533	-15.3811	-1.43638		7.533	-15.3699	-1.31273		7.533	-15.4094	-1.75056
	7.53467	-15.3972	-1.67397		7.53467	-15.4048	-1.74553		7.53467	-15.3774	-1.43643		7.53467	-15.3666	-1.31278		7.53467	-15.4023	-1.7506
	7.53633	-15.3935	-1.67401		7.53633	-15.4001	-1.74558		7.53633	-15.3735	-1.43648		7.53633	-15.362	-1.31283		7.53633	-15.4015	-1.75065
	7.53883	-15.3888	-1.67408		7.53883	-15.3963	-1.74564		7.53883	-15.3674	-1.43657		7.53883	-15.3567	-1.31291		7.53883	-15.397	-1.75073
	7.54133	-15.383	-1.67416		7.54133	-15.391	-1.74571		7.54133	-15.3641	-1.43665		7.54133	-15.3525	-1.31298		7.54133	-15.39	-1.75081
	7.543	-15.3796	-1.67421		7.543	-15.3868	-1.74576		7.543	-15.3611	-1.43671		7.543	-15.3499	-1.31303		7.543	-15.3889	-1.75087
	7.54467	-15.3761	-1.67426		7.54467	-15.384	-1.74581		7.54467	-15.3571	-1.43677		7.54467	-15.3461	-1.31308		7.54467	-15.384	-1.75092
	7.54717	-15.3715	-1.67432		7.54717	-15.3792	-1.74588		7.54717	-15.353	-1.43684		7.54717	-15.3414	-1.31314		7.54717	-15.3799	-1.751
	7.54967	-15.3665	-1.67438		7.54967	-15.3742	-1.74595		7.54967	-15.3476	-1.43691		7.54967	-15.3373	-1.3132		7.54967	-15.3747	-1.75109
	7.55133	-15.3627	-1.67442		7.55133	-15.3711	-1.746		7.55133	-15.3442	-1.43695		7.55133	-15.3345	-1.31324		7.55133	-15.3712	-1.75114
	7.553	-15.3606	-1.67445		7.553	-15.3678	-1.74605		7.553	-15.3406	-1.437		7.553	-15.33	-1.31327		7.553	-15.3683	-1.75118
	7.5555	-15.3542	-1.67451		7.5555	-15.3621	-1.74612		7.5555	-15.3363	-1.43708		7.5555	-15.3244	-1.31333		7.5555	-15.3639	-1.75126
	7.558	-15.3491	-1.67457		7.558	-15.357	-1.74618		7.558	-15.3303	-1.43714		7.558	-15.3193	-1.3134		7.558	-15.356	-1.75134
	7.55967	-15.3463	-1.6746		7.55967	-15.3535	-1.74623		7.55967	-15.3276	-1.43718		7.55967	-15.3172	-1.31345		7.55967	-15.3551	-1.75139
	7.56217	-15.3412	-1.67467		7.56217	-15.3499	-1.74633		7.56217	-15.323	-1.43724		7.56217	-15.3119	-1.31354		7.56217	-15.3493	-1.75148
	7.56467	-15.3366	-1.67472		7.56467	-15.3448	-1.74643		7.56467	-15.3184	-1.43729		7.56467	-15.3074	-1.31363		7.56467	-15.3435	-1.75157
	7.56633	-15.3325	-1.67476		7.56633	-15.341	-1.74649		7.56633	-15.3157	-1.43732		7.56633	-15.3036	-1.31369		7.56633	-15.3412	-1.75162
	7.568	-15.3288	-1.67482		7.568	-15.3367	-1.74655		7.568	-15.3127	-1.43736		7.568	-15.2998	-1.31375		7.568	-15.3351	-1.75167
	7.5705	-15.3242	-1.67491		7.5705	-15.3327	-1.74663		7.5705	-15.3055	-1.43743		7.5705	-15.2954	-1.31384		7.5705	-15.331	-1.75175
	7.573	-15.32	-1.675		7.573	-15.3272	-1.7467		7.573	-15.3003	-1.43751		7.573	-15.2889	-1.31391		7.573	-15.3287	-1.75182
	7.57467	-15.3154	-1.67506		7.57467	-15.3241	-1.74675		7.57467	-15.2971	-1.43756		7.57467	-15.2861	-1.31395		7.57467	-15.3248	-1.75186
	7.57633	-15.3124	-1.67511		7.57633	-15.3215	-1.74679		7.57633	-15.2932	-1.43762		7.57633	-15.2831	-1.314		7.57633	-15.3209	-1.7519
	7.57883	-15.3079	-1.67518		7.57883	-15.3148	-1.74687		7.57883	-15.2882	-1.43771		7.57883	-15.2768	-1.31408		7.57883	-15.3166	-1.75198
	7.58133	-15.3017	-1.67525		7.58133	-15.3107	-1.74696		7.58133	-15.2837	-1.4378		7.58133	-15.2728	-1.31416		7.58133	-15.3108	-1.75206
	7.583	-15.2991	-1.67529		7.583	-15.306	-1.74701		7.583	-15.2805	-1.43786		7.583	-15.2691	-1.31421		7.583	-15.3084	-1.75213
	7.58467	-15.2964	-1.67533		7.58467	-15.3037	-1.74707		7.58467	-15.2772	-1.43791		7.58467	-15.2673	-1.31426		7.58467	-15.3032	-1.75218
	7.58717	-15.2923	-1.6754		7.58717	-15.2978	-1.74714		7.58717	-15.2725	-1.43799		7.58717	-15.2619	-1.31432		7.58717	-15.2996	-1.75228
	7.58967	-15.2876	-1.6755		7.58967	-15.2951	-1.74721		7.58967	-15.2684	-1.43806		7.58967	-15.2561	-1.31438		7.58967	-15.2964	-1.75239
	7.59133	-15.283	-1.67556		7.59133	-15.2897	-1.74727		7.59133	-15.2652	-1.43812		7.59133	-15.2536	-1.31442		7.59133	-15.2886	-1.75246
	7.593	-15.281	-1.67562		7.593	-15.2876	-1.74731		7.593	-15.261	-1.43817		7.593	-15.2488	-1.31445		7.593	-15.2889	-1.75252
	7.5955	-15.2752	-1.67571		7.5955	-15.283	-1.74739		7.5955	-15.2559	-1.43825		7.5955	-15.2445	-1.3145		7.5955	-15.2822	-1.7526
	7.598	-15.2709	-1.67578		7.598	-15.2784	-1.74748		7.598	-15.2509	-1.43833		7.598	-15.2398	-1.31455		7.598	-15.2758	-1.75267
	7.59967	-15.2672	-1.67583		7.59967	-15.2746	-1.74753		7.59967	-15.2472	-1.43838		7.59967	-15.2365	-1.31459		7.59967	-15.2745	-1.75271
	7.60217	-15.2609	-1.67589		7.60217	-15.2694	-1.74762		7.60217	-15.2425	-1.43846		7.60217	-15.2309	-1.31465		7.60217	-15.2683	-1.75279
	7.60467	-15.2566	-1.67594		7.60467	-15.2647	-1.74769		7.60467	-15.2378	-1.43853		7.60467	-15.2262	-1.31472		7.60467	-15.2638	-1.75286
	7.60633	-15.2529	-1.67597		7.60633	-15.2607	-1.74774		7.60633	-15.2347	-1.43857		7.60633	-15.222	-1.31477		7.60633	-15.2631	-1.75291
	7.608	-15.2502	-1.67601		7.608	-15.2575	-1.74779		7.608	-15.2306	-1.43861		7.608	-15.2213	-1.31482		7.608	-15.2566	-1.75298
	7.6105	-15.2458	-1.67607		7.6105	-15.252	-1.74786		7.6105	-15.2251	-1.43868		7.6105	-15.2157	-1.31489		7.6105	-15.2512	-1.75308
	7.613	-15.2402	-1.67613		7.613	-15.2462	-1.74793		7.613	-15.2202	-1.43875		7.613	-15.2101	-1.31496		7.613	-15.2488	-1.75319
	7.61467	-15.2374	-1.67617		7.61467	-15.245	-1.74798		7.61467	-15.2163	-1.4388		7.61467	-15.2074	-1.31502		7.61467	-15.2437	-1.75325
	7.61633	-15.2328	-1.67622		7.61633	-15.243	-1.74803		7.61633	-15.2144	-1.43885		7.61633	-15.2036	-1.31506		7.61633	-15.2422	-1.75331
	7.61883	-15.2285	-1.6763		7.61883	-15.2371	-1.74811		7.61883	-15.2085	-1.43893		7.61883	-15.1993	-1.31514		7.61883	-15.235	-1.75339
	7.62133	-15.2252	-1.67638		7.62133	-15.231	-1.74818		7.62133	-15.2037	-1.43901		7.62133	-15.1912	-1.31521		7.62133	-15.2307	-1.75345
	7.623	-15.2208	-1.67643		7.623	-15.2279	-1.74822		7.623	-15.2018	-1.43906		7.623	-15.1899	-1.31525		7.623	-15.2297	-1.75348
	7.62467	-15.2171	-1.67648		7.62467	-15.2248	-1.74827		7.62467	-15.199	-1.43911		7.62467	-15.1872	-1.3153		7.62467	-15.2238	-1.75351
	7.62717	-15.2107	-1.67654		7.62717	-15.2194	-1.74834		7.62717	-15.1935	-1.43916		7.62717	-15.1818	-1.31536		7.62717	-15.2193	-1.75356
	7.62967	-15.2052	-1.6766		7.62967	-15.2142	-1.74842		7.62967	-15.1868	-1.43922		7.62967	-15.177	-1.31542		7.62967	-15.2157	-1.75362
	7.63133	-15.2026	-1.67664		7.63133	-15.2105	-1.74848		7.63133	-15.185	-1.43926		7.63133	-15.1726	-1.31545		7.63133	-15.2103	-1.75366
	7.633	-15.1995	-1.67667		7.633	-15.2072	-1.74855		7.633	-15.1821	-1.4393		7.633	-15.1693	-1.31549		7.633	-15.2079	-1.75371
	7.6355	-15.1944	-1.67673		7.6355	-15.2021	-1.74864		7.6355	-15.1766	-1.43938		7.6355	-15.1659	-1.31554		7.6355	-15.2022	-1.75378
	7.638	-15.1897	-1.6768		7.638	-15.198	-1.74873		7.638	-15.1717	-1.43946		7.638	-15.1608	-1.31559		7.638	-15.1961	-1.75386
	7.63967	-15.1866	-1.67685		7.63967	-15.1942	-1.74879		7.63967	-15.1682	-1.43952		7.63967	-15.1575	-1.31563		7.63967	-15.1963	-1.75391
	7.64217	-15.1828	-1.67692		7.64217	-15.1886	-1.74885		7.64217	-15.1623	-1.43961		7.64217	-15.1521	-1.31569		7.64217	-15.1888	-1.75398
	7.64467	-15.1766	-1.677		7.64467	-15.1835	-1.74891		7.64467	-15.1578	-1.43969		7.64467	-15.1476	-1.31575		7.64467	-15.1844	-1.75406
	7.64633	-15.1739	-1.67704		7.64633	-15.1797	-1.74894		7.64633	-15.1547	-1.43973		7.64633	-15.1431	-1.3158		7.64633	-15.181	-1.75411
	7.648	-15.1689	-1.6771		7.648	-15.1779	-1.74897		7.648	-15.1506	-1.43977		7.648	-15.1395	-1.31584		7.648	-15.1774	-1.75416
	7.6505	-15.1645	-1.67717		7.6505	-15.1729	-1.74903		7.6505	-15.1455	-1.43984		7.6505	-15.136	-1.31591		7.6505	-15.1719	-1.75423
	7.653	-15.1606	-1.67725		7.653	-15.1694	-1.74909		7.653	-15.1413	-1.4399		7.653	-15.1303	-1.31598		7.653	-15.1681	-1.75429
	7.65467	-15.1574	-1.67729		7.65467	-15.1654	-1.74914		7.65467	-15.139	-1.43994		7.65467	-15.1264	-1.31602		7.65467	-15.1646	-1.75433
	7.65633	-15.1534	-1.67734		7.65633	-15.1617	-1.7492		7.65633	-15.134	-1.43998		7.65633	-15.1242	-1.31606		7.65633	-15.1624	-1.75436
	7.65883	-15.1473	-1.67741		7.65883	-15.1568	-1.7493		7.65883	-15.1291	-1.44005		7.65883	-15.1184	-1.31611		7.65883	-15.1565	-1.75442
	7.66133	-15.143	-1.67748		7.66133	-15.152	-1.7494		7.66133	-15.1261	-1.44011		7.66133	-15.1135	-1.31615		7.66133	-15.1513	-1.75449
	7.663	-15.1395	-1.67751		7.663	-15.1459	-1.74946		7.663	-15.1204	-1.44016		7.663	-15.1105	-1.31618		7.663	-15.1482	-1.75454
	7.66467	-15.1363	-1.67755		7.66467	-15.144	-1.74952		7.66467	-15.1179	-1.4402		7.66467	-15.1067	-1.31622		7.66467	-15.1433	-1.7546
	7.66717	-15.1316	-1.6776		7.66717	-15.1389	-1.74959		7.66717	-15.1112	-1.44028		7.66717	-15.102	-1.3163		7.66717	-15.1396	-1.75469
	7.66967	-15.1257	-1.67767		7.66967	-15.1346	-1.74966		7.66967	-15.1074	-1.44036		7.66967	-15.0964	-1.31639		7.66967	-15.1326	-1.75477
	7.67133	-15.1238	-1.67771		7.67133	-15.1309	-1.7497		7.67133	-15.1049	-1.4404		7.67133	-15.0932	-1.31644		7.67133	-15.129	-1.75483
	7.67383	-15.1189	-1.67778		7.67383	-15.1261	-1.74978		7.67383	-15.1002	-1.44047		7.67383	-15.0885	-1.31653		7.67383	-15.1253	-1.75489
	7.67633	-15.1129	-1.67785		7.67633	-15.1212	-1.74987		7.67633	-15.095	-1.44055		7.67633	-15.0832	-1.3166		7.67633	-15.1209	-1.75496
	7.678	-15.1096	-1.67791		7.678	-15.1167	-1.74992		7.678	-15.092	-1.4406		7.678	-15.0804	-1.31665		7.678	-15.1153	-1.755
	7.67967	-15.1062	-1.67796		7.67967	-15.1138	-1.74998		7.67967	-15.0884	-1.44065		7.67967	-15.0781	-1.31669		7.67967	-15.1137	-1.75504
	7.68217	-15.1017	-1.67804		7.68217	-15.1089	-1.75006		7.68217	-15.0829	-1.44071		7.68217	-15.0721	-1.31675		7.68217	-15.1093	-1.7551
	7.68467	-15.0959	-1.67812		7.68467	-15.1038	-1.75013		7.68467	-15.0775	-1.44079		7.68467	-15.0676	-1.31682		7.68467	-15.1039	-1.75517
	7.68633	-15.0934	-1.67817		7.68633	-15.1014	-1.75016		7.68633	-15.0735	-1.44084		7.68633	-15.0648	-1.31686		7.68633	-15.1016	-1.75522
	7.688	-15.0897	-1.67822		7.688	-15.0973	-1.75019		7.688	-15.0714	-1.44089		7.688	-15.06	-1.3169		7.688	-15.0964	-1.75528
	7.6905	-15.0842	-1.67829		7.6905	-15.0925	-1.75023		7.6905	-15.066	-1.44096		7.6905	-15.0545	-1.31696		7.6905	-15.0927	-1.75535
	7.693	-15.0795	-1.67835		7.693	-15.0882	-1.75028		7.693	-15.0616	-1.44103		7.693	-15.0499	-1.31701		7.693	-15.089	-1.75541
	7.69467	-15.0774	-1.67839		7.69467	-15.0836	-1.75032		7.69467	-15.059	-1.44109		7.69467	-15.0486	-1.31704		7.69467	-15.0846	-1.75546
	7.69633	-15.0736	-1.67843		7.69633	-15.08	-1.75038		7.69633	-15.0551	-1.44115		7.69633	-15.0437	-1.31708		7.69633	-15.0819	-1.75551
	7.69883	-15.0683	-1.67849		7.69883	-15.0761	-1.75046		7.69883	-15.0491	-1.44123		7.69883	-15.0389	-1.31714		7.69883	-15.0767	-1.75557
	7.70133	-15.0637	-1.67855		7.70133	-15.0712	-1.75056		7.70133	-15.044	-1.44131		7.70133	-15.033	-1.3172		7.70133	-15.0712	-1.75563
	7.703	-15.0591	-1.6786		7.703	-15.0676	-1.75064		7.703	-15.0417	-1.44136		7.703	-15.0299	-1.31724		7.703	-15.0687	-1.75567
	7.70467	-15.0573	-1.67864		7.70467	-15.0636	-1.75071		7.70467	-15.0374	-1.44141		7.70467	-15.0265	-1.31728		7.70467	-15.0641	-1.75572
	7.70717	-15.0521	-1.67871		7.70717	-15.0602	-1.7508		7.70717	-15.0334	-1.44148		7.70717	-15.0222	-1.31734		7.70717	-15.0584	-1.7558
	7.70967	-15.0471	-1.67878		7.70967	-15.0551	-1.75087		7.70967	-15.0281	-1.44155		7.70967	-15.0171	-1.3174		7.70967	-15.0546	-1.75588
	7.71133	-15.0441	-1.67882		7.71133	-15.0519	-1.75092		7.71133	-15.0239	-1.4416		7.71133	-15.0141	-1.31744		7.71133	-15.0505	-1.75593
	7.71383	-15.0376	-1.67889		7.71383	-15.0466	-1.75098		7.71383	-15.0182	-1.44167		7.71383	-15.0098	-1.3175		7.71383	-15.0458	-1.75601
	7.71633	-15.034	-1.67895		7.71633	-15.0403	-1.75104		7.71633	-15.0149	-1.44175		7.71633	-15.0044	-1.31756		7.71633	-15.0412	-1.75608
	7.718	-15.0299	-1.67899		7.718	-15.0374	-1.75107		7.718	-15.0126	-1.44179		7.718	-15	-1.3176		7.718	-15.0368	-1.75613
	7.71967	-15.0274	-1.67902		7.71967	-15.0339	-1.75111		7.71967	-15.0083	-1.44183		7.71967	-14.9973	-1.31764		7.71967	-15.0342	-1.75617
	7.72217	-15.0208	-1.67908		7.72217	-15.0292	-1.75117		7.72217	-15.0031	-1.44189		7.72217	-14.9926	-1.3177		7.72217	-15.0278	-1.75623
	7.72467	-15.0157	-1.67914		7.72467	-15.0261	-1.75123		7.72467	-14.9982	-1.44194		7.72467	-14.9878	-1.31776		7.72467	-15.0227	-1.7563
	7.72633	-15.0123	-1.67918		7.72633	-15.0206	-1.75127		7.72633	-14.9935	-1.44197		7.72633	-14.983	-1.3178		7.72633	-15.0209	-1.75634
	7.728	-15.0087	-1.67921		7.728	-15.0177	-1.75132		7.728	-14.9925	-1.44201		7.728	-14.9808	-1.31784		7.728	-15.0174	-1.75637
	7.7305	-15.0052	-1.67926		7.7305	-15.0124	-1.75139		7.7305	-14.9856	-1.44207		7.7305	-14.9757	-1.31789		7.7305	-15.0119	-1.75641
	7.733	-14.9998	-1.67932		7.733	-15.0075	-1.75148		7.733	-14.9812	-1.44213		7.733	-14.97	-1.31794		7.733	-15.007	-1.75647
	7.73467	-14.9966	-1.67936		7.73467	-15.0039	-1.75154		7.73467	-14.979	-1.44218		7.73467	-14.9671	-1.31797		7.73467	-15.0046	-1.7565
	7.73633	-14.9937	-1.67939		7.73633	-15.0008	-1.75159		7.73633	-14.9742	-1.44223		7.73633	-14.9627	-1.318		7.73633	-15.0008	-1.75654
	7.73883	-14.9883	-1.67946		7.73883	-14.9947	-1.75168		7.73883	-14.9698	-1.44231		7.73883	-14.9594	-1.31805		7.73883	-14.9961	-1.7566
	7.74133	-14.9823	-1.67954		7.74133	-14.9908	-1.75176		7.74133	-14.9647	-1.44238		7.74133	-14.9562	-1.3181		7.74133	-14.9911	-1.75665
	7.743	-14.9797	-1.67959		7.743	-14.987	-1.75181		7.743	-14.9621	-1.44242		7.743	-14.9512	-1.31814		7.743	-14.9876	-1.75669
	7.74467	-14.977	-1.67964		7.74467	-14.984	-1.75185		7.74467	-14.9583	-1.44247		7.74467	-14.9473	-1.31818		7.74467	-14.9846	-1.75673
	7.74717	-14.9715	-1.67971		7.74717	-14.9802	-1.75191		7.74717	-14.9526	-1.44254		7.74717	-14.9425	-1.31824		7.74717	-14.9802	-1.75679
	7.74967	-14.9657	-1.67978		7.74967	-14.9736	-1.75198		7.74967	-14.9476	-1.44261		7.74967	-14.9364	-1.31829		7.74967	-14.9738	-1.75684
	7.75133	-14.9641	-1.67983		7.75133	-14.9705	-1.75203		7.75133	-14.9446	-1.44266		7.75133	-14.933	-1.31832		7.75133	-14.9705	-1.75689
	7.75383	-14.9592	-1.6799		7.75383	-14.966	-1.7521		7.75383	-14.9395	-1.44274		7.75383	-14.9292	-1.31837		7.75383	-14.9652	-1.75696
	7.75633	-14.9544	-1.67996		7.75633	-14.9616	-1.75217		7.75633	-14.9347	-1.44282		7.75633	-14.924	-1.31841		7.75633	-14.9612	-1.75704
	7.758	-14.9505	-1.68001		7.758	-14.9584	-1.75222		7.758	-14.9316	-1.44288		7.758	-14.9204	-1.31845		7.758	-14.9571	-1.75709
	7.75967	-14.9468	-1.68006		7.75967	-14.9529	-1.75227		7.75967	-14.9276	-1.44293		7.75967	-14.9164	-1.31849		7.75967	-14.9542	-1.75713
	7.76217	-14.9407	-1.68013		7.76217	-14.9499	-1.75234		7.76217	-14.9233	-1.44301		7.76217	-14.9126	-1.31855		7.76217	-14.9489	-1.75721
	7.76467	-14.9371	-1.68019		7.76467	-14.9457	-1.75241		7.76467	-14.9186	-1.44308		7.76467	-14.9073	-1.31861		7.76467	-14.9454	-1.75729
	7.76633	-14.9322	-1.68022		7.76633	-14.9417	-1.75246		7.76633	-14.9151	-1.44311		7.76633	-14.9044	-1.31865		7.76633	-14.942	-1.75734
	7.768	-14.9296	-1.68026		7.768	-14.9388	-1.7525		7.768	-14.9121	-1.44315		7.768	-14.9008	-1.3187		7.768	-14.9378	-1.75738
	7.7705	-14.9248	-1.68032		7.7705	-14.9331	-1.75257		7.7705	-14.9069	-1.44321		7.7705	-14.8958	-1.31875		7.7705	-14.9319	-1.75745
	7.773	-14.9211	-1.68037		7.773	-14.9278	-1.75264		7.773	-14.902	-1.44327		7.773	-14.8917	-1.3188		7.773	-14.9261	-1.7575
	7.77467	-14.916	-1.68041		7.77467	-14.9239	-1.75269		7.77467	-14.8975	-1.44331		7.77467	-14.8872	-1.31884		7.77467	-14.924	-1.75754
	7.77633	-14.9141	-1.68044		7.77633	-14.9213	-1.75274		7.77633	-14.8947	-1.44336		7.77633	-14.8833	-1.31888		7.77633	-14.9205	-1.75758
	7.77883	-14.9086	-1.68049		7.77883	-14.9158	-1.75282		7.77883	-14.8895	-1.44345		7.77883	-14.8779	-1.31894		7.77883	-14.9151	-1.75764
	7.78133	-14.9025	-1.68055		7.78133	-14.911	-1.7529		7.78133	-14.8845	-1.44353		7.78133	-14.8754	-1.31901		7.78133	-14.9098	-1.7577
	7.783	-14.9001	-1.68058		7.783	-14.9075	-1.75296		7.783	-14.8812	-1.44358		7.783	-14.8697	-1.31905		7.783	-14.9078	-1.75774
	7.7855	-14.8954	-1.68063		7.7855	-14.9025	-1.75304		7.7855	-14.8766	-1.44365		7.7855	-14.866	-1.31911		7.7855	-14.9033	-1.75781
	7.788	-14.8905	-1.68069		7.788	-14.8965	-1.75311		7.788	-14.8713	-1.44373		7.788	-14.8602	-1.31916		7.788	-14.8965	-1.75788
	7.78967	-14.888	-1.68073		7.78967	-14.894	-1.75316		7.78967	-14.8677	-1.44377		7.78967	-14.8567	-1.3192		7.78967	-14.8949	-1.75792
	7.79133	-14.8842	-1.68077		7.79133	-14.8902	-1.75321		7.79133	-14.8641	-1.44381		7.79133	-14.8552	-1.31923		7.79133	-14.8906	-1.75796
	7.79383	-14.8791	-1.68082		7.79383	-14.8857	-1.75328		7.79383	-14.8594	-1.44388		7.79383	-14.8493	-1.3193		7.79383	-14.8874	-1.75802
	7.79633	-14.8744	-1.68088		7.79633	-14.881	-1.75335		7.79633	-14.8543	-1.44396		7.79633	-14.8442	-1.31937		7.79633	-14.8808	-1.75808
	7.798	-14.8716	-1.68092		7.798	-14.8777	-1.75339		7.798	-14.8521	-1.444		7.798	-14.8416	-1.31942		7.798	-14.8768	-1.75811
	7.79967	-14.8662	-1.68096		7.79967	-14.8741	-1.75343		7.79967	-14.8485	-1.44405		7.79967	-14.8366	-1.31947		7.79967	-14.8748	-1.75815
	7.80217	-14.8611	-1.68102		7.80217	-14.8692	-1.75349		7.80217	-14.8425	-1.44412		7.80217	-14.8319	-1.31953		7.80217	-14.8691	-1.75821
	7.80467	-14.8575	-1.68107		7.80467	-14.8652	-1.75354		7.80467	-14.8388	-1.44419		7.80467	-14.8271	-1.3196		7.80467	-14.864	-1.75829
	7.80633	-14.853	-1.6811		7.80633	-14.8595	-1.75357		7.80633	-14.8345	-1.44423		7.80633	-14.8235	-1.31963		7.80633	-14.8598	-1.75834
	7.808	-14.8498	-1.68113		7.808	-14.8569	-1.7536		7.808	-14.8308	-1.44427		7.808	-14.8203	-1.31966		7.808	-14.8565	-1.75839
	7.8105	-14.8454	-1.68118		7.8105	-14.8523	-1.75365		7.8105	-14.8261	-1.44432		7.8105	-14.8152	-1.31971		7.8105	-14.8518	-1.75846
	7.813	-14.84	-1.68123		7.813	-14.8474	-1.75371		7.813	-14.8216	-1.44438		7.813	-14.8107	-1.31977		7.813	-14.8491	-1.75853
	7.81467	-14.8363	-1.68127		7.81467	-14.8453	-1.75376		7.81467	-14.8181	-1.44443		7.81467	-14.8077	-1.31981		7.81467	-14.8443	-1.75857
	7.81633	-14.8333	-1.68131		7.81633	-14.8421	-1.75379		7.81633	-14.8141	-1.44447		7.81633	-14.803	-1.31985		7.81633	-14.8414	-1.75861
	7.81883	-14.829	-1.68138		7.81883	-14.8361	-1.75386		7.81883	-14.8106	-1.44453		7.81883	-14.7988	-1.31991		7.81883	-14.8372	-1.75866
	7.82133	-14.8244	-1.68145		7.82133	-14.8298	-1.75394		7.82133	-14.805	-1.4446		7.82133	-14.7943	-1.31997		7.82133	-14.8311	-1.75872
	7.823	-14.8203	-1.68149		7.823	-14.8281	-1.754		7.823	-14.8025	-1.44463		7.823	-14.7908	-1.32001		7.823	-14.828	-1.75875
	7.8255	-14.8152	-1.68155		7.8255	-14.8234	-1.75408		7.8255	-14.7965	-1.44468		7.8255	-14.786	-1.32007		7.8255	-14.8225	-1.7588
	7.828	-14.8087	-1.6816		7.828	-14.8178	-1.75416		7.828	-14.7919	-1.44473		7.828	-14.7803	-1.32013		7.828	-14.8178	-1.75884
	7.82967	-14.8048	-1.68164		7.82967	-14.8148	-1.75422		7.82967	-14.7887	-1.44477		7.82967	-14.7772	-1.32016		7.82967	-14.8136	-1.75887
	7.83133	-14.8028	-1.68168		7.83133	-14.8113	-1.75427		7.83133	-14.7848	-1.44481		7.83133	-14.7737	-1.32019		7.83133	-14.81	-1.7589
	7.83383	-14.7977	-1.68175		7.83383	-14.8062	-1.75434		7.83383	-14.7802	-1.44488		7.83383	-14.769	-1.32025		7.83383	-14.8058	-1.75895
	7.83633	-14.7941	-1.68183		7.83633	-14.8007	-1.75442		7.83633	-14.7744	-1.44496		7.83633	-14.7644	-1.32033		7.83633	-14.8023	-1.75901
	7.838	-14.7906	-1.68188		7.838	-14.7984	-1.75446		7.838	-14.7709	-1.44501		7.838	-14.7615	-1.32037		7.838	-14.7982	-1.75905
	7.83967	-14.7877	-1.68192		7.83967	-14.7936	-1.75451		7.83967	-14.767	-1.44507		7.83967	-14.7574	-1.32041		7.83967	-14.7944	-1.75908
	7.84217	-14.7825	-1.68198		7.84217	-14.7884	-1.75459		7.84217	-14.7625	-1.44514		7.84217	-14.7512	-1.32046		7.84217	-14.7901	-1.75914
	7.84467	-14.7763	-1.68203		7.84467	-14.7843	-1.75466		7.84467	-14.7562	-1.44522		7.84467	-14.7466	-1.32052		7.84467	-14.7847	-1.7592
	7.84633	-14.7736	-1.68205		7.84633	-14.7805	-1.75471		7.84633	-14.7547	-1.44527		7.84633	-14.7425	-1.32055		7.84633	-14.7809	-1.75924
	7.848	-14.7687	-1.68209		7.848	-14.7778	-1.75475		7.848	-14.7532	-1.44531		7.848	-14.7384	-1.32059		7.848	-14.7777	-1.75927
	7.8505	-14.765	-1.68214		7.8505	-14.7733	-1.7548		7.8505	-14.7469	-1.44538		7.8505	-14.7355	-1.32064		7.8505	-14.7729	-1.75932
	7.853	-14.7603	-1.68221		7.853	-14.7682	-1.75485		7.853	-14.7419	-1.44544		7.853	-14.7308	-1.32069		7.853	-14.7674	-1.75937
	7.85467	-14.7571	-1.68226		7.85467	-14.7657	-1.75489		7.85467	-14.7404	-1.44549		7.85467	-14.7266	-1.32072		7.85467	-14.764	-1.7594
	7.85633	-14.7523	-1.68231		7.85633	-14.761	-1.75492		7.85633	-14.7351	-1.44553		7.85633	-14.7241	-1.32076		7.85633	-14.7624	-1.75943
	7.85883	-14.7487	-1.68237		7.85883	-14.7571	-1.75498		7.85883	-14.7302	-1.44559		7.85883	-14.7197	-1.32082		7.85883	-14.7566	-1.75949
	7.86133	-14.7424	-1.68244		7.86133	-14.7516	-1.75504		7.86133	-14.7254	-1.44568		7.86133	-14.7138	-1.32088		7.86133	-14.7519	-1.75955
	7.863	-14.7397	-1.68248		7.863	-14.7481	-1.75509		7.863	-14.7212	-1.44573		7.863	-14.7109	-1.32091		7.863	-14.7483	-1.75959
	7.8655	-14.7353	-1.68253		7.8655	-14.7428	-1.75515		7.8655	-14.716	-1.44581		7.8655	-14.7055	-1.32097		7.8655	-14.7426	-1.75965
	7.868	-14.7303	-1.68258		7.868	-14.7384	-1.75521		7.868	-14.7102	-1.44588		7.868	-14.6999	-1.32103		7.868	-14.7378	-1.75971
	7.86967	-14.7262	-1.68262		7.86967	-14.7347	-1.75525		7.86967	-14.7072	-1.44593		7.86967	-14.6967	-1.32106		7.86967	-14.735	-1.75975
	7.87133	-14.7232	-1.68266		7.87133	-14.7311	-1.75529		7.87133	-14.7035	-1.44597		7.87133	-14.6936	-1.32109		7.87133	-14.7306	-1.75978
	7.87383	-14.7194	-1.68273		7.87383	-14.726	-1.75534		7.87383	-14.6992	-1.44604		7.87383	-14.6891	-1.32113		7.87383	-14.7264	-1.75984
	7.87633	-14.7132	-1.68279		7.87633	-14.7201	-1.75541		7.87633	-14.6934	-1.44611		7.87633	-14.6842	-1.32119		7.87633	-14.7222	-1.75989
	7.878	-14.7106	-1.68283		7.878	-14.7174	-1.75545		7.878	-14.6924	-1.44616		7.878	-14.6805	-1.32123		7.878	-14.7188	-1.75992
	7.87967	-14.7056	-1.68287		7.87967	-14.7138	-1.7555		7.87967	-14.6868	-1.44621		7.87967	-14.6766	-1.32127		7.87967	-14.7146	-1.75996
	7.88217	-14.7009	-1.68295		7.88217	-14.7092	-1.75557		7.88217	-14.6827	-1.44626		7.88217	-14.6725	-1.32134		7.88217	-14.7109	-1.76002
	7.88467	-14.6971	-1.68302		7.88467	-14.7046	-1.75564		7.88467	-14.6776	-1.4463		7.88467	-14.6674	-1.3214		7.88467	-14.7045	-1.76008
	7.88633	-14.6941	-1.68307		7.88633	-14.7017	-1.75569		7.88633	-14.6755	-1.44633		7.88633	-14.6625	-1.32144		7.88633	-14.703	-1.76013
	7.888	-14.6909	-1.68311		7.888	-14.6986	-1.75574		7.888	-14.6721	-1.44636		7.888	-14.6597	-1.32148		7.888	-14.6976	-1.76018
	7.8905	-14.6851	-1.68319		7.8905	-14.6932	-1.75581		7.8905	-14.6654	-1.4464		7.8905	-14.6559	-1.32154		7.8905	-14.6919	-1.76026
	7.893	-14.6814	-1.68324		7.893	-14.6876	-1.75587		7.893	-14.6614	-1.44645		7.893	-14.6501	-1.3216		7.893	-14.6883	-1.76034
	7.89467	-14.6767	-1.68327		7.89467	-14.6836	-1.75591		7.89467	-14.6574	-1.44649		7.89467	-14.6463	-1.32164		7.89467	-14.6847	-1.76039
	7.89717	-14.6718	-1.68331		7.89717	-14.6796	-1.75596		7.89717	-14.653	-1.44656		7.89717	-14.642	-1.32168		7.89717	-14.6802	-1.76046
	7.89967	-14.6662	-1.68335		7.89967	-14.6741	-1.75601		7.89967	-14.6492	-1.44663		7.89967	-14.6377	-1.32173		7.89967	-14.675	-1.76051
	7.90133	-14.6631	-1.68337		7.90133	-14.6697	-1.75604		7.90133	-14.6446	-1.44667		7.90133	-14.6347	-1.32176		7.90133	-14.6732	-1.76055
	7.903	-14.6607	-1.6834		7.903	-14.6674	-1.75606		7.903	-14.6411	-1.44671		7.903	-14.631	-1.32179		7.903	-14.6687	-1.76057
	7.9055	-14.6548	-1.68345		7.9055	-14.6628	-1.75612		7.9055	-14.6362	-1.44677		7.9055	-14.6259	-1.32185		7.9055	-14.6633	-1.76062
	7.908	-14.6497	-1.68351		7.908	-14.6589	-1.75617		7.908	-14.6305	-1.44684		7.908	-14.6207	-1.32191		7.908	-14.6573	-1.76067
	7.90967	-14.6475	-1.68355		7.90967	-14.6553	-1.75621		7.90967	-14.6276	-1.44688		7.90967	-14.6155	-1.32196		7.90967	-14.6522	-1.76072
	7.91133	-14.6431	-1.68358		7.91133	-14.6526	-1.75625		7.91133	-14.6244	-1.44692		7.91133	-14.6128	-1.32201		7.91133	-14.6508	-1.76076
	7.91383	-14.6379	-1.68364		7.91383	-14.6463	-1.75633		7.91383	-14.6206	-1.44698		7.91383	-14.6086	-1.32208		7.91383	-14.646	-1.76083
	7.91633	-14.6333	-1.6837		7.91633	-14.6413	-1.75641		7.91633	-14.615	-1.44704		7.91633	-14.6045	-1.32215		7.91633	-14.6419	-1.7609
	7.918	-14.6299	-1.68374		7.918	-14.6374	-1.75647		7.918	-14.6111	-1.44708		7.918	-14.5991	-1.32219		7.918	-14.6381	-1.76094
	7.91967	-14.6275	-1.68378		7.91967	-14.6365	-1.75652		7.91967	-14.6086	-1.44713		7.91967	-14.5967	-1.32222		7.91967	-14.6348	-1.76098
	7.92217	-14.6217	-1.68384		7.92217	-14.6298	-1.7566		7.92217	-14.6031	-1.4472		7.92217	-14.5923	-1.32228		7.92217	-14.629	-1.761
	7.92467	-14.6156	-1.6839		7.92467	-14.6249	-1.75666		7.92467	-14.5988	-1.44728		7.92467	-14.5871	-1.32232		7.92467	-14.6236	-1.76102
	7.92633	-14.6131	-1.68393		7.92633	-14.6208	-1.7567		7.92633	-14.5942	-1.44733		7.92633	-14.5838	-1.32234		7.92633	-14.6201	-1.76103
	7.928	-14.6106	-1.68397		7.928	-14.6176	-1.75674		7.928	-14.5924	-1.44738		7.928	-14.5803	-1.32237		7.928	-14.6181	-1.76103
	7.9305	-14.6046	-1.68402		7.9305	-14.6135	-1.75679		7.9305	-14.587	-1.44745		7.9305	-14.5751	-1.32242		7.9305	-14.6122	-1.76101
	7.933	-14.6009	-1.68407		7.933	-14.6083	-1.75685		7.933	-14.5812	-1.44752		7.933	-14.5707	-1.32248		7.933	-14.6068	-1.76096
	7.93467	-14.5975	-1.68411		7.93467	-14.6052	-1.75688		7.93467	-14.5768	-1.44756		7.93467	-14.5666	-1.32251		7.93467	-14.6033	-1.76095
	7.93717	-14.5931	-1.68416		7.93717	-14.5994	-1.75694		7.93717	-14.5736	-1.44761		7.93717	-14.5608	-1.32257		7.93717	-14.5985	-1.76093
	7.93967	-14.5857	-1.6842		7.93967	-14.5949	-1.757		7.93967	-14.5675	-1.44765		7.93967	-14.5567	-1.32264		7.93967	-14.5941	-1.76093
	7.94133	-14.5832	-1.68423		7.94133	-14.5917	-1.75703		7.94133	-14.5644	-1.44768		7.94133	-14.5547	-1.32268		7.94133	-14.5898	-1.76093
	7.943	-14.5801	-1.68426		7.943	-14.5893	-1.75706		7.943	-14.5602	-1.44772		7.943	-14.5515	-1.32272		7.943	-14.5868	-1.76095
	7.9455	-14.5751	-1.68431		7.9455	-14.5841	-1.7571		7.9455	-14.5572	-1.44778		7.9455	-14.5458	-1.32278		7.9455	-14.583	-1.761
	7.948	-14.5691	-1.68436		7.948	-14.5791	-1.75715		7.948	-14.5515	-1.44784		7.948	-14.5407	-1.32284		7.948	-14.577	-1.76106
	7.94967	-14.5661	-1.6844		7.94967	-14.5751	-1.75719		7.94967	-14.5481	-1.44789		7.94967	-14.5374	-1.32289		7.94967	-14.5751	-1.7611
	7.95133	-14.5641	-1.68445		7.95133	-14.5718	-1.75723		7.95133	-14.5452	-1.44794		7.95133	-14.5344	-1.32293		7.95133	-14.571	-1.76114
	7.95383	-14.5586	-1.68453		7.95383	-14.5663	-1.7573		7.95383	-14.5401	-1.44802		7.95383	-14.5288	-1.32298		7.95383	-14.5659	-1.76121
	7.95633	-14.5537	-1.6846		7.95633	-14.5617	-1.75737		7.95633	-14.5354	-1.4481		7.95633	-14.5251	-1.32304		7.95633	-14.5617	-1.76127
	7.958	-14.5507	-1.68464		7.958	-14.5574	-1.75742		7.958	-14.531	-1.44815		7.958	-14.5206	-1.32308		7.958	-14.558	-1.76131
	7.95967	-14.547	-1.68467		7.95967	-14.555	-1.75747		7.95967	-14.5279	-1.44819		7.95967	-14.5174	-1.32311		7.95967	-14.5546	-1.76134
	7.96217	-14.5408	-1.68472		7.96217	-14.5495	-1.75753		7.96217	-14.5237	-1.44825		7.96217	-14.512	-1.32317		7.96217	-14.5501	-1.7614
	7.96467	-14.5361	-1.68477		7.96467	-14.5439	-1.75759		7.96467	-14.5179	-1.44831		7.96467	-14.5079	-1.32322		7.96467	-14.546	-1.76145
	7.96633	-14.5326	-1.6848		7.96633	-14.5427	-1.75762		7.96633	-14.5154	-1.44833		7.96633	-14.5022	-1.32325		7.96633	-14.5425	-1.76148
	7.968	-14.5296	-1.68483		7.968	-14.5386	-1.75765		7.968	-14.5124	-1.44836		7.968	-14.5008	-1.32329		7.968	-14.5391	-1.76151
	7.9705	-14.5243	-1.68488		7.9705	-14.5333	-1.7577		7.9705	-14.5064	-1.44841		7.9705	-14.496	-1.32334		7.9705	-14.5325	-1.76156
	7.973	-14.5202	-1.68494		7.973	-14.5289	-1.75774		7.973	-14.5015	-1.44846		7.973	-14.4898	-1.3234		7.973	-14.5281	-1.76161
	7.97467	-14.519	-1.68497		7.97467	-14.525	-1.75778		7.97467	-14.4963	-1.4485		7.97467	-14.4872	-1.32344		7.97467	-14.5242	-1.76164
	7.97717	-14.5127	-1.68503		7.97717	-14.5195	-1.75784		7.97717	-14.4925	-1.44855		7.97717	-14.482	-1.3235		7.97717	-14.5185	-1.76169
	7.97967	-14.5078	-1.68509		7.97967	-14.5154	-1.75791		7.97967	-14.4878	-1.44861		7.97967	-14.476	-1.32356		7.97967	-14.5133	-1.76174
	7.98133	-14.5052	-1.68513		7.98133	-14.5121	-1.75796		7.98133	-14.485	-1.44865		7.98133	-14.474	-1.3236		7.98133	-14.5103	-1.76177
	7.983	-14.5005	-1.68516		7.983	-14.5068	-1.75801		7.983	-14.4813	-1.44869		7.983	-14.4707	-1.32364		7.983	-14.5086	-1.7618
	7.9855	-14.4952	-1.68522		7.9855	-14.5015	-1.7581		7.9855	-14.4757	-1.44875		7.9855	-14.4659	-1.32371		7.9855	-14.5039	-1.76185
	7.988	-14.4899	-1.68527		7.988	-14.4985	-1.75818		7.988	-14.4721	-1.44882		7.988	-14.462	-1.32376		7.988	-14.4995	-1.7619
	7.98967	-14.4871	-1.6853		7.98967	-14.4953	-1.75822		7.98967	-14.4686	-1.44887		7.98967	-14.4573	-1.3238		7.98967	-14.496	-1.76194
	7.99133	-14.4828	-1.68534		7.99133	-14.4923	-1.75827		7.99133	-14.4645	-1.44892		7.99133	-14.4557	-1.32384		7.99133	-14.493	-1.76197
	7.99383	-14.4777	-1.6854		7.99383	-14.4876	-1.75833		7.99383	-14.4599	-1.449		7.99383	-14.4489	-1.3239		7.99383	-14.4875	-1.76201
	7.99633	-14.4727	-1.68547		7.99633	-14.4815	-1.75838		7.99633	-14.4551	-1.44906		7.99633	-14.4439	-1.32396		7.99633	-14.4824	-1.76205
	7.998	-14.4704	-1.68551		7.998	-14.4793	-1.7584		7.998	-14.4511	-1.4491		7.998	-14.4413	-1.32399		7.998	-14.4789	-1.76208
	7.99967	-14.4664	-1.68555		7.99967	-14.4747	-1.75843		7.99967	-14.4471	-1.44914		7.99967	-14.4369	-1.32403		7.99967	-14.4744	-1.76212
	8.00217	-14.4628	-1.6856		8.00217	-14.4705	-1.75848		8.00217	-14.4431	-1.4492		8.00217	-14.4315	-1.32408		8.00217	-14.4693	-1.76216
	8.00467	-14.4578	-1.68565		8.00467	-14.4657	-1.75853		8.00467	-14.4387	-1.44926		8.00467	-14.4265	-1.32413		8.00467	-14.4645	-1.76221
	8.00633	-14.4545	-1.68568		8.00633	-14.4607	-1.75858		8.00633	-14.4331	-1.4493		8.00633	-14.4237	-1.32416		8.00633	-14.4616	-1.76225
	8.00883	-14.4497	-1.68573		8.00883	-14.4571	-1.75866		8.00883	-14.4294	-1.44936		8.00883	-14.4193	-1.3242		8.00883	-14.4556	-1.7623
	8.01133	-14.444	-1.68578		8.01133	-14.4512	-1.75876		8.01133	-14.4241	-1.44942		8.01133	-14.4154	-1.32425		8.01133	-14.4512	-1.76235
	8.013	-14.4398	-1.68582		8.013	-14.4479	-1.75882		8.013	-14.4215	-1.44946		8.013	-14.4109	-1.32429		8.013	-14.4484	-1.76238
	8.01467	-14.4373	-1.68585		8.01467	-14.445	-1.75887		8.01467	-14.4191	-1.44948		8.01467	-14.4081	-1.32432		8.01467	-14.444	-1.76241
	8.01717	-14.4311	-1.68591		8.01717	-14.4402	-1.75894		8.01717	-14.4127	-1.44954		8.01717	-14.4022	-1.32439		8.01717	-14.4405	-1.76247
	8.01967	-14.4283	-1.68599		8.01967	-14.4349	-1.75899		8.01967	-14.408	-1.4496		8.01967	-14.3966	-1.32447		8.01967	-14.4349	-1.76253
	8.02133	-14.4229	-1.68603		8.02133	-14.4314	-1.75902		8.02133	-14.4062	-1.44964		8.02133	-14.3946	-1.32452		8.02133	-14.4313	-1.76258
	8.023	-14.4205	-1.68608		8.023	-14.4287	-1.75904		8.023	-14.4012	-1.44969		8.023	-14.3904	-1.32456		8.023	-14.4296	-1.76262
	8.0255	-14.4158	-1.68616		8.0255	-14.4228	-1.75909		8.0255	-14.3972	-1.44976		8.0255	-14.3855	-1.32462		8.0255	-14.4246	-1.76268
	8.028	-14.4103	-1.68623		8.028	-14.4191	-1.75914		8.028	-14.3919	-1.44984		8.028	-14.3815	-1.32468		8.028	-14.4185	-1.76272
	8.02967	-14.4081	-1.68628		8.02967	-14.4158	-1.75918		8.02967	-14.3883	-1.44988		8.02967	-14.3772	-1.32472		8.02967	-14.4157	-1.76275
	8.03133	-14.4046	-1.68632		8.03133	-14.4134	-1.75922		8.03133	-14.3844	-1.44993		8.03133	-14.3746	-1.32476		8.03133	-14.4121	-1.76279
	8.03383	-14.3994	-1.68638		8.03383	-14.4076	-1.75929		8.03383	-14.3798	-1.44999		8.03383	-14.3692	-1.32483		8.03383	-14.4064	-1.76284
	8.03633	-14.3944	-1.68643		8.03633	-14.4026	-1.75936		8.03633	-14.3748	-1.45005		8.03633	-14.3642	-1.32492		8.03633	-14.4015	-1.76289
	8.038	-14.3908	-1.68647		8.038	-14.3987	-1.75941		8.038	-14.3722	-1.45009		8.038	-14.361	-1.32498		8.038	-14.3984	-1.76293
	8.03967	-14.3873	-1.6865		8.03967	-14.3946	-1.75946		8.03967	-14.3677	-1.45013		8.03967	-14.3575	-1.32504		8.03967	-14.3955	-1.76298
	8.04217	-14.3808	-1.68655		8.04217	-14.3896	-1.75953		8.04217	-14.3628	-1.45019		8.04217	-14.3526	-1.32511		8.04217	-14.3889	-1.76306
	8.04467	-14.3759	-1.68659		8.04467	-14.3828	-1.7596		8.04467	-14.3578	-1.45025		8.04467	-14.3475	-1.32516		8.04467	-14.3841	-1.76314
	8.04633	-14.3742	-1.68662		8.04633	-14.3805	-1.75965		8.04633	-14.3548	-1.45029		8.04633	-14.3436	-1.32518		8.04633	-14.3815	-1.76318
	8.04883	-14.3687	-1.68667		8.04883	-14.3768	-1.75972		8.04883	-14.3499	-1.45034		8.04883	-14.3386	-1.32521		8.04883	-14.3767	-1.76324
	8.05133	-14.3636	-1.68672		8.05133	-14.3714	-1.75978		8.05133	-14.3436	-1.4504		8.05133	-14.3346	-1.32524		8.05133	-14.3719	-1.76331
	8.053	-14.3604	-1.68676		8.053	-14.3682	-1.75983		8.053	-14.3407	-1.45043		8.053	-14.3315	-1.32527		8.053	-14.3687	-1.76334
	8.05467	-14.3562	-1.68679		8.05467	-14.3664	-1.75988		8.05467	-14.338	-1.45047		8.05467	-14.3272	-1.32531		8.05467	-14.366	-1.76337
	8.05717	-14.3513	-1.68684		8.05717	-14.3608	-1.75995		8.05717	-14.3332	-1.45053		8.05717	-14.3229	-1.32536		8.05717	-14.3596	-1.76342
	8.05967	-14.3469	-1.68689		8.05967	-14.3559	-1.76001		8.05967	-14.3279	-1.45059		8.05967	-14.3185	-1.32541		8.05967	-14.3534	-1.76347
	8.06133	-14.3434	-1.68693		8.06133	-14.3519	-1.76006		8.06133	-14.3246	-1.45063		8.06133	-14.3148	-1.32545		8.06133	-14.3507	-1.76351
	8.063	-14.3406	-1.68696		8.063	-14.3477	-1.7601		8.063	-14.3209	-1.45066		8.063	-14.3113	-1.32548		8.063	-14.3488	-1.76354
	8.0655	-14.335	-1.687		8.0655	-14.3435	-1.76016		8.0655	-14.318	-1.45074		8.0655	-14.3062	-1.32553		8.0655	-14.3429	-1.76359
	8.068	-14.33	-1.68707		8.068	-14.338	-1.76022		8.068	-14.3122	-1.4508		8.068	-14.3015	-1.32559		8.068	-14.3392	-1.76365
	8.06967	-14.3267	-1.68711		8.06967	-14.3349	-1.76027		8.06967	-14.3085	-1.45085		8.06967	-14.2983	-1.32563		8.06967	-14.3348	-1.76368
	8.07133	-14.3239	-1.68716		8.07133	-14.3321	-1.76032		8.07133	-14.3049	-1.45089		8.07133	-14.2941	-1.32567		8.07133	-14.3321	-1.76371
	8.07383	-14.3188	-1.68723		8.07383	-14.3273	-1.76039		8.07383	-14.2995	-1.45095		8.07383	-14.2892	-1.32573		8.07383	-14.3278	-1.76375
	8.07633	-14.3133	-1.68729		8.07633	-14.3221	-1.76047		8.07633	-14.2928	-1.451		8.07633	-14.2832	-1.3258		8.07633	-14.3214	-1.76378
	8.078	-14.3089	-1.68733		8.078	-14.3205	-1.76052		8.078	-14.2919	-1.45104		8.078	-14.2797	-1.32584		8.078	-14.3184	-1.76381
	8.07967	-14.3066	-1.68736		8.07967	-14.316	-1.76057		8.07967	-14.2871	-1.45107		8.07967	-14.2759	-1.32587		8.07967	-14.3154	-1.76385
	8.08217	-14.3025	-1.6874		8.08217	-14.3103	-1.76064		8.08217	-14.2844	-1.45112		8.08217	-14.2712	-1.32592		8.08217	-14.3106	-1.76391
	8.08467	-14.2972	-1.68742		8.08467	-14.3048	-1.76071		8.08467	-14.2791	-1.45119		8.08467	-14.2662	-1.32598		8.08467	-14.3043	-1.76398
	8.08633	-14.2943	-1.68744		8.08633	-14.3004	-1.76074		8.08633	-14.2755	-1.45124		8.08633	-14.2646	-1.32602		8.08633	-14.3009	-1.76404
	8.08883	-14.2886	-1.68749		8.08883	-14.2968	-1.7608		8.08883	-14.2704	-1.45131		8.08883	-14.259	-1.32607		8.08883	-14.2963	-1.76412
	8.09133	-14.2851	-1.68755		8.09133	-14.2909	-1.76084		8.09133	-14.2646	-1.45138		8.09133	-14.2546	-1.32615		8.09133	-14.2916	-1.7642
	8.093	-14.2802	-1.68759		8.093	-14.2872	-1.76088		8.093	-14.2611	-1.45142		8.093	-14.2507	-1.32621		8.093	-14.2873	-1.76424
	8.09467	-14.2781	-1.68764		8.09467	-14.284	-1.76091		8.09467	-14.2588	-1.45147		8.09467	-14.2473	-1.32627		8.09467	-14.2856	-1.76427
	8.09717	-14.2726	-1.68771		8.09717	-14.2799	-1.76096		8.09717	-14.2529	-1.45152		8.09717	-14.2415	-1.32635		8.09717	-14.2812	-1.76432
	8.09967	-14.2687	-1.68778		8.09967	-14.2743	-1.76101		8.09967	-14.2474	-1.45157		8.09967	-14.2366	-1.32641		8.09967	-14.2758	-1.76438
	8.10133	-14.2653	-1.68782		8.10133	-14.2712	-1.76105		8.10133	-14.2456	-1.45161		8.10133	-14.234	-1.32644		8.10133	-14.2729	-1.76442
	8.103	-14.2611	-1.68785		8.103	-14.2687	-1.7611		8.103	-14.2422	-1.45165		8.103	-14.2309	-1.32647		8.103	-14.269	-1.76445
	8.1055	-14.2556	-1.68789		8.1055	-14.2641	-1.76117		8.1055	-14.2358	-1.45172		8.1055	-14.2258	-1.32652		8.1055	-14.2635	-1.7645
	8.108	-14.2494	-1.68792		8.108	-14.2594	-1.76125		8.108	-14.2318	-1.45178		8.108	-14.2221	-1.32657		8.108	-14.2585	-1.76456
	8.10967	-14.2479	-1.68794		8.10967	-14.256	-1.7613		8.10967	-14.2287	-1.45182		8.10967	-14.218	-1.32661		8.10967	-14.2547	-1.76459
	8.11133	-14.2435	-1.68797		8.11133	-14.2517	-1.76136		8.11133	-14.2244	-1.45186		8.11133	-14.2144	-1.32665		8.11133	-14.252	-1.76462
	8.11383	-14.2383	-1.68801		8.11383	-14.2473	-1.76143		8.11383	-14.22	-1.4519		8.11383	-14.2083	-1.32672		8.11383	-14.2472	-1.76467
	8.11633	-14.2335	-1.68806		8.11633	-14.2412	-1.76149		8.11633	-14.2143	-1.45194		8.11633	-14.2028	-1.32679		8.11633	-14.2421	-1.76472
	8.118	-14.2309	-1.68808		8.118	-14.2378	-1.76153		8.118	-14.2108	-1.45197		8.118	-14.2005	-1.32683		8.118	-14.2398	-1.76475
	8.1205	-14.2259	-1.68812		8.1205	-14.2321	-1.76158		8.1205	-14.207	-1.45202		8.1205	-14.1962	-1.32688		8.1205	-14.2334	-1.7648
	8.123	-14.2207	-1.68815		8.123	-14.2288	-1.76163		8.123	-14.2014	-1.45207		8.123	-14.1906	-1.32692		8.123	-14.2294	-1.76487
	8.12467	-14.2164	-1.68817		8.12467	-14.2245	-1.76168		8.12467	-14.1983	-1.45212		8.12467	-14.1876	-1.32696		8.12467	-14.2257	-1.76491
	8.12633	-14.2143	-1.6882		8.12633	-14.2199	-1.76172		8.12633	-14.1949	-1.45217		8.12633	-14.1842	-1.327		8.12633	-14.2222	-1.76495
	8.12883	-14.2093	-1.68823		8.12883	-14.2162	-1.76179		8.12883	-14.1901	-1.45225		8.12883	-14.1794	-1.32706		8.12883	-14.2172	-1.765
	8.13133	-14.2052	-1.68828		8.13133	-14.2118	-1.76186		8.13133	-14.1861	-1.45231		8.13133	-14.1747	-1.32712		8.13133	-14.2124	-1.76507
	8.133	-14.2012	-1.68833		8.133	-14.2085	-1.76191		8.133	-14.1802	-1.45235		8.133	-14.1698	-1.32716		8.133	-14.2095	-1.76511
	8.13467	-14.1976	-1.68837		8.13467	-14.2052	-1.76196		8.13467	-14.1786	-1.45239		8.13467	-14.1672	-1.3272		8.13467	-14.2057	-1.76516
	8.13717	-14.1935	-1.68844		8.13717	-14.1993	-1.76203		8.13717	-14.1747	-1.45244		8.13717	-14.1625	-1.32726		8.13717	-14.2006	-1.76522
	8.13967	-14.1894	-1.6885		8.13967	-14.1944	-1.7621		8.13967	-14.1681	-1.45248		8.13967	-14.1579	-1.3273		8.13967	-14.1956	-1.76528
	8.14133	-14.1859	-1.68855		8.14133	-14.1904	-1.76214		8.14133	-14.1647	-1.4525		8.14133	-14.1548	-1.32733		8.14133	-14.191	-1.76532
	8.143	-14.1826	-1.68859		8.143	-14.188	-1.76218		8.143	-14.1622	-1.45253		8.143	-14.151	-1.32734		8.143	-14.1876	-1.76536
	8.1455	-14.1768	-1.68865		8.1455	-14.1831	-1.76222		8.1455	-14.1564	-1.45258		8.1455	-14.1455	-1.32739		8.1455	-14.1831	-1.76542
	8.148	-14.1712	-1.6887		8.148	-14.1782	-1.76227		8.148	-14.1505	-1.45263		8.148	-14.1407	-1.32743		8.148	-14.1781	-1.76547
	8.14967	-14.1671	-1.68874		8.14967	-14.1763	-1.76229		8.14967	-14.1475	-1.45266		8.14967	-14.1374	-1.32746		8.14967	-14.1744	-1.7655
	8.15133	-14.1652	-1.68879		8.15133	-14.1731	-1.76233		8.15133	-14.1446	-1.45269		8.15133	-14.1342	-1.3275		8.15133	-14.1721	-1.76552
	8.15383	-14.1596	-1.68885		8.15383	-14.1665	-1.76239		8.15383	-14.1396	-1.45275		8.15383	-14.1283	-1.32755		8.15383	-14.1663	-1.76557
	8.15633	-14.1545	-1.68892		8.15633	-14.1607	-1.76247		8.15633	-14.1357	-1.45281		8.15633	-14.1236	-1.3276		8.15633	-14.1622	-1.76562
	8.158	-14.1504	-1.68897		8.158	-14.1584	-1.76252		8.158	-14.1324	-1.45285		8.158	-14.1208	-1.32763		8.158	-14.1585	-1.76565
	8.1605	-14.1453	-1.68902		8.1605	-14.1521	-1.76262		8.1605	-14.1276	-1.45291		8.1605	-14.1171	-1.32767		8.1605	-14.1542	-1.7657
	8.163	-14.1408	-1.68908		8.163	-14.1475	-1.76271		8.163	-14.1218	-1.45297		8.163	-14.1126	-1.32773		8.163	-14.1505	-1.76575
	8.16467	-14.1371	-1.68912		8.16467	-14.1451	-1.76276		8.16467	-14.1184	-1.453		8.16467	-14.1076	-1.32777		8.16467	-14.1463	-1.7658
	8.16633	-14.1334	-1.68916		8.16633	-14.1412	-1.76281		8.16633	-14.117	-1.45303		8.16633	-14.1061	-1.32781		8.16633	-14.1424	-1.76584
	8.16883	-14.1301	-1.68922		8.16883	-14.1373	-1.76287		8.16883	-14.111	-1.45307		8.16883	-14.1005	-1.32786		8.16883	-14.1378	-1.76591
	8.17133	-14.1239	-1.68928		8.17133	-14.1333	-1.76294		8.17133	-14.1042	-1.45312		8.17133	-14.094	-1.32792		8.17133	-14.1306	-1.76596
	8.173	-14.1205	-1.68932		8.173	-14.1292	-1.76298		8.173	-14.0997	-1.45316		8.173	-14.0892	-1.32795		8.173	-14.128	-1.76601
	8.17467	-14.1174	-1.68937		8.17467	-14.1254	-1.76302		8.17467	-14.0986	-1.4532		8.17467	-14.0869	-1.32798		8.17467	-14.1244	-1.76605
	8.17717	-14.1119	-1.68941		8.17717	-14.1203	-1.76307		8.17717	-14.0924	-1.45327		8.17717	-14.0829	-1.32803		8.17717	-14.1202	-1.7661
	8.17967	-14.1076	-1.68946		8.17967	-14.115	-1.76314		8.17967	-14.086	-1.45335		8.17967	-14.0777	-1.32806		8.17967	-14.1151	-1.76615
	8.18133	-14.1041	-1.68948		8.18133	-14.1114	-1.76318		8.18133	-14.0838	-1.45338		8.18133	-14.0741	-1.32808		8.18133	-14.1121	-1.76617
	8.183	-14.1	-1.68951		8.183	-14.1088	-1.76322		8.183	-14.0808	-1.45342		8.183	-14.0702	-1.3281		8.183	-14.1094	-1.7662
	8.1855	-14.0956	-1.68956		8.1855	-14.1036	-1.76328		8.1855	-14.0754	-1.45346		8.1855	-14.0656	-1.32815		8.1855	-14.1047	-1.76625
	8.188	-14.0912	-1.68963		8.188	-14.0984	-1.76335		8.188	-14.0714	-1.45351		8.188	-14.0605	-1.3282		8.188	-14.0989	-1.7663
	8.18967	-14.0893	-1.68967		8.18967	-14.0951	-1.76339		8.18967	-14.0696	-1.45353		8.18967	-14.0571	-1.32825		8.18967	-14.0953	-1.76634
	8.19133	-14.0838	-1.68973		8.19133	-14.0918	-1.76342		8.19133	-14.0661	-1.45356		8.19133	-14.0534	-1.32829		8.19133	-14.0916	-1.76638
	8.19383	-14.0791	-1.68981		8.19383	-14.0866	-1.76348		8.19383	-14.0611	-1.45363		8.19383	-14.0494	-1.32836		8.19383	-14.0871	-1.76645
	8.19633	-14.0725	-1.6899		8.19633	-14.0806	-1.76354		8.19633	-14.0544	-1.45371		8.19633	-14.0443	-1.32843		8.19633	-14.0821	-1.76652
	8.198	-14.0701	-1.68995		8.198	-14.079	-1.76358		8.198	-14.0508	-1.45376		8.198	-14.0412	-1.32847		8.198	-14.0797	-1.76656
	8.2005	-14.0657	-1.69		8.2005	-14.0732	-1.76363		8.2005	-14.0473	-1.45383		8.2005	-14.0353	-1.32852		8.2005	-14.0751	-1.76662
	8.203	-14.0578	-1.69004		8.203	-14.069	-1.76368		8.203	-14.0424	-1.45389		8.203	-14.031	-1.32858		8.203	-14.0699	-1.76667
	8.20467	-14.056	-1.69007		8.20467	-14.0654	-1.76372		8.20467	-14.0387	-1.45393		8.20467	-14.0282	-1.32862		8.20467	-14.0665	-1.7667
	8.20633	-14.0519	-1.6901		8.20633	-14.0624	-1.76376		8.20633	-14.0338	-1.45397		8.20633	-14.0244	-1.32865		8.20633	-14.0624	-1.76673
	8.20883	-14.0487	-1.69014		8.20883	-14.0565	-1.76381		8.20883	-14.0303	-1.45402		8.20883	-14.0185	-1.32871		8.20883	-14.0575	-1.76679
	8.21133	-14.0442	-1.69019		8.21133	-14.0507	-1.76388		8.21133	-14.0259	-1.45408		8.21133	-14.0137	-1.32876		8.21133	-14.053	-1.76686
	8.213	-14.0412	-1.69023		8.213	-14.048	-1.76392		8.213	-14.0216	-1.45411		8.213	-14.0115	-1.3288		8.213	-14.0489	-1.76691
	8.21467	-14.038	-1.69026		8.21467	-14.0441	-1.76396		8.21467	-14.0183	-1.45415		8.21467	-14.0075	-1.32883		8.21467	-14.0457	-1.76696
	8.21717	-14.033	-1.69032		8.21717	-14.0394	-1.76402		8.21717	-14.0124	-1.45422		8.21717	-14.0022	-1.32887		8.21717	-14.04	-1.76704
	8.21967	-14.0282	-1.69037		8.21967	-14.0338	-1.76408		8.21967	-14.0086	-1.45428		8.21967	-13.9979	-1.32892		8.21967	-14.0355	-1.76712
	8.22133	-14.023	-1.69041		8.22133	-14.0323	-1.76411		8.22133	-14.0045	-1.45432		8.22133	-13.9947	-1.32895		8.22133	-14.0328	-1.76717
	8.223	-14.0204	-1.69045		8.223	-14.0282	-1.76415		8.223	-14.0015	-1.45436		8.223	-13.9911	-1.32899		8.223	-14.0292	-1.76721
	8.2255	-14.0151	-1.69052		8.2255	-14.0239	-1.76421		8.2255	-13.9955	-1.45442		8.2255	-13.9856	-1.32904		8.2255	-14.024	-1.76726
	8.228	-14.0102	-1.69059		8.228	-14.0184	-1.76427		8.228	-13.992	-1.45448		8.228	-13.9797	-1.32909		8.228	-14.0203	-1.76732
	8.22967	-14.0081	-1.69064		8.22967	-14.0155	-1.76431		8.22967	-13.9883	-1.45452		8.22967	-13.9761	-1.32912		8.22967	-14.0159	-1.76736
	8.23217	-14.002	-1.6907		8.23217	-14.0099	-1.76438		8.23217	-13.982	-1.45458		8.23217	-13.9719	-1.32917		8.23217	-14.011	-1.76742
	8.23467	-13.998	-1.69075		8.23467	-14.0052	-1.76445		8.23467	-13.9775	-1.45464		8.23467	-13.9677	-1.32921		8.23467	-14.0056	-1.76747
	8.23633	-13.9942	-1.69077		8.23633	-14.001	-1.76449		8.23633	-13.9745	-1.45467		8.23633	-13.9638	-1.32924		8.23633	-14.0023	-1.76751
	8.238	-13.9909	-1.69079		8.238	-13.9972	-1.76454		8.238	-13.9713	-1.45472		8.238	-13.9606	-1.32927		8.238	-13.999	-1.76755
	8.2405	-13.9863	-1.69083		8.2405	-13.9931	-1.76461		8.2405	-13.9678	-1.45476		8.2405	-13.956	-1.32932		8.2405	-13.9938	-1.7676
	8.243	-13.9809	-1.69087		8.243	-13.9887	-1.76466		8.243	-13.9633	-1.45481		8.243	-13.951	-1.32938		8.243	-13.9881	-1.76763
	8.24467	-13.9775	-1.69091		8.24467	-13.985	-1.76469		8.24467	-13.96	-1.45483		8.24467	-13.9477	-1.32941		8.24467	-13.9859	-1.76765
	8.24633	-13.9734	-1.69095		8.24633	-13.9819	-1.76472		8.24633	-13.9553	-1.45486		8.24633	-13.9448	-1.32945		8.24633	-13.9834	-1.76768
	8.24883	-13.969	-1.691		8.24883	-13.9769	-1.76475		8.24883	-13.9502	-1.45491		8.24883	-13.9393	-1.32951		8.24883	-13.9783	-1.76773
	8.25133	-13.9635	-1.69105		8.25133	-13.9706	-1.76478		8.25133	-13.945	-1.45497		8.25133	-13.9347	-1.32958		8.25133	-13.9732	-1.76779
	8.253	-13.9618	-1.69108		8.253	-13.9687	-1.76481		8.253	-13.9425	-1.455		8.253	-13.9311	-1.32962		8.253	-13.9692	-1.76782
	8.25467	-13.9567	-1.69111		8.25467	-13.9665	-1.76484		8.25467	-13.9384	-1.45503		8.25467	-13.9269	-1.32966		8.25467	-13.9658	-1.76787
	8.25717	-13.9516	-1.69115		8.25717	-13.9605	-1.76492		8.25717	-13.9326	-1.45507		8.25717	-13.922	-1.32973		8.25717	-13.9601	-1.76793
	8.25967	-13.9476	-1.69119		8.25967	-13.9549	-1.765		8.25967	-13.929	-1.45511		8.25967	-13.9171	-1.32978		8.25967	-13.9564	-1.768
	8.26133	-13.9445	-1.69122		8.26133	-13.9522	-1.76506		8.26133	-13.9248	-1.45514		8.26133	-13.9131	-1.32982		8.26133	-13.9522	-1.76804
	8.263	-13.9405	-1.69125		8.263	-13.9489	-1.76512		8.263	-13.9223	-1.45517		8.263	-13.9118	-1.32986		8.263	-13.9495	-1.76808
	8.2655	-13.9352	-1.69129		8.2655	-13.9425	-1.76519		8.2655	-13.917	-1.45522		8.2655	-13.9049	-1.3299		8.2655	-13.9434	-1.76815
	8.268	-13.9282	-1.69135		8.268	-13.937	-1.76524		8.268	-13.9131	-1.45528		8.268	-13.9012	-1.32993		8.268	-13.9388	-1.76822
	8.26967	-13.9268	-1.69138		8.26967	-13.934	-1.76527		8.26967	-13.9085	-1.45532		8.26967	-13.898	-1.32995		8.26967	-13.9355	-1.76826
	8.27217	-13.9228	-1.69143		8.27217	-13.9289	-1.76531		8.27217	-13.9046	-1.45538		8.27217	-13.8916	-1.32998		8.27217	-13.9312	-1.76833
	8.27467	-13.9165	-1.69148		8.27467	-13.9262	-1.76535		8.27467	-13.8983	-1.45543		8.27467	-13.8885	-1.33002		8.27467	-13.927	-1.76839
	8.27633	-13.9141	-1.69151		8.27633	-13.9221	-1.76538		8.27633	-13.8964	-1.45546		8.27633	-13.8849	-1.33005		8.27633	-13.9222	-1.76843
	8.278	-13.9114	-1.69154		8.278	-13.9193	-1.76542		8.278	-13.8928	-1.4555		8.278	-13.8821	-1.33009		8.278	-13.9208	-1.76847
	8.2805	-13.9065	-1.69158		8.2805	-13.9146	-1.76547		8.2805	-13.8862	-1.45555		8.2805	-13.8772	-1.33017		8.2805	-13.9154	-1.76853
	8.283	-13.9013	-1.69163		8.283	-13.9098	-1.76552		8.283	-13.8818	-1.45561		8.283	-13.8717	-1.33024		8.283	-13.9093	-1.76858
	8.28467	-13.8987	-1.69166		8.28467	-13.9061	-1.76556		8.28467	-13.8777	-1.45565		8.28467	-13.8666	-1.33029		8.28467	-13.9061	-1.76862
	8.28633	-13.8941	-1.69169		8.28633	-13.9021	-1.7656		8.28633	-13.8746	-1.45568		8.28633	-13.8643	-1.33034		8.28633	-13.9023	-1.76866
	8.28883	-13.8879	-1.69173		8.28883	-13.8968	-1.76565		8.28883	-13.8693	-1.45572		8.28883	-13.859	-1.33039		8.28883	-13.8978	-1.76871
	8.29133	-13.8833	-1.69179		8.29133	-13.8912	-1.76571		8.29133	-13.865	-1.45577		8.29133	-13.8538	-1.33044		8.29133	-13.8935	-1.76877
	8.293	-13.8808	-1.69182		8.293	-13.8871	-1.76575		8.293	-13.8613	-1.4558		8.293	-13.8505	-1.33046		8.293	-13.8888	-1.76881
	8.29467	-13.8775	-1.69187		8.29467	-13.8862	-1.76579		8.29467	-13.8592	-1.45583		8.29467	-13.8477	-1.33049		8.29467	-13.885	-1.76886
	8.29717	-13.8724	-1.69195		8.29717	-13.8806	-1.76585		8.29717	-13.8528	-1.45589		8.29717	-13.843	-1.33053		8.29717	-13.8813	-1.76894
	8.29967	-13.8669	-1.69202		8.29967	-13.8763	-1.76591		8.29967	-13.8479	-1.45596		8.29967	-13.8391	-1.33058		8.29967	-13.8755	-1.76902
	8.30133	-13.8643	-1.69206		8.30133	-13.8724	-1.76595		8.30133	-13.8451	-1.45601		8.30133	-13.8345	-1.3306		8.30133	-13.873	-1.76906
	8.303	-13.8612	-1.6921		8.303	-13.8693	-1.76598		8.303	-13.8399	-1.45606		8.303	-13.8316	-1.33063		8.303	-13.8676	-1.76911
	8.3055	-13.8562	-1.69215		8.3055	-13.8634	-1.76602		8.3055	-13.8367	-1.45612		8.3055	-13.826	-1.33068		8.3055	-13.8634	-1.76917
	8.308	-13.8507	-1.69219		8.308	-13.8582	-1.76608		8.308	-13.8316	-1.45617		8.308	-13.8226	-1.33074		8.308	-13.8585	-1.76922
	8.30967	-13.8474	-1.69221		8.30967	-13.854	-1.76611		8.30967	-13.8281	-1.45619		8.30967	-13.8178	-1.33077		8.30967	-13.8561	-1.76925
	8.31217	-13.842	-1.69224		8.31217	-13.8499	-1.76616		8.31217	-13.8241	-1.45621		8.31217	-13.8127	-1.33081		8.31217	-13.8507	-1.76931
	8.31467	-13.8387	-1.69227		8.31467	-13.8441	-1.76621		8.31467	-13.8183	-1.45622		8.31467	-13.807	-1.33086		8.31467	-13.8461	-1.76937
	8.31633	-13.8345	-1.6923		8.31633	-13.8419	-1.76625		8.31633	-13.8152	-1.45621		8.31633	-13.8029	-1.33089		8.31633	-13.8431	-1.76941
	8.318	-13.83	-1.69232		8.318	-13.8389	-1.76629		8.318	-13.8119	-1.45614		8.318	-13.8015	-1.33092		8.318	-13.84	-1.76945
	8.3205	-13.8258	-1.69238		8.3205	-13.8331	-1.76636		8.3205	-13.8064	-1.45538		8.3205	-13.7955	-1.33096		8.3205	-13.835	-1.76952
	8.323	-13.8212	-1.69244		8.323	-13.8292	-1.76642		8.323	-13.8009	-1.45316		8.323	-13.7912	-1.331		8.323	-13.8295	-1.76958
	8.32467	-13.8181	-1.69249		8.32467	-13.8261	-1.76647		8.32467	-13.7969	-1.4507		8.32467	-13.7894	-1.33103		8.32467	-13.8261	-1.76962
	8.32633	-13.814	-1.69254		8.32633	-13.8228	-1.76652		8.32633	-13.7926	-1.448		8.32633	-13.7851	-1.33106		8.32633	-13.8222	-1.76966
	8.32883	-13.8104	-1.69262		8.32883	-13.8165	-1.76659		8.32883	-13.7875	-1.44542		8.32883	-13.7801	-1.3311		8.32883	-13.8166	-1.7697
	8.33133	-13.8045	-1.69268		8.33133	-13.812	-1.76666		8.33133	-13.7826	-1.44451		8.33133	-13.7756	-1.33115		8.33133	-13.8123	-1.76975
	8.333	-13.8013	-1.69273		8.333	-13.8076	-1.7667		8.333	-13.778	-1.44449		8.333	-13.7712	-1.33118		8.333	-13.8101	-1.76979
	8.33467	-13.7978	-1.69277		8.33467	-13.8055	-1.76673		8.33467	-13.7767	-1.44452		8.33467	-13.7691	-1.33121		8.33467	-13.8049	-1.76982
	8.33717	-13.7926	-1.69282		8.33717	-13.8001	-1.76678		8.33717	-13.7725	-1.4447		8.33717	-13.7629	-1.33126		8.33717	-13.8012	-1.76988
	8.33967	-13.7872	-1.69287		8.33967	-13.7954	-1.76682		8.33967	-13.769	-1.44507		8.33967	-13.7569	-1.33132		8.33967	-13.7952	-1.76995
	8.34133	-13.785	-1.6929		8.34133	-13.7916	-1.76685		8.34133	-13.7646	-1.44527		8.34133	-13.7543	-1.33135		8.34133	-13.7923	-1.77
	8.34383	-13.7805	-1.69294		8.34383	-13.7867	-1.7669		8.34383	-13.7598	-1.44544		8.34383	-13.749	-1.33141		8.34383	-13.7872	-1.77008
	8.34633	-13.7754	-1.693		8.34633	-13.7807	-1.76697		8.34633	-13.7546	-1.44553		8.34633	-13.7446	-1.33146		8.34633	-13.7811	-1.77015
	8.348	-13.7713	-1.69303		8.348	-13.7795	-1.76702		8.348	-13.7498	-1.44558		8.348	-13.7421	-1.33149		8.348	-13.7786	-1.77021
	8.34967	-13.7682	-1.69306		8.34967	-13.7753	-1.76707		8.34967	-13.7462	-1.44562		8.34967	-13.7382	-1.33152		8.34967	-13.7759	-1.77025
	8.35217	-13.7612	-1.69312		8.35217	-13.7707	-1.76713		8.35217	-13.7413	-1.44568		8.35217	-13.7332	-1.33156		8.35217	-13.7708	-1.77032
	8.35467	-13.7577	-1.69318		8.35467	-13.7652	-1.7672		8.35467	-13.7367	-1.44574		8.35467	-13.728	-1.33159		8.35467	-13.7655	-1.77038
	8.35633	-13.7531	-1.69322		8.35633	-13.7617	-1.76723		8.35633	-13.734	-1.44578		8.35633	-13.7235	-1.33162		8.35633	-13.7627	-1.77042
	8.358	-13.7505	-1.69326		8.358	-13.758	-1.76727		8.358	-13.7301	-1.44583		8.358	-13.7213	-1.33165		8.358	-13.759	-1.77047
	8.3605	-13.7458	-1.69331		8.3605	-13.7532	-1.76733		8.3605	-13.7266	-1.44592		8.3605	-13.7169	-1.33169		8.3605	-13.7545	-1.77053
	8.363	-13.7415	-1.69337		8.363	-13.7484	-1.7674		8.363	-13.7207	-1.44601		8.363	-13.7123	-1.33174		8.363	-13.7509	-1.7706
	8.36467	-13.7385	-1.6934		8.36467	-13.7447	-1.76744		8.36467	-13.717	-1.44607		8.36467	-13.7092	-1.33177		8.36467	-13.7458	-1.77064
	8.36633	-13.7349	-1.69343		8.36633	-13.7411	-1.76749		8.36633	-13.7141	-1.44613		8.36633	-13.7064	-1.3318		8.36633	-13.7426	-1.77068
	8.36883	-13.7291	-1.69348		8.36883	-13.7358	-1.76756		8.36883	-13.7105	-1.44622		8.36883	-13.7003	-1.33185		8.36883	-13.7367	-1.77075
	8.37133	-13.7238	-1.69353		8.37133	-13.7306	-1.76762		8.37133	-13.7047	-1.4463		8.37133	-13.6951	-1.33189		8.37133	-13.733	-1.7708
	8.373	-13.7191	-1.69356		8.373	-13.7292	-1.76766		8.373	-13.7018	-1.44635		8.373	-13.6903	-1.33192		8.373	-13.731	-1.77084
	8.37467	-13.7176	-1.69358		8.37467	-13.7246	-1.7677		8.37467	-13.6984	-1.44639		8.37467	-13.6875	-1.33195		8.37467	-13.7265	-1.77087
	8.37717	-13.7123	-1.69364		8.37717	-13.7193	-1.76775		8.37717	-13.6935	-1.44646		8.37717	-13.6822	-1.332		8.37717	-13.7216	-1.77093
	8.37967	-13.708	-1.69369		8.37967	-13.7151	-1.76781		8.37967	-13.689	-1.44653		8.37967	-13.6785	-1.33204		8.37967	-13.716	-1.77099
	8.38133	-13.7041	-1.69373		8.38133	-13.7111	-1.76785		8.38133	-13.6852	-1.44658		8.38133	-13.6754	-1.33206		8.38133	-13.7134	-1.77103
	8.38383	-13.6992	-1.6938		8.38383	-13.708	-1.7679		8.38383	-13.68	-1.44666		8.38383	-13.6702	-1.33209		8.38383	-13.7074	-1.7711
	8.38633	-13.6941	-1.69387		8.38633	-13.7024	-1.76795		8.38633	-13.6743	-1.44673		8.38633	-13.6661	-1.33213		8.38633	-13.7022	-1.77115
	8.388	-13.6901	-1.69393		8.388	-13.6981	-1.76799		8.388	-13.6719	-1.44678		8.388	-13.663	-1.33215		8.388	-13.6999	-1.77118
	8.38967	-13.6878	-1.69398		8.38967	-13.6973	-1.76802		8.38967	-13.6681	-1.44683		8.38967	-13.6598	-1.33217		8.38967	-13.6964	-1.77121
	8.39217	-13.6835	-1.69404		8.39217	-13.6912	-1.76808		8.39217	-13.6633	-1.4469		8.39217	-13.6533	-1.33222		8.39217	-13.6903	-1.77124
	8.39467	-13.6783	-1.69409		8.39467	-13.6855	-1.76813		8.39467	-13.6583	-1.44696		8.39467	-13.6489	-1.33226		8.39467	-13.686	-1.77129
	8.39633	-13.6728	-1.69412		8.39633	-13.6819	-1.76816		8.39633	-13.6544	-1.447		8.39633	-13.6454	-1.3323		8.39633	-13.6823	-1.77132
	8.398	-13.67	-1.69415		8.398	-13.6779	-1.76818		8.398	-13.6508	-1.44703		8.398	-13.6413	-1.33233		8.398	-13.6793	-1.77137
	8.4005	-13.6669	-1.69419		8.4005	-13.6733	-1.76823		8.4005	-13.6466	-1.4471		8.4005	-13.6367	-1.33238		8.4005	-13.6742	-1.77144
	8.403	-13.6612	-1.69423		8.403	-13.6687	-1.76829		8.403	-13.6416	-1.44717		8.403	-13.6323	-1.33242		8.403	-13.6694	-1.7715
	8.40467	-13.6579	-1.69426		8.40467	-13.6648	-1.76834		8.40467	-13.6383	-1.44722		8.40467	-13.6273	-1.33245		8.40467	-13.6674	-1.77154
	8.40633	-13.6527	-1.69431		8.40633	-13.6619	-1.76838		8.40633	-13.6351	-1.44728		8.40633	-13.6248	-1.33248		8.40633	-13.6642	-1.77158
	8.40883	-13.6492	-1.69437		8.40883	-13.6563	-1.76846		8.40883	-13.6299	-1.44737		8.40883	-13.6198	-1.33254		8.40883	-13.658	-1.77163
	8.41133	-13.6447	-1.69443		8.41133	-13.6521	-1.76854		8.41133	-13.626	-1.44746		8.41133	-13.6141	-1.33259		8.41133	-13.6522	-1.77168
	8.413	-13.6432	-1.69445		8.413	-13.6491	-1.76859		8.413	-13.622	-1.44753		8.413	-13.6119	-1.33262		8.413	-13.6495	-1.77173
	8.41467	-13.6375	-1.69447		8.41467	-13.6468	-1.76863		8.41467	-13.6172	-1.44758		8.41467	-13.6073	-1.33266		8.41467	-13.647	-1.77178
	8.41717	-13.6337	-1.69451		8.41717	-13.6404	-1.76869		8.41717	-13.6132	-1.44766		8.41717	-13.6029	-1.3327		8.41717	-13.6408	-1.77185
	8.41967	-13.6297	-1.69454		8.41967	-13.6355	-1.76875		8.41967	-13.6072	-1.44772		8.41967	-13.5971	-1.33275		8.41967	-13.6359	-1.77192
	8.42133	-13.6255	-1.69457		8.42133	-13.6321	-1.76879		8.42133	-13.6055	-1.44776		8.42133	-13.5955	-1.33278		8.42133	-13.6333	-1.77197
	8.42383	-13.6199	-1.69463		8.42383	-13.6275	-1.76885		8.42383	-13.6	-1.44781		8.42383	-13.5906	-1.33284		8.42383	-13.6278	-1.77205
	8.42633	-13.6148	-1.69469		8.42633	-13.6228	-1.76891		8.42633	-13.594	-1.44786		8.42633	-13.5859	-1.33291		8.42633	-13.6215	-1.77211
	8.428	-13.6108	-1.69473		8.428	-13.6185	-1.76895		8.428	-13.5904	-1.44789		8.428	-13.5806	-1.33295		8.428	-13.6191	-1.77215
	8.42967	-13.6071	-1.69477		8.42967	-13.616	-1.76898		8.42967	-13.5892	-1.44793		8.42967	-13.5782	-1.33299		8.42967	-13.6176	-1.77219
	8.43217	-13.6021	-1.69483		8.43217	-13.6114	-1.76904		8.43217	-13.584	-1.44799		8.43217	-13.5725	-1.33305		8.43217	-13.6116	-1.77227
	8.43467	-13.5966	-1.69487		8.43467	-13.606	-1.76909		8.43467	-13.5783	-1.44806		8.43467	-13.5677	-1.3331		8.43467	-13.6067	-1.77233
	8.43633	-13.5946	-1.6949		8.43633	-13.6031	-1.76912		8.43633	-13.5747	-1.44811		8.43633	-13.5654	-1.33312		8.43633	-13.6027	-1.77236
	8.438	-13.5914	-1.69493		8.438	-13.5967	-1.76916		8.438	-13.5721	-1.44816		8.438	-13.5619	-1.33314		8.438	-13.5999	-1.77239
	8.4405	-13.5863	-1.69496		8.4405	-13.5944	-1.76922		8.4405	-13.567	-1.44826		8.4405	-13.5575	-1.33317		8.4405	-13.5952	-1.77243
	8.443	-13.5812	-1.695		8.443	-13.5895	-1.76928		8.443	-13.5611	-1.44835		8.443	-13.5525	-1.3332		8.443	-13.59	-1.77247
	8.44467	-13.5771	-1.69503		8.44467	-13.5858	-1.76933		8.44467	-13.5572	-1.44841		8.44467	-13.5492	-1.33323		8.44467	-13.5862	-1.7725
	8.44633	-13.5758	-1.69505		8.44633	-13.5835	-1.76938		8.44633	-13.5533	-1.44847		8.44633	-13.5464	-1.33327		8.44633	-13.5828	-1.77253
	8.44883	-13.5701	-1.6951		8.44883	-13.5777	-1.76946		8.44883	-13.5494	-1.44855		8.44883	-13.5403	-1.33333		8.44883	-13.5774	-1.77259
	8.45133	-13.5662	-1.69515		8.45133	-13.5707	-1.76954		8.45133	-13.5462	-1.44863		8.45133	-13.5355	-1.33338		8.45133	-13.5716	-1.77267
	8.453	-13.5607	-1.6952		8.453	-13.5701	-1.76958		8.453	-13.5426	-1.44868		8.453	-13.5322	-1.33342		8.453	-13.5694	-1.77273
	8.4555	-13.5566	-1.69526		8.4555	-13.564	-1.76964		8.4555	-13.5368	-1.44877		8.4555	-13.5265	-1.33347		8.4555	-13.5658	-1.77283
	8.458	-13.551	-1.69532		8.458	-13.5587	-1.76969		8.458	-13.5314	-1.44885		8.458	-13.5215	-1.3335		8.458	-13.5597	-1.7729
	8.45967	-13.5467	-1.69537		8.45967	-13.5571	-1.76972		8.45967	-13.5283	-1.44891		8.45967	-13.5207	-1.33353		8.45967	-13.5567	-1.77295
	8.46133	-13.5439	-1.69541		8.46133	-13.5514	-1.76975		8.46133	-13.5256	-1.44896		8.46133	-13.5149	-1.33355		8.46133	-13.5528	-1.77298
	8.46383	-13.5393	-1.69548		8.46383	-13.5484	-1.7698		8.46383	-13.5191	-1.44903		8.46383	-13.5103	-1.33359		8.46383	-13.548	-1.77303
	8.46633	-13.5347	-1.69554		8.46633	-13.5434	-1.76986		8.46633	-13.5141	-1.44909		8.46633	-13.5035	-1.33364		8.46633	-13.5439	-1.77308
	8.468	-13.5314	-1.69557		8.468	-13.5379	-1.76991		8.468	-13.5105	-1.44913		8.468	-13.5019	-1.33367		8.468	-13.5392	-1.77311
	8.46967	-13.5286	-1.6956		8.46967	-13.5368	-1.76995		8.46967	-13.5076	-1.44917		8.46967	-13.4984	-1.33369		8.46967	-13.5367	-1.77314
	8.47217	-13.523	-1.69566		8.47217	-13.5304	-1.77001		8.47217	-13.5034	-1.44924		8.47217	-13.4938	-1.33373		8.47217	-13.5313	-1.77321
	8.47467	-13.5188	-1.69572		8.47467	-13.5254	-1.77006		8.47467	-13.4987	-1.44931		8.47467	-13.4885	-1.33375		8.47467	-13.5267	-1.77328
	8.47633	-13.5136	-1.69576		8.47633	-13.5242	-1.77009		8.47633	-13.4961	-1.44936		8.47633	-13.4856	-1.33376		8.47633	-13.523	-1.77333
	8.478	-13.5109	-1.6958		8.478	-13.5192	-1.77012		8.478	-13.4922	-1.44941		8.478	-13.4824	-1.33377		8.478	-13.5204	-1.77338
	8.4805	-13.5054	-1.69587		8.4805	-13.5144	-1.77016		8.4805	-13.4867	-1.44949		8.4805	-13.4772	-1.3338		8.4805	-13.5141	-1.77346
	8.483	-13.5015	-1.69593		8.483	-13.5122	-1.77021		8.483	-13.4821	-1.44957		8.483	-13.4721	-1.33382		8.483	-13.5096	-1.77355
	8.48467	-13.4988	-1.69596		8.48467	-13.5068	-1.77025		8.48467	-13.4779	-1.44961		8.48467	-13.4687	-1.33385		8.48467	-13.5052	-1.7736
	8.48633	-13.4948	-1.696		8.48633	-13.5035	-1.77029		8.48633	-13.4758	-1.44966		8.48633	-13.4638	-1.33388		8.48633	-13.5028	-1.77365
	8.48883	-13.4886	-1.69605		8.48883	-13.498	-1.77035		8.48883	-13.47	-1.44972		8.48883	-13.4613	-1.33393		8.48883	-13.4974	-1.7737
	8.49133	-13.4835	-1.69611		8.49133	-13.4923	-1.77042		8.49133	-13.4663	-1.44979		8.49133	-13.4542	-1.33399		8.49133	-13.4938	-1.77374
	8.493	-13.4827	-1.69615		8.493	-13.4905	-1.77046		8.493	-13.4627	-1.44985		8.493	-13.4504	-1.33403		8.493	-13.4892	-1.77377
	8.4955	-13.4769	-1.69621		8.4955	-13.4832	-1.77052		8.4955	-13.4571	-1.44993		8.4955	-13.4465	-1.33409		8.4955	-13.4855	-1.77382
	8.498	-13.4704	-1.69626		8.498	-13.4765	-1.77058		8.498	-13.4515	-1.45001		8.498	-13.4411	-1.33415		8.498	-13.4798	-1.77388
	8.49967	-13.4679	-1.69628		8.49967	-13.4772	-1.77062		8.49967	-13.4479	-1.45006		8.49967	-13.4398	-1.33418		8.49967	-13.4757	-1.77392
	8.50133	-13.4643	-1.6963		8.50133	-13.4729	-1.77066		8.50133	-13.444	-1.4501		8.50133	-13.4357	-1.33421		8.50133	-13.4734	-1.77396
	8.50383	-13.4592	-1.69633		8.50383	-13.468	-1.77072		8.50383	-13.4402	-1.45017		8.50383	-13.4308	-1.33424		8.50383	-13.4671	-1.77403
	8.50633	-13.4552	-1.69637		8.50633	-13.4642	-1.77078		8.50633	-13.4341	-1.45024		8.50633	-13.4256	-1.33427		8.50633	-13.4617	-1.77411
	8.508	-13.4507	-1.6964		8.508	-13.4573	-1.77082		8.508	-13.4313	-1.45028		8.508	-13.4226	-1.33429		8.508	-13.4589	-1.77414
	8.50967	-13.4479	-1.69643		8.50967	-13.4573	-1.77086		8.50967	-13.428	-1.45032		8.50967	-13.4186	-1.33432		8.50967	-13.4567	-1.77418
	8.51217	-13.4432	-1.69649		8.51217	-13.4509	-1.77092		8.51217	-13.424	-1.4504		8.51217	-13.4135	-1.33437		8.51217	-13.4518	-1.77424
	8.51467	-13.4386	-1.69656		8.51467	-13.4446	-1.77098		8.51467	-13.4192	-1.45048		8.51467	-13.4095	-1.33443		8.51467	-13.4474	-1.77429
	8.51633	-13.4356	-1.69659		8.51633	-13.4425	-1.77102		8.51633	-13.4157	-1.45053		8.51633	-13.4063	-1.33447		8.51633	-13.4434	-1.77432
	8.518	-13.4317	-1.69663		8.518	-13.4372	-1.77106		8.518	-13.4122	-1.45058		8.518	-13.4029	-1.3345		8.518	-13.4393	-1.77436
	8.5205	-13.4254	-1.6967		8.5205	-13.4348	-1.77114		8.5205	-13.4074	-1.45067		8.5205	-13.3964	-1.33455		8.5205	-13.4346	-1.77441
	8.523	-13.4213	-1.69677		8.523	-13.4316	-1.77121		8.523	-13.4026	-1.45075		8.523	-13.3924	-1.3346		8.523	-13.4292	-1.77449
	8.52467	-13.4176	-1.69681		8.52467	-13.425	-1.77126		8.52467	-13.3973	-1.45081		8.52467	-13.3883	-1.33463		8.52467	-13.4262	-1.77454
	8.52633	-13.4142	-1.69684		8.52633	-13.4239	-1.7713		8.52633	-13.3945	-1.45086		8.52633	-13.3853	-1.33466		8.52633	-13.4232	-1.77458
	8.52883	-13.4104	-1.6969		8.52883	-13.4176	-1.77137		8.52883	-13.3896	-1.45094		8.52883	-13.3804	-1.33471		8.52883	-13.4183	-1.77464
	8.53133	-13.4039	-1.69696		8.53133	-13.4117	-1.77143		8.53133	-13.3858	-1.45101		8.53133	-13.3756	-1.33477		8.53133	-13.4135	-1.7747
	8.533	-13.402	-1.697		8.533	-13.4114	-1.77147		8.533	-13.3825	-1.45106		8.533	-13.372	-1.3348		8.533	-13.4107	-1.77474
	8.5355	-13.3956	-1.69705		8.5355	-13.4036	-1.77153		8.5355	-13.3773	-1.45111		8.5355	-13.3677	-1.33484		8.5355	-13.4035	-1.7748
	8.538	-13.3905	-1.6971		8.538	-13.398	-1.77159		8.538	-13.3716	-1.45117		8.538	-13.3626	-1.33488		8.538	-13.399	-1.77485
	8.53967	-13.3869	-1.69715		8.53967	-13.3968	-1.77164		8.53967	-13.3696	-1.45121		8.53967	-13.3592	-1.33491		8.53967	-13.396	-1.77489
	8.54133	-13.385	-1.69719		8.54133	-13.3915	-1.77168		8.54133	-13.3663	-1.45125		8.54133	-13.3561	-1.33495		8.54133	-13.3947	-1.77492
	8.54383	-13.3802	-1.69725		8.54383	-13.3888	-1.77175		8.54383	-13.3615	-1.45131		8.54383	-13.3512	-1.335		8.54383	-13.3876	-1.77499
	8.54633	-13.3763	-1.69731		8.54633	-13.3853	-1.77181		8.54633	-13.3555	-1.45138		8.54633	-13.3447	-1.33504		8.54633	-13.3831	-1.77505
	8.548	-13.372	-1.69734		8.548	-13.3782	-1.77185		8.548	-13.3512	-1.45143		8.548	-13.3414	-1.33507		8.548	-13.3812	-1.77509
	8.54967	-13.3687	-1.69738		8.54967	-13.3772	-1.77188		8.54967	-13.3488	-1.45148		8.54967	-13.339	-1.3351		8.54967	-13.3776	-1.77512
	8.55217	-13.3637	-1.69743		8.55217	-13.3715	-1.77193		8.55217	-13.3434	-1.45158		8.55217	-13.3331	-1.33512		8.55217	-13.3719	-1.77517
	8.55467	-13.3587	-1.69749		8.55467	-13.363	-1.77198		8.55467	-13.3396	-1.45168		8.55467	-13.3288	-1.33514		8.55467	-13.366	-1.77522
	8.55633	-13.3553	-1.69752		8.55633	-13.3636	-1.77201		8.55633	-13.3358	-1.45174		8.55633	-13.3239	-1.33516		8.55633	-13.3634	-1.77527
	8.558	-13.3518	-1.69756		8.558	-13.3575	-1.77205		8.558	-13.3307	-1.4518		8.558	-13.3233	-1.33519		8.558	-13.36	-1.77531
	8.5605	-13.347	-1.69762		8.5605	-13.355	-1.7721		8.5605	-13.3263	-1.45189		8.5605	-13.3181	-1.33525		8.5605	-13.354	-1.77536
	8.563	-13.3408	-1.69768		8.563	-13.35	-1.77218		8.563	-13.3223	-1.45196		8.563	-13.3135	-1.3353		8.563	-13.3503	-1.77542
	8.56467	-13.3388	-1.69772		8.56467	-13.3449	-1.77224		8.56467	-13.3168	-1.452		8.56467	-13.3096	-1.33533		8.56467	-13.346	-1.77546
	8.56717	-13.3322	-1.69778		8.56717	-13.3415	-1.77232		8.56717	-13.3126	-1.45206		8.56717	-13.3039	-1.33539		8.56717	-13.3415	-1.77551
	8.56967	-13.3279	-1.69783		8.56967	-13.3371	-1.7724		8.56967	-13.3079	-1.45212		8.56967	-13.2992	-1.33544		8.56967	-13.3368	-1.77556
	8.57133	-13.3248	-1.69786		8.57133	-13.3318	-1.77246		8.57133	-13.3041	-1.45216		8.57133	-13.2957	-1.33547		8.57133	-13.3318	-1.77558
	8.573	-13.321	-1.6979		8.573	-13.3293	-1.7725		8.573	-13.3018	-1.45222		8.573	-13.2915	-1.33549		8.573	-13.3294	-1.77562
	8.5755	-13.317	-1.69795		8.5755	-13.3236	-1.77256		8.5755	-13.2974	-1.4523		8.5755	-13.2869	-1.33553		8.5755	-13.3241	-1.77569
	8.578	-13.3105	-1.69801		8.578	-13.3179	-1.77261		8.578	-13.2914	-1.45238		8.578	-13.2811	-1.33556		8.578	-13.3207	-1.77576
	8.57967	-13.3081	-1.69805		8.57967	-13.3169	-1.77264		8.57967	-13.2883	-1.45243		8.57967	-13.2777	-1.33558		8.57967	-13.3166	-1.77582
	8.58133	-13.3045	-1.69808		8.58133	-13.3104	-1.77267		8.58133	-13.2858	-1.45249		8.58133	-13.275	-1.3356		8.58133	-13.313	-1.77587
	8.58383	-13.2993	-1.69813		8.58383	-13.3084	-1.77273		8.58383	-13.2799	-1.45256		8.58383	-13.2712	-1.33562		8.58383	-13.3087	-1.77595
	8.58633	-13.2961	-1.69817		8.58633	-13.3045	-1.77279		8.58633	-13.2765	-1.45264		8.58633	-13.2656	-1.33565		8.58633	-13.3034	-1.77602
	8.588	-13.2916	-1.6982		8.588	-13.299	-1.77284		8.588	-13.2719	-1.45269		8.588	-13.2624	-1.33567		8.588	-13.2996	-1.77607
	8.58967	-13.2878	-1.69822		8.58967	-13.298	-1.77288		8.58967	-13.2689	-1.45274		8.58967	-13.2599	-1.3357		8.58967	-13.2963	-1.77611
	8.59217	-13.2832	-1.69827		8.59217	-13.2921	-1.77296		8.59217	-13.2638	-1.45283		8.59217	-13.2529	-1.33575		8.59217	-13.2917	-1.77617
	8.59467	-13.2792	-1.69831		8.59467	-13.2845	-1.77303		8.59467	-13.259	-1.45291		8.59467	-13.2485	-1.3358		8.59467	-13.2865	-1.77622
	8.59633	-13.2745	-1.69835		8.59633	-13.2836	-1.77308		8.59633	-13.2548	-1.45296		8.59633	-13.2448	-1.33584		8.59633	-13.2822	-1.77626
	8.598	-13.2708	-1.69839		8.598	-13.2772	-1.77313		8.598	-13.2528	-1.45301		8.598	-13.2427	-1.33586		8.598	-13.2793	-1.7763
	8.6005	-13.267	-1.69845		8.6005	-13.2738	-1.77322		8.6005	-13.2459	-1.45308		8.6005	-13.2367	-1.33592		8.6005	-13.2739	-1.77636
	8.603	-13.2618	-1.69849		8.603	-13.2694	-1.77331		8.603	-13.2429	-1.45314		8.603	-13.232	-1.33599		8.603	-13.2693	-1.77642
	8.60467	-13.2587	-1.69853		8.60467	-13.2648	-1.77336		8.60467	-13.239	-1.45318		8.60467	-13.228	-1.33603		8.60467	-13.2665	-1.77646
	8.60717	-13.2532	-1.69858		8.60717	-13.2614	-1.77344		8.60717	-13.2344	-1.45324		8.60717	-13.2236	-1.33609		8.60717	-13.2606	-1.77654
	8.60967	-13.2488	-1.69864		8.60967	-13.2582	-1.77351		8.60967	-13.229	-1.45331		8.60967	-13.218	-1.33615		8.60967	-13.2546	-1.77661
	8.61133	-13.2431	-1.69869		8.61133	-13.2502	-1.77355		8.61133	-13.2269	-1.45336		8.61133	-13.215	-1.33619		8.61133	-13.2529	-1.77665
	8.613	-13.2413	-1.69873		8.613	-13.2501	-1.77359		8.613	-13.2224	-1.45341		8.613	-13.2117	-1.33622		8.613	-13.2494	-1.7767
	8.6155	-13.2375	-1.6988		8.6155	-13.2435	-1.77364		8.6155	-13.2181	-1.45349		8.6155	-13.2071	-1.33626		8.6155	-13.2452	-1.77676
	8.618	-13.2321	-1.69887		8.618	-13.239	-1.77368		8.618	-13.2128	-1.45356		8.618	-13.2024	-1.3363		8.618	-13.2396	-1.77681
	8.61967	-13.2282	-1.69892		8.61967	-13.2371	-1.77371		8.61967	-13.2089	-1.45361		8.61967	-13.1987	-1.33632		8.61967	-13.2358	-1.77685
	8.62133	-13.223	-1.69896		8.62133	-13.2318	-1.77373		8.62133	-13.2054	-1.45366		8.62133	-13.1964	-1.33635		8.62133	-13.2324	-1.77688
	8.62383	-13.2197	-1.69901		8.62383	-13.2276	-1.77378		8.62383	-13.2002	-1.45374		8.62383	-13.1917	-1.3364		8.62383	-13.2285	-1.77693
	8.62633	-13.2133	-1.69905		8.62633	-13.2246	-1.77383		8.62633	-13.1956	-1.45382		8.62633	-13.1865	-1.33644		8.62633	-13.2237	-1.77699
	8.628	-13.211	-1.69907		8.628	-13.2193	-1.77387		8.628	-13.1921	-1.45388		8.628	-13.1833	-1.33647		8.628	-13.217	-1.77703
	8.62967	-13.2083	-1.69909		8.62967	-13.2163	-1.77391		8.62967	-13.1889	-1.45393		8.62967	-13.18	-1.3365		8.62967	-13.2152	-1.77706
	8.63217	-13.2036	-1.69911		8.63217	-13.2096	-1.77398		8.63217	-13.1843	-1.45403		8.63217	-13.1746	-1.33654		8.63217	-13.2107	-1.77712
	8.63467	-13.1996	-1.69914		8.63467	-13.2054	-1.77406		8.63467	-13.1791	-1.45411		8.63467	-13.1705	-1.33659		8.63467	-13.2071	-1.77717
	8.63633	-13.1962	-1.69917		8.63633	-13.2033	-1.77411		8.63633	-13.1763	-1.45417		8.63633	-13.167	-1.33661		8.63633	-13.204	-1.7772
	8.638	-13.193	-1.69921		8.638	-13.1983	-1.77415		8.638	-13.1724	-1.45422		8.638	-13.1633	-1.33664		8.638	-13.1998	-1.77723
	8.6405	-13.1868	-1.69927		8.6405	-13.193	-1.77421		8.6405	-13.1672	-1.4543		8.6405	-13.1582	-1.33668		8.6405	-13.1952	-1.77729
	8.643	-13.181	-1.69933		8.643	-13.1909	-1.77427		8.643	-13.1614	-1.45437		8.643	-13.1534	-1.33673		8.643	-13.1901	-1.77735
	8.64467	-13.1776	-1.69938		8.64467	-13.1866	-1.77431		8.64467	-13.1588	-1.45442		8.64467	-13.1501	-1.33678		8.64467	-13.1868	-1.77738
	8.64717	-13.1736	-1.69943		8.64717	-13.1802	-1.77437		8.64717	-13.1538	-1.45448		8.64717	-13.1441	-1.33683		8.64717	-13.181	-1.77743
	8.64967	-13.1677	-1.69948		8.64967	-13.1761	-1.77444		8.64967	-13.1492	-1.45455		8.64967	-13.139	-1.33689		8.64967	-13.1756	-1.77748
	8.65133	-13.1657	-1.69952		8.65133	-13.1706	-1.77449		8.65133	-13.1455	-1.4546		8.65133	-13.1366	-1.33693		8.65133	-13.1718	-1.77751
	8.653	-13.1625	-1.69955		8.653	-13.1697	-1.77454		8.653	-13.1431	-1.45464		8.653	-13.1334	-1.33697		8.653	-13.1694	-1.77755
	8.6555	-13.1566	-1.69961		8.6555	-13.1633	-1.77461		8.6555	-13.1391	-1.4547		8.6555	-13.1281	-1.33701		8.6555	-13.1653	-1.77759
	8.658	-13.1518	-1.69967		8.658	-13.1579	-1.77469		8.658	-13.1319	-1.45477		8.658	-13.1218	-1.33705		8.658	-13.1602	-1.77765
	8.65967	-13.1464	-1.69971		8.65967	-13.1575	-1.77473		8.65967	-13.1288	-1.45482		8.65967	-13.1198	-1.33708		8.65967	-13.1581	-1.77769
	8.66133	-13.1441	-1.69973		8.66133	-13.1532	-1.77478		8.66133	-13.1272	-1.45487		8.66133	-13.1157	-1.33711		8.66133	-13.1532	-1.77772
	8.66383	-13.1389	-1.69977		8.66383	-13.1474	-1.77484		8.66383	-13.1212	-1.45494		8.66383	-13.1111	-1.33715		8.66383	-13.1492	-1.77777
	8.66633	-13.1341	-1.69981		8.66633	-13.1431	-1.7749		8.66633	-13.1148	-1.45501		8.66633	-13.1054	-1.33718		8.66633	-13.1434	-1.77783
	8.668	-13.1314	-1.69984		8.668	-13.1398	-1.77495		8.668	-13.1116	-1.45507		8.668	-13.1016	-1.33719		8.668	-13.1391	-1.77787
	8.66967	-13.1282	-1.69988		8.66967	-13.137	-1.775		8.66967	-13.1095	-1.45512		8.66967	-13.0991	-1.3372		8.66967	-13.1368	-1.77791
	8.67217	-13.124	-1.69995		8.67217	-13.1309	-1.77507		8.67217	-13.1043	-1.4552		8.67217	-13.0945	-1.33721		8.67217	-13.1305	-1.77797
	8.67467	-13.1192	-1.70002		8.67467	-13.1238	-1.77514		8.67467	-13.1011	-1.45528		8.67467	-13.0894	-1.33722		8.67467	-13.126	-1.77803
	8.67633	-13.116	-1.70007		8.67633	-13.1226	-1.77519		8.67633	-13.0963	-1.45533		8.67633	-13.0859	-1.33723		8.67633	-13.1239	-1.77807
	8.67883	-13.1103	-1.70013		8.67883	-13.1172	-1.77525		8.67883	-13.0915	-1.4554		8.67883	-13.082	-1.33725		8.67883	-13.1176	-1.77814
	8.68133	-13.1043	-1.70017		8.68133	-13.1108	-1.7753		8.68133	-13.0858	-1.45547		8.68133	-13.0761	-1.33729		8.68133	-13.1135	-1.7782
	8.683	-13.1003	-1.70019		8.683	-13.1089	-1.77532		8.683	-13.0828	-1.45551		8.683	-13.0719	-1.33731		8.683	-13.1098	-1.77824
	8.68467	-13.0977	-1.70022		8.68467	-13.1038	-1.77535		8.68467	-13.0783	-1.45554		8.68467	-13.0684	-1.33734		8.68467	-13.107	-1.77828
	8.68717	-13.0929	-1.70026		8.68717	-13.1009	-1.7754		8.68717	-13.0737	-1.45558		8.68717	-13.0636	-1.33738		8.68717	-13.1013	-1.77835
	8.68967	-13.0875	-1.70031		8.68967	-13.0963	-1.77547		8.68967	-13.0694	-1.45562		8.68967	-13.0587	-1.33742		8.68967	-13.0966	-1.77841
	8.69133	-13.0858	-1.70034		8.69133	-13.0903	-1.77551		8.69133	-13.0669	-1.45564		8.69133	-13.0558	-1.33745		8.69133	-13.0941	-1.77844
	8.693	-13.0821	-1.70039		8.693	-13.0897	-1.77556		8.693	-13.0621	-1.45567		8.693	-13.0544	-1.33748		8.693	-13.091	-1.77847
	8.6955	-13.0768	-1.70045		8.6955	-13.0845	-1.77563		8.6955	-13.057	-1.45571		8.6955	-13.0487	-1.33753		8.6955	-13.0861	-1.77851
	8.698	-13.0724	-1.7005		8.698	-13.0785	-1.77568		8.698	-13.0524	-1.45575		8.698	-13.0436	-1.33759		8.698	-13.0804	-1.77856
	8.69967	-13.068	-1.70054		8.69967	-13.0764	-1.77571		8.69967	-13.0498	-1.45578		8.69967	-13.0402	-1.33762		8.69967	-13.0789	-1.77859
	8.70133	-13.0656	-1.70058		8.70133	-13.0721	-1.77573		8.70133	-13.0446	-1.45581		8.70133	-13.0375	-1.33766		8.70133	-13.0735	-1.77864
	8.70383	-13.0602	-1.70064		8.70383	-13.0663	-1.77576		8.70383	-13.0405	-1.45587		8.70383	-13.0318	-1.3377		8.70383	-13.0684	-1.77872
	8.70633	-13.0563	-1.7007		8.70633	-13.0626	-1.77579		8.70633	-13.0358	-1.45596		8.70633	-13.026	-1.33774		8.70633	-13.0637	-1.7788
	8.708	-13.0522	-1.70075		8.708	-13.0584	-1.77582		8.708	-13.0326	-1.45602		8.708	-13.023	-1.33777		8.708	-13.0592	-1.77885
	8.70967	-13.0487	-1.70079		8.70967	-13.0561	-1.77587		8.70967	-13.0286	-1.45608		8.70967	-13.0199	-1.3378		8.70967	-13.056	-1.77891
	8.71217	-13.0443	-1.70086		8.71217	-13.0514	-1.77594		8.71217	-13.0234	-1.45617		8.71217	-13.0138	-1.33785		8.71217	-13.0508	-1.77898
	8.71467	-13.0387	-1.70091		8.71467	-13.0457	-1.77601		8.71467	-13.0193	-1.45625		8.71467	-13.0104	-1.3379		8.71467	-13.046	-1.77904
	8.71633	-13.034	-1.70094		8.71633	-13.0421	-1.77605		8.71633	-13.0165	-1.45629		8.71633	-13.0073	-1.33794		8.71633	-13.0427	-1.77908
	8.71883	-13.0307	-1.70098		8.71883	-13.0368	-1.77611		8.71883	-13.011	-1.45634		8.71883	-13.0013	-1.33799		8.71883	-13.0387	-1.77914
	8.72133	-13.0246	-1.70101		8.72133	-13.0317	-1.77617		8.72133	-13.0046	-1.4564		8.72133	-12.9958	-1.33804		8.72133	-13.0344	-1.7792
	8.723	-13.02	-1.70104		8.723	-13.0287	-1.77621		8.723	-13.0005	-1.45645		8.723	-12.9938	-1.33808		8.723	-13.0301	-1.77924
	8.72467	-13.0168	-1.70107		8.72467	-13.0257	-1.77624		8.72467	-12.9984	-1.4565		8.72467	-12.9901	-1.33811		8.72467	-13.027	-1.77928
	8.72717	-13.0129	-1.70112		8.72717	-13.0204	-1.77631		8.72717	-12.9944	-1.45658		8.72717	-12.9842	-1.33815		8.72717	-13.0225	-1.77934
	8.72967	-13.0089	-1.70117		8.72967	-13.0168	-1.77638		8.72967	-12.9873	-1.45666		8.72967	-12.9798	-1.33819		8.72967	-13.0187	-1.7794
	8.73133	-13.0049	-1.70121		8.73133	-13.0124	-1.77643		8.73133	-12.9868	-1.45671		8.73133	-12.9755	-1.33823		8.73133	-13.0138	-1.77945
	8.733	-13.0021	-1.70124		8.733	-13.0097	-1.77646		8.733	-12.9831	-1.45676		8.733	-12.9737	-1.33827		8.733	-13.0119	-1.7795
	8.7355	-12.9979	-1.7013		8.7355	-13.0034	-1.77651		8.7355	-12.9773	-1.45683		8.7355	-12.9678	-1.33831		8.7355	-13.0062	-1.77957
	8.738	-12.9928	-1.70136		8.738	-12.9991	-1.77654		8.738	-12.9725	-1.4569		8.738	-12.9619	-1.33835		8.738	-13.0007	-1.77965
	8.73967	-12.9895	-1.7014		8.73967	-12.9952	-1.77656		8.73967	-12.9693	-1.45695		8.73967	-12.9604	-1.33838		8.73967	-12.9963	-1.7797
	8.74133	-12.9852	-1.70143		8.74133	-12.9926	-1.77658		8.74133	-12.9655	-1.45701		8.74133	-12.9581	-1.3384		8.74133	-12.9935	-1.77974
	8.74383	-12.9808	-1.70148		8.74383	-12.987	-1.77662		8.74383	-12.9608	-1.45709		8.74383	-12.9511	-1.33843		8.74383	-12.9875	-1.77981
	8.74633	-12.9742	-1.70154		8.74633	-12.9827	-1.77666		8.74633	-12.9554	-1.45716		8.74633	-12.947	-1.33846		8.74633	-12.9828	-1.77987
	8.748	-12.9714	-1.70157		8.748	-12.9781	-1.77671		8.748	-12.9511	-1.45721		8.748	-12.9426	-1.33848		8.748	-12.9801	-1.77991
	8.74967	-12.9675	-1.70161		8.74967	-12.9766	-1.77677		8.74967	-12.9482	-1.45726		8.74967	-12.94	-1.33851		8.74967	-12.9763	-1.77994
	8.75217	-12.9634	-1.70168		8.75217	-12.9702	-1.77685		8.75217	-12.9444	-1.45732		8.75217	-12.9348	-1.33855		8.75217	-12.971	-1.78
	8.75467	-12.9576	-1.70174		8.75467	-12.9649	-1.77694		8.75467	-12.9397	-1.45738		8.75467	-12.9301	-1.33859		8.75467	-12.9673	-1.78006
	8.75633	-12.9545	-1.70179		8.75633	-12.9628	-1.77699		8.75633	-12.9358	-1.45742		8.75633	-12.9259	-1.33862		8.75633	-12.9644	-1.78009
	8.75883	-12.95	-1.70185		8.75883	-12.9574	-1.77705		8.75883	-12.9306	-1.45749		8.75883	-12.9216	-1.33868		8.75883	-12.9585	-1.78016
	8.76133	-12.9467	-1.70191		8.76133	-12.9532	-1.77711		8.76133	-12.9252	-1.45756		8.76133	-12.9165	-1.33873		8.76133	-12.953	-1.78023
	8.763	-12.9427	-1.70194		8.763	-12.9501	-1.77715		8.763	-12.9214	-1.45762		8.763	-12.9135	-1.33877		8.763	-12.9503	-1.78028
	8.76467	-12.9371	-1.70197		8.76467	-12.9455	-1.77718		8.76467	-12.9181	-1.45766		8.76467	-12.9109	-1.3388		8.76467	-12.9472	-1.78033
	8.76717	-12.9348	-1.70202		8.76717	-12.9407	-1.77721		8.76717	-12.9144	-1.45774		8.76717	-12.9053	-1.33886		8.76717	-12.9413	-1.78041
	8.76967	-12.9288	-1.70206		8.76967	-12.9362	-1.77726		8.76967	-12.909	-1.45781		8.76967	-12.8999	-1.33894		8.76967	-12.9369	-1.78047
	8.77133	-12.9251	-1.70209		8.77133	-12.9333	-1.77729		8.77133	-12.9063	-1.45786		8.77133	-12.8958	-1.33898		8.77133	-12.933	-1.78051
	8.773	-12.9222	-1.70213		8.773	-12.9288	-1.77732		8.773	-12.9027	-1.45792		8.773	-12.8928	-1.33902		8.773	-12.9293	-1.78056
	8.7755	-12.9166	-1.70219		8.7755	-12.9238	-1.77736		8.7755	-12.8964	-1.45799		8.7755	-12.8876	-1.33907		8.7755	-12.9252	-1.78062
	8.778	-12.9096	-1.70225		8.778	-12.9192	-1.77739		8.778	-12.8923	-1.45808		8.778	-12.8827	-1.33912		8.778	-12.9199	-1.78069
	8.77967	-12.9077	-1.70229		8.77967	-12.915	-1.77742		8.77967	-12.8889	-1.45813		8.77967	-12.88	-1.33916		8.77967	-12.9168	-1.78073
	8.78133	-12.9048	-1.70233		8.78133	-12.911	-1.77744		8.78133	-12.8847	-1.45818		8.78133	-12.8764	-1.33919		8.78133	-12.9132	-1.78077
	8.78383	-12.9002	-1.70239		8.78383	-12.9072	-1.7775		8.78383	-12.8805	-1.45824		8.78383	-12.8716	-1.33922		8.78383	-12.9086	-1.78084
	8.78633	-12.8949	-1.70245		8.78633	-12.9026	-1.77756		8.78633	-12.8752	-1.4583		8.78633	-12.8663	-1.33926		8.78633	-12.904	-1.78089
	8.788	-12.8915	-1.70248		8.788	-12.8999	-1.7776		8.788	-12.8718	-1.45833		8.788	-12.8633	-1.33929		8.788	-12.9003	-1.78092
	8.7905	-12.8866	-1.70252		8.7905	-12.8933	-1.77767		8.7905	-12.8678	-1.45839		8.7905	-12.8591	-1.33933		8.7905	-12.8948	-1.78098
	8.793	-12.8823	-1.70255		8.793	-12.8889	-1.77775		8.793	-12.8631	-1.45845		8.793	-12.8544	-1.33936		8.793	-12.89	-1.78104
	8.79467	-12.8793	-1.70258		8.79467	-12.8844	-1.77779		8.79467	-12.8619	-1.45849		8.79467	-12.8507	-1.33938		8.79467	-12.888	-1.78109
	8.79633	-12.8743	-1.7026		8.79633	-12.8824	-1.77783		8.79633	-12.8564	-1.45855		8.79633	-12.8469	-1.3394		8.79633	-12.884	-1.78114
	8.79883	-12.8695	-1.70266		8.79883	-12.8774	-1.77789		8.79883	-12.8509	-1.45862		8.79883	-12.8419	-1.33943		8.79883	-12.879	-1.78122
	8.80133	-12.8649	-1.70271		8.80133	-12.8725	-1.77794		8.80133	-12.8452	-1.4587		8.80133	-12.8373	-1.33946		8.80133	-12.8727	-1.78131
	8.803	-12.8627	-1.70276		8.803	-12.8694	-1.77797		8.803	-12.84	-1.45875		8.803	-12.833	-1.33949		8.803	-12.8707	-1.78136
	8.80467	-12.8594	-1.7028		8.80467	-12.8664	-1.778		8.80467	-12.8386	-1.4588		8.80467	-12.829	-1.33953		8.80467	-12.8673	-1.7814
	8.80717	-12.8534	-1.70285		8.80717	-12.8619	-1.77804		8.80717	-12.8333	-1.45887		8.80717	-12.8249	-1.33958		8.80717	-12.8624	-1.78146
	8.80967	-12.848	-1.7029		8.80967	-12.8552	-1.77808		8.80967	-12.8287	-1.45893		8.80967	-12.8193	-1.33963		8.80967	-12.8577	-1.78152
	8.81133	-12.846	-1.70294		8.81133	-12.8526	-1.77811		8.81133	-12.8253	-1.45896		8.81133	-12.8144	-1.33966		8.81133	-12.8539	-1.78156
	8.813	-12.8409	-1.70297		8.813	-12.8498	-1.77814		8.813	-12.8228	-1.459		8.813	-12.8118	-1.3397		8.813	-12.8506	-1.78159
	8.8155	-12.8368	-1.70303		8.8155	-12.8431	-1.77819		8.8155	-12.8171	-1.45905		8.8155	-12.807	-1.33975		8.8155	-12.8449	-1.78165
	8.818	-12.8323	-1.70308		8.818	-12.8392	-1.77824		8.818	-12.8113	-1.45911		8.818	-12.8022	-1.33981		8.818	-12.841	-1.78171
	8.81967	-12.8278	-1.70311		8.81967	-12.8347	-1.77826		8.81967	-12.8095	-1.45916		8.81967	-12.8001	-1.33985		8.81967	-12.8366	-1.78175
	8.82133	-12.8255	-1.70315		8.82133	-12.8312	-1.77829		8.82133	-12.8055	-1.4592		8.82133	-12.7971	-1.33989		8.82133	-12.8337	-1.78179
	8.82383	-12.821	-1.70319		8.82383	-12.8272	-1.77834		8.82383	-12.801	-1.45928		8.82383	-12.7914	-1.33996		8.82383	-12.8277	-1.78184
	8.82633	-12.8147	-1.70323		8.82633	-12.8211	-1.7784		8.82633	-12.7954	-1.45936		8.82633	-12.7872	-1.34003		8.82633	-12.8225	-1.7819
	8.828	-12.8121	-1.70326		8.828	-12.8197	-1.77844		8.828	-12.7932	-1.45941		8.828	-12.7849	-1.34006		8.828	-12.8189	-1.78194
	8.8305	-12.8072	-1.70332		8.8305	-12.8145	-1.7785		8.8305	-12.7874	-1.45949		8.8305	-12.7791	-1.34011		8.8305	-12.8155	-1.782
	8.833	-12.8035	-1.70338		8.833	-12.8087	-1.77857		8.833	-12.7823	-1.45955		8.833	-12.7739	-1.34014		8.833	-12.8107	-1.78207
	8.83467	-12.798	-1.70342		8.83467	-12.8056	-1.77861		8.83467	-12.7791	-1.45959		8.83467	-12.7707	-1.34015		8.83467	-12.8072	-1.78212
	8.83633	-12.7956	-1.70346		8.83633	-12.8014	-1.77865		8.83633	-12.775	-1.45963		8.83633	-12.7673	-1.34016		8.83633	-12.805	-1.78218
	8.83883	-12.7897	-1.70351		8.83883	-12.7968	-1.77869		8.83883	-12.7692	-1.45969		8.83883	-12.7608	-1.34018		8.83883	-12.7993	-1.78226
	8.84133	-12.7853	-1.70356		8.84133	-12.793	-1.77873		8.84133	-12.7657	-1.45976		8.84133	-12.7557	-1.34022		8.84133	-12.7932	-1.78233
	8.843	-12.7819	-1.70359		8.843	-12.79	-1.77876		8.843	-12.7631	-1.45981		8.843	-12.7529	-1.34024		8.843	-12.7898	-1.78238
	8.84467	-12.7771	-1.70363		8.84467	-12.7855	-1.77878		8.84467	-12.7609	-1.45987		8.84467	-12.7492	-1.34027		8.84467	-12.7873	-1.78243
	8.84717	-12.7733	-1.70368		8.84717	-12.7815	-1.77882		8.84717	-12.7554	-1.45995		8.84717	-12.7449	-1.34033		8.84717	-12.7825	-1.7825
	8.84967	-12.7685	-1.70373		8.84967	-12.7762	-1.77886		8.84967	-12.7503	-1.46003		8.84967	-12.7396	-1.34041		8.84967	-12.7774	-1.78257
	8.85133	-12.7657	-1.70376		8.85133	-12.7721	-1.77889		8.85133	-12.7455	-1.46008		8.85133	-12.7364	-1.34045		8.85133	-12.7745	-1.78261
	8.853	-12.7621	-1.70379		8.853	-12.7699	-1.77891		8.853	-12.7419	-1.46012		8.853	-12.7343	-1.34049		8.853	-12.7703	-1.78266
	8.8555	-12.7568	-1.70384		8.8555	-12.7635	-1.77896		8.8555	-12.7375	-1.46015		8.8555	-12.7273	-1.34055		8.8555	-12.7667	-1.78272
	8.858	-12.7514	-1.70389		8.858	-12.7602	-1.77901		8.858	-12.7326	-1.46017		8.858	-12.7225	-1.34059		8.858	-12.7597	-1.78279
	8.85967	-12.7494	-1.70393		8.85967	-12.7561	-1.77904		8.85967	-12.7289	-1.46019		8.85967	-12.7193	-1.34061		8.85967	-12.7573	-1.78283
	8.86133	-12.744	-1.70398		8.86133	-12.7533	-1.77907		8.86133	-12.7259	-1.46022		8.86133	-12.7165	-1.34063		8.86133	-12.7544	-1.78286
	8.86383	-12.7397	-1.70406		8.86383	-12.7483	-1.77913		8.86383	-12.7214	-1.46028		8.86383	-12.7121	-1.34066		8.86383	-12.7485	-1.78292
	8.86633	-12.7356	-1.70413		8.86633	-12.7445	-1.7792		8.86633	-12.7172	-1.46035		8.86633	-12.7069	-1.34069		8.86633	-12.7438	-1.78298
	8.868	-12.7303	-1.70417		8.868	-12.7388	-1.77924		8.868	-12.7134	-1.4604		8.868	-12.703	-1.34072		8.868	-12.7401	-1.78301
	8.8705	-12.7271	-1.70423		8.8705	-12.7332	-1.77929		8.8705	-12.7075	-1.46048		8.8705	-12.6986	-1.34076		8.8705	-12.7365	-1.78306
	8.873	-12.7227	-1.70428		8.873	-12.7283	-1.77934		8.873	-12.7018	-1.46056		8.873	-12.693	-1.34081		8.873	-12.7302	-1.78313
	8.87467	-12.7185	-1.70432		8.87467	-12.7265	-1.77937		8.87467	-12.6997	-1.4606		8.87467	-12.6917	-1.34083		8.87467	-12.7286	-1.78318
	8.87633	-12.7161	-1.70436		8.87633	-12.7221	-1.7794		8.87633	-12.695	-1.46063		8.87633	-12.6877	-1.34086		8.87633	-12.7251	-1.78322
	8.87883	-12.7106	-1.70443		8.87883	-12.7184	-1.77944		8.87883	-12.69	-1.46067		8.87883	-12.6817	-1.34089		8.87883	-12.7187	-1.78329
	8.88133	-12.7055	-1.70449		8.88133	-12.7132	-1.77948		8.88133	-12.6847	-1.46072		8.88133	-12.6778	-1.34092		8.88133	-12.7125	-1.78336
	8.883	-12.7006	-1.70453		8.883	-12.7099	-1.77952		8.883	-12.6841	-1.46076		8.883	-12.6739	-1.34095		8.883	-12.7097	-1.78342
	8.88467	-12.6981	-1.70456		8.88467	-12.7074	-1.77956		8.88467	-12.679	-1.46079		8.88467	-12.671	-1.34098		8.88467	-12.7059	-1.78347
	8.88717	-12.6946	-1.7046		8.88717	-12.7014	-1.77962		8.88717	-12.6741	-1.46084		8.88717	-12.6646	-1.34101		8.88717	-12.7013	-1.78354
	8.88967	-12.6897	-1.70463		8.88967	-12.6954	-1.77967		8.88967	-12.6701	-1.46091		8.88967	-12.66	-1.34105		8.88967	-12.6946	-1.7836
	8.89133	-12.6841	-1.70466		8.89133	-12.6924	-1.77971		8.89133	-12.6667	-1.46096		8.89133	-12.6565	-1.34108		8.89133	-12.6934	-1.78364
	8.893	-12.6811	-1.70469		8.893	-12.6889	-1.77974		8.893	-12.6633	-1.46101		8.893	-12.6545	-1.34111		8.893	-12.69	-1.78369
	8.8955	-12.6774	-1.70473		8.8955	-12.6838	-1.77981		8.8955	-12.6583	-1.46108		8.8955	-12.6485	-1.34116		8.8955	-12.6853	-1.78377
	8.898	-12.673	-1.70479		8.898	-12.6802	-1.77987		8.898	-12.652	-1.46117		8.898	-12.6446	-1.34121		8.898	-12.6814	-1.78384
	8.89967	-12.6682	-1.70484		8.89967	-12.6768	-1.77992		8.89967	-12.6474	-1.46122		8.89967	-12.6393	-1.34125		8.89967	-12.6769	-1.7839
	8.90217	-12.6627	-1.70491		8.90217	-12.6724	-1.77998		8.90217	-12.6449	-1.46131		8.90217	-12.6348	-1.34131		8.90217	-12.6718	-1.78398
	8.90467	-12.6588	-1.70497		8.90467	-12.6665	-1.78004		8.90467	-12.6381	-1.46138		8.90467	-12.6303	-1.34137		8.90467	-12.6681	-1.78404
	8.90633	-12.6551	-1.70501		8.90633	-12.6632	-1.78007		8.90633	-12.6358	-1.46144		8.90633	-12.6276	-1.34141		8.90633	-12.6627	-1.78408
	8.908	-12.6518	-1.70505		8.908	-12.6599	-1.7801		8.908	-12.6309	-1.46148		8.908	-12.6242	-1.34145		8.908	-12.6606	-1.78412
	8.9105	-12.6461	-1.7051		8.9105	-12.6557	-1.78015		8.9105	-12.6275	-1.46155		8.9105	-12.6187	-1.3415		8.9105	-12.6548	-1.78418
	8.913	-12.6411	-1.70514		8.913	-12.6501	-1.78019		8.913	-12.6222	-1.46163		8.913	-12.6127	-1.34154		8.913	-12.6503	-1.78424
	8.91467	-12.6378	-1.70517		8.91467	-12.647	-1.78022		8.91467	-12.62	-1.46168		8.91467	-12.6095	-1.34157		8.91467	-12.6468	-1.78428
	8.91633	-12.6358	-1.7052		8.91633	-12.6429	-1.78025		8.91633	-12.6163	-1.46174		8.91633	-12.6062	-1.3416		8.91633	-12.6448	-1.78432
	8.91883	-12.6301	-1.70526		8.91883	-12.6382	-1.78031		8.91883	-12.6125	-1.46181		8.91883	-12.6015	-1.34165		8.91883	-12.6378	-1.78439
	8.92133	-12.6262	-1.70532		8.92133	-12.6328	-1.78037		8.92133	-12.6059	-1.46189		8.92133	-12.5963	-1.34169		8.92133	-12.634	-1.78446
	8.923	-12.6221	-1.70536		8.923	-12.6297	-1.78041		8.923	-12.604	-1.46194		8.923	-12.5938	-1.34171		8.923	-12.6308	-1.78451
	8.92467	-12.6187	-1.7054		8.92467	-12.6251	-1.78045		8.92467	-12.6008	-1.462		8.92467	-12.5898	-1.34174		8.92467	-12.6264	-1.78456
	8.92717	-12.6146	-1.70544		8.92717	-12.621	-1.78051		8.92717	-12.5945	-1.46206		8.92717	-12.5862	-1.34179		8.92717	-12.6226	-1.78464
	8.92967	-12.6086	-1.70547		8.92967	-12.6162	-1.78057		8.92967	-12.5888	-1.46213		8.92967	-12.581	-1.34184		8.92967	-12.6161	-1.78472
	8.93133	-12.6047	-1.7055		8.93133	-12.6132	-1.78061		8.93133	-12.5861	-1.46218		8.93133	-12.5775	-1.34188		8.93133	-12.6134	-1.78476
	8.933	-12.6014	-1.70552		8.933	-12.6094	-1.78064		8.933	-12.5831	-1.46222		8.933	-12.5739	-1.34191		8.933	-12.6105	-1.7848
	8.9355	-12.5967	-1.70556		8.9355	-12.6059	-1.78069		8.9355	-12.5782	-1.46229		8.9355	-12.5694	-1.34195		8.9355	-12.6054	-1.78486
	8.938	-12.5916	-1.70562		8.938	-12.5991	-1.78075		8.938	-12.5726	-1.46235		8.938	-12.5634	-1.342		8.938	-12.6003	-1.78492
	8.93967	-12.5881	-1.70567		8.93967	-12.5969	-1.78078		8.93967	-12.5694	-1.46239		8.93967	-12.561	-1.34203		8.93967	-12.597	-1.78496
	8.94217	-12.584	-1.70573		8.94217	-12.5915	-1.78085		8.94217	-12.5644	-1.46245		8.94217	-12.5556	-1.34207		8.94217	-12.5925	-1.78501
	8.94467	-12.5791	-1.70579		8.94467	-12.5856	-1.78092		8.94467	-12.559	-1.46251		8.94467	-12.5493	-1.34211		8.94467	-12.5869	-1.78508
	8.94633	-12.5747	-1.70582		8.94633	-12.583	-1.78096		8.94633	-12.5566	-1.46256		8.94633	-12.5461	-1.34214		8.94633	-12.5842	-1.78513
	8.948	-12.572	-1.70586		8.948	-12.579	-1.781		8.948	-12.553	-1.4626		8.948	-12.5434	-1.34217		8.948	-12.5807	-1.78518
	8.9505	-12.5668	-1.70591		8.9505	-12.5745	-1.78106		8.9505	-12.5482	-1.46267		8.9505	-12.5386	-1.34222		8.9505	-12.5752	-1.78526
	8.953	-12.562	-1.70596		8.953	-12.5708	-1.78112		8.953	-12.543	-1.46274		8.953	-12.5348	-1.34226		8.953	-12.5709	-1.78532
	8.95467	-12.5597	-1.70599		8.95467	-12.5663	-1.78117		8.95467	-12.5394	-1.46279		8.95467	-12.5292	-1.34228		8.95467	-12.5676	-1.78536
	8.95633	-12.5542	-1.70603		8.95633	-12.5624	-1.7812		8.95633	-12.5355	-1.46283		8.95633	-12.5257	-1.3423		8.95633	-12.5628	-1.7854
	8.95883	-12.551	-1.70608		8.95883	-12.5587	-1.78125		8.95883	-12.5313	-1.46289		8.95883	-12.5211	-1.34234		8.95883	-12.5582	-1.78544
	8.96133	-12.5465	-1.70612		8.96133	-12.5524	-1.78131		8.96133	-12.5263	-1.46296		8.96133	-12.5155	-1.34238		8.96133	-12.5546	-1.7855
	8.963	-12.5425	-1.70615		8.963	-12.5479	-1.78134		8.963	-12.523	-1.463		8.963	-12.5135	-1.34241		8.963	-12.5502	-1.78553
	8.96467	-12.5388	-1.70618		8.96467	-12.5466	-1.78138		8.96467	-12.5195	-1.46305		8.96467	-12.5101	-1.34244		8.96467	-12.5476	-1.78557
	8.96717	-12.5344	-1.70623		8.96717	-12.5423	-1.78144		8.96717	-12.5141	-1.46312		8.96717	-12.5061	-1.34248		8.96717	-12.5434	-1.78563
	8.96967	-12.5296	-1.70629		8.96967	-12.5367	-1.78149		8.96967	-12.5087	-1.46321		8.96967	-12.5012	-1.34252		8.96967	-12.5377	-1.7857
	8.97133	-12.525	-1.70633		8.97133	-12.532	-1.78154		8.97133	-12.5054	-1.46327		8.97133	-12.4966	-1.34254		8.97133	-12.5345	-1.78575
	8.973	-12.5217	-1.70637		8.973	-12.5306	-1.78158		8.973	-12.5018	-1.46333		8.973	-12.4953	-1.34257		8.973	-12.5309	-1.7858
	8.9755	-12.5168	-1.70643		8.9755	-12.5242	-1.78166		8.9755	-12.4975	-1.46343		8.9755	-12.4899	-1.34261		8.9755	-12.5252	-1.78586
	8.978	-12.5112	-1.7065		8.978	-12.5203	-1.78174		8.978	-12.493	-1.46352		8.978	-12.4849	-1.34264		8.978	-12.521	-1.78591
	8.97967	-12.5072	-1.70654		8.97967	-12.5167	-1.78178		8.97967	-12.4893	-1.46358		8.97967	-12.481	-1.34265		8.97967	-12.5172	-1.78594
	8.98217	-12.504	-1.70662		8.98217	-12.5123	-1.78184		8.98217	-12.4858	-1.46365		8.98217	-12.476	-1.34268		8.98217	-12.5119	-1.78597
	8.98467	-12.4992	-1.70668		8.98467	-12.5052	-1.78189		8.98467	-12.4788	-1.46372		8.98467	-12.4697	-1.3427		8.98467	-12.508	-1.786
	8.98633	-12.4962	-1.70672		8.98633	-12.5032	-1.78193		8.98633	-12.4759	-1.46376		8.98633	-12.467	-1.34271		8.98633	-12.5043	-1.78603
	8.988	-12.4931	-1.70677		8.988	-12.5005	-1.78196		8.988	-12.4718	-1.4638		8.988	-12.4655	-1.34273		8.988	-12.5001	-1.78606
	8.9905	-12.4873	-1.70683		8.9905	-12.4946	-1.78203		8.9905	-12.4682	-1.46386		8.9905	-12.4594	-1.34278		8.9905	-12.4954	-1.78613
	8.993	-12.4832	-1.70687		8.993	-12.49	-1.7821		8.993	-12.4634	-1.46392		8.993	-12.4537	-1.34284		8.993	-12.4909	-1.78621
	8.99467	-12.4784	-1.70689		8.99467	-12.4875	-1.78215		8.99467	-12.4594	-1.46397		8.99467	-12.4497	-1.34289		8.99467	-12.4856	-1.78627
	8.99633	-12.4756	-1.70691		8.99633	-12.4843	-1.78219		8.99633	-12.4555	-1.46402		8.99633	-12.4475	-1.34293		8.99633	-12.4833	-1.78632
	8.99883	-12.4698	-1.70694		8.99883	-12.4777	-1.78225		8.99883	-12.4517	-1.4641		8.99883	-12.4427	-1.34298		8.99883	-12.479	-1.78639
	9.00133	-12.4653	-1.70698		9.00133	-12.4734	-1.7823		9.00133	-12.4462	-1.46418		9.00133	-12.437	-1.34304		9.00133	-12.4731	-1.78644
	9.003	-12.4622	-1.707		9.003	-12.4696	-1.78233		9.003	-12.4427	-1.46423		9.003	-12.4337	-1.34307		9.003	-12.4715	-1.78646
	9.00467	-12.4594	-1.70704		9.00467	-12.4665	-1.78236		9.00467	-12.4394	-1.46427		9.00467	-12.4301	-1.3431		9.00467	-12.4668	-1.78649
	9.00717	-12.4539	-1.70711		9.00717	-12.4623	-1.78242		9.00717	-12.4346	-1.46435		9.00717	-12.4257	-1.34315		9.00717	-12.4631	-1.78653
	9.00967	-12.4492	-1.70719		9.00967	-12.4562	-1.78248		9.00967	-12.4284	-1.46442		9.00967	-12.421	-1.3432		9.00967	-12.4578	-1.78659
	9.01133	-12.446	-1.70725		9.01133	-12.4523	-1.78253		9.01133	-12.4266	-1.46446		9.01133	-12.4183	-1.34323		9.01133	-12.4549	-1.78665
	9.01383	-12.4408	-1.70731		9.01383	-12.4465	-1.78259		9.01383	-12.4209	-1.46452		9.01383	-12.4127	-1.34326		9.01383	-12.4492	-1.78673
	9.01633	-12.4354	-1.70736		9.01633	-12.4418	-1.78265		9.01633	-12.416	-1.46459		9.01633	-12.4069	-1.34329		9.01633	-12.4424	-1.78681
	9.018	-12.4315	-1.70739		9.018	-12.4398	-1.78268		9.018	-12.4126	-1.46464		9.018	-12.4047	-1.34331		9.018	-12.4404	-1.78686
	9.01967	-12.4281	-1.70742		9.01967	-12.4356	-1.78271		9.01967	-12.4093	-1.4647		9.01967	-12.4013	-1.34333		9.01967	-12.4362	-1.7869
	9.02217	-12.4232	-1.70748		9.02217	-12.4313	-1.78276		9.02217	-12.4045	-1.46478		9.02217	-12.3963	-1.34336		9.02217	-12.4318	-1.78696
	9.02467	-12.4197	-1.70754		9.02467	-12.4273	-1.78281		9.02467	-12.4007	-1.46486		9.02467	-12.3913	-1.3434		9.02467	-12.4278	-1.78701
	9.02633	-12.4149	-1.70758		9.02633	-12.4256	-1.78285		9.02633	-12.3974	-1.46491		9.02633	-12.3891	-1.34342		9.02633	-12.4247	-1.78705
	9.028	-12.4122	-1.70762		9.028	-12.4204	-1.7829		9.028	-12.3935	-1.46495		9.028	-12.3846	-1.34345		9.028	-12.4204	-1.78709
	9.0305	-12.4072	-1.70769		9.0305	-12.4157	-1.78297		9.0305	-12.3877	-1.46501		9.0305	-12.3799	-1.34349		9.0305	-12.4166	-1.78715
	9.033	-12.4007	-1.70776		9.033	-12.4097	-1.78303		9.033	-12.3824	-1.46506		9.033	-12.3733	-1.34354		9.033	-12.4103	-1.78723
	9.03467	-12.3991	-1.70779		9.03467	-12.4052	-1.78307		9.03467	-12.38	-1.4651		9.03467	-12.3711	-1.34358		9.03467	-12.4067	-1.78727
	9.03633	-12.3948	-1.70783		9.03633	-12.4023	-1.78311		9.03633	-12.3763	-1.46514		9.03633	-12.3672	-1.34362		9.03633	-12.4049	-1.7873
	9.03883	-12.3904	-1.70788		9.03883	-12.3985	-1.78319		9.03883	-12.3712	-1.46521		9.03883	-12.3622	-1.34368		9.03883	-12.3989	-1.78735
	9.04133	-12.3863	-1.70793		9.04133	-12.3934	-1.78326		9.04133	-12.3656	-1.46529		9.04133	-12.3557	-1.34373		9.04133	-12.3929	-1.78741
	9.043	-12.3827	-1.70797		9.043	-12.391	-1.7833		9.043	-12.3624	-1.46535		9.043	-12.3528	-1.34376		9.043	-12.3902	-1.78745
	9.04467	-12.38	-1.708		9.04467	-12.3871	-1.78334		9.04467	-12.36	-1.4654		9.04467	-12.3496	-1.34379		9.04467	-12.3858	-1.7875
	9.04717	-12.3738	-1.70803		9.04717	-12.3819	-1.7834		9.04717	-12.3544	-1.46546		9.04717	-12.3452	-1.34382		9.04717	-12.3819	-1.78759
[truncated: 16,988 more rows]

## Sheet: Heat flow - Norway spruce
	Species:	Norway spruce			Species:	Norway spruce			Species:	Norway spruce			Species:	Norway spruce			Species:	Norway spruce
	Rep.	1			Rep.	2			Rep.	3			Rep.	4			Rep.	5
	Time (min)	Temperature (°C)	Heat Flow (mW)		Time (min)	Temperature (°C)	Heat Flow (mW)		Time (min)	Temperature (°C)	Heat Flow (mW)		Time (min)	Temperature (°C)	Heat Flow (mW)		Time (min)	Temperature (°C)	Heat Flow (mW)
	4.84133	-20.0116	-0.0884612		4.84133	-20.0109	-0.099424		4.84133	-20.0131	-0.105364		4.84133	-20.0124	-0.103187		4.84133	-20.0113	-0.0865218
	4.84383	-20.0125	-0.0885042		4.84383	-20.0093	-0.0994621		4.84383	-20.0117	-0.105379		4.84383	-20.0132	-0.10322		4.84383	-20.0107	-0.0865417
	4.84633	-20.0107	-0.0885474		4.84633	-20.0083	-0.0995004		4.84633	-20.0119	-0.105392		4.84633	-20.0122	-0.103251		4.84633	-20.0114	-0.0865607
	4.848	-20.0117	-0.0885785		4.848	-20.0095	-0.0995247		4.848	-20.0123	-0.105402		4.848	-20.0119	-0.103269		4.848	-20.0105	-0.0865735
	4.8505	-20.0106	-0.0886275		4.8505	-20.0094	-0.0995581		4.8505	-20.0129	-0.105422		4.8505	-20.0126	-0.103291		4.8505	-20.0102	-0.0865938
	4.853	-20.011	-0.0886716		4.853	-20.0075	-0.0995941		4.853	-20.0128	-0.105445		4.853	-20.0115	-0.103311		4.853	-20.0121	-0.0866141
	4.85467	-20.0104	-0.0886951		4.85467	-20.0116	-0.0996212		4.85467	-20.0125	-0.10546		4.85467	-20.0122	-0.103322		4.85467	-20.0108	-0.0866268
	4.85633	-20.0117	-0.0887159		4.85633	-20.0111	-0.099641		4.85633	-20.0139	-0.105475		4.85633	-20.0121	-0.103336		4.85633	-20.009	-0.0866416
	4.85883	-20.0114	-0.0887504		4.85883	-20.0105	-0.0996742		4.85883	-20.0118	-0.105493		4.85883	-20.0115	-0.103355		4.85883	-20.0098	-0.0866581
	4.86133	-20.0092	-0.088788		4.86133	-20.011	-0.0997096		4.86133	-20.0124	-0.105509		4.86133	-20.012	-0.103371		4.86133	-20.0112	-0.0866764
	4.863	-20.0116	-0.0888122		4.863	-20.0113	-0.0997349		4.863	-20.0127	-0.105521		4.863	-20.0112	-0.103382		4.863	-20.0114	-0.0866909
	4.86467	-20.011	-0.0888396		4.86467	-20.0119	-0.099762		4.86467	-20.0116	-0.105531		4.86467	-20.0109	-0.103395		4.86467	-20.0109	-0.0867068
	4.86717	-20.0107	-0.088884		4.86717	-20.0099	-0.0997973		4.86717	-20.0116	-0.105544		4.86717	-20.0124	-0.103414		4.86717	-20.0104	-0.0867296
	4.86967	-20.0114	-0.088928		4.86967	-20.0093	-0.0998337		4.86967	-20.0112	-0.105562		4.86967	-20.0116	-0.103437		4.86967	-20.0105	-0.0867581
	4.87133	-20.0103	-0.0889553		4.87133	-20.0102	-0.0998591		4.87133	-20.012	-0.105575		4.87133	-20.0118	-0.103453		4.87133	-20.0103	-0.0867782
	4.873	-20.012	-0.0889788		4.873	-20.0089	-0.0998825		4.873	-20.0114	-0.105587		4.873	-20.0126	-0.10347		4.873	-20.0105	-0.0867964
	4.8755	-20.011	-0.0890099		4.8755	-20.0107	-0.0999125		4.8755	-20.0116	-0.105609		4.8755	-20.013	-0.103494		4.8755	-20.0101	-0.086825
	4.878	-20.0113	-0.0890421		4.878	-20.011	-0.0999443		4.878	-20.0122	-0.105631		4.878	-20.0125	-0.10352		4.878	-20.0097	-0.0868487
	4.87967	-20.0114	-0.0890697		4.87967	-20.0095	-0.0999682		4.87967	-20.0122	-0.105646		4.87967	-20.0141	-0.103538		4.87967	-20.0102	-0.0868617
	4.88217	-20.0114	-0.089111		4.88217	-20.0113	-0.100005		4.88217	-20.0125	-0.105658		4.88217	-20.0137	-0.103563		4.88217	-20.0109	-0.086877
	4.88467	-20.0115	-0.0891553		4.88467	-20.0116	-0.100041		4.88467	-20.0113	-0.105666		4.88467	-20.0116	-0.103586		4.88467	-20.0112	-0.0868878
	4.88633	-20.0121	-0.0891888		4.88633	-20.009	-0.100066		4.88633	-20.0127	-0.105674		4.88633	-20.0116	-0.1036		4.88633	-20.012	-0.086894
	4.888	-20.0112	-0.0892207		4.888	-20.0102	-0.100091		4.888	-20.0123	-0.105683		4.888	-20.012	-0.103615		4.888	-20.0122	-0.0868995
	4.8905	-20.0126	-0.0892721		4.8905	-20.0106	-0.100129		4.8905	-20.0113	-0.105695		4.8905	-20.0119	-0.103638		4.8905	-20.0107	-0.0869152
	4.893	-20.012	-0.0893173		4.893	-20.0099	-0.100162		4.893	-20.0115	-0.105711		4.893	-20.0111	-0.103657		4.893	-20.0116	-0.0869292
	4.89467	-20.0122	-0.089342		4.89467	-20.0102	-0.100184		4.89467	-20.0115	-0.105722		4.89467	-20.0128	-0.103667		4.89467	-20.0113	-0.0869426
	4.89633	-20.0112	-0.0893709		4.89633	-20.0083	-0.100206		4.89633	-20.0113	-0.105732		4.89633	-20.0144	-0.103677		4.89633	-20.0097	-0.0869585
	4.89883	-20.0104	-0.0894153		4.89883	-20.0098	-0.100235		4.89883	-20.0133	-0.105746		4.89883	-20.013	-0.103697		4.89883	-20.0101	-0.0869809
	4.90133	-20.0115	-0.0894599		4.90133	-20.0111	-0.100261		4.90133	-20.0114	-0.105759		4.90133	-20.0114	-0.103716		4.90133	-20.0089	-0.0870019
	4.903	-20.0105	-0.0894904		4.903	-20.0111	-0.100282		4.903	-20.0125	-0.105766		4.903	-20.0121	-0.103729		4.903	-20.0101	-0.0870152
	4.90467	-20.0115	-0.0895268		4.90467	-20.0116	-0.100302		4.90467	-20.0124	-0.105773		4.90467	-20.011	-0.103739		4.90467	-20.0101	-0.0870224
	4.90717	-20.0106	-0.0895778		4.90717	-20.0118	-0.100334		4.90717	-20.0127	-0.105788		4.90717	-20.0119	-0.103752		4.90717	-20.0107	-0.0870358
	4.90967	-20.01	-0.0896219		4.90967	-20.0094	-0.10037		4.90967	-20.0122	-0.105802		4.90967	-20.0127	-0.103768		4.90967	-20.0106	-0.0870539
	4.91133	-20.0097	-0.0896501		4.91133	-20.01	-0.100393		4.91133	-20.0118	-0.105813		4.91133	-20.0123	-0.103784		4.91133	-20.0105	-0.0870646
	4.913	-20.0116	-0.0896791		4.913	-20.0093	-0.100413		4.913	-20.0116	-0.105826		4.913	-20.0126	-0.103799		4.913	-20.0109	-0.0870761
	4.9155	-20.0117	-0.0897243		4.9155	-20.0094	-0.100442		4.9155	-20.0113	-0.105843		4.9155	-20.0127	-0.103826		4.9155	-20.011	-0.0870927
	4.918	-20.0129	-0.0897676		4.918	-20.0103	-0.100477		4.918	-20.012	-0.105861		4.918	-20.0112	-0.103852		4.918	-20.0104	-0.0871116
	4.91967	-20.0116	-0.0897959		4.91967	-20.0099	-0.100504		4.91967	-20.0108	-0.105877		4.91967	-20.0124	-0.103867		4.91967	-20.0109	-0.0871263
	4.92217	-20.0124	-0.0898434		4.92217	-20.0112	-0.10054		4.92217	-20.0108	-0.105904		4.92217	-20.0131	-0.103883		4.92217	-20.0106	-0.0871404
	4.92467	-20.011	-0.0898875		4.92467	-20.0128	-0.100572		4.92467	-20.0121	-0.105928		4.92467	-20.0124	-0.10389		4.92467	-20.0111	-0.0871503
	4.92633	-20.0114	-0.0899164		4.92633	-20.0112	-0.100598		4.92633	-20.0136	-0.10594		4.92633	-20.0123	-0.103894		4.92633	-20.0099	-0.087159
	4.928	-20.0112	-0.0899421		4.928	-20.0117	-0.100625		4.928	-20.0124	-0.105952		4.928	-20.0134	-0.103902		4.928	-20.0108	-0.0871698
	4.9305	-20.0116	-0.089983		4.9305	-20.011	-0.100661		4.9305	-20.0133	-0.105976		4.9305	-20.0125	-0.103916		4.9305	-20.0114	-0.0871955
	4.933	-20.0122	-0.0900222		4.933	-20.0096	-0.100694		4.933	-20.0127	-0.105996		4.933	-20.0137	-0.103933		4.933	-20.0114	-0.0872223
	4.93467	-20.0125	-0.0900492		4.93467	-20.0105	-0.100716		4.93467	-20.0129	-0.10601		4.93467	-20.0115	-0.103951		4.93467	-20.0109	-0.0872418
	4.93633	-20.0129	-0.09008		4.93633	-20.0107	-0.100737		4.93633	-20.0134	-0.106023		4.93633	-20.0122	-0.103974		4.93633	-20.0114	-0.087262
	4.93883	-20.0117	-0.0901246		4.93883	-20.0105	-0.100766		4.93883	-20.0122	-0.106045		4.93883	-20.0115	-0.104008		4.93883	-20.0106	-0.0872979
	4.94133	-20.0111	-0.0901659		4.94133	-20.0118	-0.100794		4.94133	-20.0116	-0.106067		4.94133	-20.0111	-0.104038		4.94133	-20.0114	-0.0873295
	4.943	-20.0114	-0.0901907		4.943	-20.01	-0.10081		4.943	-20.0106	-0.106079		4.943	-20.0131	-0.104054		4.943	-20.0115	-0.0873495
	4.94467	-20.0111	-0.0902172		4.94467	-20.0105	-0.100831		4.94467	-20.0117	-0.106092		4.94467	-20.0121	-0.10407		4.94467	-20.011	-0.0873657
	4.94717	-20.0108	-0.0902563		4.94717	-20.0105	-0.100863		4.94717	-20.0123	-0.106108		4.94717	-20.0122	-0.104091		4.94717	-20.0108	-0.0873861
	4.94967	-20.0097	-0.090292		4.94967	-20.0088	-0.100898		4.94967	-20.0127	-0.106119		4.94967	-20.0127	-0.104114		4.94967	-20.0113	-0.0874083
	4.95133	-20.0121	-0.090316		4.95133	-20.0109	-0.100919		4.95133	-20.0124	-0.106126		4.95133	-20.0119	-0.104126		4.95133	-20.0111	-0.0874225
	4.953	-20.0117	-0.0903382		4.953	-20.0091	-0.100947		4.953	-20.013	-0.106136		4.953	-20.014	-0.10414		4.953	-20.0106	-0.0874333
	4.9555	-20.0113	-0.0903773		4.9555	-20.01	-0.10099		4.9555	-20.0124	-0.106149		4.9555	-20.0126	-0.10416		4.9555	-20.011	-0.0874489
	4.958	-20.0109	-0.0904201		4.958	-20.0102	-0.101027		4.958	-20.0128	-0.106165		4.958	-20.0109	-0.104183		4.958	-20.0115	-0.0874679
	4.95967	-20.0109	-0.0904474		4.95967	-20.0105	-0.101054		4.95967	-20.0133	-0.106175		4.95967	-20.0143	-0.104198		4.95967	-20.0102	-0.087481
	4.96217	-20.0114	-0.090489		4.96217	-20.0104	-0.101086		4.96217	-20.0122	-0.106186		4.96217	-20.0132	-0.104215		4.96217	-20.0113	-0.0875028
	4.96467	-20.0105	-0.0905334		4.96467	-20.0112	-0.101118		4.96467	-20.0119	-0.106198		4.96467	-20.0108	-0.104234		4.96467	-20.0133	-0.0875267
	4.96633	-20.0121	-0.0905615		4.96633	-20.0095	-0.101139		4.96633	-20.0132	-0.106205		4.96633	-20.0142	-0.104245		4.96633	-20.012	-0.0875382
	4.968	-20.0114	-0.0905896		4.968	-20.0105	-0.101162		4.968	-20.013	-0.106215		4.968	-20.012	-0.104256		4.968	-20.0108	-0.0875497
	4.9705	-20.0111	-0.0906289		4.9705	-20.0105	-0.101203		4.9705	-20.0128	-0.10623		4.9705	-20.0125	-0.104271		4.9705	-20.0114	-0.0875604
	4.973	-20.0115	-0.090673		4.973	-20.01	-0.101244		4.973	-20.0135	-0.106249		4.973	-20.0127	-0.104287		4.973	-20.0109	-0.0875721
	4.97467	-20.0107	-0.0907027		4.97467	-20.0113	-0.101268		4.97467	-20.0129	-0.106264		4.97467	-20.0116	-0.104297		4.97467	-20.0122	-0.0875819
	4.97633	-20.0127	-0.0907313		4.97633	-20.0089	-0.101291		4.97633	-20.0136	-0.106281		4.97633	-20.0134	-0.10431		4.97633	-20.0113	-0.0875919
	4.97883	-20.0116	-0.0907716		4.97883	-20.0098	-0.101328		4.97883	-20.0135	-0.106302		4.97883	-20.0123	-0.10433		4.97883	-20.011	-0.0876068
	4.98133	-20.0107	-0.0908064		4.98133	-20.0104	-0.101362		4.98133	-20.0122	-0.106319		4.98133	-20.0118	-0.104353		4.98133	-20.0109	-0.0876275
	4.983	-20.0107	-0.0908299		4.983	-20.0089	-0.101384		4.983	-20.0123	-0.106327		4.983	-20.0146	-0.104368		4.983	-20.011	-0.0876457
	4.98467	-20.0109	-0.0908541		4.98467	-20.0112	-0.101406		4.98467	-20.0121	-0.106331		4.98467	-20.0117	-0.104384		4.98467	-20.0097	-0.0876626
	4.98717	-20.0107	-0.0908858		4.98717	-20.011	-0.101437		4.98717	-20.0117	-0.106336		4.98717	-20.0123	-0.104408		4.98717	-20.0097	-0.0876879
	4.98967	-20.0114	-0.0909161		4.98967	-20.01	-0.101467		4.98967	-20.0118	-0.106349		4.98967	-20.0151	-0.104428		4.98967	-20.01	-0.0877134
	4.99133	-20.0102	-0.090941		4.99133	-20.0118	-0.101485		4.99133	-20.0116	-0.10636		4.99133	-20.0121	-0.104441		4.99133	-20.0103	-0.0877272
	4.99383	-20.0116	-0.0909778		4.99383	-20.0105	-0.101514		4.99383	-20.0137	-0.10638		4.99383	-20.0127	-0.104463		4.99383	-20.0108	-0.0877518
	4.99633	-20.0112	-0.0910194		4.99633	-20.0094	-0.101543		4.99633	-20.0137	-0.106399		4.99633	-20.0139	-0.104489		4.99633	-20.0107	-0.0877753
	4.998	-20.011	-0.0910466		4.998	-20.0115	-0.101565		4.998	-20.0124	-0.106413		4.998	-20.0116	-0.104507		4.998	-20.0112	-0.0877913
	4.99967	-20.0116	-0.0910773		4.99967	-20.0102	-0.10159		4.99967	-20.0125	-0.106423		4.99967	-20.0139	-0.104525		4.99967	-20.012	-0.0878032
	5.00217	-20.0117	-0.0911202		5.00217	-20.0103	-0.101627		5.00217	-20.0126	-0.106436		5.00217	-20.0125	-0.104547		5.00217	-20.011	-0.0878204
	5.00467	-20.0123	-0.0911604		5.00467	-20.0115	-0.101663		5.00467	-20.0132	-0.106442		5.00467	-20.0114	-0.104568		5.00467	-20.0116	-0.0878395
	5.00633	-20.0111	-0.0911858		5.00633	-20.0102	-0.101684		5.00633	-20.0124	-0.106449		5.00633	-20.0136	-0.10458		5.00633	-20.012	-0.0878521
	5.008	-20.0123	-0.0912114		5.008	-20.0126	-0.101709		5.008	-20.0118	-0.106455		5.008	-20.012	-0.104593		5.008	-20.0113	-0.0878619
	5.0105	-20.0114	-0.0912425		5.0105	-20.0097	-0.101744		5.0105	-20.0119	-0.106468		5.0105	-20.0141	-0.104608		5.0105	-20.0109	-0.0878806
	5.013	-20.0123	-0.0912723		5.013	-20.0087	-0.101779		5.013	-20.012	-0.106483		5.013	-20.0145	-0.104628		5.013	-20.0117	-0.0879018
	5.01467	-20.0119	-0.0912921		5.01467	-20.0093	-0.101803		5.01467	-20.0121	-0.106495		5.01467	-20.0122	-0.104644		5.01467	-20.0115	-0.0879169
	5.01633	-20.0103	-0.0913138		5.01633	-20.0101	-0.101826		5.01633	-20.012	-0.106502		5.01633	-20.0142	-0.10466		5.01633	-20.0108	-0.0879312
	5.01883	-20.0103	-0.0913457		5.01883	-20.0105	-0.101858		5.01883	-20.011	-0.106513		5.01883	-20.0126	-0.104684		5.01883	-20.0103	-0.087956
	5.02133	-20.0101	-0.0913784		5.02133	-20.0112	-0.101886		5.02133	-20.0112	-0.106525		5.02133	-20.0124	-0.104708		5.02133	-20.0108	-0.087981
	5.023	-20.0115	-0.0914043		5.023	-20.0105	-0.101907		5.023	-20.0135	-0.10653		5.023	-20.0136	-0.104722		5.023	-20.0103	-0.0880001
	5.02467	-20.0102	-0.0914293		5.02467	-20.0101	-0.101928		5.02467	-20.0131	-0.106535		5.02467	-20.0105	-0.104732		5.02467	-20.0106	-0.0880165
	5.02717	-20.0111	-0.0914654		5.02717	-20.0102	-0.101959		5.02717	-20.011	-0.106538		5.02717	-20.0129	-0.104748		5.02717	-20.0102	-0.0880387
	5.02967	-20.0112	-0.0915002		5.02967	-20.0108	-0.101994		5.02967	-20.012	-0.106541		5.02967	-20.015	-0.104763		5.02967	-20.0104	-0.0880594
	5.03133	-20.0134	-0.0915233		5.03133	-20.0112	-0.102021		5.03133	-20.0109	-0.106544		5.03133	-20.0117	-0.104775		5.03133	-20.0095	-0.0880718
	5.03383	-20.0111	-0.0915641		5.03383	-20.0089	-0.102065		5.03383	-20.0118	-0.106544		5.03383	-20.0127	-0.104799		5.03383	-20.0102	-0.0880919
	5.03633	-20.0107	-0.0916109		5.03633	-20.0086	-0.102114		5.03633	-20.0112	-0.106542		5.03633	-20.0128	-0.104825		5.03633	-20.0106	-0.0881139
	5.038	-20.0107	-0.0916504		5.038	-20.0114	-0.102145		5.038	-20.0113	-0.106542		5.038	-20.0106	-0.104844		5.038	-20.0102	-0.0881279
	5.03967	-20.0104	-0.0916923		5.03967	-20.0095	-0.102177		5.03967	-20.01	-0.106541		5.03967	-20.0132	-0.104862		5.03967	-20.0103	-0.0881391
	5.04217	-20.0114	-0.0917592		5.04217	-20.01	-0.102231		5.04217	-20.01	-0.106529		5.04217	-20.013	-0.104891		5.04217	-20.0103	-0.0881551
	5.04467	-20.0109	-0.0918314		5.04467	-20.0101	-0.102295		5.04467	-20.011	-0.106509		5.04467	-20.0104	-0.104925		5.04467	-20.0099	-0.0881697
	5.04633	-20.0107	-0.0918933		5.04633	-20.0089	-0.102341		5.04633	-20.0113	-0.106486		5.04633	-20.0124	-0.104951		5.04633	-20.0102	-0.0881767
	5.048	-20.0116	-0.0919727		5.048	-20.0106	-0.102393		5.048	-20.0113	-0.106453		5.048	-20.0108	-0.104981		5.048	-20.0095	-0.0881849
	5.0505	-20.011	-0.0921794		5.0505	-20.0109	-0.102518		5.0505	-20.0092	-0.106372		5.0505	-20.0113	-0.105035		5.0505	-20.0095	-0.0882016
	5.053	-20.0117	-0.0924979		5.053	-20.0093	-0.102763		5.053	-20.0092	-0.106216		5.053	-20.0127	-0.105096		5.053	-20.0082	-0.0882252
	5.05467	-20.0103	-0.0928097		5.05467	-20.01	-0.103021		5.05467	-20.0084	-0.106051		5.05467	-20.0101	-0.105142		5.05467	-20.0095	-0.0882405
	5.05633	-20.0095	-0.0933638		5.05633	-20.0089	-0.103342		5.05633	-20.0082	-0.105865		5.05633	-20.0121	-0.105197		5.05633	-20.0081	-0.088259
	5.05883	-20.009	-0.0944935		5.05883	-20.0095	-0.1041		5.05883	-20.0068	-0.105501		5.05883	-20.0113	-0.105323		5.05883	-20.0088	-0.088286
	5.06133	-20.0096	-0.0960308		5.06133	-20.0095	-0.105133		5.06133	-20.0063	-0.105035		5.06133	-20.009	-0.105502		5.06133	-20.008	-0.0883177
	5.063	-20.0106	-0.0972686		5.063	-20.0103	-0.106094		5.063	-20.0055	-0.104606		5.063	-20.0113	-0.105651		5.063	-20.0083	-0.088342
	5.06467	-20.0106	-0.0988956		5.06467	-20.0111	-0.107396		5.06467	-20.0054	-0.103999		5.06467	-20.0083	-0.105893		5.06467	-20.0065	-0.0883691
	5.06717	-20.0092	-0.102147		5.06717	-20.0094	-0.109655		5.06717	-20.0035	-0.102849		5.06717	-20.0095	-0.106476		5.06717	-20.0059	-0.0884127
	5.06967	-20.008	-0.106319		5.06967	-20.0086	-0.112914		5.06967	-20.0041	-0.101513		5.06967	-20.0109	-0.107414		5.06967	-20.0051	-0.0884709
	5.07133	-20.0088	-0.109824		5.07133	-20.0095	-0.115768		5.07133	-20.0023	-0.100507		5.07133	-20.0067	-0.108307		5.07133	-20.0058	-0.0885329
	5.07383	-20.0091	-0.116212		5.07383	-20.0076	-0.12116		5.07383	-20.0008	-0.0987126		5.07383	-20.0084	-0.110146		5.07383	-20.0036	-0.0886746
	5.07633	-20.0085	-0.124374		5.07633	-20.0065	-0.128108		5.07633	-19.9995	-0.0968173		5.07633	-20.0097	-0.112589		5.07633	-20.0031	-0.0888641
	5.078	-20.008	-0.131259		5.078	-20.0058	-0.133933		5.078	-19.9993	-0.0956652		5.078	-20.0061	-0.115155		5.078	-20.0042	-0.0890548
	5.07967	-20.0075	-0.139016		5.07967	-20.0047	-0.140622		5.07967	-19.998	-0.0944788		5.07967	-20.0074	-0.11822		5.07967	-20.0033	-0.089363
	5.08217	-20.0076	-0.152132		5.08217	-20.0061	-0.152951		5.08217	-19.9968	-0.0927099		5.08217	-20.0055	-0.12392		5.08217	-20.0022	-0.0900668
	5.08467	-20.0066	-0.166354		5.08467	-20.0053	-0.167182		5.08467	-19.9965	-0.0911088		5.08467	-20.003	-0.13076		5.08467	-20.0008	-0.0911198
	5.08633	-20.0065	-0.176783		5.08633	-20.0028	-0.17736		5.08633	-19.9946	-0.0901581		5.08633	-20.0034	-0.136437		5.08633	-20.0007	-0.0921987
	5.088	-20.0048	-0.188373		5.088	-20.0046	-0.18854		5.088	-19.9952	-0.0892413		5.088	-20.0011	-0.142498		5.088	-19.9996	-0.0938606
	5.0905	-20.0039	-0.206996		5.0905	-20.0037	-0.206224		5.0905	-19.993	-0.0880808		5.0905	-20.0015	-0.15356		5.0905	-19.9983	-0.0972755
	5.093	-20.0036	-0.226808		5.093	-20.0025	-0.22569		5.093	-19.9902	-0.0870839		5.093	-20.0019	-0.165824		5.093	-19.9959	-0.101948
	5.09467	-20.0025	-0.240349		5.09467	-20.0028	-0.239203		5.09467	-19.988	-0.0865617		5.09467	-19.9993	-0.17445		5.09467	-19.9955	-0.105874
	5.09633	-20.001	-0.254515		5.09633	-20.0002	-0.252385		5.09633	-19.9871	-0.0861617		5.09633	-20.0013	-0.184185		5.09633	-19.9943	-0.110437
	5.09883	-20.0008	-0.275492		5.09883	-20.0002	-0.272858		5.09883	-19.9847	-0.0857944		5.09883	-19.9988	-0.200069		5.09883	-19.9931	-0.119094
	5.10133	-19.9998	-0.296177		5.10133	-20.0001	-0.292506		5.10133	-19.9831	-0.0855367		5.10133	-19.9957	-0.217308		5.10133	-19.9921	-0.12918
	5.103	-19.9998	-0.308563		5.103	-19.9975	-0.30563		5.103	-19.9813	-0.0854404		5.103	-19.9976	-0.229681		5.103	-19.9919	-0.13694
	5.1055	-19.9987	-0.327795		5.1055	-19.9956	-0.324728		5.1055	-19.9794	-0.0853332		5.1055	-19.9952	-0.249547		5.1055	-19.9891	-0.150361
	5.108	-19.9961	-0.346922		5.108	-19.9969	-0.343243		5.108	-19.9786	-0.0852482		5.108	-19.9938	-0.270534		5.108	-19.9894	-0.165873
	5.10967	-19.997	-0.358595		5.10967	-19.9929	-0.356571		5.10967	-19.9771	-0.0852263		5.10967	-19.9935	-0.286401		5.10967	-19.9879	-0.177595
	5.11133	-19.9954	-0.370336		5.11133	-19.9936	-0.369148		5.11133	-19.9752	-0.0852118		5.11133	-19.9904	-0.30197		5.11133	-19.9858	-0.19037
	5.11383	-19.9934	-0.388292		5.11383	-19.9917	-0.38794		5.11383	-19.973	-0.0852118		5.11383	-19.9912	-0.323241		5.11383	-19.9846	-0.210674
	5.11633	-19.9936	-0.405583		5.11633	-19.9893	-0.405504		5.11633	-19.9698	-0.0852326		5.11633	-19.9917	-0.345102		5.11633	-19.9813	-0.231598
	5.118	-19.9916	-0.416646		5.118	-19.9897	-0.416905		5.118	-19.9692	-0.0852661		5.118	-19.9863	-0.358159		5.118	-19.9801	-0.245286
	5.11967	-19.9885	-0.428208		5.11967	-19.9884	-0.428657		5.11967	-19.9682	-0.0853133		5.11967	-19.9863	-0.370274		5.11967	-19.9799	-0.259
	5.12217	-19.9881	-0.44283		5.12217	-19.9869	-0.445647		5.12217	-19.9665	-0.085514		5.12217	-19.9853	-0.388875		5.12217	-19.9775	-0.277406
	5.12467	-19.9868	-0.458932		5.12467	-19.9872	-0.460633		5.12467	-19.9647	-0.08584		5.12467	-19.9823	-0.406068		5.12467	-19.9758	-0.295216
	5.12633	-19.9857	-0.470055		5.12633	-19.9847	-0.470321		5.12633	-19.9624	-0.0862786		5.12633	-19.9831	-0.41783		5.12633	-19.9758	-0.306259
	5.128	-19.9843	-0.480824		5.128	-19.9828	-0.48178		5.128	-19.9615	-0.0869434		5.128	-19.9796	-0.430138		5.128	-19.9745	-0.317756
	5.1305	-19.982	-0.496282		5.1305	-19.9809	-0.497211		5.1305	-19.9582	-0.0884483		5.1305	-19.9791	-0.445697		5.1305	-19.9735	-0.335846
	5.133	-19.9804	-0.513543		5.133	-19.9795	-0.512577		5.133	-19.955	-0.0906611		5.133	-19.9806	-0.461358		5.133	-19.9722	-0.354197
	5.13467	-19.9785	-0.524453		5.13467	-19.9793	-0.522091		5.13467	-19.9557	-0.0926148		5.13467	-19.9739	-0.47328		5.13467	-19.97	-0.367476
	5.13633	-19.9785	-0.533601		5.13633	-19.9768	-0.53259		5.13633	-19.9537	-0.0949981		5.13633	-19.9752	-0.485608		5.13633	-19.968	-0.380961
	5.13883	-19.9759	-0.545691		5.13883	-19.9757	-0.54555		5.13883	-19.9497	-0.0994559		5.13883	-19.9727	-0.503293		5.13883	-19.9653	-0.40082
	5.14133	-19.9743	-0.558153		5.14133	-19.974	-0.55828		5.14133	-19.9472	-0.105044		5.14133	-19.9688	-0.519107		5.14133	-19.9629	-0.420425
	5.143	-19.9733	-0.5671		5.143	-19.9704	-0.565358		5.143	-19.9463	-0.109562		5.143	-19.9717	-0.529766		5.143	-19.9621	-0.432811
	5.1455	-19.971	-0.580143		5.1455	-19.9688	-0.578995		5.1455	-19.9434	-0.116899		5.1455	-19.9676	-0.544589		5.1455	-19.961	-0.447921
	5.148	-19.9696	-0.592834		5.148	-19.9691	-0.59488		5.148	-19.9407	-0.125085		5.148	-19.9644	-0.558309		5.148	-19.9591	-0.461166
	5.14967	-19.9694	-0.60163		5.14967	-19.9646	-0.604265		5.14967	-19.9377	-0.131329		5.14967	-19.9649	-0.567421		5.14967	-19.9564	-0.470099
	5.15133	-19.9655	-0.612673		5.15133	-19.9648	-0.612891		5.15133	-19.9369	-0.137846		5.15133	-19.9611	-0.577444		5.15133	-19.9559	-0.479599
	5.15383	-19.9627	-0.628741		5.15383	-19.963	-0.62767		5.15383	-19.9356	-0.147148		5.15383	-19.9596	-0.592753		5.15383	-19.9534	-0.493172
	5.15633	-19.961	-0.643286		5.15633	-19.9595	-0.641957		5.15633	-19.9332	-0.156957		5.15633	-19.9579	-0.608797		5.15633	-19.9518	-0.507393
	5.158	-19.9591	-0.652339		5.158	-19.9607	-0.652994		5.158	-19.9299	-0.163663		5.158	-19.954	-0.619615		5.158	-19.9481	-0.516263
	5.15967	-19.9563	-0.660951		5.15967	-19.9569	-0.662281		5.15967	-19.9298	-0.171487		5.15967	-19.9554	-0.630489		5.15967	-19.9475	-0.525786
	5.16217	-19.9556	-0.67608		5.16217	-19.9545	-0.675268		5.16217	-19.9272	-0.184153		5.16217	-19.9529	-0.647185		5.16217	-19.9439	-0.539894
	5.16467	-19.9537	-0.690531		5.16467	-19.9544	-0.688978		5.16467	-19.9241	-0.196913		5.16467	-19.9482	-0.661144		5.16467	-19.9421	-0.553385
	5.16633	-19.9525	-0.700046		5.16633	-19.9508	-0.699342		5.16633	-19.9209	-0.205996		5.16633	-19.9513	-0.670884		5.16633	-19.9398	-0.562597
	5.168	-19.9511	-0.707836		5.168	-19.9489	-0.708558		5.168	-19.9192	-0.215269		5.168	-19.9472	-0.679912		5.168	-19.9388	-0.570157
	5.1705	-19.9486	-0.718666		5.1705	-19.9471	-0.721734		5.1705	-19.916	-0.228991		5.1705	-19.9446	-0.693825		5.1705	-19.937	-0.583688
	5.173	-19.9446	-0.731443		5.173	-19.9433	-0.733606		5.173	-19.9123	-0.242676		5.173	-19.9437	-0.704675		5.173	-19.9349	-0.599121
	5.17467	-19.9438	-0.738742		5.17467	-19.9445	-0.740922		5.17467	-19.9103	-0.250682		5.17467	-19.9402	-0.710567		5.17467	-19.9332	-0.61092
	5.17633	-19.9411	-0.745226		5.17633	-19.9396	-0.752023		5.17633	-19.9092	-0.258266		5.17633	-19.9402	-0.717768		5.17633	-19.9316	-0.620524
	5.17883	-19.9386	-0.75619		5.17883	-19.9382	-0.765236		5.17883	-19.907	-0.26949		5.17883	-19.9364	-0.732687		5.17883	-19.9288	-0.633185
	5.18133	-19.9362	-0.768373		5.18133	-19.937	-0.776818		5.18133	-19.9045	-0.280016		5.18133	-19.9326	-0.750469		5.18133	-19.9265	-0.646531
	5.183	-19.9352	-0.779012		5.183	-19.9342	-0.783678		5.183	-19.9007	-0.286583		5.183	-19.9327	-0.762468		5.183	-19.9247	-0.654429
	5.1855	-19.9323	-0.792802		5.1855	-19.9326	-0.794168		5.1855	-19.8983	-0.297996		5.1855	-19.9292	-0.776767		5.1855	-19.9215	-0.666391
	5.188	-19.929	-0.803622		5.188	-19.9293	-0.805743		5.188	-19.896	-0.309861		5.188	-19.9253	-0.790311		5.188	-19.9192	-0.677329
	5.18967	-19.9269	-0.812551		5.18967	-19.9275	-0.814433		5.18967	-19.8941	-0.318293		5.18967	-19.9242	-0.801185		5.18967	-19.917	-0.683907
	5.19133	-19.9249	-0.820082		5.19133	-19.9277	-0.82237		5.19133	-19.8927	-0.327226		5.19133	-19.9215	-0.809631		5.19133	-19.915	-0.692334
	5.19383	-19.9225	-0.832949		5.19383	-19.922	-0.83478		5.19383	-19.8889	-0.340261		5.19383	-19.9198	-0.820885		5.19383	-19.9118	-0.709829
	5.19633	-19.9194	-0.844295		5.19633	-19.9192	-0.847649		5.19633	-19.8849	-0.353164		5.19633	-19.9165	-0.832058		5.19633	-19.909	-0.725519
	5.198	-19.9179	-0.850269		5.198	-19.9171	-0.856543		5.198	-19.8832	-0.360065		5.198	-19.9149	-0.841292		5.198	-19.9071	-0.735548
	5.19967	-19.9152	-0.857014		5.19967	-19.9156	-0.863342		5.19967	-19.8816	-0.366753		5.19967	-19.9145	-0.850282		5.19967	-19.907	-0.746617
	5.20217	-19.9135	-0.866997		5.20217	-19.9123	-0.876765		5.20217	-19.8761	-0.376194		5.20217	-19.9109	-0.86337		5.20217	-19.9041	-0.759669
	5.20467	-19.9101	-0.876057		5.20467	-19.9106	-0.888786		5.20467	-19.8743	-0.385174		5.20467	-19.907	-0.876322		5.20467	-19.9008	-0.772448
	5.20633	-19.9068	-0.882072		5.20633	-19.9076	-0.895132		5.20633	-19.8717	-0.391354		5.20633	-19.9057	-0.884302		5.20633	-19.8986	-0.780344
	5.208	-19.9054	-0.887857		5.208	-19.9071	-0.90135		5.208	-19.8706	-0.398026		5.208	-19.9044	-0.893289		5.208	-19.8961	-0.786589
	5.2105	-19.9032	-0.899447		5.2105	-19.9029	-0.910271		5.2105	-19.8681	-0.408695		5.2105	-19.9017	-0.90552		5.2105	-19.8939	-0.796806
	5.213	-19.8994	-0.912782		5.213	-19.899	-0.919964		5.213	-19.8638	-0.421556		5.213	-19.9	-0.917672		5.213	-19.8907	-0.808691
	5.21467	-19.8992	-0.91945		5.21467	-19.8982	-0.925383		5.21467	-19.8632	-0.430288		5.21467	-19.8956	-0.92528		5.21467	-19.8887	-0.816237
	5.21717	-19.896	-0.929271		5.21717	-19.8947	-0.932584		5.21717	-19.8575	-0.442137		5.21717	-19.8931	-0.938705		5.21717	-19.8855	-0.829419
	5.21967	-19.8925	-0.93641		5.21967	-19.8915	-0.942666		5.21967	-19.8537	-0.45339		5.21967	-19.8903	-0.949009		5.21967	-19.8817	-0.839473
	5.22133	-19.8891	-0.940722		5.22133	-19.8907	-0.952127		5.22133	-19.8514	-0.459416		5.22133	-19.8861	-0.953897		5.22133	-19.8796	-0.848074
	5.223	-19.8884	-0.946834		5.223	-19.8874	-0.959399		5.223	-19.8497	-0.463709		5.223	-19.8862	-0.959814		5.223	-19.8785	-0.856153
	5.2255	-19.8847	-0.957723		5.2255	-19.884	-0.971166		5.2255	-19.8458	-0.471835		5.2255	-19.8822	-0.970888		5.2255	-19.8751	-0.867761
	5.228	-19.88	-0.969034		5.228	-19.8815	-0.979511		5.228	-19.8441	-0.479921		5.228	-19.8778	-0.984179		5.228	-19.8713	-0.882055
	5.22967	-19.8775	-0.976106		5.22967	-19.878	-0.986274		5.22967	-19.8433	-0.484648		5.22967	-19.8771	-0.994326		5.22967	-19.8705	-0.887663
	5.23133	-19.8749	-0.982779		5.23133	-19.8773	-0.992877		5.23133	-19.8403	-0.489607		5.23133	-19.875	-1.00006		5.23133	-19.8682	-0.893396
	5.23383	-19.8718	-0.99257		5.23383	-19.8737	-1.00037		5.23383	-19.8361	-0.496994		5.23383	-19.8733	-1.01038		5.23383	-19.8648	-0.907193
	5.23633	-19.8698	-1.003		5.23633	-19.8698	-1.00799		5.23633	-19.8317	-0.505328		5.23633	-19.8693	-1.02315		5.23633	-19.861	-0.918635
	5.238	-19.867	-1.00742		5.238	-19.8675	-1.0128		5.238	-19.8292	-0.511683		5.238	-19.8673	-1.03098		5.238	-19.858	-0.925321
	5.23967	-19.8647	-1.01211		5.23967	-19.8638	-1.0193		5.23967	-19.8267	-0.517621		5.23967	-19.865	-1.03626		5.23967	-19.8567	-0.931618
	5.24217	-19.8613	-1.01847		5.24217	-19.862	-1.02543		5.24217	-19.822	-0.525527		5.24217	-19.8619	-1.04232		5.24217	-19.8516	-0.942534
	5.24467	-19.858	-1.02502		5.24467	-19.859	-1.03417		5.24467	-19.8185	-0.535523		5.24467	-19.8576	-1.05305		5.24467	-19.8487	-0.954335
	5.24633	-19.8579	-1.02936		5.24633	-19.855	-1.04151		5.24633	-19.8165	-0.542705		5.24633	-19.8563	-1.06104		5.24633	-19.8477	-0.963335
	5.248	-19.8547	-1.03405		5.248	-19.8541	-1.04635		5.248	-19.8164	-0.548487		5.248	-19.8521	-1.06912		5.248	-19.8458	-0.968008
	5.2505	-19.8508	-1.04141		5.2505	-19.8505	-1.05518		5.2505	-19.8134	-0.555298		5.2505	-19.8497	-1.07801		5.2505	-19.842	-0.975122
	5.253	-19.847	-1.04919		5.253	-19.8462	-1.06349		5.253	-19.8091	-0.562656		5.253	-19.847	-1.08855		5.253	-19.8391	-0.984808
	5.25467	-19.8463	-1.05569		5.25467	-19.8467	-1.07085		5.25467	-19.8058	-0.568191		5.25467	-19.8442	-1.09716		5.25467	-19.837	-0.99282
	5.25717	-19.8413	-1.06561		5.25717	-19.8432	-1.08008		5.25717	-19.8031	-0.577032		5.25717	-19.8407	-1.10515		5.25717	-19.8329	-1.00262
	5.25967	-19.8384	-1.07577		5.25967	-19.8371	-1.0878		5.25967	-19.7978	-0.584941		5.25967	-19.8381	-1.11143		5.25967	-19.8313	-1.01307
	5.26133	-19.8359	-1.08272		5.26133	-19.8363	-1.09352		5.26133	-19.7964	-0.590637		5.26133	-19.8351	-1.11805		5.26133	-19.8277	-1.0203
	5.263	-19.8329	-1.08935		5.263	-19.8321	-1.09889		5.263	-19.7927	-0.596265		5.263	-19.8338	-1.12568		5.263	-19.8253	-1.02638
	5.2655	-19.8297	-1.09719		5.2655	-19.8301	-1.10729		5.2655	-19.7902	-0.604316		5.2655	-19.8293	-1.13612		5.2655	-19.8223	-1.03543
	5.268	-19.8247	-1.10526		5.268	-19.8255	-1.11391		5.268	-19.7866	-0.611541		5.268	-19.826	-1.1432		5.268	-19.8191	-1.04383
	5.26967	-19.8237	-1.10843		5.26967	-19.823	-1.11865		5.26967	-19.7843	-0.615454		5.26967	-19.8236	-1.14898		5.26967	-19.8144	-1.04808
	5.27133	-19.8192	-1.11091		5.27133	-19.8219	-1.12421		5.27133	-19.7809	-0.619395		5.27133	-19.8213	-1.15538		5.27133	-19.8133	-1.05426
	5.27383	-19.817	-1.11588		5.27383	-19.8174	-1.13325		5.27383	-19.7791	-0.625934		5.27383	-19.8176	-1.16384		5.27383	-19.8097	-1.06385
	5.27633	-19.8131	-1.12073		5.27633	-19.8127	-1.14052		5.27633	-19.7731	-0.633401		5.27633	-19.8136	-1.1706		5.27633	-19.8069	-1.07367
	5.278	-19.8103	-1.12495		5.278	-19.8124	-1.14681		5.278	-19.7702	-0.638806		5.278	-19.8103	-1.17421		5.278	-19.8037	-1.07967
	5.27967	-19.809	-1.1296		5.27967	-19.8076	-1.152		5.27967	-19.769	-0.64489		5.27967	-19.8089	-1.18067		5.27967	-19.8019	-1.08453
	5.28217	-19.8043	-1.13692		5.28217	-19.8055	-1.15955		5.28217	-19.7646	-0.651783		5.28217	-19.8051	-1.19015		5.28217	-19.7967	-1.09424
	5.28467	-19.8009	-1.1476		5.28467	-19.8016	-1.16604		5.28467	-19.7595	-0.657859		5.28467	-19.8016	-1.20084		5.28467	-19.794	-1.10445
	5.28633	-19.7989	-1.15434		5.28633	-19.7973	-1.16816		5.28633	-19.7569	-0.662108		5.28633	-19.7986	-1.20825		5.28633	-19.7921	-1.11128
	5.288	-19.7955	-1.15926		5.288	-19.7963	-1.17152		5.288	-19.7553	-0.667028		5.288	-19.797	-1.21656		5.288	-19.7883	-1.11653
	5.2905	-19.7918	-1.16484		5.2905	-19.792	-1.17708		5.2905	-19.7528	-0.674448		5.2905	-19.7931	-1.22752		5.2905	-19.7856	-1.12476
	5.293	-19.7889	-1.17102		5.293	-19.7874	-1.18338		5.293	-19.7476	-0.681814		5.293	-19.7903	-1.23549		5.293	-19.782	-1.1331
	5.29467	-19.7861	-1.17535		5.29467	-19.7873	-1.18738		5.29467	-19.7442	-0.686372		5.29467	-19.7879	-1.24011		5.29467	-19.7784	-1.13806
	5.29717	-19.7817	-1.18151		5.29717	-19.7818	-1.19396		5.29717	-19.7411	-0.693702		5.29717	-19.7832	-1.24517		5.29717	-19.7767	-1.14606
	5.29967	-19.7765	-1.18698		5.29967	-19.7783	-1.20039		5.29967	-19.7368	-0.69983		5.29967	-19.7795	-1.25219		5.29967	-19.7721	-1.15303
	5.30133	-19.7736	-1.19096		5.30133	-19.7764	-1.20464		5.30133	-19.7336	-0.703723		5.30133	-19.7777	-1.25774		5.30133	-19.7686	-1.15675
	5.303	-19.7721	-1.19607		5.303	-19.7719	-1.20844		5.303	-19.732	-0.707477		5.303	-19.7743	-1.26089		5.303	-19.7669	-1.16265
	5.3055	-19.7666	-1.20074		5.3055	-19.7684	-1.21317		5.3055	-19.728	-0.712522		5.3055	-19.7708	-1.2665		5.3055	-19.7626	-1.16913
	5.308	-19.7638	-1.20514		5.308	-19.7661	-1.21848		5.308	-19.7242	-0.718598		5.308	-19.7665	-1.27368		5.308	-19.7585	-1.17536
	5.30967	-19.7614	-1.20679		5.30967	-19.7616	-1.22189		5.30967	-19.7223	-0.723268		5.30967	-19.7634	-1.27854		5.30967	-19.7568	-1.17944
	5.31133	-19.7601	-1.20986		5.31133	-19.7615	-1.22508		5.31133	-19.7194	-0.727406		5.31133	-19.7627	-1.28439		5.31133	-19.7534	-1.18453
	5.31383	-19.7562	-1.21323		5.31383	-19.757	-1.23142		5.31383	-19.7155	-0.733696		5.31383	-19.7582	-1.29204		5.31383	-19.7495	-1.19202
	5.31633	-19.752	-1.21775		5.31633	-19.7523	-1.23794		5.31633	-19.7108	-0.739524		5.31633	-19.753	-1.30009		5.31633	-19.7463	-1.20293
	5.318	-19.7509	-1.22189		5.318	-19.7515	-1.24334		5.318	-19.7084	-0.742352		5.318	-19.7513	-1.30682		5.318	-19.7444	-1.20954
	5.31967	-19.746	-1.22626		5.31967	-19.7475	-1.24844		5.31967	-19.7049	-0.746408		5.31967	-19.7491	-1.31141		5.31967	-19.7407	-1.21431
	5.32217	-19.7419	-1.23163		5.32217	-19.7429	-1.25411		5.32217	-19.7007	-0.752802		5.32217	-19.7454	-1.31699		5.32217	-19.7366	-1.22134
	5.32467	-19.7369	-1.23572		5.32467	-19.7412	-1.25819		5.32467	-19.698	-0.758994		5.32467	-19.7415	-1.32055		5.32467	-19.7337	-1.22623
	5.32633	-19.7343	-1.2395		5.32633	-19.7341	-1.26155		5.32633	-19.6945	-0.763274		5.32633	-19.7394	-1.32454		5.32633	-19.731	-1.22938
	5.32883	-19.7297	-1.2456		5.32883	-19.732	-1.26609		5.32883	-19.6905	-0.769262		5.32883	-19.7348	-1.33142		5.32883	-19.7281	-1.2359
	5.33133	-19.7265	-1.25121		5.33133	-19.7274	-1.27052		5.33133	-19.687	-0.775327		5.33133	-19.7301	-1.33689		5.33133	-19.7236	-1.24312
	5.333	-19.7237	-1.25438		5.333	-19.7242	-1.27282		5.333	-19.6847	-0.778623		5.333	-19.7265	-1.3409		5.333	-19.7219	-1.248
	5.33467	-19.7216	-1.25734		5.33467	-19.723	-1.27514		5.33467	-19.6817	-0.781124		5.33467	-19.725	-1.34627		5.33467	-19.7174	-1.25496
	5.33717	-19.7178	-1.26273		5.33717	-19.7194	-1.27971		5.33717	-19.6767	-0.785232		5.33717	-19.721	-1.35302		5.33717	-19.7125	-1.2661
	5.33967	-19.7125	-1.26813		5.33967	-19.7124	-1.28491		5.33967	-19.6717	-0.7907		5.33967	-19.7167	-1.35818		5.33967	-19.7091	-1.27564
	5.34133	-19.7102	-1.27134		5.34133	-19.7126	-1.28757		5.34133	-19.6706	-0.794837		5.34133	-19.7152	-1.36075		5.34133	-19.7064	-1.27923
	5.343	-19.7066	-1.27324		5.343	-19.7084	-1.29002		5.343	-19.6676	-0.800167		5.343	-19.7115	-1.36358		5.343	-19.7056	-1.28125
	5.3455	-19.7025	-1.27767		5.3455	-19.705	-1.29399		5.3455	-19.6636	-0.806292		5.3455	-19.7083	-1.37001		5.3455	-19.7013	-1.28357
	5.348	-19.6994	-1.28235		5.348	-19.7018	-1.2989		5.348	-19.6607	-0.811424		5.348	-19.7039	-1.37651		5.348	-19.6967	-1.28629
	5.34967	-19.6972	-1.28459		5.34967	-19.6961	-1.30354		5.34967	-19.6567	-0.814874		5.34967	-19.7011	-1.37999		5.34967	-19.695	-1.28831
	5.35133	-19.6936	-1.28663		5.35133	-19.6944	-1.30789		5.35133	-19.6537	-0.817795		5.35133	-19.6988	-1.3842		5.35133	-19.6923	-1.28986
	5.35383	-19.6903	-1.2899		5.35383	-19.6912	-1.31285		5.35383	-19.6485	-0.82134		5.35383	-19.6947	-1.39173		5.35383	-19.6869	-1.29343
	5.35633	-19.6855	-1.29301		5.35633	-19.6861	-1.31768		5.35633	-19.6443	-0.824797		5.35633	-19.6908	-1.39877		5.35633	-19.6826	-1.29989
	5.358	-19.6817	-1.29509		5.358	-19.6864	-1.32104		5.358	-19.6429	-0.826933		5.358	-19.6878	-1.40224		5.358	-19.6789	-1.30526
	5.35967	-19.6792	-1.29761		5.35967	-19.68	-1.32354		5.35967	-19.6393	-0.828496		5.35967	-19.6847	-1.40494		5.35967	-19.6775	-1.3098
	5.36217	-19.6742	-1.30083		5.36217	-19.6758	-1.32785		5.36217	-19.6343	-0.831385		5.36217	-19.6799	-1.40844		5.36217	-19.672	-1.31509
	5.36467	-19.6708	-1.30468		5.36467	-19.672	-1.3312		5.36467	-19.6308	-0.835034		5.36467	-19.6752	-1.41191		5.36467	-19.6676	-1.32166
	5.36633	-19.6673	-1.3073		5.36633	-19.6686	-1.3333		5.36633	-19.6273	-0.837603		5.36633	-19.6747	-1.41435		5.36633	-19.6658	-1.32661
	5.36883	-19.6632	-1.31185		5.36883	-19.665	-1.33689		5.36883	-19.6247	-0.842227		5.36883	-19.6699	-1.41944		5.36883	-19.6615	-1.33314
	5.37133	-19.6596	-1.31675		5.37133	-19.6624	-1.34026		5.37133	-19.6186	-0.848404		5.37133	-19.6665	-1.42547		5.37133	-19.6577	-1.33832
	5.373	-19.6583	-1.31985		5.373	-19.6567	-1.34195		5.373	-19.6176	-0.852799		5.373	-19.6621	-1.4292		5.373	-19.6537	-1.34196
	5.37467	-19.6531	-1.32265		5.37467	-19.6578	-1.34352		5.37467	-19.615	-0.857004		5.37467	-19.6608	-1.43372		5.37467	-19.6517	-1.346
	5.37717	-19.6498	-1.32749		5.37717	-19.652	-1.34528		5.37717	-19.6093	-0.862867		5.37717	-19.6556	-1.4399		5.37717	-19.6467	-1.35058
	5.37967	-19.6445	-1.33228		5.37967	-19.6452	-1.34679		5.37967	-19.6055	-0.867498		5.37967	-19.6512	-1.44485		5.37967	-19.644	-1.35433
	5.38133	-19.641	-1.33548		5.38133	-19.6454	-1.34835		5.38133	-19.603	-0.869954		5.38133	-19.6478	-1.44798		5.38133	-19.6405	-1.35755
	5.383	-19.6382	-1.33761		5.383	-19.64	-1.35005		5.383	-19.5998	-0.872105		5.383	-19.6451	-1.45152		5.383	-19.6377	-1.36117
	5.3855	-19.6348	-1.33983		5.3855	-19.6366	-1.35389		5.3855	-19.5946	-0.87477		5.3855	-19.6413	-1.4575		5.3855	-19.6331	-1.36708
	5.388	-19.6303	-1.34166		5.388	-19.6329	-1.35866		5.388	-19.5902	-0.877664		5.388	-19.6365	-1.46293		5.388	-19.6296	-1.37266
	5.38967	-19.6295	-1.34272		5.38967	-19.6285	-1.36239		5.38967	-19.5873	-0.87991		5.38967	-19.634	-1.46687		5.38967	-19.6268	-1.37638
	5.39133	-19.6258	-1.34395		5.39133	-19.6282	-1.36663		5.39133	-19.5847	-0.882383		5.39133	-19.6325	-1.47012		5.39133	-19.623	-1.37986
	5.39383	-19.6209	-1.34577		5.39383	-19.6214	-1.37169		5.39383	-19.5814	-0.886149		5.39383	-19.6276	-1.47451		5.39383	-19.6192	-1.38451
	5.39633	-19.6157	-1.34812		5.39633	-19.616	-1.37682		5.39633	-19.5761	-0.890545		5.39633	-19.6238	-1.47791		5.39633	-19.6154	-1.38845
	5.398	-19.6126	-1.35022		5.398	-19.6148	-1.37927		5.398	-19.573	-0.893591		5.398	-19.6206	-1.48016		5.398	-19.6116	-1.3906
	5.39967	-19.6094	-1.35262		5.39967	-19.61	-1.38171		5.39967	-19.5721	-0.896265		5.39967	-19.617	-1.48223		5.39967	-19.6087	-1.39322
	5.40217	-19.6051	-1.35726		5.40217	-19.6066	-1.3844		5.40217	-19.5666	-0.899429		5.40217	-19.612	-1.48571		5.40217	-19.6043	-1.39699
	5.40467	-19.6005	-1.36128		5.40467	-19.6035	-1.38672		5.40467	-19.5617	-0.902127		5.40467	-19.6074	-1.48956		5.40467	-19.6019	-1.40113
	5.40633	-19.5996	-1.36337		5.40633	-19.6002	-1.38811		5.40633	-19.5587	-0.904008		5.40633	-19.605	-1.49192		5.40633	-19.599	-1.40454
	5.40883	-19.5938	-1.3658		5.40883	-19.5976	-1.39081		5.40883	-19.555	-0.907293		5.40883	-19.6013	-1.49461		5.40883	-19.5937	-1.40953
	5.41133	-19.5896	-1.36782		5.41133	-19.5925	-1.39353		5.41133	-19.5492	-0.911516		5.41133	-19.5987	-1.497		5.41133	-19.5901	-1.414
	5.413	-19.585	-1.36909		5.413	-19.588	-1.39499		5.413	-19.5473	-0.914734		5.413	-19.5939	-1.49849		5.413	-19.5872	-1.41662
	5.41467	-19.5837	-1.37053		5.41467	-19.587	-1.39644		5.41467	-19.545	-0.918496		5.41467	-19.5918	-1.5004		5.41467	-19.5843	-1.41897
	5.41717	-19.5791	-1.37264		5.41717	-19.5805	-1.39901		5.41717	-19.54	-0.924714		5.41717	-19.5868	-1.50396		5.41717	-19.5799	-1.42321
	5.41967	-19.5751	-1.37554		5.41967	-19.5753	-1.4015		5.41967	-19.5358	-0.92955		5.41967	-19.5817	-1.50752		5.41967	-19.5744	-1.42717
	5.42133	-19.5722	-1.3782		5.42133	-19.5744	-1.40297		5.42133	-19.5324	-0.932305		5.42133	-19.5792	-1.51048		5.42133	-19.5715	-1.42938
	5.423	-19.5689	-1.38135		5.423	-19.569	-1.40442		5.423	-19.5279	-0.934473		5.423	-19.5763	-1.51387		5.423	-19.5695	-1.43168
	5.4255	-19.5637	-1.38541		5.4255	-19.566	-1.40766		5.4255	-19.5241	-0.93743		5.4255	-19.5722	-1.51935		5.4255	-19.5648	-1.43596
	5.428	-19.5594	-1.38867		5.428	-19.5623	-1.41171		5.428	-19.5202	-0.940323		5.428	-19.569	-1.52401		5.428	-19.5615	-1.44065
	5.42967	-19.5568	-1.39041		5.42967	-19.5569	-1.41459		5.42967	-19.5175	-0.942172		5.42967	-19.5655	-1.52662		5.42967	-19.559	-1.44431
	5.43133	-19.5549	-1.39202		5.43133	-19.5574	-1.41719		5.43133	-19.5149	-0.943798		5.43133	-19.5636	-1.52827		5.43133	-19.5552	-1.44781
	5.43383	-19.5492	-1.39428		5.43383	-19.5508	-1.42011		5.43383	-19.511	-0.946928		5.43383	-19.5586	-1.53052		5.43383	-19.5503	-1.45245
	5.43633	-19.5461	-1.39622		5.43633	-19.5462	-1.42263		5.43633	-19.5063	-0.950012		5.43633	-19.5554	-1.53229		5.43633	-19.5474	-1.45681
	5.438	-19.5422	-1.39725		5.438	-19.5451	-1.42405		5.438	-19.5035	-0.951529		5.438	-19.5521	-1.5334		5.438	-19.5427	-1.4592
	5.4405	-19.5372	-1.3989		5.4405	-19.5401	-1.42539		5.4405	-19.499	-0.953685		5.4405	-19.5464	-1.53608		5.4405	-19.538	-1.461
	5.443	-19.5331	-1.40066		5.443	-19.5336	-1.42673		5.443	-19.4938	-0.95578		5.443	-19.5419	-1.54001		5.443	-19.5344	-1.46285
	5.44467	-19.5283	-1.40162		5.44467	-19.5334	-1.42784		5.44467	-19.4907	-0.956998		5.44467	-19.5389	-1.54304		5.44467	-19.5319	-1.46435
	5.44633	-19.5271	-1.40252		5.44633	-19.528	-1.42893		5.44633	-19.4873	-0.958449		5.44633	-19.5368	-1.54627		5.44633	-19.5287	-1.46536
	5.44883	-19.523	-1.40351		5.44883	-19.5236	-1.43072		5.44883	-19.4833	-0.960291		5.44883	-19.5319	-1.55084		5.44883	-19.5243	-1.46787
	5.45133	-19.5167	-1.40455		5.45133	-19.5199	-1.43317		5.45133	-19.48	-0.962269		5.45133	-19.528	-1.55483		5.45133	-19.5185	-1.47084
	5.453	-19.5145	-1.40554		5.453	-19.5138	-1.43481		5.453	-19.4761	-0.964252		5.453	-19.5241	-1.55693		5.453	-19.5177	-1.4734
	5.45467	-19.512	-1.40674		5.45467	-19.5145	-1.43634		5.45467	-19.4742	-0.966548		5.45467	-19.5217	-1.55873		5.45467	-19.5134	-1.47573
	5.45717	-19.5081	-1.40888		5.45717	-19.5092	-1.43826		5.45717	-19.4692	-0.969812		5.45717	-19.5164	-1.56117		5.45717	-19.5092	-1.47946
	5.45967	-19.5026	-1.41168		5.45967	-19.5045	-1.44009		5.45967	-19.4648	-0.972525		5.45967	-19.5133	-1.5639		5.45967	-19.5061	-1.48259
	5.46133	-19.5001	-1.41371		5.46133	-19.503	-1.44131		5.46133	-19.4617	-0.97391		5.46133	-19.5086	-1.56634		5.46133	-19.5022	-1.48493
	5.463	-19.4964	-1.41559		5.463	-19.4963	-1.4426		5.463	-19.4582	-0.975203		5.463	-19.5074	-1.56896		5.463	-19.4989	-1.48767
	5.4655	-19.4919	-1.4185		5.4655	-19.4939	-1.44439		5.4655	-19.4536	-0.976901		5.4655	-19.5025	-1.57267		5.4655	-19.4946	-1.49142
	5.468	-19.485	-1.42088		5.468	-19.4912	-1.44611		5.468	-19.4493	-0.978268		5.468	-19.4968	-1.57613		5.468	-19.4895	-1.4947
	5.46967	-19.4826	-1.42224		5.46967	-19.4854	-1.44747		5.46967	-19.4445	-0.979665		5.46967	-19.4933	-1.57816		5.46967	-19.4865	-1.49672
	5.47133	-19.4808	-1.42334		5.47133	-19.4841	-1.44893		5.47133	-19.4411	-0.981405		5.47133	-19.4914	-1.57982		5.47133	-19.4831	-1.49863
	5.47383	-19.4771	-1.42468		5.47383	-19.4787	-1.45156		5.47383	-19.4384	-0.985058		5.47383	-19.4869	-1.58187		5.47383	-19.4795	-1.50167
	5.47633	-19.4711	-1.42605		5.47633	-19.4731	-1.45395		5.47633	-19.4348	-0.989099		5.47633	-19.4838	-1.58374		5.47633	-19.4756	-1.50482
	5.478	-19.469	-1.42714		5.478	-19.4708	-1.45545		5.478	-19.4313	-0.99133		5.478	-19.4807	-1.58473		5.478	-19.4719	-1.50685
	5.4805	-19.4641	-1.42903		5.4805	-19.4653	-1.45744		5.4805	-19.4275	-0.9943		5.4805	-19.4759	-1.58605		5.4805	-19.4672	-1.5094
	5.483	-19.46	-1.43116		5.483	-19.46	-1.45909		5.483	-19.4211	-0.996544		5.483	-19.4703	-1.58835		5.483	-19.4642	-1.51191
	5.48467	-19.4577	-1.43282		5.48467	-19.4592	-1.46021		5.48467	-19.4189	-0.997608		5.48467	-19.4682	-1.59042		5.48467	-19.4613	-1.51356
	5.48633	-19.4544	-1.43452		5.48633	-19.4547	-1.46115		5.48633	-19.4159	-0.998456		5.48633	-19.4651	-1.59271		5.48633	-19.4567	-1.515
	5.48883	-19.4502	-1.4367		5.48883	-19.4513	-1.46239		5.48883	-19.4107	-0.999628		5.48883	-19.4587	-1.59631		5.48883	-19.4527	-1.51694
	5.49133	-19.4444	-1.43862		5.49133	-19.4492	-1.46395		5.49133	-19.4059	-1.00079		5.49133	-19.4554	-1.59959		5.49133	-19.4478	-1.51925
	5.493	-19.4406	-1.43982		5.493	-19.4421	-1.46528		5.493	-19.4038	-1.00173		5.493	-19.4512	-1.6018		5.493	-19.4447	-1.52168
	5.49467	-19.4367	-1.44083		5.49467	-19.44	-1.46675		5.49467	-19.3999	-1.00273		5.49467	-19.4489	-1.60383		5.49467	-19.4415	-1.52439
	5.49717	-19.4318	-1.44201		5.49717	-19.4354	-1.46874		5.49717	-19.3959	-1.00457		5.49717	-19.4451	-1.60618		5.49717	-19.4375	-1.52824
	5.49967	-19.4275	-1.44297		5.49967	-19.4298	-1.4707		5.49967	-19.3903	-1.00653		5.49967	-19.4409	-1.60803		5.49967	-19.4332	-1.53182
	5.50133	-19.426	-1.44367		5.50133	-19.4284	-1.47179		5.50133	-19.3879	-1.00785		5.50133	-19.438	-1.60958		5.50133	-19.4282	-1.53407
	5.503	-19.424	-1.4443		5.503	-19.4232	-1.47277		5.503	-19.3865	-1.00938		5.503	-19.4342	-1.61104		5.503	-19.4263	-1.53647
	5.5055	-19.4183	-1.4454		5.5055	-19.4208	-1.47455		5.5055	-19.3807	-1.01174		5.5055	-19.4294	-1.61317		5.5055	-19.4218	-1.5394
	5.508	-19.4135	-1.44656		5.508	-19.4174	-1.47627		5.508	-19.375	-1.01382		5.508	-19.4256	-1.61557		5.508	-19.4176	-1.5415
	5.50967	-19.4105	-1.44759		5.50967	-19.4094	-1.4774		5.50967	-19.3713	-1.0154		5.50967	-19.4216	-1.6172		5.50967	-19.4147	-1.54265
	5.51133	-19.4072	-1.44882		5.51133	-19.4095	-1.47862		5.51133	-19.3688	-1.01698		5.51133	-19.4173	-1.61858		5.51133	-19.411	-1.54395
	5.51383	-19.4015	-1.45048		5.51383	-19.4036	-1.48034		5.51383	-19.3644	-1.01903		5.51383	-19.413	-1.62078		5.51383	-19.4069	-1.54633
	5.51633	-19.3973	-1.45162		5.51633	-19.3975	-1.48194		5.51633	-19.3606	-1.02109		5.51633	-19.408	-1.62288		5.51633	-19.4038	-1.54901
	5.518	-19.3951	-1.45215		5.518	-19.398	-1.4828		5.518	-19.3577	-1.0225		5.518	-19.4058	-1.62433		5.518	-19.3997	-1.55084
	5.5205	-19.3899	-1.45291		5.5205	-19.3919	-1.48406		5.5205	-19.3536	-1.02442		5.5205	-19.4013	-1.62659		5.5205	-19.3946	-1.55343
	5.523	-19.3855	-1.45371		5.523	-19.3862	-1.48518		5.523	-19.3482	-1.02641		5.523	-19.3958	-1.62846		5.523	-19.3909	-1.5558
	5.52467	-19.3835	-1.45423		5.52467	-19.3855	-1.48598		5.52467	-19.3459	-1.02773		5.52467	-19.3935	-1.62974		5.52467	-19.387	-1.55721
	5.52633	-19.3788	-1.45491		5.52633	-19.3797	-1.48681		5.52633	-19.3427	-1.02908		5.52633	-19.3917	-1.63097		5.52633	-19.3853	-1.5584
	5.52883	-19.3738	-1.45607		5.52883	-19.3752	-1.48814		5.52883	-19.3376	-1.03127		5.52883	-19.3862	-1.63246		5.52883	-19.38	-1.55988
	5.53133	-19.3687	-1.4572		5.53133	-19.372	-1.48952		5.53133	-19.332	-1.03343		5.53133	-19.3807	-1.63401		5.53133	-19.3738	-1.56123
	5.533	-19.3653	-1.45813		5.533	-19.3661	-1.49035		5.533	-19.3292	-1.03475		5.533	-19.3779	-1.63513		5.533	-19.3736	-1.56224
	5.53467	-19.362	-1.45894		5.53467	-19.3662	-1.49111		5.53467	-19.326	-1.03578		5.53467	-19.3747	-1.63655		5.53467	-19.3671	-1.56347
	5.53717	-19.3572	-1.46028		5.53717	-19.3602	-1.49213		5.53717	-19.3213	-1.03695		5.53717	-19.3712	-1.63887		5.53717	-19.3635	-1.56562
	5.53967	-19.3526	-1.46153		5.53967	-19.3543	-1.49324		5.53967	-19.3167	-1.03804		5.53967	-19.3662	-1.64142		5.53967	-19.3598	-1.56796
	5.54133	-19.3503	-1.46223		5.54133	-19.3541	-1.49406		5.54133	-19.3135	-1.03868		5.54133	-19.3626	-1.64309		5.54133	-19.3531	-1.56938
	5.543	-19.3479	-1.463		5.543	-19.3481	-1.4949		5.543	-19.3105	-1.0393		5.543	-19.3604	-1.64484		5.543	-19.3534	-1.57066
	5.5455	-19.3429	-1.46385		5.5455	-19.3446	-1.49624		5.5455	-19.3063	-1.04053		5.5455	-19.3546	-1.64701		5.5455	-19.3483	-1.57255
	5.548	-19.3382	-1.46453		5.548	-19.3411	-1.49744		5.548	-19.3021	-1.04217		5.548	-19.3493	-1.64868		5.548	-19.3431	-1.57445
	5.54967	-19.3345	-1.46498		5.54967	-19.3361	-1.4982		5.54967	-19.2983	-1.04374		5.54967	-19.346	-1.64969		5.54967	-19.3417	-1.57546
	5.55217	-19.3298	-1.46575		5.55217	-19.3325	-1.49922		5.55217	-19.2938	-1.04587		5.55217	-19.3427	-1.65076		5.55217	-19.3358	-1.57722
	5.55467	-19.3244	-1.4668		5.55467	-19.3296	-1.5002		5.55467	-19.2874	-1.04761		5.55467	-19.3373	-1.65169		5.55467	-19.3307	-1.57904
	5.55633	-19.3217	-1.46776		5.55633	-19.3227	-1.50079		5.55633	-19.2841	-1.04844		5.55633	-19.335	-1.65237		5.55633	-19.3292	-1.58051
	5.558	-19.3177	-1.46869		5.558	-19.3241	-1.50139		5.558	-19.2813	-1.04916		5.558	-19.3322	-1.65304		5.558	-19.3244	-1.58225
	5.5605	-19.3128	-1.47001		5.5605	-19.3152	-1.50241		5.5605	-19.2776	-1.05016		5.5605	-19.3275	-1.65414		5.5605	-19.32	-1.58463
	5.563	-19.3098	-1.47114		5.563	-19.3099	-1.50348		5.563	-19.2733	-1.05126		5.563	-19.3213	-1.65507		5.563	-19.3157	-1.58703
	5.56467	-19.3068	-1.47157		5.56467	-19.3093	-1.5042		5.56467	-19.2711	-1.05211		5.56467	-19.318	-1.65566		5.56467	-19.3109	-1.58841
	5.56633	-19.3039	-1.47197		5.56633	-19.3044	-1.50486		5.56633	-19.2664	-1.05302		5.56633	-19.3155	-1.65642		5.56633	-19.3105	-1.58951
	5.56883	-19.2985	-1.47264		5.56883	-19.3002	-1.50575		5.56883	-19.2619	-1.05465		5.56883	-19.3111	-1.65782		5.56883	-19.3049	-1.59048
	5.57133	-19.2935	-1.47327		5.57133	-19.2972	-1.50669		5.57133	-19.258	-1.05644		5.57133	-19.3059	-1.65923		5.57133	-19.3003	-1.59131
	5.573	-19.2911	-1.47371		5.573	-19.2906	-1.50721		5.573	-19.254	-1.05754		5.573	-19.3038	-1.6601		5.573	-19.2987	-1.59204
	5.57467	-19.2871	-1.47411		5.57467	-19.2914	-1.50768		5.57467	-19.2509	-1.05841		5.57467	-19.2995	-1.66101		5.57467	-19.2934	-1.59284
	5.57717	-19.282	-1.47485		5.57717	-19.2844	-1.50855		5.57717	-19.2452	-1.05968		5.57717	-19.296	-1.66242		5.57717	-19.2899	-1.5944
	5.57967	-19.2783	-1.47556		5.57967	-19.2775	-1.50933		5.57967	-19.2413	-1.06114		5.57967	-19.2911	-1.66385		5.57967	-19.287	-1.5963
	5.58133	-19.2739	-1.47597		5.58133	-19.2771	-1.50976		5.58133	-19.2382	-1.06219		5.58133	-19.2878	-1.66463		5.58133	-19.2808	-1.59747
	5.583	-19.2708	-1.47623		5.583	-19.272	-1.51011		5.583	-19.2345	-1.06331		5.583	-19.2826	-1.66539		5.583	-19.2801	-1.5987
	5.5855	-19.267	-1.47667		5.5855	-19.2677	-1.51047		5.5855	-19.2296	-1.06466		5.5855	-19.2803	-1.66651		5.5855	-19.273	-1.60018
	5.588	-19.2617	-1.47727		5.588	-19.2663	-1.51095		5.588	-19.2254	-1.0659		5.588	-19.276	-1.66775		5.588	-19.2676	-1.60127
	5.58967	-19.2587	-1.47772		5.58967	-19.2597	-1.51127		5.58967	-19.2234	-1.06667		5.58967	-19.2731	-1.66866		5.58967	-19.2666	-1.60212
	5.59217	-19.2539	-1.47838		5.59217	-19.2574	-1.51193		5.59217	-19.2191	-1.06756		5.59217	-19.268	-1.67003		5.59217	-19.2619	-1.60349
	5.59467	-19.25	-1.47908		5.59467	-19.2521	-1.51272		5.59467	-19.214	-1.06837		5.59467	-19.2629	-1.67148		5.59467	-19.2548	-1.60518
	5.59633	-19.2463	-1.47956		5.59633	-19.2461	-1.51353		5.59633	-19.2101	-1.0689		5.59633	-19.259	-1.67243		5.59633	-19.2548	-1.60658
	5.598	-19.2419	-1.48014		5.598	-19.246	-1.51445		5.598	-19.2074	-1.06958		5.598	-19.2571	-1.67322		5.598	-19.2505	-1.60808
	5.6005	-19.2383	-1.48089		5.6005	-19.2386	-1.51574		5.6005	-19.2019	-1.07062		5.6005	-19.2503	-1.67417		5.6005	-19.2447	-1.6099
	5.603	-19.2332	-1.48157		5.603	-19.2337	-1.51667		5.603	-19.1974	-1.07196		5.603	-19.2458	-1.67494		5.603	-19.2411	-1.61136
	5.60467	-19.2286	-1.48196		5.60467	-19.2328	-1.51714		5.60467	-19.1938	-1.07272		5.60467	-19.2443	-1.67536		5.60467	-19.2361	-1.61223
	5.60633	-19.2256	-1.48243		5.60633	-19.2276	-1.51763		5.60633	-19.1907	-1.07363		5.60633	-19.2404	-1.6758		5.60633	-19.2356	-1.61301
	5.60883	-19.2217	-1.48302		5.60883	-19.2234	-1.51819		5.60883	-19.1866	-1.07501		5.60883	-19.2358	-1.67638		5.60883	-19.2298	-1.61387
	5.61133	-19.2161	-1.48366		5.61133	-19.2187	-1.51869		5.61133	-19.1808	-1.0762		5.61133	-19.2315	-1.67699		5.61133	-19.2237	-1.61458
	5.613	-19.2139	-1.4842		5.613	-19.2143	-1.51896		5.613	-19.1771	-1.077		5.613	-19.2285	-1.67759		5.613	-19.2232	-1.61516
	5.61467	-19.2106	-1.48467		5.61467	-19.2133	-1.51939		5.61467	-19.1742	-1.07771		5.61467	-19.2256	-1.67834		5.61467	-19.2177	-1.61583
	5.61717	-19.2056	-1.48541		5.61717	-19.2069	-1.52018		5.61717	-19.1693	-1.07863		5.61717	-19.2207	-1.67955		5.61717	-19.2151	-1.61691
	5.61967	-19.202	-1.48606		5.61967	-19.2012	-1.52093		5.61967	-19.1642	-1.07943		5.61967	-19.2166	-1.68082		5.61967	-19.209	-1.61815
	5.62133	-19.1976	-1.4865		5.62133	-19.201	-1.52136		5.62133	-19.1615	-1.07997		5.62133	-19.2125	-1.68162		5.62133	-19.204	-1.61905
	5.623	-19.1964	-1.48689		5.623	-19.1959	-1.52172		5.623	-19.1585	-1.08056		5.623	-19.209	-1.6823		5.623	-19.2034	-1.62001
	5.6255	-19.1892	-1.48738		5.6255	-19.1925	-1.52223		5.6255	-19.1539	-1.08127		5.6255	-19.2036	-1.68333		5.6255	-19.1984	-1.62119
	5.628	-19.1847	-1.48773		5.628	-19.1881	-1.52262		5.628	-19.1493	-1.08177		5.628	-19.1995	-1.6842		5.628	-19.1911	-1.62228
	5.62967	-19.1798	-1.48793		5.62967	-19.182	-1.52285		5.62967	-19.147	-1.08211		5.62967	-19.1959	-1.68462		5.62967	-19.19	-1.62311
	5.63217	-19.1765	-1.48825		5.63217	-19.1786	-1.52318		5.63217	-19.1415	-1.08252		5.63217	-19.1907	-1.68521		5.63217	-19.185	-1.62442
	5.63467	-19.1713	-1.48861		5.63467	-19.1734	-1.52362		5.63467	-19.1375	-1.08306		5.63467	-19.1866	-1.68587		5.63467	-19.1797	-1.62563
	5.63633	-19.1688	-1.48887		5.63633	-19.1695	-1.52394		5.63633	-19.1342	-1.0834		5.63633	-19.1818	-1.68635		5.63633	-19.1785	-1.62654
	5.638	-19.1655	-1.48912		5.638	-19.1691	-1.52429		5.638	-19.1302	-1.08387		5.638	-19.1797	-1.6869		5.638	-19.1735	-1.62753
	5.6405	-19.1603	-1.4896		5.6405	-19.1633	-1.52479		5.6405	-19.1261	-1.08492		5.6405	-19.1755	-1.68779		5.6405	-19.169	-1.62856
	5.643	-19.1561	-1.49019		5.643	-19.1568	-1.52546		5.643	-19.121	-1.08628		5.643	-19.1703	-1.68873		5.643	-19.1657	-1.62928
	5.64467	-19.1518	-1.49055		5.64467	-19.1547	-1.52595		5.64467	-19.1174	-1.08733		5.64467	-19.1672	-1.68925		5.64467	-19.159	-1.6297
	5.64633	-19.1497	-1.49094		5.64633	-19.1504	-1.5264		5.64633	-19.115	-1.08826		5.64633	-19.1643	-1.68984		5.64633	-19.1598	-1.63006
	5.64883	-19.1448	-1.49149		5.64883	-19.1462	-1.52695		5.64883	-19.1091	-1.0895		5.64883	-19.1595	-1.69073		5.64883	-19.1525	-1.63074
	5.65133	-19.1388	-1.49205		5.65133	-19.1423	-1.52736		5.65133	-19.1053	-1.09044		5.65133	-19.1548	-1.6916		5.65133	-19.1462	-1.63153
	5.653	-19.1376	-1.49244		5.653	-19.1354	-1.52757		5.653	-19.1018	-1.09102		5.653	-19.1532	-1.69214		5.653	-19.1461	-1.63221
	5.65467	-19.1321	-1.49279		5.65467	-19.1349	-1.5277		5.65467	-19.0978	-1.09144		5.65467	-19.1492	-1.69278		5.65467	-19.1408	-1.63313
	5.65717	-19.1276	-1.49322		5.65717	-19.1298	-1.52793		5.65717	-19.0934	-1.09194		5.65717	-19.1434	-1.69378		5.65717	-19.1372	-1.63465
	5.65967	-19.1239	-1.4935		5.65967	-19.123	-1.52821		5.65967	-19.0886	-1.09246		5.65967	-19.1395	-1.69498		5.65967	-19.1325	-1.63607
	5.66133	-19.121	-1.49369		5.66133	-19.1228	-1.52852		5.66133	-19.0857	-1.09271		5.66133	-19.1354	-1.69573		5.66133	-19.1278	-1.63697
	5.66383	-19.1148	-1.49386		5.66383	-19.116	-1.52907		5.66383	-19.0804	-1.09308		5.66383	-19.1305	-1.69667		5.66383	-19.1256	-1.63834
	5.66633	-19.1111	-1.49404		5.66633	-19.1119	-1.52958		5.66633	-19.076	-1.09346		5.66633	-19.1266	-1.69742		5.66633	-19.1226	-1.63946
	5.668	-19.1079	-1.49417		5.668	-19.1108	-1.52981		5.668	-19.0717	-1.09375		5.668	-19.1222	-1.6978		5.668	-19.1146	-1.64006
	5.66967	-19.105	-1.49435		5.66967	-19.1046	-1.52996		5.66967	-19.07	-1.09404		5.66967	-19.1186	-1.69818		5.66967	-19.1134	-1.64061
	5.67217	-19.1001	-1.49474		5.67217	-19.1001	-1.53011		5.67217	-19.0645	-1.09456		5.67217	-19.1146	-1.69873		5.67217	-19.108	-1.64131
	5.67467	-19.0941	-1.49519		5.67467	-19.0981	-1.53026		5.67467	-19.06	-1.09513		5.67467	-19.11	-1.69935		5.67467	-19.1031	-1.64194
	5.67633	-19.0903	-1.49546		5.67633	-19.0926	-1.53038		5.67633	-19.0572	-1.09554		5.67633	-19.1062	-1.69976		5.67633	-19.1008	-1.64233
	5.678	-19.088	-1.49569		5.678	-19.0898	-1.5305		5.678	-19.0535	-1.09602		5.678	-19.1033	-1.7003		5.678	-19.0954	-1.64278
	5.6805	-19.0837	-1.49596		5.6805	-19.0841	-1.53089		5.6805	-19.0484	-1.09657		5.6805	-19.0986	-1.70107		5.6805	-19.092	-1.64359
	5.683	-19.0781	-1.4962		5.683	-19.0792	-1.53146		5.683	-19.0453	-1.09709		5.683	-19.0936	-1.70185		5.683	-19.0896	-1.64433
	5.68467	-19.0745	-1.49634		5.68467	-19.0776	-1.53176		5.68467	-19.0398	-1.0975		5.68467	-19.0903	-1.70226		5.68467	-19.0825	-1.64469
	5.68633	-19.0708	-1.49653		5.68633	-19.0719	-1.53198		5.68633	-19.0366	-1.09792		5.68633	-19.0868	-1.7026		5.68633	-19.0823	-1.64512
	5.68883	-19.0667	-1.49678		5.68883	-19.0681	-1.53229		5.68883	-19.0321	-1.09862		5.68883	-19.0828	-1.70313		5.68883	-19.0762	-1.64586
	5.69133	-19.0622	-1.49705		5.69133	-19.0657	-1.53258		5.69133	-19.0269	-1.09927		5.69133	-19.0772	-1.70361		5.69133	-19.0692	-1.64668
	5.693	-19.0574	-1.49722		5.693	-19.0581	-1.53276		5.693	-19.0251	-1.0996		5.693	-19.0739	-1.70397		5.693	-19.069	-1.64715
	5.69467	-19.0556	-1.4974		5.69467	-19.0591	-1.5329		5.69467	-19.0209	-1.10004		5.69467	-19.0721	-1.70434		5.69467	-19.0626	-1.64763
	5.69717	-19.0507	-1.49772		5.69717	-19.0532	-1.53306		5.69717	-19.016	-1.10066		5.69717	-19.0663	-1.70502		5.69717	-19.0598	-1.64845
	5.69967	-19.0459	-1.498		5.69967	-19.0467	-1.53327		5.69967	-19.0111	-1.10119		5.69967	-19.0616	-1.7057		5.69967	-19.0567	-1.64931
	5.70133	-19.0429	-1.49821		5.70133	-19.045	-1.53344		5.70133	-19.0088	-1.1015		5.70133	-19.058	-1.70617		5.70133	-19.05	-1.64976
	5.70383	-19.0369	-1.49848		5.70383	-19.0395	-1.53366		5.70383	-19.0044	-1.10203		5.70383	-19.0538	-1.70698		5.70383	-19.0465	-1.65033
	5.70633	-19.033	-1.49874		5.70633	-19.0334	-1.53388		5.70633	-18.9986	-1.10259		5.70633	-19.048	-1.70793		5.70633	-19.0423	-1.65084
	5.708	-19.029	-1.49889		5.708	-19.0343	-1.53403		5.708	-18.9967	-1.10297		5.708	-19.0434	-1.70862		5.708	-19.0379	-1.65121
	5.70967	-19.026	-1.499		5.70967	-19.0264	-1.53421		5.70967	-18.9925	-1.10334		5.70967	-19.0406	-1.70923		5.70967	-19.0372	-1.65156
	5.71217	-19.0218	-1.49915		5.71217	-19.0233	-1.53444		5.71217	-18.9867	-1.10377		5.71217	-19.0363	-1.70983		5.71217	-19.0298	-1.65201
	5.71467	-19.0172	-1.49929		5.71467	-19.0192	-1.53467		5.71467	-18.9819	-1.10418		5.71467	-19.032	-1.71025		5.71467	-19.0253	-1.65249
	5.71633	-19.0135	-1.49942		5.71633	-19.0122	-1.5348		5.71633	-18.9778	-1.10448		5.71633	-19.0279	-1.71046		5.71633	-19.024	-1.65282
	5.718	-19.011	-1.49958		5.718	-19.0127	-1.53497		5.718	-18.9748	-1.10485		5.718	-19.0267	-1.71066		5.718	-19.0189	-1.65317
	5.7205	-19.0054	-1.49989		5.7205	-19.0053	-1.53529		5.7205	-18.9708	-1.1053		5.7205	-19.0202	-1.71095		5.7205	-19.0145	-1.65365
	5.723	-19.0005	-1.50019		5.723	-18.9989	-1.53567		5.723	-18.9658	-1.10575		5.723	-19.0172	-1.71127		5.723	-19.0101	-1.65415
	5.72467	-18.9979	-1.50038		5.72467	-18.9987	-1.53593		5.72467	-18.9626	-1.10613		5.72467	-19.0121	-1.71158		5.72467	-19.0051	-1.6545
	5.72633	-18.9931	-1.50059		5.72633	-18.9931	-1.53619		5.72633	-18.9576	-1.1065		5.72633	-19.0117	-1.71195		5.72633	-19.0041	-1.65489
	5.72883	-18.9884	-1.50087		5.72883	-18.9891	-1.53647		5.72883	-18.9547	-1.10698		5.72883	-19.0053	-1.7126		5.72883	-18.9991	-1.65538
	5.73133	-18.9837	-1.5011		5.73133	-18.9871	-1.53672		5.73133	-18.9503	-1.10736		5.73133	-18.9993	-1.71306		5.73133	-18.9931	-1.65593
	5.733	-18.9812	-1.50122		5.733	-18.9821	-1.53687		5.733	-18.9459	-1.10753		5.733	-18.9965	-1.71332		5.733	-18.9914	-1.6563
	5.73467	-18.9779	-1.50132		5.73467	-18.9809	-1.53703		5.73467	-18.9433	-1.1077		5.73467	-18.9934	-1.71358		5.73467	-18.9864	-1.65662
	5.73717	-18.9728	-1.50148		5.73717	-18.9744	-1.53727		5.73717	-18.9391	-1.10803		5.73717	-18.9886	-1.71389		5.73717	-18.9813	-1.65708
	5.73967	-18.967	-1.50172		5.73967	-18.9682	-1.53759		5.73967	-18.9347	-1.10835		5.73967	-18.9835	-1.71416		5.73967	-18.9763	-1.65754
	5.74133	-18.9647	-1.50187		5.74133	-18.9681	-1.53777		5.74133	-18.9311	-1.10856		5.74133	-18.9808	-1.71439		5.74133	-18.9719	-1.65783
	5.74383	-18.96	-1.50206		5.74383	-18.9608	-1.53803		5.74383	-18.926	-1.10886		5.74383	-18.9757	-1.71482		5.74383	-18.9685	-1.65829
	5.74633	-18.9533	-1.50227		5.74633	-18.9547	-1.53819		5.74633	-18.9209	-1.10926		5.74633	-18.9707	-1.71526		5.74633	-18.9654	-1.65871
	5.748	-18.952	-1.5024		5.748	-18.9529	-1.53828		5.748	-18.9167	-1.10958		5.748	-18.9675	-1.71555		5.748	-18.9606	-1.65899
	5.74967	-18.947	-1.5026		5.74967	-18.9489	-1.53836		5.74967	-18.915	-1.10992		5.74967	-18.9645	-1.71581		5.74967	-18.9574	-1.65922
	5.75217	-18.9431	-1.50278		5.75217	-18.9445	-1.53853		5.75217	-18.9094	-1.11046		5.75217	-18.9599	-1.71634		5.75217	-18.9534	-1.6596
	5.75467	-18.9377	-1.50291		5.75467	-18.9397	-1.53869		5.75467	-18.9043	-1.11094		5.75467	-18.9542	-1.71684		5.75467	-18.9481	-1.65994
	5.75633	-18.9338	-1.503		5.75633	-18.935	-1.53879		5.75633	-18.8999	-1.11125		5.75633	-18.9513	-1.71703		5.75633	-18.944	-1.66012
	5.758	-18.9326	-1.50309		5.758	-18.9353	-1.53887		5.758	-18.8967	-1.11153		5.758	-18.9485	-1.71719		5.758	-18.9417	-1.66031
	5.7605	-18.9259	-1.50328		5.7605	-18.9287	-1.539		5.7605	-18.893	-1.1119		5.7605	-18.9432	-1.71747		5.7605	-18.9363	-1.66055
	5.763	-18.9206	-1.50353		5.763	-18.9217	-1.53913		5.763	-18.8875	-1.11222		5.763	-18.9387	-1.71779		5.763	-18.9316	-1.66077
	5.76467	-18.9182	-1.50369		5.76467	-18.9221	-1.53922		5.76467	-18.8849	-1.11243		5.76467	-18.9346	-1.71797		5.76467	-18.9266	-1.66095
	5.76633	-18.915	-1.50383		5.76633	-18.9156	-1.53932		5.76633	-18.8796	-1.11264		5.76633	-18.9321	-1.7181		5.76633	-18.9267	-1.66114
	5.76883	-18.9105	-1.50408		5.76883	-18.9107	-1.53946		5.76883	-18.8768	-1.11288		5.76883	-18.926	-1.71829		5.76883	-18.9209	-1.66143
	5.77133	-18.9041	-1.50443		5.77133	-18.9079	-1.53961		5.77133	-18.8732	-1.11309		5.77133	-18.922	-1.71855		5.77133	-18.9149	-1.66175
	5.773	-18.9036	-1.50462		5.773	-18.9033	-1.5397		5.773	-18.8684	-1.11322		5.773	-18.9184	-1.71876		5.773	-18.9114	-1.662
	5.7755	-18.8974	-1.50483		5.7755	-18.8988	-1.53988		5.7755	-18.8634	-1.11342		5.7755	-18.9134	-1.71897		5.7755	-18.9054	-1.66248
	5.778	-18.8923	-1.505		5.778	-18.8957	-1.54006		5.778	-18.8584	-1.11359		5.778	-18.9085	-1.71918		5.778	-18.9016	-1.66297
	5.77967	-18.8899	-1.50511		5.77967	-18.8892	-1.54016		5.77967	-18.8549	-1.11371		5.77967	-18.9057	-1.71931		5.77967	-18.8992	-1.66325
	5.78133	-18.8853	-1.50523		5.78133	-18.8881	-1.54025		5.78133	-18.852	-1.11387		5.78133	-18.9034	-1.71951		5.78133	-18.8947	-1.66349
	5.78383	-18.8804	-1.50538		5.78383	-18.8828	-1.5404		5.78383	-18.8476	-1.11417		5.78383	-18.8976	-1.71986		5.78383	-18.8909	-1.66376
	5.78633	-18.8753	-1.50552		5.78633	-18.8767	-1.54055		5.78633	-18.8434	-1.11451		5.78633	-18.8909	-1.72018		5.78633	-18.8865	-1.66401
	5.788	-18.8709	-1.50561		5.788	-18.8745	-1.54064		5.788	-18.8395	-1.11479		5.788	-18.8896	-1.72043		5.788	-18.8823	-1.66414
	5.78967	-18.8685	-1.5057		5.78967	-18.8697	-1.54073		5.78967	-18.8365	-1.11506		5.78967	-18.8868	-1.72068		5.78967	-18.8798	-1.66425
	5.79217	-18.8646	-1.50585		5.79217	-18.865	-1.54087		5.79217	-18.8325	-1.11548		5.79217	-18.8816	-1.72113		5.79217	-18.8746	-1.66445
	5.79467	-18.8598	-1.50599		5.79467	-18.8616	-1.54102		5.79467	-18.828	-1.11598		5.79467	-18.8775	-1.72161		5.79467	-18.8689	-1.66466
	5.79633	-18.8573	-1.50609		5.79633	-18.8573	-1.54112		5.79633	-18.8229	-1.11628		5.79633	-18.8738	-1.72194		5.79633	-18.8677	-1.6648
	5.798	-18.8528	-1.50619		5.798	-18.8556	-1.54121		5.798	-18.8207	-1.11655		5.798	-18.8706	-1.7222		5.798	-18.8632	-1.66497
	5.8005	-18.848	-1.50637		5.8005	-18.8497	-1.54136		5.8005	-18.8144	-1.11694		5.8005	-18.8648	-1.72258		5.8005	-18.8581	-1.66531
	5.803	-18.8431	-1.5066		5.803	-18.8433	-1.5415		5.803	-18.8088	-1.11729		5.803	-18.8588	-1.72294		5.803	-18.8516	-1.66561
	5.80467	-18.8407	-1.5068		5.80467	-18.8423	-1.5416		5.80467	-18.8057	-1.11748		5.80467	-18.8553	-1.72313		5.80467	-18.8498	-1.66581
	5.80633	-18.8361	-1.50696		5.80633	-18.8365	-1.5417		5.80633	-18.8025	-1.1177		5.80633	-18.8529	-1.72325		5.80633	-18.8471	-1.66599
	5.80883	-18.832	-1.50713		5.80883	-18.8324	-1.54183		5.80883	-18.7986	-1.11798		5.80883	-18.848	-1.72343		5.80883	-18.841	-1.66632
	5.81133	-18.8273	-1.50729		5.81133	-18.8283	-1.54197		5.81133	-18.794	-1.11824		5.81133	-18.8433	-1.72368		5.81133	-18.8355	-1.66658
	5.813	-18.8236	-1.50739		5.813	-18.8231	-1.54206		5.813	-18.791	-1.11836		5.813	-18.8404	-1.72384		5.813	-18.8333	-1.66678
	5.8155	-18.8192	-1.50754		5.8155	-18.8201	-1.54221		5.8155	-18.7861	-1.11853		5.8155	-18.8342	-1.724		5.8155	-18.8281	-1.66707
	5.818	-18.8124	-1.5077		5.818	-18.8153	-1.54236		5.818	-18.7812	-1.11869		5.818	-18.8317	-1.7242		5.818	-18.8235	-1.66738
	5.81967	-18.8105	-1.50781		5.81967	-18.8117	-1.54247		5.81967	-18.7775	-1.11878		5.81967	-18.8264	-1.72435		5.81967	-18.8208	-1.66754
	5.82133	-18.8063	-1.50791		5.82133	-18.8097	-1.54259		5.82133	-18.7743	-1.11889		5.82133	-18.8254	-1.72455		5.82133	-18.8171	-1.66768
	5.82383	-18.8027	-1.50807		5.82383	-18.8038	-1.54276		5.82383	-18.7676	-1.11905		5.82383	-18.8184	-1.72485		5.82383	-18.8132	-1.66782
	5.82633	-18.7979	-1.50823		5.82633	-18.7976	-1.54295		5.82633	-18.7643	-1.11922		5.82633	-18.8145	-1.72517		5.82633	-18.809	-1.66796
	5.828	-18.7942	-1.50833		5.828	-18.7947	-1.54306		5.828	-18.76	-1.11935		5.828	-18.8104	-1.7253		5.828	-18.8044	-1.66805
	5.82967	-18.7901	-1.50843		5.82967	-18.7898	-1.54317		5.82967	-18.7575	-1.11946		5.82967	-18.8087	-1.7254		5.82967	-18.8009	-1.66814
	5.83217	-18.7859	-1.50858		5.83217	-18.7872	-1.54332		5.83217	-18.7509	-1.11962		5.83217	-18.8031	-1.72554		5.83217	-18.7952	-1.66832
	5.83467	-18.7809	-1.50874		5.83467	-18.7826	-1.54347		5.83467	-18.7462	-1.11977		5.83467	-18.798	-1.72571		5.83467	-18.7909	-1.66851
	5.83633	-18.7777	-1.50885		5.83633	-18.7777	-1.54358		5.83633	-18.7444	-1.11988		5.83633	-18.7957	-1.72582		5.83633	-18.7871	-1.66869
	5.838	-18.7742	-1.50897		5.838	-18.7761	-1.54368		5.838	-18.7407	-1.11998		5.838	-18.7919	-1.72598		5.838	-18.7824	-1.66886
	5.8405	-18.7703	-1.50914		5.8405	-18.7704	-1.54382		5.8405	-18.7358	-1.12014		5.8405	-18.7858	-1.72614		5.8405	-18.7789	-1.66911
	5.843	-18.7643	-1.50931		5.843	-18.7652	-1.54396		5.843	-18.7314	-1.1203		5.843	-18.7802	-1.7263		5.843	-18.7736	-1.66934
	5.84467	-18.7617	-1.50942		5.84467	-18.7613	-1.54405		5.84467	-18.7289	-1.12041		5.84467	-18.7783	-1.72641		5.84467	-18.7706	-1.66948
	5.84633	-18.759	-1.50952		5.84633	-18.757	-1.54415		5.84633	-18.7257	-1.12054		5.84633	-18.7758	-1.72654		5.84633	-18.7674	-1.6696
	5.84883	-18.7537	-1.50967		5.84883	-18.754	-1.54431		5.84883	-18.7214	-1.12073		5.84883	-18.7702	-1.72673		5.84883	-18.7628	-1.66977
	5.85133	-18.746	-1.50982		5.85133	-18.7509	-1.54447		5.85133	-18.7164	-1.12092		5.85133	-18.7649	-1.72689		5.85133	-18.7577	-1.66993
	5.853	-18.7442	-1.50993		5.853	-18.7456	-1.54457		5.853	-18.7123	-1.12104		5.853	-18.7616	-1.727		5.853	-18.7545	-1.67004
	5.8555	-18.74	-1.51009		5.8555	-18.7409	-1.54473		5.8555	-18.707	-1.12136		5.8555	-18.7564	-1.7272		5.8555	-18.7506	-1.67019
	5.858	-18.7345	-1.51027		5.858	-18.7368	-1.54489		5.858	-18.7021	-1.12181		5.858	-18.7509	-1.72743		5.858	-18.747	-1.67034
	5.85967	-18.731	-1.51039		5.85967	-18.7315	-1.54499		5.85967	-18.6966	-1.1221		5.85967	-18.7484	-1.7276		5.85967	-18.7419	-1.67045
	5.86133	-18.7281	-1.51051		5.86133	-18.7297	-1.5451		5.86133	-18.6955	-1.12239		5.86133	-18.7453	-1.72771		5.86133	-18.7386	-1.67058
	5.86383	-18.7231	-1.51069		5.86383	-18.7229	-1.54524		5.86383	-18.6892	-1.12277		5.86383	-18.7396	-1.72787		5.86383	-18.7341	-1.67075
	5.86633	-18.7186	-1.51086		5.86633	-18.717	-1.54539		5.86633	-18.686	-1.12304		5.86633	-18.7358	-1.72804		5.86633	-18.729	-1.67097
	5.868	-18.7147	-1.51097		5.868	-18.7155	-1.54549		5.868	-18.6834	-1.12316		5.868	-18.7322	-1.72815		5.868	-18.7242	-1.6711
	5.86967	-18.7121	-1.51109		5.86967	-18.7111	-1.5456		5.86967	-18.6807	-1.12327		5.86967	-18.729	-1.72826		5.86967	-18.7212	-1.67124
	5.87217	-18.7062	-1.51126		5.87217	-18.7072	-1.54576		5.87217	-18.6747	-1.12344		5.87217	-18.7254	-1.72842		5.87217	-18.7163	-1.6714
	5.87467	-18.7012	-1.51143		5.87467	-18.7036	-1.54591		5.87467	-18.6684	-1.1236		5.87467	-18.7194	-1.72857		5.87467	-18.7105	-1.67155
	5.87633	-18.6983	-1.51154		5.87633	-18.6991	-1.54602		5.87633	-18.6659	-1.12371		5.87633	-18.7161	-1.72868		5.87633	-18.7085	-1.67165
	5.878	-18.6955	-1.51166		5.878	-18.696	-1.54613		5.878	-18.6644	-1.12382		5.878	-18.7128	-1.72879		5.878	-18.7051	-1.67175
	5.8805	-18.6902	-1.51183		5.8805	-18.6928	-1.5463		5.8805	-18.6593	-1.12399		5.8805	-18.7073	-1.72896		5.8805	-18.7015	-1.6719
	5.883	-18.6853	-1.512		5.883	-18.6868	-1.54647		5.883	-18.653	-1.12417		5.883	-18.7022	-1.72913		5.883	-18.6975	-1.67206
	5.88467	-18.6829	-1.51212		5.88467	-18.6838	-1.54659		5.88467	-18.65	-1.12429		5.88467	-18.6992	-1.72924		5.88467	-18.6932	-1.67217
	5.88717	-18.6785	-1.5123		5.88717	-18.6788	-1.54676		5.88717	-18.6452	-1.12447		5.88717	-18.695	-1.72941		5.88717	-18.6884	-1.67241
	5.88967	-18.672	-1.51248		5.88967	-18.6729	-1.54691		5.88967	-18.6384	-1.12466		5.88967	-18.6895	-1.72957		5.88967	-18.6827	-1.6726
	5.89133	-18.6679	-1.5126		5.89133	-18.6698	-1.54701		5.89133	-18.6368	-1.12478		5.89133	-18.685	-1.72967		5.89133	-18.6796	-1.67272
	5.893	-18.6647	-1.51272		5.893	-18.6655	-1.54711		5.893	-18.6322	-1.1249		5.893	-18.6835	-1.72977		5.893	-18.6769	-1.67283
	5.8955	-18.6593	-1.51289		5.8955	-18.6603	-1.54726		5.8955	-18.6255	-1.12507		5.8955	-18.679	-1.72992		5.8955	-18.6723	-1.67299
	5.898	-18.6549	-1.51305		5.898	-18.6572	-1.54741		5.898	-18.6222	-1.12525		5.898	-18.6744	-1.7301		5.898	-18.6656	-1.67315
	5.89967	-18.6511	-1.51316		5.89967	-18.6523	-1.54751		5.89967	-18.6194	-1.12536		5.89967	-18.67	-1.73025		5.89967	-18.6635	-1.67324
	5.90133	-18.6486	-1.51326		5.90133	-18.6513	-1.54761		5.90133	-18.6166	-1.12547		5.90133	-18.6659	-1.73042		5.90133	-18.6599	-1.67335
	5.90383	-18.6444	-1.51342		5.90383	-18.6441	-1.54776		5.90383	-18.6124	-1.12564		5.90383	-18.6611	-1.73072		5.90383	-18.6552	-1.67351
	5.90633	-18.6393	-1.51359		5.90633	-18.6386	-1.54792		5.90633	-18.6063	-1.1258		5.90633	-18.6562	-1.73098		5.90633	-18.6492	-1.67368
	5.908	-18.6365	-1.51369		5.908	-18.6372	-1.54802		5.908	-18.6033	-1.12591		5.908	-18.6527	-1.73113		5.908	-18.6469	-1.67379
	5.90967	-18.632	-1.5138		5.90967	-18.6307	-1.54812		5.90967	-18.6012	-1.12601		5.90967	-18.6489	-1.73125		5.90967	-18.6439	-1.6739
	5.91217	-18.6276	-1.51396		5.91217	-18.6287	-1.54827		5.91217	-18.596	-1.12617		5.91217	-18.6454	-1.73142		5.91217	-18.6393	-1.67407
	5.91467	-18.6222	-1.51412		5.91467	-18.625	-1.54842		5.91467	-18.5905	-1.12632		5.91467	-18.6401	-1.73159		5.91467	-18.6329	-1.67424
	5.91633	-18.6178	-1.51423		5.91633	-18.6207	-1.54852		5.91633	-18.5876	-1.12643		5.91633	-18.6381	-1.73169		5.91633	-18.63	-1.67434
	5.918	-18.6151	-1.51434		5.918	-18.6191	-1.54863		5.918	-18.5823	-1.12655		5.918	-18.634	-1.7318		5.918	-18.6271	-1.67445
	5.9205	-18.6099	-1.5145		5.9205	-18.6128	-1.54879		5.9205	-18.5782	-1.12677		5.9205	-18.629	-1.73198		5.9205	-18.6216	-1.6746
	5.923	-18.6051	-1.51467		5.923	-18.6057	-1.54895		5.923	-18.5747	-1.12707		5.923	-18.6242	-1.73216		5.923	-18.6173	-1.67476
	5.92467	-18.6043	-1.51479		5.92467	-18.603	-1.54906		5.92467	-18.5697	-1.12734		5.92467	-18.6201	-1.73229		5.92467	-18.6137	-1.67487
	5.92717	-18.5985	-1.51497		5.92717	-18.597	-1.54922		5.92717	-18.566	-1.12772		5.92717	-18.6162	-1.7325		5.92717	-18.6093	-1.67502
	5.92967	-18.5933	-1.51515		5.92967	-18.5928	-1.54938		5.92967	-18.5616	-1.12807		5.92967	-18.6094	-1.7328		5.92967	-18.6041	-1.67518
	5.93133	-18.59	-1.51527		5.93133	-18.5901	-1.54947		5.93133	-18.5587	-1.1282		5.93133	-18.6098	-1.73297		5.93133	-18.6013	-1.67529
	5.933	-18.5861	-1.51539		5.933	-18.5856	-1.54958		5.933	-18.554	-1.12832		5.933	-18.6042	-1.7331		5.933	-18.5976	-1.6754
	5.9355	-18.5803	-1.51556		5.9355	-18.5832	-1.54972		5.9355	-18.5503	-1.1285		5.9355	-18.5993	-1.73328		5.9355	-18.5917	-1.67557
	5.938	-18.5761	-1.51573		5.938	-18.5769	-1.54987		5.938	-18.5427	-1.12867		5.938	-18.5932	-1.73345		5.938	-18.5867	-1.67574
	5.93967	-18.5724	-1.51584		5.93967	-18.5733	-1.54996		5.93967	-18.5401	-1.12879		5.93967	-18.5907	-1.73357		5.93967	-18.5842	-1.67586
	5.94133	-18.5681	-1.51595		5.94133	-18.5713	-1.55006		5.94133	-18.5365	-1.12891		5.94133	-18.5875	-1.73368		5.94133	-18.5818	-1.67598
	5.94383	-18.5648	-1.51611		5.94383	-18.5651	-1.55022		5.94383	-18.5325	-1.1291		5.94383	-18.5828	-1.73387		5.94383	-18.5772	-1.67616
	5.94633	-18.5586	-1.51627		5.94633	-18.56	-1.55038		5.94633	-18.5267	-1.12931		5.94633	-18.5772	-1.73405		5.94633	-18.5717	-1.67634
	5.948	-18.5556	-1.51637		5.948	-18.5599	-1.55048		5.948	-18.5249	-1.12944		5.948	-18.5725	-1.73418		5.948	-18.5672	-1.67646
	5.94967	-18.5534	-1.51647		5.94967	-18.5544	-1.55059		5.94967	-18.5209	-1.12958		5.94967	-18.5717	-1.7343		5.94967	-18.566	-1.67657
	5.95217	-18.5482	-1.51662		5.95217	-18.5505	-1.55075		5.95217	-18.516	-1.12978		5.95217	-18.5653	-1.73449		5.95217	-18.5598	-1.67674
	5.95467	-18.5432	-1.51677		5.95467	-18.5455	-1.55091		5.95467	-18.5108	-1.12997		5.95467	-18.5604	-1.73468		5.95467	-18.5548	-1.67692
	5.95633	-18.5398	-1.51688		5.95633	-18.5412	-1.55102		5.95633	-18.5075	-1.1301		5.95633	-18.558	-1.73481		5.95633	-18.5511	-1.67703
	5.958	-18.5366	-1.517		5.958	-18.538	-1.55112		5.958	-18.5048	-1.13023		5.958	-18.5545	-1.73493		5.958	-18.5475	-1.67715
	5.9605	-18.5311	-1.51718		5.9605	-18.5313	-1.55126		5.9605	-18.4992	-1.13043		5.9605	-18.5497	-1.73511		5.9605	-18.5423	-1.67733
	5.963	-18.5263	-1.5174		5.963	-18.526	-1.5514		5.963	-18.4955	-1.13062		5.963	-18.5439	-1.73529		5.963	-18.5369	-1.67751
	5.96467	-18.5221	-1.51753		5.96467	-18.5247	-1.55149		5.96467	-18.4914	-1.13075		5.96467	-18.5405	-1.73542		5.96467	-18.5349	-1.67763
	5.96717	-18.5177	-1.51772		5.96717	-18.5198	-1.55163		5.96717	-18.4871	-1.13094		5.96717	-18.5357	-1.7356		5.96717	-18.53	-1.67781
	5.96967	-18.5128	-1.51791		5.96967	-18.5134	-1.55178		5.96967	-18.4829	-1.13112		5.96967	-18.5314	-1.73578		5.96967	-18.5252	-1.67799
	5.97133	-18.509	-1.51803		5.97133	-18.511	-1.55188		5.97133	-18.4795	-1.13125		5.97133	-18.5265	-1.7359		5.97133	-18.522	-1.6781
	5.973	-18.5068	-1.51814		5.973	-18.5078	-1.55199		5.973	-18.4759	-1.13138		5.973	-18.5246	-1.73602		5.973	-18.5183	-1.67822
	5.9755	-18.5013	-1.5183		5.9755	-18.5028	-1.55215		5.9755	-18.4694	-1.13157		5.9755	-18.5196	-1.73621		5.9755	-18.5134	-1.67841
	5.978	-18.4974	-1.51845		5.978	-18.4984	-1.55232		5.978	-18.4645	-1.13176		5.978	-18.5146	-1.7364		5.978	-18.509	-1.67859
	5.97967	-18.4941	-1.51855		5.97967	-18.4945	-1.55242		5.97967	-18.4613	-1.13188		5.97967	-18.5121	-1.73653		5.97967	-18.5061	-1.67871
	5.98133	-18.4892	-1.51865		5.98133	-18.4926	-1.55253		5.98133	-18.4567	-1.132		5.98133	-18.5095	-1.73665		5.98133	-18.5018	-1.67883
	5.98383	-18.4848	-1.51881		5.98383	-18.4876	-1.55268		5.98383	-18.4544	-1.13218		5.98383	-18.503	-1.73685		5.98383	-18.4978	-1.67901
	5.98633	-18.4803	-1.51896		5.98633	-18.4822	-1.55282		5.98633	-18.449	-1.13236		5.98633	-18.4987	-1.73705		5.98633	-18.4932	-1.67918
	5.988	-18.4775	-1.51906		5.988	-18.4803	-1.55293		5.988	-18.4459	-1.13248		5.988	-18.4953	-1.73718		5.988	-18.4901	-1.67929
	5.98967	-18.4746	-1.51915		5.98967	-18.4752	-1.55303		5.98967	-18.4415	-1.13262		5.98967	-18.4913	-1.73731		5.98967	-18.4849	-1.67941
	5.99217	-18.4694	-1.5193		5.99217	-18.4704	-1.55319		5.99217	-18.4376	-1.13283		5.99217	-18.4863	-1.7375		5.99217	-18.4793	-1.67958
	5.99467	-18.4643	-1.51946		5.99467	-18.4666	-1.55334		5.99467	-18.432	-1.13304		5.99467	-18.4803	-1.73769		5.99467	-18.4744	-1.67975
	5.99633	-18.4617	-1.51957		5.99633	-18.4622	-1.55344		5.99633	-18.429	-1.13317		5.99633	-18.4783	-1.73781		5.99633	-18.4718	-1.67986
	5.99883	-18.456	-1.51973		5.99883	-18.4569	-1.55358		5.99883	-18.4241	-1.13337		5.99883	-18.473	-1.73799		5.99883	-18.4668	-1.68003
	6.00133	-18.4519	-1.5199		6.00133	-18.4529	-1.55372		6.00133	-18.4185	-1.13355		6.00133	-18.469	-1.73817		6.00133	-18.4621	-1.68021
	6.003	-18.4473	-1.52002		6.003	-18.4491	-1.55382		6.003	-18.4156	-1.13367		6.003	-18.4651	-1.73828		6.003	-18.4585	-1.68033
	6.00467	-18.4444	-1.52013		6.00467	-18.4446	-1.55392		6.00467	-18.4125	-1.13379		6.00467	-18.4623	-1.73839		6.00467	-18.4572	-1.68046
	6.00717	-18.438	-1.52029		6.00717	-18.441	-1.55408		6.00717	-18.4057	-1.13398		6.00717	-18.4577	-1.73856		6.00717	-18.4518	-1.68065
	6.00967	-18.4336	-1.52045		6.00967	-18.4343	-1.55424		6.00967	-18.4015	-1.13417		6.00967	-18.4542	-1.73874		6.00967	-18.4473	-1.68083
	6.01133	-18.4299	-1.52055		6.01133	-18.4323	-1.55435		6.01133	-18.3979	-1.13429		6.01133	-18.4493	-1.73885		6.01133	-18.444	-1.68095
	6.013	-18.4284	-1.52066		6.013	-18.4276	-1.55446		6.013	-18.3949	-1.13442		6.013	-18.4449	-1.73897		6.013	-18.4412	-1.68106
	6.0155	-18.4221	-1.52081		6.0155	-18.4231	-1.55461		6.0155	-18.3895	-1.13461		6.0155	-18.4397	-1.73914		6.0155	-18.4353	-1.68123
	6.018	-18.4181	-1.52097		6.018	-18.4208	-1.55476		6.018	-18.3846	-1.1348		6.018	-18.4347	-1.73931		6.018	-18.4307	-1.68141
	6.01967	-18.4156	-1.52108		6.01967	-18.4155	-1.55486		6.01967	-18.3814	-1.13492		6.01967	-18.4313	-1.73943		6.01967	-18.4251	-1.68152
	6.02133	-18.4108	-1.52119		6.02133	-18.4129	-1.55496		6.02133	-18.38	-1.13504		6.02133	-18.4279	-1.73955		6.02133	-18.4232	-1.68164
	6.02383	-18.4065	-1.52137		6.02383	-18.408	-1.55512		6.02383	-18.3735	-1.13524		6.02383	-18.4236	-1.73975		6.02383	-18.4182	-1.68181
	6.02633	-18.4021	-1.52154		6.02633	-18.4026	-1.55528		6.02633	-18.3694	-1.13543		6.02633	-18.4191	-1.73996		6.02633	-18.413	-1.68198
	6.028	-18.3995	-1.52166		6.028	-18.4003	-1.55539		6.028	-18.3653	-1.13557		6.028	-18.4161	-1.74009		6.028	-18.4091	-1.68209
	6.02967	-18.3937	-1.52178		6.02967	-18.3961	-1.55549		6.02967	-18.3636	-1.1357		6.02967	-18.4125	-1.74023		6.02967	-18.4062	-1.6822
	6.03217	-18.3903	-1.52196		6.03217	-18.3901	-1.55565		6.03217	-18.3581	-1.1359		6.03217	-18.4081	-1.74043		6.03217	-18.4008	-1.68238
	6.03467	-18.3838	-1.52214		6.03467	-18.3863	-1.5558		6.03467	-18.3552	-1.1361		6.03467	-18.4033	-1.74062		6.03467	-18.3961	-1.68256
	6.03633	-18.3818	-1.52225		6.03633	-18.3813	-1.5559		6.03633	-18.3498	-1.13623		6.03633	-18.3984	-1.74074		6.03633	-18.3925	-1.68268
	6.03883	-18.3761	-1.52242		6.03883	-18.376	-1.55606		6.03883	-18.344	-1.13644		6.03883	-18.3948	-1.74091		6.03883	-18.3876	-1.68285
	6.04133	-18.3709	-1.52259		6.04133	-18.372	-1.55622		6.04133	-18.3394	-1.13663		6.04133	-18.3894	-1.74108		6.04133	-18.3834	-1.68303
	6.043	-18.3678	-1.5227		6.043	-18.3677	-1.55632		6.043	-18.3352	-1.13676		6.043	-18.3857	-1.7412		6.043	-18.3808	-1.68314
	6.04467	-18.3644	-1.52281		6.04467	-18.3666	-1.55644		6.04467	-18.3324	-1.13689		6.04467	-18.3823	-1.74132		6.04467	-18.3791	-1.68327
	6.04717	-18.3606	-1.52296		6.04717	-18.36	-1.55661		6.04717	-18.3267	-1.13708		6.04717	-18.3783	-1.74151		6.04717	-18.3742	-1.68345
	6.04967	-18.3551	-1.52311		6.04967	-18.3555	-1.5568		6.04967	-18.3222	-1.13728		6.04967	-18.3727	-1.74169		6.04967	-18.3675	-1.68364
	6.05133	-18.3527	-1.52323		6.05133	-18.3544	-1.55691		6.05133	-18.3192	-1.13741		6.05133	-18.3687	-1.74181		6.05133	-18.3634	-1.68378
	6.053	-18.3483	-1.52333		6.053	-18.3496	-1.55703		6.053	-18.3152	-1.13753		6.053	-18.3663	-1.74195		6.053	-18.3588	-1.6839
	6.0555	-18.3432	-1.5235		6.0555	-18.3442	-1.5572		6.0555	-18.3115	-1.13773		6.0555	-18.3614	-1.74214		6.0555	-18.3551	-1.68409
	6.058	-18.3374	-1.52368		6.058	-18.3396	-1.55737		6.058	-18.3052	-1.13794		6.058	-18.3565	-1.74233		6.058	-18.35	-1.68428
	6.05967	-18.3345	-1.5238		6.05967	-18.3365	-1.55747		6.05967	-18.3036	-1.13807		6.05967	-18.3533	-1.74246		6.05967	-18.3469	-1.6844
	6.06133	-18.3322	-1.52392		6.06133	-18.3339	-1.55757		6.06133	-18.2999	-1.1382		6.06133	-18.3485	-1.74258		6.06133	-18.3442	-1.68452
	6.06383	-18.3263	-1.5241		6.06383	-18.328	-1.5577		6.06383	-18.2942	-1.13839		6.06383	-18.3436	-1.74276		6.06383	-18.3386	-1.68469
	6.06633	-18.3207	-1.52427		6.06633	-18.3219	-1.55784		6.06633	-18.2889	-1.13858		6.06633	-18.3398	-1.74295		6.06633	-18.3349	-1.68487
	6.068	-18.3183	-1.52438		6.068	-18.3193	-1.55793		6.068	-18.2855	-1.13871		6.068	-18.3366	-1.74308		6.068	-18.3312	-1.68498
	6.06967	-18.3161	-1.52448		6.06967	-18.3162	-1.55803		6.06967	-18.2833	-1.13883		6.06967	-18.3321	-1.74321		6.06967	-18.3267	-1.68509
	6.07217	-18.3102	-1.52464		6.07217	-18.3117	-1.55817		6.07217	-18.2778	-1.13902		6.07217	-18.3268	-1.74341		6.07217	-18.322	-1.68526
	6.07467	-18.3055	-1.5248		6.07467	-18.3051	-1.55832		6.07467	-18.273	-1.13921		6.07467	-18.3225	-1.7436		6.07467	-18.3172	-1.68544
	6.07633	-18.302	-1.5249		6.07633	-18.3013	-1.55842		6.07633	-18.2694	-1.13933		6.07633	-18.3199	-1.74372		6.07633	-18.3139	-1.68556
	6.07883	-18.2964	-1.52507		6.07883	-18.2981	-1.55856		6.07883	-18.2647	-1.13952		6.07883	-18.3143	-1.7439		6.07883	-18.3098	-1.68575
	6.08133	-18.2913	-1.52524		6.08133	-18.293	-1.55871		6.08133	-18.2601	-1.13971		6.08133	-18.3113	-1.74409		6.08133	-18.3051	-1.68594
	6.083	-18.2886	-1.52536		6.083	-18.2885	-1.5588		6.083	-18.2584	-1.13983		6.083	-18.3075	-1.74421		6.083	-18.3006	-1.68607
	6.08467	-18.2849	-1.52548		6.08467	-18.2868	-1.55889		6.08467	-18.2552	-1.13995		6.08467	-18.3041	-1.74432		6.08467	-18.2967	-1.68619
	6.08717	-18.28	-1.52565		6.08717	-18.2809	-1.55903		6.08717	-18.2483	-1.14015		6.08717	-18.2988	-1.74451		6.08717	-18.2927	-1.68637
	6.08967	-18.275	-1.52582		6.08967	-18.2765	-1.55916		6.08967	-18.2421	-1.14035		6.08967	-18.2932	-1.7447		6.08967	-18.2866	-1.68656
	6.09133	-18.2713	-1.52593		6.09133	-18.2718	-1.55926		6.09133	-18.2404	-1.14048		6.09133	-18.2902	-1.74482		6.09133	-18.2846	-1.68667
	6.093	-18.2687	-1.52603		6.093	-18.2676	-1.55936		6.093	-18.2357	-1.14061		6.093	-18.2862	-1.74494		6.093	-18.2806	-1.68679
	6.0955	-18.2627	-1.52617		6.0955	-18.265	-1.55952		6.0955	-18.2321	-1.14079		6.0955	-18.2809	-1.74514		6.0955	-18.2761	-1.68696
	6.098	-18.2587	-1.52631		6.098	-18.2618	-1.55969		6.098	-18.2276	-1.14096		6.098	-18.2766	-1.74534		6.098	-18.2715	-1.68714
	6.09967	-18.2569	-1.5264		6.09967	-18.2571	-1.5598		6.09967	-18.2231	-1.14107		6.09967	-18.2749	-1.74548		6.09967	-18.2678	-1.68727
	6.10133	-18.2522	-1.52649		6.10133	-18.2538	-1.55991		6.10133	-18.2191	-1.14119		6.10133	-18.2697	-1.74562		6.10133	-18.2651	-1.68739
	6.10383	-18.2471	-1.52662		6.10383	-18.2489	-1.56008		6.10383	-18.2158	-1.14139		6.10383	-18.2655	-1.74581		6.10383	-18.2599	-1.68758
	6.10633	-18.2421	-1.52677		6.10633	-18.244	-1.56024		6.10633	-18.2097	-1.14158		6.10633	-18.2609	-1.74599		6.10633	-18.2553	-1.68778
	6.108	-18.239	-1.52688		6.108	-18.2401	-1.56033		6.108	-18.2072	-1.14172		6.108	-18.2576	-1.74611		6.108	-18.2501	-1.68791
	6.1105	-18.2339	-1.52704		6.1105	-18.2337	-1.56048		6.1105	-18.2033	-1.14192		6.1105	-18.2517	-1.74628		6.1105	-18.247	-1.68809
	6.113	-18.2285	-1.5272		6.113	-18.2291	-1.56063		6.113	-18.198	-1.14211		6.113	-18.2474	-1.74646		6.113	-18.241	-1.68828
	6.11467	-18.2256	-1.52731		6.11467	-18.2262	-1.56073		6.11467	-18.1934	-1.14224		6.11467	-18.244	-1.74658		6.11467	-18.239	-1.6884
	6.11633	-18.2217	-1.52742		6.11633	-18.2226	-1.56083		6.11633	-18.1899	-1.14236		6.11633	-18.2416	-1.7467		6.11633	-18.2349	-1.68852
	6.11883	-18.2169	-1.52758		6.11883	-18.2169	-1.56098		6.11883	-18.1856	-1.14254		6.11883	-18.2339	-1.74689		6.11883	-18.2302	-1.68869
	6.12133	-18.2118	-1.52774		6.12133	-18.2132	-1.56113		6.12133	-18.179	-1.14273		6.12133	-18.2303	-1.74706		6.12133	-18.225	-1.68886
	6.123	-18.2084	-1.52785		6.123	-18.2103	-1.56122		6.123	-18.1759	-1.14285		6.123	-18.2259	-1.74717		6.123	-18.2216	-1.68898
	6.12467	-18.2059	-1.52797		6.12467	-18.2076	-1.56133		6.12467	-18.1737	-1.14297		6.12467	-18.2251	-1.74727		6.12467	-18.2184	-1.6891
	6.12717	-18.1996	-1.52814		6.12717	-18.2027	-1.56147		6.12717	-18.1685	-1.14316		6.12717	-18.2194	-1.74744		6.12717	-18.2131	-1.68929
	6.12967	-18.1955	-1.52831		6.12967	-18.1969	-1.56161		6.12967	-18.1642	-1.14335		6.12967	-18.2138	-1.74761		6.12967	-18.2081	-1.68947
	6.13133	-18.1922	-1.52842		6.13133	-18.1928	-1.56171		6.13133	-18.1612	-1.14348		6.13133	-18.213	-1.74774		6.13133	-18.2034	-1.68959
	6.133	-18.1898	-1.52852		6.133	-18.1905	-1.5618		6.133	-18.1566	-1.14361		6.133	-18.2093	-1.74788		6.133	-18.2006	-1.68971
	6.1355	-18.184	-1.52869		6.1355	-18.1847	-1.56195		6.1355	-18.1529	-1.14381		6.1355	-18.2034	-1.74808		6.1355	-18.1969	-1.6899
	6.138	-18.1791	-1.52885		6.138	-18.1809	-1.5621		6.138	-18.1475	-1.14401		6.138	-18.1982	-1.74829		6.138	-18.1913	-1.69008
	6.13967	-18.177	-1.52896		6.13967	-18.1755	-1.56219		6.13967	-18.1446	-1.14414		6.13967	-18.1928	-1.74842		6.13967	-18.1888	-1.69021
	6.14133	-18.1729	-1.52907		6.14133	-18.1741	-1.56228		6.14133	-18.1413	-1.14426		6.14133	-18.1907	-1.74855		6.14133	-18.186	-1.69034
	6.14383	-18.1681	-1.52922		6.14383	-18.1686	-1.56242		6.14383	-18.1359	-1.14444		6.14383	-18.186	-1.74874		6.14383	-18.18	-1.69053
	6.14633	-18.1628	-1.52937		6.14633	-18.1642	-1.56255		6.14633	-18.1309	-1.14461		6.14633	-18.1806	-1.74892		6.14633	-18.1761	-1.69073
	6.148	-18.1599	-1.52947		6.148	-18.1615	-1.56264		6.148	-18.1272	-1.14473		6.148	-18.1787	-1.74904		6.148	-18.1723	-1.69085
	6.1505	-18.1549	-1.52961		6.1505	-18.1554	-1.56279		6.1505	-18.122	-1.14491		6.1505	-18.173	-1.74922		6.1505	-18.1673	-1.69102
	6.153	-18.1481	-1.52976		6.153	-18.1508	-1.56294		6.153	-18.1168	-1.14512		6.153	-18.1682	-1.7494		6.153	-18.1631	-1.69118
	6.15467	-18.146	-1.52986		6.15467	-18.1478	-1.56305		6.15467	-18.1137	-1.14525		6.15467	-18.165	-1.74954		6.15467	-18.1585	-1.69129
	6.15633	-18.1422	-1.52996		6.15633	-18.1439	-1.56316		6.15633	-18.1109	-1.14539		6.15633	-18.1604	-1.74966		6.15633	-18.1555	-1.6914
	6.15883	-18.1375	-1.53011		6.15883	-18.1385	-1.56332		6.15883	-18.1065	-1.14559		6.15883	-18.1568	-1.74985		6.15883	-18.1504	-1.69157
	6.16133	-18.1325	-1.53028		6.16133	-18.1343	-1.56346		6.16133	-18.1013	-1.14579		6.16133	-18.1516	-1.75004		6.16133	-18.1463	-1.69175
	6.163	-18.1292	-1.53039		6.163	-18.1304	-1.56357		6.163	-18.0987	-1.14593		6.163	-18.1473	-1.75016		6.163	-18.1424	-1.69188
	6.16467	-18.1258	-1.5305		6.16467	-18.129	-1.56367		6.16467	-18.0952	-1.14606		6.16467	-18.1447	-1.75028		6.16467	-18.139	-1.692
	6.16717	-18.1204	-1.53066		6.16717	-18.1228	-1.56381		6.16717	-18.0903	-1.14624		6.16717	-18.1402	-1.75045		6.16717	-18.134	-1.69218
	6.16967	-18.1167	-1.53083		6.16967	-18.1176	-1.56395		6.16967	-18.0846	-1.14641		6.16967	-18.1334	-1.75063		6.16967	-18.1295	-1.69236
	6.17133	-18.1129	-1.53094		6.17133	-18.1147	-1.56405		6.17133	-18.0808	-1.14652		6.17133	-18.132	-1.75075		6.17133	-18.1256	-1.69247
	6.173	-18.1097	-1.53106		6.173	-18.1102	-1.56414		6.173	-18.0781	-1.14664		6.173	-18.1271	-1.75087		6.173	-18.122	-1.69258
	6.1755	-18.1042	-1.53122		6.1755	-18.1061	-1.56429		6.1755	-18.0725	-1.14681		6.1755	-18.1233	-1.75107		6.1755	-18.1173	-1.69275
	6.178	-18.0998	-1.53138		6.178	-18.1007	-1.56444		6.178	-18.0679	-1.14698		6.178	-18.1188	-1.75127		6.178	-18.1129	-1.69292
	6.17967	-18.0965	-1.53149		6.17967	-18.0963	-1.56453		6.17967	-18.0652	-1.1471		6.17967	-18.1134	-1.75141		6.17967	-18.1094	-1.69304
	6.18133	-18.0937	-1.53158		6.18133	-18.093	-1.56464		6.18133	-18.0608	-1.14722		6.18133	-18.1127	-1.75154		6.18133	-18.1064	-1.69317
	6.18383	-18.0886	-1.53173		6.18383	-18.0881	-1.5648		6.18383	-18.0561	-1.14741		6.18383	-18.1053	-1.75174		6.18383	-18.1015	-1.69336
	6.18633	-18.0829	-1.53189		6.18633	-18.0833	-1.56495		6.18633	-18.0498	-1.1476		6.18633	-18.0995	-1.75193		6.18633	-18.0958	-1.69355
	6.188	-18.0798	-1.53199		6.188	-18.0799	-1.56505		6.188	-18.0478	-1.14774		6.188	-18.0995	-1.75206		6.188	-18.0917	-1.69367
	6.1905	-18.0745	-1.53216		6.1905	-18.0755	-1.5652		6.1905	-18.0424	-1.14794		6.1905	-18.0931	-1.75224		6.1905	-18.0878	-1.69384
	6.193	-18.0682	-1.53233		6.193	-18.0709	-1.56534		6.193	-18.0384	-1.14813		6.193	-18.0862	-1.75242		6.193	-18.083	-1.69402
	6.19467	-18.0665	-1.53244		6.19467	-18.067	-1.56544		6.19467	-18.0339	-1.14827		6.19467	-18.0859	-1.75254		6.19467	-18.0808	-1.69413
	6.19633	-18.0623	-1.53255		6.19633	-18.0637	-1.56553		6.19633	-18.03	-1.14839		6.19633	-18.0808	-1.75266		6.19633	-18.0759	-1.69423
	6.19883	-18.0579	-1.5327		6.19883	-18.0594	-1.56566		6.19883	-18.0258	-1.14858		6.19883	-18.0765	-1.75284		6.19883	-18.0708	-1.69439
	6.20133	-18.0513	-1.53284		6.20133	-18.0539	-1.5658		6.20133	-18.0208	-1.14876		6.20133	-18.0718	-1.75303		6.20133	-18.0652	-1.69454
	6.203	-18.0491	-1.53293		6.203	-18.0516	-1.5659		6.203	-18.0172	-1.14887		6.203	-18.0669	-1.75316		6.203	-18.0627	-1.69465
	6.20467	-18.0452	-1.53302		6.20467	-18.0479	-1.566		6.20467	-18.0137	-1.14898		6.20467	-18.066	-1.75328		6.20467	-18.0586	-1.69477
	6.20717	-18.0401	-1.53317		6.20717	-18.0426	-1.56616		6.20717	-18.0096	-1.14915		6.20717	-18.0599	-1.75346		6.20717	-18.0542	-1.69494
	6.20967	-18.0367	-1.53333		6.20967	-18.0392	-1.56633		6.20967	-18.0052	-1.1493		6.20967	-18.0536	-1.75365		6.20967	-18.0493	-1.69511
	6.21133	-18.0337	-1.53343		6.21133	-18.0354	-1.56644		6.21133	-18.0025	-1.1494		6.21133	-18.0539	-1.75377		6.21133	-18.047	-1.69524
	6.213	-18.0294	-1.53354		6.213	-18.0311	-1.56654		6.213	-17.9981	-1.1495		6.213	-18.0467	-1.7539		6.213	-18.042	-1.69536
	6.2155	-18.0253	-1.5337		6.2155	-18.0254	-1.56669		6.2155	-17.9934	-1.14968		6.2155	-18.0436	-1.75408		6.2155	-18.0377	-1.69554
	6.218	-18.0199	-1.53385		6.218	-18.0213	-1.56683		6.218	-17.9884	-1.14987		6.218	-18.0406	-1.75426		6.218	-18.0327	-1.69572
	6.21967	-18.0172	-1.53395		6.21967	-18.0173	-1.56692		6.21967	-17.9839	-1.15		6.21967	-18.0345	-1.75439		6.21967	-18.0295	-1.69584
	6.22217	-18.0108	-1.53409		6.22217	-18.0129	-1.56705		6.22217	-17.9792	-1.1502		6.22217	-18.0299	-1.75457		6.22217	-18.0256	-1.69602
	6.22467	-18.0061	-1.53422		6.22467	-18.007	-1.56719		6.22467	-17.9745	-1.1504		6.22467	-18.0265	-1.75475		6.22467	-18.0196	-1.6962
	6.22633	-18.0012	-1.53431		6.22633	-18.0055	-1.56729		6.22633	-17.9715	-1.15054		6.22633	-18.0201	-1.75486		6.22633	-18.0158	-1.69632
	6.228	-18.0005	-1.5344		6.228	-18.001	-1.56738		6.228	-17.9679	-1.15067		6.228	-18.0194	-1.75498		6.228	-18.013	-1.69644
	6.2305	-17.9939	-1.53454		6.2305	-17.9959	-1.56753		6.2305	-17.9631	-1.15088		6.2305	-18.0139	-1.75515		6.2305	-18.0078	-1.69661
	6.233	-17.9909	-1.5347		6.233	-17.9899	-1.56768		6.233	-17.9583	-1.15108		6.233	-18.0063	-1.75532		6.233	-18.003	-1.69678
	6.23467	-17.9862	-1.5348		6.23467	-17.9873	-1.56778		6.23467	-17.9555	-1.15121		6.23467	-18.0053	-1.75544		6.23467	-18	-1.69689
	6.23633	-17.9826	-1.53491		6.23633	-17.9835	-1.56789		6.23633	-17.952	-1.15134		6.23633	-18.0001	-1.75556		6.23633	-17.9952	-1.69701
	6.23883	-17.9789	-1.53507		6.23883	-17.9796	-1.56804		6.23883	-17.9453	-1.15154		6.23883	-17.9965	-1.75575		6.23883	-17.9913	-1.69719
	6.24133	-17.9734	-1.53524		6.24133	-17.9743	-1.5682		6.24133	-17.9404	-1.15173		6.24133	-17.9935	-1.75594		6.24133	-17.9874	-1.69738
	6.243	-17.9708	-1.53534		6.243	-17.9707	-1.5683		6.243	-17.9379	-1.15186		6.243	-17.9869	-1.75605		6.243	-17.9835	-1.69751
	6.24467	-17.967	-1.53544		6.24467	-17.9685	-1.56839		6.24467	-17.936	-1.15198		6.24467	-17.9868	-1.75617		6.24467	-17.9807	-1.69763
	6.24717	-17.9619	-1.53558		6.24717	-17.9631	-1.56853		6.24717	-17.9287	-1.15216		6.24717	-17.9799	-1.75636		6.24717	-17.9753	-1.6978
	6.24967	-17.9574	-1.53572		6.24967	-17.9589	-1.56866		6.24967	-17.9251	-1.15233		6.24967	-17.9737	-1.75654		6.24967	-17.9711	-1.69797
	6.25133	-17.9532	-1.53582		6.25133	-17.9557	-1.56875		6.25133	-17.9227	-1.15245		6.25133	-17.9728	-1.75666		6.25133	-17.9673	-1.69808
	6.253	-17.9488	-1.53591		6.253	-17.952	-1.56883		6.253	-17.9181	-1.15256		6.253	-17.968	-1.75677		6.253	-17.9633	-1.69819
	6.2555	-17.9443	-1.53605		6.2555	-17.9461	-1.56896		6.2555	-17.9139	-1.15272		6.2555	-17.9635	-1.75694		6.2555	-17.9569	-1.69837
	6.258	-17.9396	-1.53618		6.258	-17.9411	-1.56908		6.258	-17.9088	-1.15289		6.258	-17.9589	-1.75711		6.258	-17.9524	-1.69855
	6.25967	-17.938	-1.53627		6.25967	-17.9394	-1.56917		6.25967	-17.9043	-1.153		6.25967	-17.954	-1.75724		6.25967	-17.9498	-1.69867
	6.26217	-17.9313	-1.53641		6.26217	-17.9326	-1.5693		6.26217	-17.8998	-1.15317		6.26217	-17.9506	-1.75741		6.26217	-17.9457	-1.69884
	6.26467	-17.9269	-1.53656		6.26467	-17.9272	-1.56943		6.26467	-17.8954	-1.15335		6.26467	-17.9481	-1.7576		6.26467	-17.9405	-1.69901
	6.26633	-17.9234	-1.53665		6.26633	-17.9243	-1.56953		6.26633	-17.891	-1.15347		6.26633	-17.9407	-1.75773		6.26633	-17.9366	-1.69912
	6.268	-17.9195	-1.53676		6.268	-17.9226	-1.56963		6.268	-17.8879	-1.15358		6.268	-17.9404	-1.75786		6.268	-17.9337	-1.69924
	6.2705	-17.9146	-1.53691		6.2705	-17.9173	-1.56977		6.2705	-17.8838	-1.15377		6.2705	-17.9334	-1.75804		6.2705	-17.9295	-1.6994
	6.273	-17.91	-1.53706		6.273	-17.9111	-1.56991		6.273	-17.879	-1.15396		6.273	-17.9268	-1.75822		6.273	-17.9236	-1.69957
	6.27467	-17.9068	-1.53716		6.27467	-17.9081	-1.57		6.27467	-17.8764	-1.15407		6.27467	-17.9261	-1.75833		6.27467	-17.9215	-1.69968
	6.27633	-17.9033	-1.53726		6.27633	-17.9058	-1.57009		6.27633	-17.8723	-1.15419		6.27633	-17.9205	-1.75845		6.27633	-17.9176	-1.69979
	6.27883	-17.8985	-1.5374		6.27883	-17.9002	-1.57021		6.27883	-17.8669	-1.15435		6.27883	-17.9165	-1.75862		6.27883	-17.912	-1.69996
	6.28133	-17.8939	-1.53755		6.28133	-17.8953	-1.57033		6.28133	-17.8616	-1.15452		6.28133	-17.9126	-1.75878		6.28133	-17.9061	-1.70012
	6.283	-17.8906	-1.53765		6.283	-17.8915	-1.57041		6.283	-17.8579	-1.15463		6.283	-17.907	-1.7589		6.283	-17.9038	-1.70023
	6.28467	-17.8875	-1.53775		6.28467	-17.8877	-1.57049		6.28467	-17.8549	-1.15473		6.28467	-17.9071	-1.75902		6.28467	-17.8996	-1.70033
	6.28717	-17.8815	-1.53791		6.28717	-17.8834	-1.57062		6.28717	-17.8498	-1.15487		6.28717	-17.8995	-1.75919		6.28717	-17.8959	-1.7005
	6.28967	-17.8767	-1.53806		6.28967	-17.8779	-1.57077		6.28967	-17.8452	-1.15502		6.28967	-17.8937	-1.75936		6.28967	-17.8913	-1.70068
	6.29133	-17.8732	-1.53815		6.29133	-17.8751	-1.57087		6.29133	-17.8421	-1.15513		6.29133	-17.8915	-1.75947		6.29133	-17.8873	-1.7008
	6.293	-17.8704	-1.53824		6.293	-17.8716	-1.57097		6.293	-17.8396	-1.15525		6.293	-17.886	-1.75958		6.293	-17.8836	-1.70092
	6.2955	-17.8653	-1.53837		6.2955	-17.8674	-1.57114		6.2955	-17.8338	-1.15542		6.2955	-17.8826	-1.75974		6.2955	-17.8797	-1.70111
	6.298	-17.861	-1.53851		6.298	-17.8626	-1.5713		6.298	-17.8292	-1.15561		6.298	-17.8792	-1.7599		6.298	-17.8734	-1.70128
	6.29967	-17.8572	-1.5386		6.29967	-17.8584	-1.57141		6.29967	-17.8256	-1.15574		6.29967	-17.8741	-1.76001		6.29967	-17.8711	-1.70139
	6.30217	-17.852	-1.53875		6.30217	-17.8548	-1.57156		6.30217	-17.8212	-1.15592		6.30217	-17.8707	-1.76016		6.30217	-17.8652	-1.70155
	6.30467	-17.8476	-1.53891		6.30467	-17.8489	-1.57169		6.30467	-17.8161	-1.15609		6.30467	-17.8667	-1.76031		6.30467	-17.8599	-1.7017
	6.30633	-17.8451	-1.53901		6.30633	-17.8461	-1.57177		6.30633	-17.8131	-1.1562		6.30633	-17.8606	-1.76042		6.30633	-17.8563	-1.7018
	6.308	-17.8402	-1.5391		6.308	-17.8427	-1.57186		6.308	-17.8089	-1.1563		6.308	-17.8599	-1.76052		6.308	-17.8528	-1.7019
	6.3105	-17.8361	-1.53924		6.3105	-17.8365	-1.57197		6.3105	-17.8037	-1.15646		6.3105	-17.8537	-1.76068		6.3105	-17.8487	-1.70206
	6.313	-17.8309	-1.53937		6.313	-17.8321	-1.57209		6.313	-17.7989	-1.15662		6.313	-17.8474	-1.76084		6.313	-17.8429	-1.70222
	6.31467	-17.828	-1.53945		6.31467	-17.8296	-1.57217		6.31467	-17.7956	-1.15673		6.31467	-17.8463	-1.76095		6.31467	-17.8393	-1.70233
	6.31633	-17.8261	-1.53953		6.31633	-17.8248	-1.57226		6.31633	-17.7928	-1.15685		6.31633	-17.8411	-1.76105		6.31633	-17.8374	-1.70244
	6.31883	-17.8189	-1.53966		6.31883	-17.8207	-1.57238		6.31883	-17.7869	-1.15702		6.31883	-17.8379	-1.76122		6.31883	-17.8323	-1.70261
	6.32133	-17.8134	-1.5398		6.32133	-17.8163	-1.57251		6.32133	-17.7815	-1.1572		6.32133	-17.8328	-1.76138		6.32133	-17.8272	-1.70278
	6.323	-17.8101	-1.53989		6.323	-17.8111	-1.5726		6.323	-17.7786	-1.15732		6.323	-17.8278	-1.7615		6.323	-17.8235	-1.70289
	6.32467	-17.8062	-1.54		6.32467	-17.8105	-1.57269		6.32467	-17.7758	-1.15744		6.32467	-17.8265	-1.76162		6.32467	-17.8209	-1.70301
	6.32717	-17.8024	-1.54016		6.32717	-17.8036	-1.57283		6.32717	-17.7705	-1.15762		6.32717	-17.8199	-1.76179		6.32717	-17.8161	-1.70318
	6.32967	-17.7989	-1.5403		6.32967	-17.7991	-1.57297		6.32967	-17.7655	-1.15779		6.32967	-17.8155	-1.76196		6.32967	-17.8107	-1.70336
	6.33133	-17.7952	-1.54039		6.33133	-17.7963	-1.57308		6.33133	-17.7618	-1.15789		6.33133	-17.8125	-1.76206		6.33133	-17.8077	-1.70347
	6.33383	-17.79	-1.54052		6.33383	-17.7916	-1.57324		6.33383	-17.758	-1.15805		6.33383	-17.8067	-1.76222		6.33383	-17.8028	-1.70364
	6.33633	-17.7843	-1.54064		6.33633	-17.7855	-1.57339		6.33633	-17.7522	-1.15821		6.33633	-17.8011	-1.76238		6.33633	-17.7967	-1.70381
	6.338	-17.7809	-1.54073		6.338	-17.7814	-1.57349		6.338	-17.7495	-1.15832		6.338	-17.7978	-1.76248		6.338	-17.7946	-1.70393
	6.33967	-17.7779	-1.54082		6.33967	-17.7789	-1.57358		6.33967	-17.7447	-1.15843		6.33967	-17.7941	-1.76258		6.33967	-17.7893	-1.70405
	6.34217	-17.7719	-1.54097		6.34217	-17.7731	-1.57371		6.34217	-17.7415	-1.15861		6.34217	-17.79	-1.76275		6.34217	-17.7855	-1.70424
	6.34467	-17.7671	-1.54113		6.34467	-17.7681	-1.57385		6.34467	-17.7356	-1.15879		6.34467	-17.7849	-1.76292		6.34467	-17.7812	-1.70442
	6.34633	-17.7646	-1.54124		6.34633	-17.7649	-1.57393		6.34633	-17.7327	-1.1589		6.34633	-17.7811	-1.76303		6.34633	-17.7786	-1.70454
	6.348	-17.7594	-1.54135		6.348	-17.7612	-1.57401		6.348	-17.7284	-1.15902		6.348	-17.7769	-1.76315		6.348	-17.7754	-1.70465
	6.3505	-17.754	-1.54151		6.3505	-17.7564	-1.57414		6.3505	-17.7236	-1.1592		6.3505	-17.7719	-1.76331		6.3505	-17.769	-1.70482
	6.353	-17.7504	-1.54166		6.353	-17.7521	-1.57429		6.353	-17.718	-1.15938		6.353	-17.7674	-1.76347		6.353	-17.7639	-1.70497
	6.35467	-17.7468	-1.54175		6.35467	-17.7494	-1.57438		6.35467	-17.7163	-1.15949		6.35467	-17.7654	-1.76358		6.35467	-17.7596	-1.70508
	6.35633	-17.7436	-1.54184		6.35633	-17.7456	-1.57449		6.35633	-17.7126	-1.1596		6.35633	-17.7595	-1.76368		6.35633	-17.7584	-1.70519
	6.35883	-17.7394	-1.54197		6.35883	-17.7409	-1.57465		6.35883	-17.7073	-1.15976		6.35883	-17.7561	-1.76384		6.35883	-17.7522	-1.70535
	6.36133	-17.7352	-1.54211		6.36133	-17.7356	-1.57481		6.36133	-17.7015	-1.15993		6.36133	-17.7516	-1.764		6.36133	-17.748	-1.70552
	6.363	-17.7299	-1.54221		6.363	-17.7325	-1.57492		6.363	-17.6998	-1.16004		6.363	-17.7489	-1.76411		6.363	-17.7445	-1.70564
	6.36467	-17.728	-1.54231		6.36467	-17.7291	-1.57502		6.36467	-17.6957	-1.16014		6.36467	-17.745	-1.76422		6.36467	-17.7416	-1.70577
	6.36717	-17.7234	-1.54248		6.36717	-17.7242	-1.57516		6.36717	-17.69	-1.16031		6.36717	-17.7402	-1.76438		6.36717	-17.7372	-1.70595
	6.36967	-17.7174	-1.54264		6.36967	-17.7187	-1.57528		6.36967	-17.6855	-1.16048		6.36967	-17.7338	-1.76454		6.36967	-17.7311	-1.70612
	6.37133	-17.7136	-1.54274		6.37133	-17.7152	-1.57536		6.37133	-17.6814	-1.16059		6.37133	-17.7317	-1.76463		6.37133	-17.7284	-1.70623
	6.37383	-17.7087	-1.54286		6.37383	-17.7097	-1.57549		6.37383	-17.6774	-1.16076		6.37383	-17.727	-1.76478		6.37383	-17.7241	-1.70639
	6.37633	-17.7061	-1.54298		6.37633	-17.7052	-1.57562		6.37633	-17.6724	-1.16093		6.37633	-17.7209	-1.76494		6.37633	-17.7178	-1.70655
	6.378	-17.6999	-1.54306		6.378	-17.7032	-1.57571		6.378	-17.6689	-1.16105		6.378	-17.7168	-1.76505		6.378	-17.7149	-1.70665
	6.37967	-17.697	-1.54315		6.37967	-17.6999	-1.5758		6.37967	-17.6664	-1.16117		6.37967	-17.7144	-1.76516		6.37967	-17.7111	-1.70676
	6.38217	-17.6912	-1.54328		6.38217	-17.6944	-1.57595		6.38217	-17.6605	-1.16135		6.38217	-17.7097	-1.76533		6.38217	-17.707	-1.70691
	6.38467	-17.6876	-1.54343		6.38467	-17.6896	-1.57609		6.38467	-17.6571	-1.16152		6.38467	-17.7051	-1.76548		6.38467	-17.7029	-1.70707
	6.38633	-17.6839	-1.54353		6.38633	-17.6867	-1.57618		6.38633	-17.6535	-1.16163		6.38633	-17.7016	-1.76558		6.38633	-17.6983	-1.70718
	6.388	-17.6812	-1.54363		6.388	-17.6817	-1.57627		6.388	-17.65	-1.16174		6.388	-17.6981	-1.76568		6.388	-17.6951	-1.70729
	6.3905	-17.6753	-1.54378		6.3905	-17.6771	-1.5764		6.3905	-17.6445	-1.1619		6.3905	-17.6942	-1.76583		6.3905	-17.6894	-1.70746
	6.393	-17.6694	-1.54392		6.393	-17.6731	-1.57654		6.393	-17.639	-1.16205		6.393	-17.6889	-1.76598		6.393	-17.6838	-1.70762
	6.39467	-17.6665	-1.54402		6.39467	-17.6686	-1.57663		6.39467	-17.6386	-1.16216		6.39467	-17.6864	-1.76608		6.39467	-17.6806	-1.70772
	6.39633	-17.6638	-1.54411		6.39633	-17.6676	-1.57672		6.39633	-17.6335	-1.16228		6.39633	-17.682	-1.76619		6.39633	-17.6769	-1.70782
	6.39883	-17.6592	-1.54426		6.39883	-17.6611	-1.57685		6.39883	-17.6289	-1.16245		6.39883	-17.6776	-1.76634		6.39883	-17.673	-1.70799
	6.40133	-17.6534	-1.54441		6.40133	-17.6562	-1.57699		6.40133	-17.6248	-1.16263		6.40133	-17.673	-1.76648		6.40133	-17.6684	-1.70816
	6.403	-17.6513	-1.54451		6.403	-17.6518	-1.57707		6.403	-17.6194	-1.16275		6.403	-17.6686	-1.76657		6.403	-17.6644	-1.70827
	6.40467	-17.6466	-1.54461		6.40467	-17.6488	-1.57716		6.40467	-17.616	-1.16287		6.40467	-17.665	-1.76666		6.40467	-17.6619	-1.70839
	6.40717	-17.6421	-1.54474		6.40717	-17.6438	-1.57728		6.40717	-17.6109	-1.16304		6.40717	-17.6609	-1.76679		6.40717	-17.6582	-1.70857
	6.40967	-17.6382	-1.54487		6.40967	-17.6403	-1.5774		6.40967	-17.6053	-1.1632		6.40967	-17.6554	-1.76692		6.40967	-17.6531	-1.70875
	6.41133	-17.6333	-1.54494		6.41133	-17.6361	-1.57749		6.41133	-17.6021	-1.1633		6.41133	-17.6525	-1.76701		6.41133	-17.6486	-1.70887
	6.41383	-17.6289	-1.54506		6.41383	-17.6311	-1.57762		6.41383	-17.5959	-1.16345		6.41383	-17.6468	-1.76716		6.41383	-17.6429	-1.70903
	6.41633	-17.6238	-1.54518		6.41633	-17.6255	-1.57775		6.41633	-17.591	-1.1636		6.41633	-17.6416	-1.76731		6.41633	-17.637	-1.70919
	6.418	-17.6206	-1.54526		6.418	-17.6221	-1.57784		6.418	-17.5895	-1.1637		6.418	-17.6375	-1.76741		6.418	-17.633	-1.70929
	6.41967	-17.617	-1.54535		6.41967	-17.6201	-1.57793		6.41967	-17.5845	-1.16381		6.41967	-17.6347	-1.7675		6.41967	-17.6312	-1.70939
	6.42217	-17.6123	-1.54548		6.42217	-17.6138	-1.57806		6.42217	-17.5812	-1.16396		6.42217	-17.6287	-1.76764		6.42217	-17.6256	-1.70955
	6.42467	-17.607	-1.5456		6.42467	-17.6094	-1.57819		6.42467	-17.576	-1.16412		6.42467	-17.625	-1.76779		6.42467	-17.6201	-1.7097
	6.42633	-17.604	-1.54569		6.42633	-17.6066	-1.57829		6.42633	-17.5732	-1.16423		6.42633	-17.621	-1.76788		6.42633	-17.6175	-1.70981
	6.428	-17.601	-1.54576		6.428	-17.6024	-1.5784		6.428	-17.5693	-1.16434		6.428	-17.6188	-1.76797		6.428	-17.6136	-1.70991
	6.4305	-17.5966	-1.54589		6.4305	-17.5984	-1.57855		6.4305	-17.5647	-1.1645		6.4305	-17.6138	-1.76812		6.4305	-17.6091	-1.71007
	6.433	-17.5926	-1.54601		6.433	-17.5922	-1.57871		6.433	-17.5604	-1.16466		6.433	-17.6087	-1.76826		6.433	-17.6046	-1.71024
	6.43467	-17.5874	-1.5461		6.43467	-17.5898	-1.5788		6.43467	-17.555	-1.16476		6.43467	-17.6055	-1.76837		6.43467	-17.6008	-1.71037
	6.43633	-17.5845	-1.54619		6.43633	-17.5844	-1.5789		6.43633	-17.5537	-1.16485		6.43633	-17.6015	-1.76846		6.43633	-17.5985	-1.71049
	6.43883	-17.5783	-1.54634		6.43883	-17.5807	-1.57903		6.43883	-17.5476	-1.165		6.43883	-17.598	-1.76861		6.43883	-17.5928	-1.7107
	6.44133	-17.5735	-1.54647		6.44133	-17.575	-1.57914		6.44133	-17.5419	-1.16515		6.44133	-17.5925	-1.76876		6.44133	-17.589	-1.71093
	6.443	-17.57	-1.54656		6.443	-17.5721	-1.5792		6.443	-17.5405	-1.16525		6.443	-17.5886	-1.76886		6.443	-17.5839	-1.71106
	6.4455	-17.566	-1.54669		6.4455	-17.5678	-1.57931		6.4455	-17.5349	-1.16541		6.4455	-17.5843	-1.769		6.4455	-17.5791	-1.71124
	6.448	-17.5603	-1.54681		6.448	-17.563	-1.57943		6.448	-17.5303	-1.16558		6.448	-17.5781	-1.76914		6.448	-17.5754	-1.71141
	6.44967	-17.5576	-1.54689		6.44967	-17.5602	-1.57951		6.44967	-17.5255	-1.16569		6.44967	-17.5748	-1.76924		6.44967	-17.5708	-1.71152
	6.45133	-17.5541	-1.54697		6.45133	-17.5556	-1.5796		6.45133	-17.5222	-1.1658		6.45133	-17.5723	-1.76933		6.45133	-17.5687	-1.71162
	6.45383	-17.5489	-1.54708		6.45383	-17.5505	-1.57972		6.45383	-17.5176	-1.16596		6.45383	-17.5668	-1.76947		6.45383	-17.5631	-1.71178
	6.45633	-17.5443	-1.5472		6.45633	-17.5462	-1.57985		6.45633	-17.5138	-1.16613		6.45633	-17.563	-1.76962		6.45633	-17.5571	-1.71194
	6.458	-17.5402	-1.54729		6.458	-17.5438	-1.57994		6.458	-17.5078	-1.16625		6.458	-17.5591	-1.76973		6.458	-17.5556	-1.71206
	6.45967	-17.538	-1.54737		6.45967	-17.5392	-1.58003		6.45967	-17.504	-1.16636		6.45967	-17.5548	-1.76983		6.45967	-17.552	-1.71218
	6.46217	-17.5333	-1.54751		6.46217	-17.5353	-1.58016		6.46217	-17.5003	-1.16653		6.46217	-17.5499	-1.76999		6.46217	-17.5464	-1.71235
	6.46467	-17.5267	-1.54766		6.46467	-17.5302	-1.58029		6.46467	-17.4969	-1.1667		6.46467	-17.5449	-1.77014		6.46467	-17.5418	-1.71251
	6.46633	-17.5249	-1.54776		6.46633	-17.5254	-1.58037		6.46633	-17.4913	-1.16681		6.46633	-17.5407	-1.77024		6.46633	-17.5377	-1.71261
	6.468	-17.5224	-1.54785		6.468	-17.5235	-1.58045		6.468	-17.4898	-1.16693		6.468	-17.5377	-1.77032		6.468	-17.5345	-1.71272
	6.4705	-17.5159	-1.54799		6.4705	-17.5173	-1.58057		6.4705	-17.4845	-1.16711		6.4705	-17.5329	-1.77045		6.4705	-17.529	-1.71289
	6.473	-17.512	-1.54811		6.473	-17.5117	-1.58069		6.473	-17.4803	-1.16727		6.473	-17.5284	-1.77058		6.473	-17.5242	-1.71305
	6.47467	-17.5079	-1.5482		6.47467	-17.5093	-1.58077		6.47467	-17.4784	-1.16739		6.47467	-17.526	-1.77067		6.47467	-17.5201	-1.71317
	6.47633	-17.5038	-1.54828		6.47633	-17.5053	-1.58085		6.47633	-17.4744	-1.16751		6.47633	-17.5234	-1.77077		6.47633	-17.5168	-1.71328
	6.47883	-17.4992	-1.5484		6.47883	-17.5014	-1.58097		6.47883	-17.4686	-1.16769		6.47883	-17.5167	-1.77094		6.47883	-17.5136	-1.71345
	6.48133	-17.4948	-1.54852		6.48133	-17.4979	-1.58109		6.48133	-17.4636	-1.16786		6.48133	-17.513	-1.77111		6.48133	-17.5076	-1.7136
	6.483	-17.4911	-1.54861		6.483	-17.4931	-1.58117		6.483	-17.4599	-1.16796		6.483	-17.5101	-1.77121		6.483	-17.5052	-1.7137
	6.4855	-17.4865	-1.54874		6.4855	-17.488	-1.58128		6.4855	-17.4538	-1.16811		6.4855	-17.5048	-1.77135		6.4855	-17.4996	-1.71386
	6.488	-17.4802	-1.54887		6.488	-17.4829	-1.5814		6.488	-17.4486	-1.16825		6.488	-17.4978	-1.77147		6.488	-17.4946	-1.71402
	6.48967	-17.4783	-1.54896		6.48967	-17.4788	-1.58149		6.48967	-17.4466	-1.16835		6.48967	-17.4955	-1.77154		6.48967	-17.4907	-1.71413
	6.49133	-17.4747	-1.54904		6.49133	-17.477	-1.58157		6.49133	-17.4452	-1.16844		6.49133	-17.4907	-1.77162		6.49133	-17.4869	-1.71424
	6.49383	-17.4685	-1.54915		6.49383	-17.4709	-1.5817		6.49383	-17.438	-1.16858		6.49383	-17.4874	-1.77174		6.49383	-17.4831	-1.7144
	6.49633	-17.4655	-1.54926		6.49633	-17.4651	-1.58183		6.49633	-17.4328	-1.16873		6.49633	-17.4813	-1.77189		6.49633	-17.4782	-1.71455
	6.498	-17.4608	-1.54934		6.498	-17.463	-1.58191		6.498	-17.4295	-1.16883		6.498	-17.4783	-1.772		6.498	-17.4736	-1.71465
	6.49967	-17.4589	-1.54941		6.49967	-17.4595	-1.582		6.49967	-17.4255	-1.16893		6.49967	-17.4756	-1.77211		6.49967	-17.4714	-1.71475
	6.50217	-17.4531	-1.54953		6.50217	-17.4546	-1.58212		6.50217	-17.421	-1.16908		6.50217	-17.4706	-1.77227		6.50217	-17.4661	-1.71489
	6.50467	-17.4489	-1.54966		6.50467	-17.4489	-1.58226		6.50467	-17.415	-1.16923		6.50467	-17.4651	-1.77242		6.50467	-17.4606	-1.71504
	6.50633	-17.4452	-1.54974		6.50633	-17.4462	-1.58235		6.50633	-17.4121	-1.16932		6.50633	-17.4628	-1.77252		6.50633	-17.4592	-1.71515
	6.508	-17.4408	-1.54983		6.508	-17.4435	-1.58245		6.508	-17.4106	-1.16941		6.508	-17.459	-1.7726		6.508	-17.4539	-1.71525
	6.5105	-17.4356	-1.54995		6.5105	-17.4372	-1.58258		6.5105	-17.4051	-1.16955		6.5105	-17.454	-1.77272		6.5105	-17.4493	-1.71541
	6.513	-17.431	-1.55006		6.513	-17.4325	-1.58272		6.513	-17.3986	-1.1697		6.513	-17.4493	-1.77283		6.513	-17.4431	-1.71556
	6.51467	-17.4268	-1.55014		6.51467	-17.4283	-1.58281		6.51467	-17.3967	-1.16981		6.51467	-17.446	-1.77293		6.51467	-17.442	-1.71566
	6.51633	-17.4231	-1.55021		6.51633	-17.4265	-1.5829		6.51633	-17.3933	-1.16991		6.51633	-17.4425	-1.77302		6.51633	-17.4386	-1.71576
	6.51883	-17.4194	-1.55033		6.51883	-17.421	-1.58302		6.51883	-17.3885	-1.17007		6.51883	-17.438	-1.77316		6.51883	-17.4329	-1.71591
	6.52133	-17.4143	-1.55046		6.52133	-17.4168	-1.58315		6.52133	-17.3836	-1.17024		6.52133	-17.4324	-1.7733		6.52133	-17.4277	-1.71606
	6.523	-17.4124	-1.55055		6.523	-17.412	-1.58323		6.523	-17.3806	-1.17036		6.523	-17.429	-1.7734		6.523	-17.425	-1.71615
	6.5255	-17.4066	-1.55067		6.5255	-17.4067	-1.58336		6.5255	-17.3754	-1.17052		6.5255	-17.4233	-1.77354		6.5255	-17.4193	-1.7163
	6.528	-17.4024	-1.55079		6.528	-17.4018	-1.58349		6.528	-17.3714	-1.17067		6.528	-17.419	-1.77368		6.528	-17.4157	-1.71646
	6.52967	-17.3971	-1.55087		6.52967	-17.3992	-1.58357		6.52967	-17.3675	-1.17078		6.52967	-17.415	-1.77377		6.52967	-17.4112	-1.71657
	6.53133	-17.3947	-1.55095		6.53133	-17.3949	-1.58366		6.53133	-17.3627	-1.17088		6.53133	-17.4121	-1.77385		6.53133	-17.4088	-1.71668
	6.53383	-17.3891	-1.55107		6.53383	-17.3917	-1.58378		6.53383	-17.3584	-1.17103		6.53383	-17.4073	-1.77399		6.53383	-17.404	-1.71686
	6.53633	-17.3854	-1.5512		6.53633	-17.3876	-1.5839		6.53633	-17.3517	-1.17117		6.53633	-17.402	-1.77412		6.53633	-17.3979	-1.71705
	6.538	-17.3817	-1.55128		6.538	-17.3821	-1.58398		6.538	-17.3494	-1.17127		6.538	-17.3997	-1.77419		6.538	-17.3944	-1.71717
	6.53967	-17.3778	-1.55136		6.53967	-17.3806	-1.58406		6.53967	-17.3465	-1.17137		6.53967	-17.3968	-1.77428		6.53967	-17.3914	-1.7173
	6.54217	-17.3724	-1.55148		6.54217	-17.3742	-1.58419		6.54217	-17.3417	-1.17152		6.54217	-17.3909	-1.7744		6.54217	-17.3867	-1.71746
	6.54467	-17.3681	-1.5516		6.54467	-17.3708	-1.58432		6.54467	-17.3385	-1.17167		6.54467	-17.3863	-1.77453		6.54467	-17.3813	-1.71761
	6.54633	-17.3644	-1.55169		6.54633	-17.3663	-1.5844		6.54633	-17.335	-1.17176		6.54633	-17.3825	-1.77462		6.54633	-17.3763	-1.7177
	6.548	-17.3617	-1.55178		6.548	-17.3628	-1.58448		6.548	-17.3309	-1.17185		6.548	-17.3792	-1.77471		6.548	-17.3741	-1.71779
	6.5505	-17.3575	-1.55191		6.5505	-17.3578	-1.5846		6.5505	-17.3261	-1.17199		6.5505	-17.3745	-1.77485		6.5505	-17.3697	-1.71792
	6.553	-17.3514	-1.55204		6.553	-17.3526	-1.58472		6.553	-17.3202	-1.17213		6.553	-17.3695	-1.77498		6.553	-17.3656	-1.71805
	6.55467	-17.3502	-1.55214		6.55467	-17.349	-1.58479		6.55467	-17.3171	-1.17221		6.55467	-17.3647	-1.77507		6.55467	-17.3611	-1.71814
	6.55717	-17.3432	-1.55227		6.55717	-17.3429	-1.5849		6.55717	-17.3115	-1.17235		6.55717	-17.3603	-1.77519		6.55717	-17.3565	-1.7183
	6.55967	-17.3375	-1.55239		6.55967	-17.3379	-1.58502		6.55967	-17.3064	-1.17248		6.55967	-17.3545	-1.77532		6.55967	-17.3513	-1.71845
	6.56133	-17.3339	-1.55246		6.56133	-17.3356	-1.58509		6.56133	-17.3038	-1.17257		6.56133	-17.3531	-1.77542		6.56133	-17.3494	-1.71855
	6.563	-17.3303	-1.55252		6.563	-17.3326	-1.58517		6.563	-17.2991	-1.17267		6.563	-17.3484	-1.77551		6.563	-17.3449	-1.71866
	6.5655	-17.3255	-1.55263		6.5655	-17.3277	-1.58527		6.5655	-17.2953	-1.17281		6.5655	-17.344	-1.77566		6.5655	-17.34	-1.71881
	6.568	-17.3203	-1.55273		6.568	-17.3225	-1.58538		6.568	-17.2912	-1.17295		6.568	-17.3401	-1.7758		6.568	-17.334	-1.71897
	6.56967	-17.3194	-1.55279		6.56967	-17.3194	-1.58546		6.56967	-17.2855	-1.17304		6.56967	-17.3364	-1.77589		6.56967	-17.3314	-1.71908
	6.57133	-17.3155	-1.55286		6.57133	-17.3165	-1.58554		6.57133	-17.2834	-1.17314		6.57133	-17.3332	-1.77597		6.57133	-17.3288	-1.71918
	6.57383	-17.3101	-1.55299		6.57383	-17.3121	-1.58567		6.57383	-17.2786	-1.17329		6.57383	-17.3274	-1.7761		6.57383	-17.3236	-1.71934
	6.57633	-17.3066	-1.55313		6.57633	-17.3065	-1.5858		6.57633	-17.2734	-1.17345		6.57633	-17.322	-1.77622		6.57633	-17.3167	-1.71949
	6.578	-17.3017	-1.55323		6.578	-17.303	-1.58588		6.578	-17.271	-1.17355		6.578	-17.3178	-1.7763		6.578	-17.3153	-1.71959
	6.57967	-17.2982	-1.55333		6.57967	-17.3005	-1.58597		6.57967	-17.2671	-1.17365		6.57967	-17.3141	-1.77638		6.57967	-17.3107	-1.71969
	6.58217	-17.2925	-1.55348		6.58217	-17.2951	-1.58608		6.58217	-17.2615	-1.17379		6.58217	-17.3097	-1.77651		6.58217	-17.3064	-1.71984
	6.58467	-17.2883	-1.55361		6.58467	-17.2892	-1.58619		6.58467	-17.2565	-1.17394		6.58467	-17.3067	-1.77664		6.58467	-17.3013	-1.71998
	6.58633	-17.2834	-1.55369		6.58633	-17.2852	-1.58626		6.58633	-17.2533	-1.17402		6.58633	-17.3026	-1.77673		6.58633	-17.2983	-1.72008
	6.588	-17.2804	-1.55376		6.588	-17.2827	-1.58633		6.588	-17.2493	-1.1741		6.588	-17.2993	-1.77682		6.588	-17.2949	-1.72019
	6.5905	-17.2769	-1.55386		6.5905	-17.2777	-1.58645		6.5905	-17.2459	-1.17422		6.5905	-17.2948	-1.77695		6.5905	-17.2892	-1.72035
	6.593	-17.2716	-1.55397		6.593	-17.2725	-1.58655		6.593	-17.2408	-1.17434		6.593	-17.2901	-1.77709		6.593	-17.2841	-1.72052
	6.59467	-17.2675	-1.55405		6.59467	-17.2704	-1.58663		6.59467	-17.237	-1.17443		6.59467	-17.2877	-1.77718		6.59467	-17.2813	-1.72063
	6.59717	-17.2626	-1.55418		6.59717	-17.2648	-1.58674		6.59717	-17.2328	-1.17458		6.59717	-17.282	-1.77731		6.59717	-17.2772	-1.7208
	6.59967	-17.257	-1.55431		6.59967	-17.2599	-1.58686		6.59967	-17.2282	-1.17473		6.59967	-17.2747	-1.77745		6.59967	-17.2713	-1.72095
	6.60133	-17.2554	-1.5544		6.60133	-17.2572	-1.58693		6.60133	-17.225	-1.17484		6.60133	-17.272	-1.77754		6.60133	-17.2693	-1.72104
	6.603	-17.2511	-1.55448		6.603	-17.2529	-1.587		6.603	-17.2209	-1.17494		6.603	-17.2686	-1.77762		6.603	-17.265	-1.72113
	6.6055	-17.2475	-1.55459		6.6055	-17.2485	-1.58711		6.6055	-17.215	-1.17509		6.6055	-17.2641	-1.77775		6.6055	-17.2598	-1.72126
	6.608	-17.2416	-1.55469		6.608	-17.2425	-1.58723		6.608	-17.2099	-1.17523		6.608	-17.26	-1.77788		6.608	-17.2545	-1.72139
	6.60967	-17.237	-1.55475		6.60967	-17.2403	-1.58731		6.60967	-17.2071	-1.17533		6.60967	-17.2555	-1.77797		6.60967	-17.2512	-1.72149
	6.61133	-17.2351	-1.55482		6.61133	-17.2362	-1.58739		6.61133	-17.2029	-1.17542		6.61133	-17.2531	-1.77806		6.61133	-17.248	-1.72158
	6.61383	-17.2297	-1.55491		6.61383	-17.2317	-1.58751		6.61383	-17.1984	-1.17556		6.61383	-17.2473	-1.7782		6.61383	-17.2435	-1.72174
	6.61633	-17.2252	-1.55501		6.61633	-17.2261	-1.58762		6.61633	-17.1933	-1.1757		6.61633	-17.2423	-1.77832		6.61633	-17.2389	-1.72189
	6.618	-17.2214	-1.55509		6.618	-17.2222	-1.5877		6.618	-17.1899	-1.17579		6.618	-17.2399	-1.77841		6.618	-17.2366	-1.722
	6.61967	-17.2181	-1.55516		6.61967	-17.2197	-1.58777		6.61967	-17.1858	-1.17588		6.61967	-17.2367	-1.7785		6.61967	-17.233	-1.72211
	6.62217	-17.2128	-1.55528		6.62217	-17.2139	-1.58789		6.62217	-17.1808	-1.17602		6.62217	-17.2305	-1.77862		6.62217	-17.227	-1.72226
	6.62467	-17.2076	-1.5554		6.62467	-17.2095	-1.58801		6.62467	-17.178	-1.17615		6.62467	-17.2255	-1.77874		6.62467	-17.2217	-1.72242
	6.62633	-17.204	-1.55547		6.62633	-17.2056	-1.58808		6.62633	-17.1739	-1.17624		6.62633	-17.2236	-1.77882		6.62633	-17.2184	-1.72253
	6.628	-17.201	-1.55555		6.628	-17.204	-1.58816		6.628	-17.1698	-1.17632		6.628	-17.2195	-1.7789		6.628	-17.2151	-1.72263
	6.6305	-17.1958	-1.55566		6.6305	-17.1989	-1.58828		6.6305	-17.1656	-1.17645		6.6305	-17.2141	-1.77904		6.6305	-17.2096	-1.72279
	6.633	-17.1907	-1.55576		6.633	-17.1929	-1.58839		6.633	-17.1598	-1.17658		6.633	-17.2098	-1.77917		6.633	-17.2049	-1.72294
	6.63467	-17.187	-1.55584		6.63467	-17.1893	-1.58846		6.63467	-17.1563	-1.17668		6.63467	-17.2057	-1.77926		6.63467	-17.2016	-1.72304
	6.63717	-17.1832	-1.55595		6.63717	-17.1847	-1.58858		6.63717	-17.152	-1.17683		6.63717	-17.2016	-1.77939		6.63717	-17.1973	-1.72318
	6.63967	-17.1782	-1.55607		6.63967	-17.1801	-1.58869		6.63967	-17.1469	-1.17698		6.63967	-17.1965	-1.77952		6.63967	-17.1908	-1.72332
	6.64133	-17.1747	-1.55616		6.64133	-17.177	-1.58877		6.64133	-17.1447	-1.17708		6.64133	-17.1924	-1.77961		6.64133	-17.1873	-1.72341
	6.643	-17.1714	-1.55624		6.643	-17.1733	-1.58885		6.643	-17.1397	-1.17718		6.643	-17.1903	-1.77969		6.643	-17.1835	-1.72351
	6.6455	-17.1657	-1.55637		6.6455	-17.1683	-1.58896		6.6455	-17.1353	-1.17732		6.6455	-17.1843	-1.77981		6.6455	-17.1793	-1.72365
	6.648	-17.162	-1.55649		6.648	-17.1631	-1.58907		6.648	-17.1304	-1.17746		6.648	-17.1793	-1.77993		6.648	-17.1748	-1.7238
	6.64967	-17.1591	-1.55657		6.64967	-17.1598	-1.58914		6.64967	-17.1269	-1.17756		6.64967	-17.1762	-1.78002		6.64967	-17.1711	-1.7239
	6.65133	-17.1547	-1.55664		6.65133	-17.1562	-1.58921		6.65133	-17.1232	-1.17765		6.65133	-17.1734	-1.78011		6.65133	-17.1688	-1.72399
	6.65383	-17.1493	-1.55675		6.65383	-17.1514	-1.58932		6.65383	-17.1181	-1.17781		6.65383	-17.1677	-1.78024		6.65383	-17.1639	-1.72415
	6.65633	-17.1449	-1.55686		6.65633	-17.1467	-1.58943		6.65633	-17.1137	-1.17796		6.65633	-17.1632	-1.78039		6.65633	-17.1601	-1.72431
	6.658	-17.1417	-1.55693		6.658	-17.144	-1.5895		6.658	-17.1095	-1.17805		6.658	-17.1595	-1.78048		6.658	-17.1542	-1.72442
	6.65967	-17.1379	-1.557		6.65967	-17.1395	-1.58958		6.65967	-17.1065	-1.17814		6.65967	-17.1565	-1.78058		6.65967	-17.1527	-1.72453
	6.66217	-17.1334	-1.5571		6.66217	-17.1349	-1.58968		6.66217	-17.1022	-1.17826		6.66217	-17.151	-1.78072		6.66217	-17.1463	-1.72471
	6.66467	-17.1272	-1.5572		6.66467	-17.1292	-1.5898		6.66467	-17.0974	-1.17838		6.66467	-17.1471	-1.78085		6.66467	-17.1416	-1.72488
	6.66633	-17.1252	-1.55726		6.66633	-17.126	-1.58988		6.66633	-17.0946	-1.17846		6.66633	-17.1428	-1.78094		6.66633	-17.1388	-1.72498
	6.66883	-17.1199	-1.55736		6.66883	-17.1221	-1.59		6.66883	-17.0888	-1.17857		6.66883	-17.1377	-1.78107		6.66883	-17.1337	-1.72511
	6.67133	-17.1148	-1.55746		6.67133	-17.1168	-1.59012		6.67133	-17.0841	-1.1787		6.67133	-17.1341	-1.7812		6.67133	-17.1284	-1.72524
	6.673	-17.1107	-1.55753		6.673	-17.1155	-1.59021		6.673	-17.0814	-1.17878		6.673	-17.1298	-1.78128		6.673	-17.1255	-1.72532
	6.67467	-17.1078	-1.55761		6.67467	-17.1108	-1.59028		6.67467	-17.0774	-1.17887		6.67467	-17.1258	-1.78136		6.67467	-17.1203	-1.72541
	6.67717	-17.1034	-1.55772		6.67717	-17.1053	-1.59038		6.67717	-17.0725	-1.17901		6.67717	-17.1211	-1.78148		6.67717	-17.1158	-1.72555
	6.67967	-17.0988	-1.55782		6.67967	-17.0994	-1.59047		6.67967	-17.0668	-1.17915		6.67967	-17.1171	-1.78159		6.67967	-17.1099	-1.72569
	6.68133	-17.0931	-1.55788		6.68133	-17.0968	-1.59053		6.68133	-17.0635	-1.17926		6.68133	-17.1122	-1.78167		6.68133	-17.1065	-1.7258
	6.683	-17.0912	-1.55794		6.683	-17.0943	-1.59059		6.683	-17.059	-1.17936		6.683	-17.11	-1.78174		6.683	-17.1049	-1.72591
	6.6855	-17.0875	-1.55803		6.6855	-17.0885	-1.59069		6.6855	-17.0552	-1.17952		6.6855	-17.1056	-1.78186		6.6855	-17.1002	-1.72606
	6.688	-17.0818	-1.55812		6.688	-17.0837	-1.5908		6.688	-17.0502	-1.17967		6.688	-17.0993	-1.78197		6.688	-17.0953	-1.72621
	6.68967	-17.079	-1.55819		6.68967	-17.08	-1.59087		6.68967	-17.0478	-1.17976		6.68967	-17.097	-1.78205		6.68967	-17.0914	-1.72631
	6.69133	-17.075	-1.55825		6.69133	-17.0771	-1.59095		6.69133	-17.0445	-1.17985		6.69133	-17.0934	-1.78213		6.69133	-17.0886	-1.7264
	6.69383	-17.0701	-1.55835		6.69383	-17.0713	-1.59107		6.69383	-17.0397	-1.17997		6.69383	-17.0888	-1.78225		6.69383	-17.0839	-1.72654
	6.69633	-17.0648	-1.55845		6.69633	-17.0678	-1.59119		6.69633	-17.0352	-1.18009		6.69633	-17.0823	-1.78237		6.69633	-17.0794	-1.72669
	6.698	-17.0614	-1.55852		6.698	-17.0654	-1.59127		6.698	-17.0314	-1.18016		6.698	-17.0795	-1.78245		6.698	-17.0757	-1.72679
	6.69967	-17.0587	-1.55859		6.69967	-17.0603	-1.59134		6.69967	-17.0279	-1.18023		6.69967	-17.0761	-1.78253		6.69967	-17.0723	-1.72689
	6.70217	-17.0532	-1.55869		6.70217	-17.0538	-1.59145		6.70217	-17.0229	-1.18034		6.70217	-17.0714	-1.78264		6.70217	-17.0674	-1.72704
	6.70467	-17.0483	-1.5588		6.70467	-17.0495	-1.59156		6.70467	-17.0169	-1.18046		6.70467	-17.0656	-1.78278		6.70467	-17.062	-1.72718
	6.70633	-17.0441	-1.55888		6.70633	-17.0462	-1.59164		6.70633	-17.0131	-1.18054		6.70633	-17.0635	-1.78287		6.70633	-17.0577	-1.72727
	6.70883	-17.0389	-1.55899		6.70883	-17.0409	-1.59174		6.70883	-17.0081	-1.18068		6.70883	-17.0571	-1.78301		6.70883	-17.0527	-1.72742
	6.71133	-17.0345	-1.55909		6.71133	-17.0359	-1.59184		6.71133	-17.0035	-1.18082		6.71133	-17.0533	-1.78316		6.71133	-17.0476	-1.72757
	6.713	-17.032	-1.55917		6.713	-17.033	-1.59191		6.713	-17.0003	-1.1809		6.713	-17.051	-1.78325		6.713	-17.0446	-1.72766
	6.71467	-17.0277	-1.55925		6.71467	-17.03	-1.59197		6.71467	-16.9959	-1.18098		6.71467	-17.0461	-1.78336		6.71467	-17.0412	-1.72775
	6.71717	-17.0237	-1.55935		6.71717	-17.0254	-1.59207		6.71717	-16.9921	-1.1811		6.71717	-17.0413	-1.7835		6.71717	-17.0371	-1.72789
	6.71967	-17.018	-1.55946		6.71967	-17.0188	-1.59218		6.71967	-16.9877	-1.18121		6.71967	-17.0356	-1.78363		6.71967	-17.0328	-1.72804
	6.72133	-17.0152	-1.55953		6.72133	-17.0169	-1.59226		6.72133	-16.9828	-1.18128		6.72133	-17.0334	-1.78371		6.72133	-17.0292	-1.72812
	6.723	-17.0129	-1.55959		6.723	-17.0142	-1.59233		6.723	-16.9802	-1.18136		6.723	-17.0294	-1.78378		6.723	-17.0265	-1.72822
	6.7255	-17.0069	-1.5597		6.7255	-17.0075	-1.59245		6.7255	-16.9749	-1.18149		6.7255	-17.0262	-1.78389		6.7255	-17.0194	-1.72835
	6.728	-17.0014	-1.5598		6.728	-17.0039	-1.59256		6.728	-16.9703	-1.18162		6.728	-17.0204	-1.78398		6.728	-17.0171	-1.7285
	6.72967	-16.9977	-1.55986		6.72967	-16.9997	-1.59263		6.72967	-16.9664	-1.18171		6.72967	-17.0158	-1.78404		6.72967	-17.0119	-1.7286
	6.73133	-16.9939	-1.55993		6.73133	-16.9978	-1.59269		6.73133	-16.9639	-1.1818		6.73133	-17.0132	-1.7841		6.73133	-17.0106	-1.7287
	6.73383	-16.9901	-1.56004		6.73383	-16.9919	-1.59278		6.73383	-16.9593	-1.18194		6.73383	-17.0087	-1.7842		6.73383	-17.0045	-1.72883
	6.73633	-16.9845	-1.56013		6.73633	-16.9874	-1.59286		6.73633	-16.9545	-1.18206		6.73633	-17.0029	-1.78431		6.73633	-16.9994	-1.72897
	6.738	-16.9815	-1.56019		6.738	-16.9816	-1.59292		6.738	-16.9505	-1.18214		6.738	-16.9997	-1.78438		6.738	-16.9955	-1.72906
	6.73967	-16.9784	-1.56025		6.73967	-16.9806	-1.59299		6.73967	-16.9477	-1.18222		6.73967	-16.9962	-1.78446		6.73967	-16.9922	-1.72915
	6.74217	-16.9731	-1.56033		6.74217	-16.9758	-1.59309		6.74217	-16.9421	-1.18235		6.74217	-16.9913	-1.78458		6.74217	-16.9867	-1.72928
	6.74467	-16.9681	-1.56042		6.74467	-16.9699	-1.5932		6.74467	-16.9371	-1.18248		6.74467	-16.9876	-1.7847		6.74467	-16.9808	-1.7294
	6.74633	-16.9645	-1.56048		6.74633	-16.9663	-1.59327		6.74633	-16.9336	-1.18258		6.74633	-16.9828	-1.78478		6.74633	-16.9773	-1.72948
	6.74883	-16.9596	-1.56059		6.74883	-16.9625	-1.5934		6.74883	-16.928	-1.18271		6.74883	-16.9779	-1.78491		6.74883	-16.972	-1.7296
	6.75133	-16.9555	-1.56069		6.75133	-16.9573	-1.59352		6.75133	-16.923	-1.18285		6.75133	-16.9738	-1.78503		6.75133	-16.968	-1.72971
	6.753	-16.9525	-1.56077		6.753	-16.9542	-1.5936		6.753	-16.9215	-1.18295		6.753	-16.9691	-1.78511		6.753	-16.9646	-1.7298
	6.75467	-16.9474	-1.56084		6.75467	-16.9508	-1.59368		6.75467	-16.9191	-1.18304		6.75467	-16.9645	-1.78519		6.75467	-16.9631	-1.72989
	6.75717	-16.9429	-1.56095		6.75717	-16.9437	-1.59378		6.75717	-16.9119	-1.18317		6.75717	-16.9618	-1.78533		6.75717	-16.9564	-1.73005
	6.75967	-16.9375	-1.56106		6.75967	-16.9399	-1.59389		6.75967	-16.9065	-1.1833		6.75967	-16.9569	-1.78546		6.75967	-16.9528	-1.7302
	6.76133	-16.9341	-1.56113		6.76133	-16.9356	-1.59395		6.76133	-16.9047	-1.18338		6.76133	-16.9531	-1.78554		6.76133	-16.9476	-1.73031
	6.763	-16.9317	-1.56119		6.763	-16.9348	-1.594		6.763	-16.9012	-1.18346		6.763	-16.9496	-1.78562		6.763	-16.9462	-1.73041
	6.7655	-16.9268	-1.56129		6.7655	-16.929	-1.59407		6.7655	-16.8944	-1.18357		6.7655	-16.9449	-1.78575		6.7655	-16.9408	-1.73056
	6.768	-16.9211	-1.56138		6.768	-16.9242	-1.59415		6.768	-16.891	-1.18368		6.768	-16.9402	-1.78587		6.768	-16.9352	-1.73071
	6.76967	-16.9195	-1.56144		6.76967	-16.9217	-1.59421		6.76967	-16.8867	-1.18375		6.76967	-16.9365	-1.78594		6.76967	-16.9318	-1.7308
	6.77133	-16.9154	-1.5615		6.77133	-16.9172	-1.59428		6.77133	-16.8832	-1.18382		6.77133	-16.9335	-1.78603		6.77133	-16.929	-1.7309
	6.77383	-16.9114	-1.5616		6.77383	-16.9117	-1.59438		6.77383	-16.8788	-1.18393		6.77383	-16.9282	-1.78615		6.77383	-16.9234	-1.73104
	6.77633	-16.907	-1.5617		6.77633	-16.9071	-1.59449		6.77633	-16.8749	-1.18406		6.77633	-16.9228	-1.78626		6.77633	-16.9182	-1.73117
	6.778	-16.9019	-1.56177		6.778	-16.9034	-1.59456		6.778	-16.8708	-1.18416		6.778	-16.9198	-1.78634		6.778	-16.9154	-1.73127
	6.7805	-16.897	-1.56188		6.7805	-16.899	-1.59467		6.7805	-16.8665	-1.18431		6.7805	-16.9153	-1.78645		6.7805	-16.9101	-1.7314
	6.783	-16.8914	-1.56199		6.783	-16.8938	-1.59476		6.783	-16.8603	-1.18445		6.783	-16.911	-1.78656		6.783	-16.9058	-1.73152
	6.78467	-16.889	-1.56206		6.78467	-16.8898	-1.59483		6.78467	-16.8586	-1.18455		6.78467	-16.9066	-1.78664		6.78467	-16.9018	-1.73161
	6.78633	-16.8848	-1.56214		6.78633	-16.8867	-1.5949		6.78633	-16.8552	-1.18464		6.78633	-16.9045	-1.78671		6.78633	-16.8994	-1.73171
	6.78883	-16.8801	-1.56224		6.78883	-16.8822	-1.59501		6.78883	-16.8487	-1.18476		6.78883	-16.8988	-1.78684		6.78883	-16.8934	-1.73184
	6.79133	-16.8755	-1.56234		6.79133	-16.8775	-1.59512		6.79133	-16.8447	-1.18487		6.79133	-16.8934	-1.78697		6.79133	-16.888	-1.73196
	6.793	-16.8708	-1.56241		6.793	-16.8733	-1.59519		6.793	-16.8405	-1.18493		6.793	-16.8899	-1.78705		6.793	-16.8859	-1.73205
	6.79467	-16.8679	-1.56247		6.79467	-16.8705	-1.59526		6.79467	-16.8381	-1.185		6.79467	-16.8865	-1.78713		6.79467	-16.8815	-1.73213
	6.79717	-16.8632	-1.56256		6.79717	-16.8655	-1.59536		6.79717	-16.8314	-1.1851		6.79717	-16.8816	-1.78724		6.79717	-16.8761	-1.73227
	6.79967	-16.8581	-1.56264		6.79967	-16.8616	-1.59545		6.79967	-16.8283	-1.18521		6.79967	-16.8764	-1.78736		6.79967	-16.8721	-1.73241
	6.80133	-16.8552	-1.5627		6.80133	-16.8571	-1.59551		6.80133	-16.8244	-1.18529		6.80133	-16.8729	-1.78743		6.80133	-16.8672	-1.7325
	6.803	-16.8517	-1.56276		6.803	-16.8532	-1.59557		6.803	-16.8217	-1.18537		6.803	-16.8697	-1.78751		6.803	-16.8641	-1.73259
	6.8055	-16.847	-1.56286		6.8055	-16.8485	-1.59567		6.8055	-16.8162	-1.18548		6.8055	-16.8651	-1.78762		6.8055	-16.8594	-1.73273
	6.808	-16.8424	-1.56297		6.808	-16.8428	-1.59577		6.808	-16.8111	-1.18559		6.808	-16.8602	-1.78774		6.808	-16.856	-1.73287
	6.80967	-16.8389	-1.56305		6.80967	-16.8392	-1.59584		6.80967	-16.8085	-1.18567		6.80967	-16.8582	-1.78782		6.80967	-16.8522	-1.73296
	6.81133	-16.8343	-1.56313		6.81133	-16.8359	-1.59592		6.81133	-16.8045	-1.18575		6.81133	-16.8544	-1.78789		6.81133	-16.8499	-1.73304
	6.81383	-16.8306	-1.56324		6.81383	-16.8312	-1.59602		6.81383	-16.7985	-1.18587		6.81383	-16.8485	-1.78801		6.81383	-16.8451	-1.73316
	6.81633	-16.8253	-1.56334		6.81633	-16.8261	-1.59612		6.81633	-16.7945	-1.186		6.81633	-16.8433	-1.78813		6.81633	-16.8396	-1.73329
	6.818	-16.8221	-1.5634		6.818	-16.8251	-1.59619		6.818	-16.79	-1.18609		6.818	-16.8404	-1.78822		6.818	-16.8346	-1.73338
	6.8205	-16.8164	-1.56349		6.8205	-16.8193	-1.59628		6.8205	-16.7863	-1.18622		6.8205	-16.835	-1.78835		6.8205	-16.83	-1.7335
	6.823	-16.8121	-1.56358		6.823	-16.8143	-1.59637		6.823	-16.7822	-1.18634		6.823	-16.8297	-1.78848		6.823	-16.825	-1.73363
	6.82467	-16.8094	-1.56364		6.82467	-16.8096	-1.59643		6.82467	-16.7761	-1.18642		6.82467	-16.8262	-1.78856		6.82467	-16.8217	-1.73372
	6.82633	-16.806	-1.56371		6.82633	-16.8059	-1.59649		6.82633	-16.7742	-1.18649		6.82633	-16.8229	-1.78864		6.82633	-16.8193	-1.73381
	6.82883	-16.8004	-1.56381		6.82883	-16.8021	-1.59658		6.82883	-16.7697	-1.1866		6.82883	-16.8178	-1.78876		6.82883	-16.8133	-1.73393
	6.83133	-16.7945	-1.56391		6.83133	-16.7971	-1.59668		6.83133	-16.7631	-1.18671		6.83133	-16.8128	-1.78887		6.83133	-16.8078	-1.73404
	6.833	-16.7924	-1.56397		6.833	-16.7921	-1.59674		6.833	-16.7605	-1.18678		6.833	-16.8092	-1.78895		6.833	-16.8041	-1.73411
	6.83467	-16.7872	-1.56404		6.83467	-16.7895	-1.59681		6.83467	-16.7574	-1.18686		6.83467	-16.8066	-1.78902		6.83467	-16.8027	-1.73418
	6.83717	-16.7834	-1.56413		6.83717	-16.7853	-1.59692		6.83717	-16.7514	-1.18697		6.83717	-16.802	-1.78914		6.83717	-16.7976	-1.73429
	6.83967	-16.7778	-1.56421		6.83967	-16.7809	-1.59703		6.83967	-16.7485	-1.18708		6.83967	-16.797	-1.78926		6.83967	-16.7917	-1.7344
	6.84133	-16.7757	-1.56427		6.84133	-16.7766	-1.59709		6.84133	-16.7449	-1.18716		6.84133	-16.7932	-1.78934		6.84133	-16.7889	-1.73449
	6.843	-16.772	-1.56433		6.843	-16.7745	-1.59716		6.843	-16.7416	-1.18723		6.843	-16.7893	-1.78942		6.843	-16.786	-1.73458
	6.8455	-16.7679	-1.56442		6.8455	-16.7689	-1.59726		6.8455	-16.7362	-1.18736		6.8455	-16.7854	-1.78954		6.8455	-16.7804	-1.73473
	6.848	-16.7618	-1.5645		6.848	-16.7625	-1.59735		6.848	-16.7322	-1.1875		6.848	-16.7794	-1.78968		6.848	-16.7748	-1.73488
	6.84967	-16.7601	-1.56456		6.84967	-16.7603	-1.59741		6.84967	-16.7282	-1.1876		6.84967	-16.7772	-1.78976		6.84967	-16.7732	-1.73499
	6.85133	-16.7579	-1.56462		6.85133	-16.7566	-1.59747		6.85133	-16.7255	-1.18769		6.85133	-16.7715	-1.78985		6.85133	-16.7684	-1.73509
	6.85383	-16.7507	-1.56472		6.85383	-16.7512	-1.59756		6.85383	-16.7189	-1.18782		6.85383	-16.7681	-1.78996		6.85383	-16.763	-1.73524
	6.85633	-16.7457	-1.56481		6.85633	-16.7462	-1.59765		6.85633	-16.7133	-1.18794		6.85633	-16.7644	-1.79008		6.85633	-16.7597	-1.73538
	6.858	-16.7417	-1.56486		6.858	-16.7426	-1.59772		6.858	-16.7091	-1.18801		6.858	-16.7589	-1.79015		6.858	-16.7553	-1.73546
	6.8605	-16.7376	-1.56495		6.8605	-16.7384	-1.59783		6.8605	-16.7054	-1.18811		6.8605	-16.7542	-1.79025		6.8605	-16.7504	-1.73558
	6.863	-16.7315	-1.56505		6.863	-16.7344	-1.59793		6.863	-16.7015	-1.18822		6.863	-16.7498	-1.79035		6.863	-16.7455	-1.7357
	6.86467	-16.7285	-1.56512		6.86467	-16.7317	-1.598		6.86467	-16.699	-1.18829		6.86467	-16.7473	-1.79043		6.86467	-16.7413	-1.73577
	6.86633	-16.7246	-1.56519		6.86633	-16.7273	-1.59806		6.86633	-16.6946	-1.18837		6.86633	-16.7444	-1.79051		6.86633	-16.7373	-1.73585
	6.86883	-16.7207	-1.5653		6.86883	-16.7229	-1.59814		6.86883	-16.6887	-1.18848		6.86883	-16.7389	-1.79063		6.86883	-16.7341	-1.73596
	6.87133	-16.7147	-1.56541		6.87133	-16.7188	-1.59823		6.87133	-16.6844	-1.1886		6.87133	-16.7332	-1.79075		6.87133	-16.7288	-1.73608
	6.873	-16.7126	-1.56548		6.873	-16.7136	-1.59828		6.873	-16.6811	-1.18868		6.873	-16.7298	-1.79083		6.873	-16.7246	-1.73616
	6.87467	-16.7094	-1.56555		6.87467	-16.7095	-1.59832		6.87467	-16.6783	-1.18876		6.87467	-16.7262	-1.79091		6.87467	-16.7233	-1.73624
	6.87717	-16.7048	-1.56564		6.87717	-16.7059	-1.5984		6.87717	-16.6725	-1.18888		6.87717	-16.7222	-1.79103		6.87717	-16.7174	-1.73635
	6.87967	-16.699	-1.56574		6.87967	-16.7005	-1.59848		6.87967	-16.6682	-1.189		6.87967	-16.7168	-1.79114		6.87967	-16.7118	-1.73645
	6.88133	-16.6973	-1.56581		6.88133	-16.6965	-1.59855		6.88133	-16.6658	-1.18907		6.88133	-16.713	-1.79121		6.88133	-16.7085	-1.73652
	6.883	-16.693	-1.56588		6.883	-16.6929	-1.59862		6.883	-16.6624	-1.18915		6.883	-16.7107	-1.79128		6.883	-16.705	-1.7366
	6.8855	-16.6881	-1.56599		6.8855	-16.6879	-1.59872		6.8855	-16.6563	-1.18925		6.8855	-16.7051	-1.79139		6.8855	-16.7005	-1.73673
	6.888	-16.6826	-1.5661		6.888	-16.6844	-1.59883		6.888	-16.6526	-1.18935		6.888	-16.6998	-1.7915		6.888	-16.696	-1.73687
	6.88967	-16.6801	-1.56616		6.88967	-16.6819	-1.5989		6.88967	-16.6471	-1.18942		6.88967	-16.6956	-1.79157		6.88967	-16.6899	-1.73696
	6.89217	-16.6742	-1.56625		6.89217	-16.6757	-1.59901		6.89217	-16.6425	-1.18952		6.89217	-16.691	-1.79167		6.89217	-16.6872	-1.7371
	6.89467	-16.669	-1.56634		6.89467	-16.6701	-1.5991		6.89467	-16.6359	-1.18962		6.89467	-16.6868	-1.79179		6.89467	-16.6831	-1.73724
	6.89633	-16.6651	-1.5664		6.89633	-16.6681	-1.59916		6.89633	-16.6335	-1.18969		6.89633	-16.6845	-1.79186		6.89633	-16.6791	-1.73732
	6.898	-16.6618	-1.56646		6.898	-16.6657	-1.59923		6.898	-16.6312	-1.18976		6.898	-16.6817	-1.79192		6.898	-16.6773	-1.7374
	6.9005	-16.6578	-1.56657		6.9005	-16.6591	-1.59933		6.9005	-16.6258	-1.18986		6.9005	-16.6747	-1.79201		6.9005	-16.6705	-1.73751
	6.903	-16.6534	-1.56667		6.903	-16.6548	-1.59943		6.903	-16.6205	-1.18998		6.903	-16.6705	-1.79211		6.903	-16.6658	-1.73763
	6.90467	-16.6502	-1.56673		6.90467	-16.6513	-1.59949		6.90467	-16.6177	-1.19005		6.90467	-16.6677	-1.79217		6.90467	-16.6624	-1.73771
	6.90633	-16.6453	-1.5668		6.90633	-16.6481	-1.59954		6.90633	-16.6152	-1.19014		6.90633	-16.6625	-1.79224		6.90633	-16.6576	-1.73779
	6.90883	-16.6402	-1.56689		6.90883	-16.6427	-1.59963		6.90883	-16.6111	-1.19026		6.90883	-16.6587	-1.79233		6.90883	-16.6533	-1.73792
	6.91133	-16.6354	-1.56698		6.91133	-16.638	-1.59972		6.91133	-16.6067	-1.19038		6.91133	-16.653	-1.79244		6.91133	-16.6493	-1.73806
	6.913	-16.6319	-1.56704		6.913	-16.6329	-1.59977		6.913	-16.6012	-1.19046		6.913	-16.6502	-1.79252		6.913	-16.6457	-1.73816
	6.91467	-16.6303	-1.5671		6.91467	-16.6297	-1.59983		6.91467	-16.5986	-1.19054		6.91467	-16.6459	-1.7926		6.91467	-16.6418	-1.73826
	6.91717	-16.624	-1.5672		6.91717	-16.6253	-1.59991		6.91717	-16.5932	-1.19064		6.91717	-16.6409	-1.79271		6.91717	-16.6382	-1.7384
	6.91967	-16.6195	-1.5673		6.91967	-16.6203	-1.60001		6.91967	-16.588	-1.19075		6.91967	-16.637	-1.79282		6.91967	-16.6333	-1.73852
	6.92133	-16.6154	-1.56736		6.92133	-16.6173	-1.60008		6.92133	-16.584	-1.19083		6.92133	-16.634	-1.7929		6.92133	-16.6299	-1.73859
	6.923	-16.612	-1.56743		6.923	-16.6145	-1.60015		6.923	-16.5797	-1.19091		6.923	-16.631	-1.79298		6.923	-16.6247	-1.73867
	6.9255	-16.6067	-1.56754		6.9255	-16.61	-1.60025		6.9255	-16.5753	-1.19102		6.9255	-16.6267	-1.79308		6.9255	-16.6208	-1.73877
	6.928	-16.6015	-1.56763		6.928	-16.6051	-1.60036		6.928	-16.5704	-1.19113		6.928	-16.6222	-1.79317		6.928	-16.6179	-1.73887
	6.92967	-16.5993	-1.5677		6.92967	-16.6009	-1.60042		6.92967	-16.5671	-1.19121		6.92967	-16.618	-1.79323		6.92967	-16.613	-1.73894
	6.93217	-16.5943	-1.5678		6.93217	-16.5956	-1.60051		6.93217	-16.5629	-1.19131		6.93217	-16.6125	-1.79333		6.93217	-16.6083	-1.73906
	6.93467	-16.5896	-1.5679		6.93467	-16.5902	-1.6006		6.93467	-16.5577	-1.19142		6.93467	-16.6072	-1.79343		6.93467	-16.6047	-1.73919
	6.93633	-16.5863	-1.56796		6.93633	-16.5862	-1.60065		6.93633	-16.5534	-1.19149		6.93633	-16.6038	-1.79351		6.93633	-16.5976	-1.73928
	6.938	-16.5819	-1.56802		6.938	-16.5847	-1.60071		6.938	-16.5518	-1.19157		6.938	-16.6002	-1.79358		6.938	-16.5971	-1.73936
	6.9405	-16.5775	-1.56811		6.9405	-16.5784	-1.60081		6.9405	-16.5474	-1.19168		6.9405	-16.5938	-1.79369		6.9405	-16.5898	-1.73948
	6.943	-16.572	-1.56821		6.943	-16.5743	-1.6009		6.943	-16.5413	-1.19178		6.943	-16.5901	-1.79381		6.943	-16.5841	-1.7396
	6.94467	-16.5694	-1.56828		6.94467	-16.5713	-1.60096		6.94467	-16.5378	-1.19185		6.94467	-16.586	-1.79388		6.94467	-16.5828	-1.73968
	6.94633	-16.5669	-1.56834		6.94633	-16.567	-1.60102		6.94633	-16.5348	-1.19191		6.94633	-16.5829	-1.79394		6.94633	-16.5776	-1.73976
[truncated: 17,985 more rows]

## Sheet: Heat flow - Oak
	Species:	Oak			Species:	Oak			Species:	Oak			Species:	Oak			Species:	Oak
[truncated: 18,987 more rows]

[truncated: 2 more sheets: Heat flow - Poplar, Heat flow - Water controls]
