# Supplementary material for: How much water can wood cell walls hold? A triangulation approach to determine the maximum cell wall moisture content
Source: PLoS One. 2020 Aug 31;15(8):e0238319. doi: 10.1371/journal.pone.0238319 (PMC7458317; doi:10.1371/journal.pone.0238319)
Supplement: S3 Data — Sample masses, evaluated moisture contents etc. for all samples included in the Differential Scanning calorimetry experiments. (XLSX) [file pone.0238319.s003.xlsx]

## Sheet: Overview - DSC data
										Calibration of enthalpy of water
										Water, expected value	334.774	J/g
										Water, determined *	345.64	J/g
										* see field Y5														Correction of heat of fusion for water
				Mass before DSC runs	Including wet sample		Mass after drying			Cycle 1		Cycle 2		Cycle 1	Cycle 2	Between cycles								Cycle	Mass	Heat of fusion	Uncorrected	Corrected
	Sample type	Replicate	Run ID	Mass, pan+lid [mg]	Mass, total [mg]	Mass, wet sample [mg]	Mass, dry total [mg]	Mass, dry sample [mg]	Moisture content [g/g]	Heat of fusion, dH_m [J/g]	Corr. dH_m [J/g]	Heat of fusion, dH_m [J/g]	Corr. dH_m [J/g]	Moisture content, ucw [g/g]	Moisture content, ucw [g/g]	Difference [g/g]									[mg]	[J/g]	Total enthalpy [J]	Total enthalpy [J]
	Abachi	1	4	53.12	67.85	14.73	55.74	2.62	4.62214	266.1	257.735	266.5	258.122	0.293788	0.287281	-0.00650635								1	9	345	3.105	3.00739
	Abachi	2	13	53.21	68.42	15.21	56.21	3	4.07	250.6	242.722	250.3	242.431	0.394089	0.398489	0.00440053								1	8.24	346.2	2.85269	2.76301
	Abachi	3	22	53.38	71.18	17.8	56.46	3.08	4.77922	269.3	260.834	269.6	261.124	0.276431	0.271415	-0.0050161	Cycle 1		Cycle 2					1	9.81	346.4	3.39818	3.29135
	Abachi	4	31	53.05	72.3	19.25	57.05	4	3.8125	248.2	240.397	247.8	240.01	0.356701	0.36227	0.00556938	Average	Std.dev	Average	Std.dev				2	9	343.9	3.0951	2.9978
	Abachi	5	40	52.91	71.84	18.93	56.82	3.91	3.84143	252.6	244.659	252.6	244.659	0.303225	0.303225	0	0.324847	0.0489523	0.324536	0.0537513				2	8.24	347.2	2.86093	2.77099
	Ash	1	5	53.35	83.43	30.08	66.01	12.66	1.37599	137.4	133.081	136.3	132.015	0.431477	0.439038	0.00756158								2	9.81	345.4	3.38837	3.28185
	Ash	2	14	52.51	73.26	20.75	60.85	8.34	1.48801	145.5	140.926	145.2	140.635	0.440661	0.442821	0.00215948
	Ash	3	23	53.84	84.71	30.87	66.77	12.93	1.38747	137.2	132.887	135.9	131.628	0.439777	0.448756	0.00897961	Cycle 1		Cycle 2
	Ash	4	32	53.35	77.34	23.99	63.01	9.66	1.48344	143.3	138.795	141.6	137.148	0.453821	0.466035	0.0122146	Average	Std.dev	Average	Std.dev
	Ash	5	41	52.97	74.89	21.92	61.59	8.62	1.54292	151.6	146.834	149.6	144.897	0.42758	0.442295	0.0147143	0.438663	0.0101176	0.447789	0.0107855
	Balsa	1	7	53.26	84.56	31.3	55.6	2.34	12.3761	315.1	305.194	314.5	304.613	0.18188	0.2051	0.0232197
	Balsa	2	16	52.37	83.1	30.73	54.62	2.25	12.6578	309.5	299.77	309.9	300.158	0.428053	0.412247	-0.0158058
	Balsa	3	25	53.28	81.11	27.83	55.2	1.92	13.4948	314	304.129	315.1	305.194	0.326858	0.280728	-0.0461297	Cycle 1		Cycle 2
	Balsa	4	34	52.61	80.76	28.15	54.58	1.97	13.2893	312.3	302.482	311.6	301.804	0.378332	0.407271	0.0289392	Average	Std.dev	Average	Std.dev
	Balsa	5	43	52.65	85.04	32.39	54.86	2.21	13.6561	313	303.16	313.4	303.548	0.384028	0.367067	-0.0169611	0.33983	0.0953093	0.334483	0.0894937
	Beech	1	8	53.4	76.77	23.37	62.48	9.08	1.57379	153.8	148.965	152.3	147.512	0.428526	0.439695	0.0111697
	Beech	2	17	53.38	75.29	21.91	62.13	8.75	1.504	150.8	146.059	150.3	145.575	0.411525	0.415147	0.00362227
	Beech	3	26	53.12	69.64	16.52	59.47	6.35	1.60157	152.2	147.415	151.7	146.931	0.455991	0.459754	0.00376342	Cycle 1		Cycle 2
	Beech	4	35	52.97	73.76	20.79	61.21	8.24	1.52306	149.5	144.8	149.3	144.606	0.431757	0.433217	0.00145993	Average	Std.dev	Average	Std.dev
	Beech	5	44	53	68.24	15.24	58.93	5.93	1.56998	154	149.159	152.9	148.093	0.424926	0.433105	0.00817898	0.430545	0.0161739	0.436184	0.0160368
	Douglas-fir	1	9	53.44	76.86	23.42	63.11	9.67	1.42192	151.9	147.125	152.2	147.415	0.35755	0.355448	-0.00210212
	Douglas-fir	2	18	52.68	69.38	16.7	59.64	6.96	1.39943	157.7	152.742	157.6	152.645	0.304675	0.30537	0.000694198
	Douglas-fir	3	27	53.52	75.72	22.2	62.48	8.96	1.47768	153.5	148.674	153.7	148.868	0.377332	0.375899	-0.00143368	Cycle 1		Cycle 2
	Douglas-fir	4	36	53.55	71.38	17.83	60.63	7.08	1.51836	158.5	153.517	158.8	153.808	0.363517	0.361332	-0.00218582	Average	Std.dev	Average	Std.dev
	Douglas-fir	5	45	53.22	72.48	19.26	61.09	7.87	1.44727	158.5	153.517	158.9	153.905	0.325025	0.322193	-0.00283216	0.34562	0.0298702	0.344048	0.0292267
	Ironwood	1	6	52.27	76.2	23.93	66.2	13.93	0.717875	84.56	81.9017	84.75	82.0857	0.297601	0.296657	-0.000944324
	Ironwood	2	15	52.66	80.01	27.35	68.26	15.6	0.753205	86.51	83.7904	86.13	83.4223	0.314397	0.316324	0.00192749
	Ironwood	3	24	52.66	73.08	20.42	64.29	11.63	0.755804	88.4	85.6209	88.1	85.3304	0.306744	0.308268	0.00152396	Cycle 1		Cycle 2
	Ironwood	4	33	52.99	72.38	19.39	64.52	11.53	0.6817	75.33	72.9618	75.01	72.6519	0.315184	0.316741	0.00155695	Average	Std.dev	Average	Std.dev
	Ironwood	5	42	53.49	80.08	26.59	69.11	15.62	0.702305	79.4	76.9039	79.19	76.7005	0.311253	0.312288	0.00103427	0.309036	0.00720183	0.310056	0.00824165
	Norway spruce	1	11	52.72	74.57	21.85	59.77	7.05	2.09929	194.2	188.095	193.1	187.029	0.357935	0.367798	0.0098635
	Norway spruce	2	20	53.33	76.06	22.73	60.23	6.9	2.2942	200.4	194.1	198.2	191.969	0.384244	0.405211	0.0209676
	Norway spruce	3	29	52.7	70.72	18.02	58.95	6.25	1.8832	171.3	165.915	173.2	167.755	0.454279	0.43843	-0.0158491	Cycle 1		Cycle 2
	Norway spruce	4	38	52.63	78.69	26.06	59.86	7.23	2.60443	209.8	203.204	208.1	201.558	0.416576	0.434304	0.0177281	Average	Std.dev	Average	Std.dev
	Norway spruce	5	47	52.59	78.04	25.45	60.84	8.25	2.08485	185.6	179.765	186.9	181.024	0.428362	0.41676	-0.0116025	0.408279	0.0377506	0.412501	0.0283606
	Oak	1	10	52.75	75.59	22.84	62.11	9.36	1.44017	146.2	141.604	144.9	140.345	0.408019	0.417197	0.00917782
	Oak	2	19	53.08	77.17	24.09	64.16	11.08	1.17419	125.6	121.651	125.5	121.555	0.384123	0.384752	0.000629032
	Oak	3	28	52.62	72.93	20.31	60.99	8.37	1.42652	139.4	135.018	139.8	135.405	0.447883	0.445075	-0.00280815	Cycle 1		Cycle 2
	Oak	4	37	53.15	75.81	22.66	62.9	9.75	1.3241	130.4	126.301	130.3	126.204	0.447286	0.447958	0.000672406	Average	Std.dev	Average	Std.dev
	Oak	5	46	52.7	69.2	16.5	60.28	7.58	1.17678	121.6	117.777	122.3	118.455	0.410965	0.406557	-0.00440848	0.419655	0.0275395	0.420308	0.0266501
	Poplar	1	12	53.31	74.28	20.97	59.48	6.17	2.3987	201.6	195.262	202.3	195.94	0.416356	0.409473	-0.00688315
	Poplar	2	21	52.45	71.77	19.32	58.51	6.06	2.18812	202.2	195.843	199.4	193.131	0.323064	0.34889	0.0258267
	Poplar	3	30	52.41	78.93	26.52	60.55	8.14	2.25799	196.7	190.516	195.6	189.451	0.403901	0.414269	0.0103685	Cycle 1		Cycle 2
	Poplar	4	39	53.42	79.89	26.47	61.67	8.25	2.20848	196	189.838	197.4	191.194	0.389069	0.376073	-0.0129958	Average	Std.dev	Average	Std.dev
	Poplar	5	48	52.93	76.91	23.98	60.55	7.62	2.14698	192.8	186.739	193.6	187.514	0.391577	0.384293	-0.00728384	0.384793	0.0361805	0.3866	0.0265844
	Pure water	1	1	52.58	61.58	9	52.58	0		345		343.9
	Pure water	2	2	52.43	60.67	8.24	52.4	-0.03		346.2		347.2
	Pure water	3	3	53.54	63.35	9.81	53.54	0		346.4		345.4

## Sheet: Effect of peak borders
										Water, expected value	334.774	J/g
										Water, determined	345.64	J/g
		DSC	Peak border											Between sub-repl. and av.
	Species	Replicate	Sub-repl.	Mass, pan+lid [mg]	Mass, total [mg]	Mass, wet sample [mg]	Mass, dry total [mg]	Mass, dry sample [mg]	Moisture content [g/g]	Heat of fusion, dH_m [J/g]	Corr. dH_m	Moisture content, ucw [g/g]	Average [g/g]	Difference [g/g]
	Abachi	1	a	53.12	67.85	14.73	55.74	2.62	462.214	266.2	257.831	0.292161	0.288501	0.00365982
	Abachi	1	b	53.12	67.85	14.73	55.74	2.62	462.214	266.5	258.122	0.287281	0.288501	-0.00121994
	Abachi	1	c	53.12	67.85	14.73	55.74	2.62	462.214	266.5	258.122	0.287281	0.288501	-0.00121994
	Abachi	1	d	53.12	67.85	14.73	55.74	2.62	462.214	266.5	258.122	0.287281	0.288501	-0.00121994
	Ash	1	a	53.35	83.43	30.08	66.01	12.66	137.599	136.5	132.209	0.437663	0.434226	0.00343708
	Ash	1	b	53.35	83.43	30.08	66.01	12.66	137.599	136.2	131.918	0.439726	0.434226	0.00549933
	Ash	1	c	53.35	83.43	30.08	66.01	12.66	137.599	137.6	133.274	0.430102	0.434226	-0.0041245
	Ash	1	d	53.35	83.43	30.08	66.01	12.66	137.599	137.7	133.371	0.429414	0.434226	-0.00481192
	Ironwood	1	a	52.27	76.2	23.93	66.2	13.93	71.7875	84.9	82.231	0.295911	0.294892	0.00101888
	Ironwood	1	b	52.27	76.2	23.93	66.2	13.93	71.7875	84.77	82.1051	0.296557	0.294892	0.00166499
	Ironwood	1	c	52.27	76.2	23.93	66.2	13.93	71.7875	84.74	82.076	0.296706	0.294892	0.0018141
	Ironwood	1	d	52.27	76.2	23.93	66.2	13.93	71.7875	86.01	83.3061	0.290394	0.294892	-0.00449797
	Balsa	1	a	53.26	84.56	31.3	55.6	2.34	1237.61	315	305.097	0.18575	0.175108	0.0106423
	Balsa	1	b	53.26	84.56	31.3	55.6	2.34	1237.61	314.7	304.807	0.19736	0.175108	0.0222522
	Balsa	1	c	53.26	84.56	31.3	55.6	2.34	1237.61	315.4	305.485	0.170271	0.175108	-0.00483743
	Balsa	1	d	53.26	84.56	31.3	55.6	2.34	1237.61	316	306.066	0.147051	0.175108	-0.0280571
	Beech	1	a	53.4	76.77	23.37	62.48	9.08	157.379	153.4	148.578	0.431504	0.427595	0.00390938
	Beech	1	b	53.4	76.77	23.37	62.48	9.08	157.379	153.8	148.965	0.428526	0.427595	0.000930805
	Beech	1	c	53.4	76.77	23.37	62.48	9.08	157.379	154.1	149.256	0.426292	0.427595	-0.00130313
	Beech	1	d	53.4	76.77	23.37	62.48	9.08	157.379	154.4	149.546	0.424058	0.427595	-0.00353706
	Douglas-fir	1	a	53.44	76.86	23.42	63.11	9.67	142.192	152.1	147.318	0.356148	0.352119	0.00402906
	Douglas-fir	1	b	53.44	76.86	23.42	63.11	9.67	142.192	152.1	147.318	0.356148	0.352119	0.00402906
	Douglas-fir	1	c	53.44	76.86	23.42	63.11	9.67	142.192	152.8	147.996	0.351243	0.352119	-0.000875884
	Douglas-fir	1	d	53.44	76.86	23.42	63.11	9.67	142.192	153.7	148.868	0.344937	0.352119	-0.00718225
	Oak	1	a	52.75	75.59	22.84	62.11	9.36	144.017	145.8	141.216	0.410843	0.407666	0.00317694
	Oak	1	b	52.75	75.59	22.84	62.11	9.36	144.017	145.9	141.313	0.410137	0.407666	0.00247095
	Oak	1	c	52.75	75.59	22.84	62.11	9.36	144.017	146.7	142.088	0.404489	0.407666	-0.00317694
	Oak	1	d	52.75	75.59	22.84	62.11	9.36	144.017	146.6	141.991	0.405195	0.407666	-0.00247095
	Norway spruce	1	a	52.72	74.57	21.85	59.77	7.05	209.929	195.4	189.257	0.347175	0.342915	0.00425924
	Norway spruce	1	b	52.72	74.57	21.85	59.77	7.05	209.929	194.9	188.773	0.351658	0.342915	0.00874265
	Norway spruce	1	c	52.72	74.57	21.85	59.77	7.05	209.929	196	189.838	0.341795	0.342915	-0.00112085
	Norway spruce	1	d	52.72	74.57	21.85	59.77	7.05	209.929	197.2	191.001	0.331034	0.342915	-0.011881
	Poplar	1	a	53.31	74.28	20.97	59.48	6.17	239.87	202.4	196.037	0.408489	0.398165	0.0103247
	Poplar	1	b	53.31	74.28	20.97	59.48	6.17	239.87	202.3	195.94	0.409473	0.398165	0.011308
	Poplar	1	c	53.31	74.28	20.97	59.48	6.17	239.87	204.7	198.265	0.385873	0.398165	-0.0122913
	Poplar	1	d	53.31	74.28	20.97	59.48	6.17	239.87	204.4	197.974	0.388823	0.398165	-0.00934142
