# Supplementary material for: How much water can wood cell walls hold? A triangulation approach to determine the maximum cell wall moisture content
Source: PLoS One. 2020 Aug 31;15(8):e0238319. doi: 10.1371/journal.pone.0238319 (PMC7458317; doi:10.1371/journal.pone.0238319)
Supplement: S4 Data — Data from Low field nuclear magnetic resonance measurements. (XLSX) [file pone.0238319.s004.xlsx]

## Sheet: Overview LFNMR
					LFNMR-multi												LFNMR-discrete
					Normalised sum of pre-exp. coefficients						Moisture contents based on Eq. 2						Normalised sum of pre-exp. coefficients						Moisture contents based on Eq. 2
	Species	Replicate	Moisture content [g/g]		Peak 1	Peak 2	Peak 3	Peak 4	Peak 5		Peak 1	Peak 2	Peak 3	Peak 4	Peak 5		Peak 1	Peak 2	Peak 3	Peak 4	Peak 5		Peak 1	Peak 2	Peak 3	Peak 4	Peak 5
	Abachi (20K)	1	2.57882		0.0834543	0.00459603	0.822448	0.0895017			0.215213	0.0118523	2.12094	0.230809			0.0897918	0.374649	0.44268	0.092879			0.231557	0.966152	1.14159	0.239518
	Abachi (20K)	2	2.54214		0.0872396		0.833333	0.0794271			0.221775		2.11845	0.201915			0.0918283	0.365533	0.459419	0.0832201			0.23344	0.929234	1.16791	0.211557
	Abachi (20K)	3	2.40179		0.0918919	0.00810811	0.837838	0.0621622			0.220705	0.0194739	2.01231	0.1493			0.0980918	0.333126	0.503138	0.0656449			0.235595	0.800097	1.20843	0.157665
	Abachi (20K)	4	2.44655		0.0986602		0.828258	0.0730816			0.241377		2.02637	0.178798			0.102044	0.364822	0.457775	0.0753594			0.249655	0.892555	1.11997	0.18437
	Abachi (20K)	5	2.45202		0.0809816	0.0171779	0.822086	0.0797546			0.198568	0.0421205	2.01577	0.19556			0.0920687	0.341514	0.483092	0.0833246			0.225754	0.837399	1.18455	0.204313
	Ash (20K)	1	1.36406		0.218712	0.595383	0.0157959	0.170109			0.298337	0.812141	0.0215466	0.23204			0.233219	0.538929	0.0686952	0.159157			0.318126	0.735133	0.0937047	0.217101
	Ash (20K)	2	1.37862		0.21197	0.586035	0.0149626	0.187032			0.292225	0.807917	0.0206277	0.257846			0.231269	0.521072	0.0747455	0.172914			0.318831	0.718358	0.103045	0.238382
	Ash (20K)	3	1.33504		0.228916	0.578313	0.0120482	0.180723			0.305612	0.772071	0.0160848	0.241272			0.236499	0.516662	0.0778657	0.168973			0.315736	0.689764	0.103954	0.225586
	Ash (20K)	4	1.32215		0.225118	0.580569	0.0165877	0.177725			0.297641	0.7676	0.0219314	0.23498			0.239236	0.515818	0.0730576	0.171888			0.316306	0.68199	0.0965933	0.227262
	Ash (20K)	5	1.30913		0.228137	0.557668	0.0240811	0.190114			0.298662	0.730063	0.0315254	0.248885			0.243888	0.505706	0.0717316	0.178674			0.319283	0.662038	0.0939064	0.233908
	Balsa	1	10.318		0.0261845		0.0498753	0.872818	0.0511222		0.270171		0.514612	9.00571	0.460392		0.0285818	0.0512443	0.369345	0.550829	0.0599013		0.294906	0.528738	3.81089	5.68343	0.61806
	Balsa	2	10.8109		0.0242967		0.0434783	0.895141	0.0370844		0.26267		0.470041	9.67732	0.358877		0.0247844	0.0335403	0.287697	0.653978	0.0534479		0.267943	0.362602	3.11028	7.07012	0.577823
	Balsa	3	9.75706		0.0230474		0.0473752	0.883483	0.0460948		0.224875		0.462242	8.6202	0.397346		0.0233419	0.0406918	0.328694	0.607272	0.0574989		0.227748	0.397033	3.20709	5.9252	0.56102
	Balsa	4	8.62681		0.0330579		0.0625738	0.861865	0.042503		0.285184		0.539812	7.43515	0.316016		0.0355633	0.0689148	0.412219	0.483303	0.0507356		0.306798	0.594515	3.55614	4.16936	0.437686
	Balsa	5	9.67742		0.0305027	0.00317228	0.0585652	0.878477	0.0292826		0.295187	0.0306995	0.56676	8.50139	0.248943		0.0305603	0.0251841	0.218385	0.72587	0.0552657		0.295745	0.243717	2.11341	7.02455	0.534829
	Beech	1	1.49007		0.208062	0.208062	0.076723	0.507152			0.310028	0.310028	0.114323	0.755693			0.206879	0.216572	0.136023	0.440526			0.308264	0.322708	0.202685	0.656415
	Beech	2	1.48742		0.203349	0.215311	0.0669856	0.514354			0.302466	0.320258	0.0996357	0.76506			0.208338	0.220583	0.128593	0.442486			0.309886	0.328099	0.191271	0.658163
	Beech	3	1.46244		0.206659	0.21814	0.0700344	0.505166			0.302226	0.319017	0.102421	0.738776			0.208762	0.220792	0.128727	0.441719			0.305301	0.322894	0.188256	0.645988
	Beech	4	1.46983		0.203851	0.226501	0.0600227	0.509626			0.299626	0.332917	0.0882231	0.749064			0.212162	0.225896	0.15826	0.403682			0.311842	0.332029	0.232615	0.593344
	Beech	5	1.43823		0.209546	0.209546	0.080326	0.500582			0.301375	0.301375	0.115527	0.719951			0.21018	0.218399	0.104641	0.466781			0.302286	0.314108	0.150497	0.671337
	Douglas-fir	1	1.56489		0.188457	0.0223793	0.153121	0.636042			0.294915	0.0350211	0.239618	0.995338			0.193397	0.217514	0.589088				0.302646	0.340386	0.92186
	Douglas-fir	2	1.32443		0.220507	0.0407938	0.154355	0.584344			0.292046	0.0540285	0.204432	0.773921			0.228983	0.2365	0.534517				0.303272	0.313227	0.707929
	Douglas-fir	3	1.72273		0.168269		0.110577	0.721154			0.289883		0.190494	1.24235			0.174879	0.371712	0.45341				0.301269	0.640359	0.781103
	Douglas-fir	4	1.53317		0.191068	0.00883688	0.155242	0.644853			0.292938	0.0135484	0.238012	0.988666			0.194272	0.209031	0.596696				0.297851	0.32048	0.914834
	Douglas-fir	5	1.29591		0.229358	0.00229358	0.172018	0.59633			0.297227	0.00297227	0.222921	0.772791			0.232648	0.215162	0.552191				0.301491	0.27883	0.71559
	Ironwood (20K)	1	0.553846		0.519912	0.210177		0.165929	0.103982		0.287951	0.116406		0.0918993	0.0095559		0.517436	0.227632	0.154673	0.100258			0.28658	0.126073	0.0856653	0.0555278
	Ironwood (20K)	2	0.490251		0.584795	0.243665		0.107212	0.0643275		0.286696	0.119457		0.052561	0.00338112		0.596485	0.219632	0.121919	0.0619639			0.292427	0.107675	0.0597709	0.0303778
	Ironwood (20K)	3	0.534872		0.547046	0.273523		0.109409	0.0700219		0.292599	0.1463		0.0585199	0.00409767		0.555231	0.243086	0.13316	0.0685227			0.296977	0.13002	0.0712233	0.0366509
	Ironwood (20K)	4	0.596509		0.468432	0.152749	0.183299	0.101833	0.0936864		0.279424	0.0911164	0.10934	0.0607443	0.00569091		0.481736	0.267644	0.154015	0.0966045			0.28736	0.159652	0.0918711	0.0576254
	Ironwood (20K)	5	0.56891		0.506073	0.151822	0.151822	0.0981781	0.0921053		0.28791	0.0863729	0.0863729	0.0558545	0.00514449		0.526039	0.24397	0.133714	0.0962766			0.299269	0.138797	0.0760712	0.0547727
	Norway spruce	1	2.3767		0.142687	0.0772889	0.760999	0.019025			0.339124	0.183692	1.80866	0.0452166			0.146817	0.171517	0.649268	0.0323985			0.34894	0.407644	1.54311	0.0770014
	Norway spruce	2	2.35453		0.14756	0.0669694	0.77185	0.0136209			0.347433	0.157681	1.81734	0.0320707			0.149578	0.138703	0.678841	0.0328783			0.352186	0.326579	1.59835	0.0774129
	Norway spruce	3	2.24715		0.149272	0.0684165	0.77124	0.011071			0.335437	0.153742	1.73309	0.0248782			0.155456	0.1279	0.684523	0.0321214			0.349332	0.287411	1.53822	0.0721816
	Norway spruce	4	2.27447		0.157786	0.0655419	0.764656	0.012016			0.358879	0.149073	1.73918	0.02733			0.156021	0.127492	0.673275	0.0432122			0.354864	0.289977	1.53134	0.0982846
	Norway spruce	5	2.52187		0.140351	0.0643275	0.795322				0.353947	0.162226	2.0057				0.13715	0.107711	0.700976	0.0541632			0.345874	0.271633	1.76777	0.136592
	Oak (20K)	1	1.22529		0.268293	0.439024	0.134146	0.158537			0.328737	0.537933	0.164368	0.194254			0.286971	0.378318	0.178012	0.156698			0.351623	0.46355	0.218117	0.192001
	Oak (20K)	2	1.11832		0.294118	0.423529	0.152941	0.129412			0.328916	0.47364	0.171036	0.144723			0.301784	0.385923	0.182498	0.129795			0.33749	0.431583	0.20409	0.145152
	Oak (20K)	3	1.21644		0.274725	0.406593	0.164835	0.153846			0.334186	0.494596	0.200512	0.187144			0.286131	0.359041	0.201121	0.153707			0.34806	0.436751	0.244652	0.186976
	Oak (20K)	4	1.24432		0.26506	0.409639	0.156627	0.168675			0.32982	0.509722	0.194894	0.209886			0.28004	0.355098	0.199088	0.165774			0.348459	0.441856	0.24773	0.206277
	Oak (20K)	5	1.08312		0.301075	0.419355	0.150538	0.129032			0.326099	0.45421	0.16305	0.139757			0.313392	0.380014	0.177742	0.128852			0.33944	0.411598	0.192515	0.139561
	Poplar	1	2.6205		0.0898483	0.0583431	0.560093	0.291715			0.235447	0.152888	1.46772	0.764439			0.102386	0.189275	0.429297	0.279042			0.268303	0.495994	1.12497	0.731228
	Poplar	2	2.19154		0.125		0.575	0.3			0.273942		1.26013	0.657461			0.119926	0.226373	0.366704	0.286997			0.262823	0.496104	0.803645	0.628964
	Poplar	3	2.20617		0.113831	0.0416157	0.575275	0.269278			0.251131	0.0918114	1.26916	0.594074			0.120289	0.204712	0.415464	0.259535			0.265378	0.451631	0.916586	0.572579
	Poplar	4	2.44492		0.105389	0.0682635	0.550898	0.275449			0.257668	0.166898	1.3469	0.67345			0.1125	0.192469	0.425039	0.269991			0.275053	0.470571	1.03919	0.660106
	Poplar	5	2.25028		0.117291		0.616687	0.266022			0.263938		1.38772	0.598623			0.12047	0.230462	0.397821	0.251248			0.271092	0.518602	0.895206	0.565377

## Sheet: Fit LFNMR-discrete
Species:	Abachi (8000 datapoints)			Species:	Abachi (20000 datapoints)			Species:	Ash (8000 datapoints)			Species:	Ash (20000 datapoints)			Species:	Balsa			Species:	Beech			Species:	Douglas-fir			Species:	Ironwood (8000 datapoints)			Species:	Ironwood (20000 datapoints)			Species:	Norway spruce			Species:	Oak (8000 datapoints)			Species:	Oak (20000 datapoints)			Species:	Poplar
replicate	Decay time [ms]	Pre-exp. coeff.		replicate	Decay time [ms]	Pre-exp. coeff.		replicate	Decay time [ms]	Pre-exp. coeff.		replicate	Decay time [ms]	Pre-exp. coeff.		replicate	Decay time [ms]	Pre-exp. coeff.		replicate	Decay time [ms]	Pre-exp. coeff.		replicate	Decay time [ms]	Pre-exp. coeff.		replicate	Decay time [ms]	Pre-exp. coeff.		replicate	Decay time [ms]	Pre-exp. coeff.		replicate	Decay time [ms]	Pre-exp. coeff.		replicate	Decay time [ms]	Pre-exp. coeff.		replicate	Decay time [ms]	Pre-exp. coeff.		replicate	Decay time [ms]
1	3.2754	8.1521		1	3.8152	7.4021		1	2.0287	18.7377		1	2.289	18.9922		1	2.8848	2.1589		1	2.6	15.9324		1	1.384	16.253		1	1.1696	46.1296		1	1.1379	46.1266		1	1.7336	12.3178		1	1.4343	25.0782		1	1.6147	22.9506		1	3.1816
	47.4467	24.9871			54.1677	30.8847			26.6081	39.3575			28.5788	43.8877			25.0256	3.8707			18.5416	16.6789			33.1547	18.2798			13.6991	19.9879			12.4329	20.2922			26.1336	14.3901			20.9843	30.2446			23.6435	30.2561			29.9973
	117.955	42.7063			135.035	36.4929			72.6444	10.0004			144.161	5.5942			79.4029	27.8982			100.833	10.4756			111.264	49.5067			67.6324	13.5966			61.5132	13.7883			74.7805	54.4729			88.2092	17.3403			130.963	14.2366			83.1149
	666.551	8.4201			876.888	7.6566			778.493	13.037			919.303	12.961			142.415	41.6064			274.823	33.9263							465.064	8.757			413.651	8.9375			337.247	2.7182			535.471	16.3267			693.424	12.532			389.967
																	762.185	4.5246
2	2.7849	7.3617		2	3.6309	7.0449		2	2.0505	18.0087		2	2.1642	18.1762		2	2.5758	1.8382		2	2.6887	17.3624		2	1.2783	20.3216		2	1.1887	58.6861		2	1.1836	59.4156		2	1.7233	13.157		2	1.3828	26.0023		2	1.4587	25.3236		2	2.5815
	35.036	13.9592			54.2759	28.043			26.5011	36.6059			27.894	40.9528			17.9167	2.4876			19.3473	18.3828			31.4901	20.9887			13.0275	22.0319			12.6527	21.8775			26.9204	12.2004			19.4129	30.2993			20.4639	32.3839			23.9566
	101.259	51.6232			134.028	35.2458			71.2209	9.8334			123.079	5.8745			69.2285	21.3378			104.288	10.7166			106.548	47.4368			69.6715	12.3016			65.9404	12.1443			82.4349	59.7113			78.8504	17.3085			92.0421	15.3139			60.5165
	473.79	10.7383			900.731	6.3845			758.3	14.3394			857.003	13.5899			136.457	48.5039			275.342	36.8757							549.833	7.1606			426.375	6.1722			349.446	2.892			441.165	12.095			495.314	10.8915			320.241
																	611.372	3.9641
3	3.4381	8.4403		3	3.5195	7.2749		3	2.0208	19.9992		3	2.1827	19.4027		3	3.3367	1.7156		3	2.7251	17.921		3	1.8661	14.3076		3	1.1432	49.9102		3	1.1628	50.3683		3	1.7836	12.5051		3	1.3895	22.8631		3	1.4947	25.5167		3	2.9317
	49.9366	24.2039			52.0966	24.706			26.2121	37.8037			28.3792	42.3876			18.363	2.9908			19.7916	18.9537			52.1034	30.4114			12.7615	20.9636			13.4616	22.0518			24.5307	10.2885			20.7652	25.5365			22.8285	32.0187			28.6681
	125.98	44.5161			131.426	37.3148			68.547	12.2292			118.417	6.3882			62.5364	24.1586			103.024	11.0505			135.657	37.0955			64.4283	12.8438			73.8743	12.0797			79.724	55.0641			88.2525	17.9466			110.559	17.9357			78.0129
	643.09	7.0298			787.354	4.8685			747.637	14.6757			837.266	13.8628			126.237	44.6338			273.661	37.9191							433.8	8.5314			554.214	6.2161			302.827	2.5839			500.223	14.5306			580.623	13.7074			382.141
																	669.865	4.2261
4	3.209	7.8147		4	3.3727	8.4123		4	2.0114	20.4241		4	2.2059	20.0816		4	2.7045	2.8716		4	2.7247	18.5523		4	1.3213	16.1322		4	1.1163	46.9758		4	1.174	46.0027		4	1.7373	12.7919		4	1.4542	22.0803		4	1.556	22.9805		4	3.1068
	46.4558	25.3347			49.5293	30.0753			25.6011	37.2387			28.4935	43.2981			27.2623	5.5646			20.1234	19.7533			30.4914	17.3578			15.8456	23.5097			17.0116	25.5583			24.3351	10.4529			20.7707	25.7711			23.2916	29.1399			29.5259
	117.007	41.423			123.254	37.7382			65.1366	13.411			128.733	6.1325			83.0866	33.2851			119.7	13.8389			107.691	49.5492			68.9146	16.6342			79.4402	14.7074			79.3939	55.2008			87.665	16.8445			117.835	16.3375			84.5501
	683.329	7.6918			811.304	6.2125			745.42	15.4665			857.534	14.4284			148.706	39.0248			286.083	35.2996							565.46	10.3058			605.363	9.2251			250.661	3.5429			479.348	15.384			571.6	13.6037			371.072
																	711.602	4.0967
5	3.7578	7.6846		5	4.0039	7.4937		5	2.0876	21.0194		5	2.2322	18.8993		5	2.9542	2.3937		5	2.7153	17.9409		5	1.2635	20.0316		5	1.1552	49.9109		5	1.2113	50.6235		5	1.7331	11.7044		5	1.3681	26.3382		5	1.4562	28.7096		5	2.9592
	52.8271	25.1482			55.3112	27.7967			26.5017	41.1439			27.7975	39.188			16.6954	1.9726			18.245	18.6425			28.3624	18.526			13.5185	21.7425			16.1177	23.4785			23.008	9.1921			19.3436	29.1962			20.8823	34.8127			28.3072
	131.21	40.9761			136.668	39.3201			81.138	8.908			140.677	5.5586			58.5926	17.1055			80.6765	8.9321			101.446	47.5451			70.0698	14.6021			93.0022	12.868			77.8842	59.8215			77.045	16.9217			95.8368	16.2828			74.8999
	741.087	8.0909			845.902	6.782			750.128	16.0011			853.193	13.8457			125.848	56.8553			261.043	39.8443							486.221	10.4089			658.974	9.2652			191.004	4.6223			487.233	11.5924			558.7	11.804			381.681
																	494.696	4.3288
[truncated: 1 more columns]

## Sheet: Fit LFNMR-multi
	Species:	Abachi (8000 datapoints)						Species:	Abachi (20000 datapoints)						Species:	Ash (8000 datapoints)						Species:	Ash (20000 datapoints)						Species:	Balsa						Species:	Beech						Species:	Douglas-fir
	Replicate	1	2	3	4	5		Replicate	1	2	3	4	5		Replicate	1	2	3	4	5		Replicate	1	2	3	4	5		Replicate	1	2	3	4	5		Replicate	1	2	3	4	5		Replicate	1	2	3	4	5
	Decay time [ms]	Pre-exp. coeff.	Pre-exp. coeff.	Pre-exp. coeff.	Pre-exp. coeff.	Pre-exp. coeff.		Decay time [ms]	Pre-exp. coeff.	Pre-exp. coeff.	Pre-exp. coeff.	Pre-exp. coeff.	Pre-exp. coeff.		Decay time [ms]	Pre-exp. coeff.	Pre-exp. coeff.	Pre-exp. coeff.	Pre-exp. coeff.	Pre-exp. coeff.		Decay time [ms]	Pre-exp. coeff.	Pre-exp. coeff.	Pre-exp. coeff.	Pre-exp. coeff.	Pre-exp. coeff.		Decay time [ms]	Pre-exp. coeff.	Pre-exp. coeff.	Pre-exp. coeff.	Pre-exp. coeff.	Pre-exp. coeff.		Decay time [ms]	Pre-exp. coeff.	Pre-exp. coeff.	Pre-exp. coeff.	Pre-exp. coeff.	Pre-exp. coeff.		Decay time [ms]	Pre-exp. coeff.	Pre-exp. coeff.	Pre-exp. coeff.	Pre-exp. coeff.	Pre-exp. coeff.
	0.0002	0	0	0	0	0		0.0002	0	0	0	0	0		0.0002	0	0	0	0	0		0.0002	0	0	0	0	0		0.0002	0	0	0	0	0		0.0002	0	0	0	0	0		0.0002	0	0	0	0	0
	0.000214768	0	0	0	0	0		0.000216262	0	0	0	0	0		0.000214768	0	0	0	0	0		0.000216262	0	0	0	0	0		0.000214768	0	0	0	0	0		0.000214768	0	0	0	0	0		0.000214768	0	0	0	0	0
	0.000230627	0	0	0	0	0		0.000233847	0	0	0	0	0		0.000230627	0	0	0	0	0		0.000233847	0	0	0	0	0		0.000230627	0	0	0	0	0		0.000230627	0	0	0	0	0		0.000230627	0	0	0	0	0
	0.000247657	0	0	0	0	0		0.000252861	0	0	0	0	0		0.000247657	0	0	0	0	0		0.000252861	0	0	0	0	0		0.000247657	0	0	0	0	0		0.000247657	0	0	0	0	0		0.000247657	0	0	0	0	0
	0.000265945	0	0	0	0	0		0.000273422	0	0	0	0	0		0.000265945	0	0	0	0	0		0.000273422	0	0	0	0	0		0.000265945	0	0	0	0	0		0.000265945	0	0	0	0	0		0.000265945	0	0	0	0	0
	0.000285582	0	0	0	0	0		0.000295654	0	0	0	0	0		0.000285582	0	0	0	0	0		0.000295654	0	0	0	0	0		0.000285582	0	0	0	0	0		0.000285582	0	0	0	0	0		0.000285582	0	0	0	0	0
	0.00030667	0	0	0	0	0		0.000319694	0	0	0	0	0		0.00030667	0	0	0	0	0		0.000319694	0	0	0	0	0		0.00030667	0	0	0	0	0		0.00030667	0	0	0	0	0		0.00030667	0	0	0	0	0
	0.000329315	0	0	0	0	0		0.000345689	0	0	0	0	0		0.000329315	0	0	0	0	0		0.000345689	0	0	0	0	0		0.000329315	0	0	0	0	0		0.000329315	0	0	0	0	0		0.000329315	0	0	0	0	0
	0.000353633	0	0	0	0	0		0.000373797	0	0	0	0	0		0.000353633	0	0	0	0	0		0.000373797	0	0	0	0	0		0.000353633	0	0	0	0	0		0.000353633	0	0	0	0	0		0.000353633	0	0	0	0	0
	0.000379745	0	0	0	0	0		0.000404191	0	0	0	0	0		0.000379745	0	0	0	0	0		0.000404191	0	0	0	0	0		0.000379745	0	0	0	0	0		0.000379745	0	0	0	0	0		0.000379745	0	0	0	0	0
	0.000407787	0	0	0	0	0		0.000437057	0	0	0	0	0		0.000407787	0	0	0	0	0		0.000437057	0	0	0	0	0		0.000407787	0	0	0	0	0		0.000407787	0	0	0	0	0		0.000407787	0	0	0	0	0
	0.000437898	0	0	0	0	0		0.000472595	0	0	0	0	0		0.000437898	0	0	0	0	0		0.000472595	0	0	0	0	0		0.000437898	0	0	0	0	0		0.000437898	0	0	0	0	0		0.000437898	0	0	0	0	0
	0.000470234	0	0	0	0	0		0.000511022	0	0	0	0	0		0.000470234	0	0	0	0	0		0.000511022	0	0	0	0	0		0.000470234	0	0	0	0	0		0.000470234	0	0	0	0	0		0.000470234	0	0	0	0	0
	0.000504957	0	0	0	0	0		0.000552574	0	0	0	0	0		0.000504957	0	0	0	0	0		0.000552574	0	0	0	0	0		0.000504957	0	0	0	0	0		0.000504957	0	0	0	0	0		0.000504957	0	0	0	0	0
	0.000542243	0	0	0	0	0		0.000597505	0	0	0	0	0		0.000542243	0	0	0	0	0		0.000597505	0	0	0	0	0.000276515		0.000542243	0	0	0	0	0		0.000542243	0	0	0	0	0		0.000542243	0	0	0	0	0
	0.000582284	0	0	0	0	0		0.000646089	0	0	0	0	0		0.000582284	0	0	0	0	0		0.000646089	0.0114511	0.0126091	0.0116244	0.0131867	0.0155072		0.000582284	0	0	0	0	0		0.000582284	0	0	0	0	0		0.000582284	0	0	0	0	0
	0.00062528	0	0	0	0	0		0.000698623	0	0	0	0	0		0.00062528	0	0	0	0	0		0.000698623	0.0455861	0.048892	0.0467568	0.0509695	0.0546365		0.00062528	0	0	0	0	0		0.00062528	0	0	0	0	0		0.00062528	0	0	0	0	0
	0.000671452	0	0	0	0	0		0.000755429	0	0	0	0	0		0.000671452	0	0	0	0	0		0.000755429	0.108065	0.114198	0.111445	0.119016	0.121703		0.000671452	0	0	0	0	0		0.000671452	0	0	0	0	0		0.000671452	0	0.0584271	0	0	0
	0.000721034	0	0	0	0	0		0.000816854	0	0	0	0	0		0.000721034	0	0	0	0	0		0.000816854	0.199902	0.209123	0.206854	0.218191	0.216677		0.000721034	0	0	0	0	0		0.000721034	0	0	0	0	0		0.000721034	0	0.309127	0	0.0439054	0.119947
	0.000774276	0	0	0	0	0		0.000883274	0	0	0	0	0		0.000774276	0	0.0018763	0	0	0		0.000883274	0.318377	0.330473	0.33021	0.345485	0.336285		0.000774276	0	0	0	0	0		0.000774276	0	0	0	0	0		0.000774276	0.165419	0.757216	0.0785979	0.251132	0.422773
	0.00083145	0	0	0	0	0		0.000955094	0	0	0	0	0		0.00083145	0	0.02814	0.00680458	0.00342937	0.00904322		0.000955094	0.457934	0.472194	0.475736	0.494942	0.474819		0.00083145	0	0	0	0	0		0.00083145	0	0	0	0	0		0.00083145	0.533296	1.32886	0.310331	0.623803	0.880701
	0.000892846	0	0	0	0	0		0.00103275	0	0	0	0	0		0.000892846	0.016835	0.0906159	0.0506795	0.0440941	0.0552017		0.00103275	0.611034	0.626276	0.635546	0.658534	0.624907		0.000892846	0	0	0	0	0		0.000892846	0	0	0	0	0		0.000892846	1.03965	1.91332	0.676465	1.09523	1.41506
	0.000958775	0	0	0	0	0		0.00111673	0	0	0	0	0		0.000958775	0.0821412	0.192538	0.145542	0.138001	0.151461		0.00111673	0.768958	0.783598	0.800494	0.827009	0.778236		0.000958775	0	0	0	0	0		0.000958775	0	0	0	0	0		0.000958775	1.57244	2.3968	1.10655	1.56938	1.92868
	0.00102957	0	0	0	0	0		0.00120753	0	0	0	0	0		0.00102957	0.207287	0.330532	0.292672	0.287355	0.299028		0.00120753	0.922552	0.934703	0.960953	0.990659	0.926212		0.00102957	0	0	0	0	0		0.00102957	0	0	0	0	0		0.00102957	2.01344	2.68763	1.51194	1.95113	2.33065
	0.0011056	0	0	0	0	0		0.00130572	0	0	0	0	0		0.0011056	0.388648	0.496459	0.484123	0.484244	0.490399		0.00130572	1.06288	1.07049	1.10752	1.14002	1.06055		0.0011056	0	0	0	0	0		0.0011056	0	0	0	0	0		0.0011056	2.26852	2.73292	1.81112	2.16763	2.55358
	0.00118724	0	0	0	0	0		0.00141189	0	0	0	0	0		0.00118724	0.612346	0.679098	0.705793	0.713969	0.712164		0.00141189	1.18183	1.18284	1.23165	1.26649	1.1738		0.00118724	0	0	0	0	0		0.00118724	0	0	0	0	0		0.00118724	2.28675	2.52649	1.94696	2.18093	2.56373
	0.0012749	0	0	0	0	0		0.00152669	0	0	0	0	0		0.0012749	0.858405	0.86565	0.940135	0.957987	0.947494		0.00152669	1.27256	1.26506	1.32615	1.36282	1.25974		0.0012749	0	0	0	0	0		0.0012749	0	0	0	0	0		0.0012749	2.0685	2.10882	1.89635	1.9928	2.36438
	0.00136905	0	0	0	0	0		0.00165083	0	0	0	0.045452	0		0.00136905	1.1043	1.04305	1.16848	1.19645	1.17832		0.00165083	1.32991	1.31233	1.38557	1.42356	1.31372		0.00136905	0	0	0	0	0		0.00136905	0	0	0	0	0		0.00136905	1.66337	1.55919	1.67257	1.64233	1.99335
	0.00147014	0	0	0	0	0		0.00178506	0	0.0047468	0.00949301	0.153978	0.03425		0.00147014	1.32789	1.19907	1.37298	1.41032	1.38717		0.00178506	1.35067	1.32193	1.40657	1.4453	1.33291		0.00147014	0	0	0	0	0		0.00147014	0.0755836	0.0141912	0	0.00720084	0		0.00147014	1.15902	0.980932	1.32139	1.19754	1.51543
	0.0015787	0	0	0	0	0		0.00193021	0.058504	0.0772516	0.0983307	0.314281	0.1279		0.0015787	1.50968	1.32322	1.53811	1.58303	1.55862		0.00193021	1.33372	1.29338	1.38801	1.42689	1.3164		0.0015787	0	0	0	0	0		0.0015787	0.263988	0.147219	0.0647049	0.141814	0.066261		0.0015787	0.66205	0.480764	0.911557	0.741902	1.01075
	0.00169527	0.00620483	0.00209567	0	0	0		0.00208715	0.184753	0.224108	0.268956	0.500349	0.271783		0.00169527	1.63457	1.40741	1.65185	1.70177	1.68045		0.00208715	1.28014	1.22849	1.33103	1.36946	1.26526		0.00169527	0	0	0	0	0		0.00169527	0.55193	0.416674	0.276676	0.426368	0.275583		0.00169527	0.272566	0.142998	0.520909	0.357225	0.560129
	0.00182045	0.078254	0.0615155	0	0.0367203	0		0.00225686	0.357352	0.418995	0.486562	0.681774	0.439517		0.00182045	1.69288	1.44644	1.70641	1.75827	1.74443		0.00225686	1.19305	1.1312	1.239	1.27637	1.18241		0.00182045	0	0.00226643	0	0	0		0.00182045	0.897122	0.786814	0.63032	0.823367	0.621331		0.00182045	0.0540096	0	0.219021	0.103916	0.228595
	0.00195488	0.224372	0.18799	0.0384703	0.1464	0.0446307		0.00244037	0.542069	0.621261	0.70232	0.830795	0.599972		0.00195488	1.68091	1.4382	1.69862	1.74926	1.74671		0.00244037	1.07752	1.00737	1.1173	1.15298	1.07255		0.00195488	0	0.0451133	0	0.0570544	0		0.00195488	1.24542	1.19547	1.06922	1.26528	1.04924		0.00195488	0	0	0.0476457	0	0.0480132
	0.00209923	0.421997	0.363615	0.149534	0.321738	0.147141		0.0026388	0.704301	0.789822	0.870055	0.926673	0.725662		0.00209923	1.60095	1.38377	1.62998	1.67648	1.68796		0.0026388	0.940231	0.864439	0.973024	1.00642	0.941798		0.00209923	0.0476946	0.123783	0	0.176776	0.000917172		0.00209923	1.54384	1.57456	1.51556	1.67739	1.48525		0.00209923	0	0	0	0	0
	0.00225424	0.634118	0.557002	0.326002	0.531398	0.296467		0.00285337	0.816937	0.892669	0.956932	0.957917	0.797656		0.00225424	1.46085	1.28725	1.50642	1.5464	1.57318		0.00285337	0.789103	0.710968	0.81456	0.845113	0.797406		0.00225424	0.138714	0.213725	0.0121205	0.322157	0.0530335		0.00225424	1.74964	1.86465	1.89217	1.99401	1.85605		0.00225424	0	0	0	0	0
	0.0024207	0.8216	0.733978	0.537985	0.735254	0.46842		0.00308538	0.864351	0.91236	0.948819	0.922824	0.807644		0.0024207	1.27317	1.15543	1.33769	1.36957	1.41125		0.00308538	0.632826	0.556069	0.651085	0.678289	0.647322		0.0024207	0.244258	0.287009	0.0461407	0.444944	0.151684		0.0024207	1.83597	2.02425	2.13774	2.16895	2.10316		0.0024207	0	0	0	0	0
	0.00259945	0.951838	0.865142	0.747219	0.895626	0.634467		0.00333626	0.843338	0.847968	0.851149	0.828738	0.757796		0.00259945	1.05402	0.99731	1.13664	1.15976	1.21418		0.00333626	0.48029	0.408784	0.491968	0.515403	0.499701		0.00259945	0.330881	0.322727	0.0968831	0.506543	0.266782		0.00259945	1.79432	2.03439	2.21594	2.18075	2.19126		0.00259945	0	0	0	0	0
	0.00279139	1.00412	0.9306	0.917463	0.984782	0.768223		0.00360753	0.761795	0.714	0.686151	0.690345	0.659042		0.00279139	0.821577	0.823483	0.918149	0.932802	0.99624		0.00360753	0.339964	0.277393	0.346094	0.365464	0.362367		0.00279139	0.373227	0.31226	0.152797	0.489585	0.363489		0.00279139	1.63427	1.89929	2.11914	2.03353	2.11161		0.00279139	0	0	0	0	0
	0.00299752	0.972029	0.922257	1.02136	0.989092	0.849878		0.00390087	0.635896	0.536863	0.487389	0.52728	0.528348		0.00299752	0.594511	0.645369	0.69802	0.705345	0.772823		0.00390087	0.219219	0.168663	0.221154	0.236314	0.242225		0.00299752	0.360639	0.260303	0.201654	0.401348	0.415218		0.00299752	1.38102	1.64377	1.8675	1.75442	1.88134		0.00299752	0	0	0	0	0
	0.00321886	0.863414	0.844012	1.04423	0.910236	0.868706		0.00421805	0.486479	0.349474	0.292531	0.361272	0.385507		0.00321886	0.390185	0.474384	0.491641	0.493424	0.559275		0.00421805	0.123615	0.0870853	0.122882	0.133881	0.14466		0.00321886	0.298627	0.182545	0.233935	0.270279	0.410151		0.00321886	1.0712	1.30819	1.50419	1.38798	1.53924		0.00321886	0	0	0	0	0
	0.00345654	0.698198	0.710253	0.985195	0.7639	0.823917		0.00456103	0.335254	0.184646	0.135255	0.213027	0.249869		0.00345654	0.222853	0.321026	0.312623	0.310989	0.369556		0.00456103	0.0561764	0.0341031	0.0542873	0.0614052	0.0729098		0.00345654	0.206188	0.100847	0.244433	0.136844	0.352513		0.00345654	0.747285	0.941757	1.08776	0.988886	1.13904		0.00345654	0	0	0	0	0
	0.00371178	0.504607	0.543044	0.856161	0.576447	0.724052		0.00493189	0.201322	0.0678417	0.0371032	0.0990239	0.137361		0.00371178	0.101841	0.193914	0.171365	0.16842	0.214893		0.00493189	0.0166643	0.0073622	0.0148934	0.0186776	0.0274532		0.00371178	0.109949	0.0367123	0.232568	0.0399354	0.25981		0.00371178	0.451326	0.594724	0.682193	0.613139	0.74058		0.00371178	0	0	0	0	0
	0.00398587	0.314173	0.368343	0.679151	0.380018	0.585191		0.00533291	0.0983924	0.00986613	0	0.028387	0.0580377		0.00398587	0.0297961	0.0988072	0.0736187	0.0710591	0.102407		0.00533291	0.000878393	0	0	0.00130107	0.00541362		0.00398587	0.0360567	0.00378236	0.201804	0	0.157226		0.00398587	0.218211	0.310324	0.345734	0.30887	0.399787		0.00398587	0	0	0	0	0
	0.00428019	0.155963	0.211634	0.482346	0.206549	0.428241		0.00576654	0.0329272	0	0	0	0.0143205		0.00428019	0.0010271	0.0376329	0.0190721	0.0178364	0.0337759		0.00576654	0	0	0	0	0		0.00428019	0.000697436	0	0.158514	0	0.0703082		0.00428019	0.0689843	0.116896	0.119023	0.107149	0.158005		0.00428019	0	0	0	0	0
	0.00459625	0.0504455	0.0932852	0.295361	0.0811485	0.27559		0.00623542	0.00330594	0	0	0	0		0.00459625	0	0.00753861	0	0	0.0039557		0.00623542	0	0	0	0	0		0.00459625	0	0	0.110559	0	0.0170112		0.00459625	0.00454119	0.0207324	0.0134092	0.0134183	0.0312485		0.00459625	0	0	0	0	0
	0.00493564	0.00336945	0.0239106	0.14409	0.01526	0.147399		0.00674243	0	0	0	0	0		0.00493564	0	0	0	0	0		0.00674243	0	0	0	0	0		0.00493564	0	0	0.0657884	0	0		0.00493564	0	0	0	0	0		0.00493564	0	0	0	0	0
	0.0053001	0	0	0.0454903	0	0.0578252		0.00729067	0.00661095	0	0	0	0.00966194		0.0053001	0	0	0	0	0		0.00729067	0	0	0	0	0		0.0053001	0	0	0.0306015	0	0		0.0053001	0	0	0	0	0		0.0053001	0	0	0	0	0
	0.00569147	0	0	0.00259584	0	0.011429		0.00788349	0.0215394	0	0	0	0.0329652		0.00569147	0	0	0	0	0		0.00788349	0	0	0	0	0		0.00569147	0	0	0.00868815	0	0		0.00569147	0	0	0	0	0		0.00569147	0	0	0	0	0.00610407
	0.00611174	0	0	0	0	0		0.0085245	0.040053	0	0	0	0.0681242		0.00611174	0	0	0	0	0		0.0085245	0.00463787	0.00593081	0	0	0.00888674		0.00611174	0	0	0	0	0		0.00611174	0	0	0	0	0		0.00611174	0.0060394	0	0	0	0.0199544
	0.00656304	0	0	0	0	0		0.00921764	0.0563985	0	0	0	0.10944		0.00656304	0	0	0	0	0		0.00921764	0.0356333	0.038334	0.0208323	0.0216757	0.0447615		0.00656304	0	0	0	0	0		0.00656304	0	0	0	0	0		0.00656304	0.0520747	0	0	0.0120252	0.0352233
	0.00704767	0	0	0	0	0		0.00996714	0.0656735	0	0.00461097	0	0.149272		0.00704767	0	0	0	0	0		0.00996714	0.10824	0.111278	0.079522	0.0823316	0.120131		0.00704767	0	0	0	0	0		0.00704767	0	0	0	0	0		0.00704767	0.132616	0	0	0.0424957	0.0444247
	0.00756808	0	0	0	0	0		0.0107776	0.0652033	0	0.0203442	0	0.179942		0.00756808	0	0	0	0	0		0.0107776	0.23152	0.232736	0.18666	0.192756	0.242118		0.00756808	0	0	0	0	0		0.00756808	0	0	0	0	0		0.00756808	0.222838	0	0	0.0829655	0.0432626
	0.00812692	0	0	0	0	0		0.0116539	0.0552278	0	0.0444587	0	0.195387		0.00812692	0	0	0	0	0		0.0116539	0.408772	0.405099	0.346849	0.357654	0.412807		0.00812692	0	0	0	0	0		0.00812692	0	0	0	0	0		0.00812692	0.294239	0.0229198	0	0.11944	0.0324724
	0.00872703	0	0	0	0	0		0.0126015	0.0387979	0	0.0699372	6.33684e-05	0.192388		0.00872703	0	0	0	0	0		0.0126015	0.638086	0.625816	0.559297	0.576224	0.62971		0.00872703	0	0	0	0	0.00642479		0.00872703	0.0211861	0.0152751	0	0.0108002	0		0.00872703	0.325483	0.0912102	0	0.139281	0.0172893
	0.00937144	0	0	0	0	0		0.0136262	0.0208812	0	0.0895479	0.00629066	0.17124		0.00937144	0	0	0	0	0		0.0136262	0.91304	0.888142	0.81852	0.842859	0.886357		0.00937144	0	0	0.000230941	0	0.020653		0.00937144	0.0954431	0.078178	0	0.072252	0.0421757		0.00937144	0.308385	0.195409	0	0.135618	0.00485422
	0.0100634	0	0	0	0	0.0101084		0.0147341	0.00677158	0.00756281	0.098723	0.0214494	0.135784		0.0100634	0	0.000158138	0	0.00313953	0.0008648		0.0147341	1.22348	1.18196	1.11516	1.14796	1.17299		0.0100634	0	0	0.00542502	0	0.0376956		0.0100634	0.233401	0.201492	0.0592073	0.199871	0.167428		0.0100634	0.249301	0.311043	0.0138087	0.109298	0
	0.0108066	0	0	0	0	0.0362635		0.0159322	0	0.0294086	0.0971353	0.0467416	0.0927635		0.0108066	0.00504569	0.0244586	0.0148273	0.0337083	0.0309843		0.0159322	1.55643	1.49469	1.43689	1.47882	1.47737		0.0108066	0	0.00163698	0.0176532	0	0.050725		0.0108066	0.42933	0.382858	0.202527	0.390748	0.382905		0.0108066	0.166493	0.411463	0.0482767	0.0685995	0
	0.0116045	0.00109654	0	0	0	0.0764404		0.0172277	0	0.0660049	0.0889965	0.0830704	0.0505823		0.0116045	0.0455931	0.0892876	0.0684707	0.107803	0.10935		0.0172277	1.89699	1.81218	1.76933	1.82062	1.78557		0.0116045	0	0.0153752	0.0371006	0	0.0544742		0.0116045	0.666048	0.609047	0.427434	0.629258	0.671033		0.0116045	0.0842984	0.476565	0.105374	0.0270759	0
	0.0124614	0.0193426	0	0	0	0.123614		0.0186285	0	0.114568	0.0822563	0.131772	0.0175752		0.0124614	0.141198	0.204075	0.175424	0.23421	0.24644		0.0186285	2.22933	2.11965	2.09707	2.15738	2.08293		0.0124614	0	0.042805	0.0627788	0	0.0472615		0.0124614	0.919614	0.859945	0.712517	0.892298	0.998464		0.0124614	0.0250669	0.49759	0.183919	0	0
	0.0133816	0.0586578	0.00678393	0	0	0.168555		0.0201432	0.000257557	0.171386	0.0869901	0.194829	0		0.0133816	0.301654	0.37203	0.341822	0.415332	0.44521		0.0201432	2.53763	2.40259	2.4046	2.47296	2.35493		0.0133816	0	0.0805681	0.0931166	0	0.0315878		0.0133816	1.16359	1.11213	1.02542	1.15387	1.32446		0.0133816	0	0.478431	0.280506	0	0.0286571
	0.0143697	0.114832	0.0288111	0	0.0014949	0.202262		0.0217811	0.0276111	0.233458	0.113357	0.274673	0		0.0143697	0.528245	0.590951	0.566669	0.648157	0.702155		0.0217811	2.80702	2.64757	2.6772	2.75202	2.58801		0.0143697	0	0.123349	0.126388	0	0.0134318		0.0143697	1.3727	1.342	1.32983	1.38886	1.60825		0.0143697	0	0.434041	0.389931	0.0383932	0.129664
	0.0154308	0.179128	0.0668519	0	0.0157782	0.217886		0.0235521	0.0987348	0.299479	0.169544	0.373707	0.0290622		0.0154308	0.815078	0.854109	0.843124	0.925246	1.00844		0.0235521	3.02438	2.84296	2.90183	2.98086	2.77041		0.0154308	0.00978381	0.165899	0.160957	0	0.00052228		0.0154308	1.5258	1.5283	1.59129	1.57591	1.81511		0.0154308	0	0.38672	0.505409	0.138148	0.320338
	0.0165702	0.241362	0.116789	0.00391335	0.0462086	0.21204		0.0254672	0.220491	0.370244	0.260091	0.493732	0.100275		0.0165702	1.15051	1.15117	1.15982	1.23573	1.35107		0.0254672	3.17909	2.97961	3.06779	3.14824	2.89286		0.0165702	0.0482895	0.204162	0.195362	0.0136957	0		0.0165702	1.60797	1.65417	1.78155	1.69944	1.92069		0.0165702	0.0048484	0.36117	0.618803	0.30811	0.593176
	0.0177938	0.29236	0.172132	0.0203354	0.0914197	0.185436		0.0275379	0.391139	0.448552	0.384892	0.635438	0.219017		0.0177938	1.51857	1.46916	1.50216	1.5663	1.7141		0.0275379	3.26358	3.05124	3.16732	3.24597	2.94906		0.0177938	0.118322	0.235643	0.228269	0.0738895	0.0159194		0.0177938	1.6118	1.70857	1.8816	1.75073	1.91367		0.0177938	0.0803493	0.379198	0.721019	0.541738	0.919772
	0.0191078	0.325753	0.226154	0.0525215	0.147888	0.142872		0.0297771	0.60227	0.538736	0.539092	0.798112	0.383276		0.0191078	1.9005	1.79341	1.85362	1.90219	2.07979		0.0297771	3.27379	3.0548	3.19601	3.26934	2.93614		0.0191078	0.211782	0.259234	0.258368	0.182927	0.0579421		0.0191078	1.53786	1.68714	1.88315	1.72818	1.79665		0.0191078	0.254866	0.454976	0.802663	0.817854	1.25692
	0.0205187	0.339081	0.273558	0.100299	0.211833	0.0926427		0.0321983	0.841237	0.645956	0.713914	0.979646	0.584845		0.0205187	2.27612	2.10856	2.19694	2.22809	2.42981		0.0321983	3.20932	2.99058	3.15296	3.21741	2.85477		0.0205187	0.314329	0.274724	0.284285	0.324331	0.129005		0.0205187	1.3943	1.59242	1.78879	1.63698	1.58522		0.0205187	0.52279	0.591565	0.854944	1.1035	1.55439
	0.0220338	0.334244	0.311626	0.161643	0.28047	0.0454857		0.0348164	1.09379	0.775375	0.898301	1.17689	0.811284		0.0220338	2.62528	2.39941	2.51524	2.52902	2.74633		0.0348164	3.0735	2.86216	3.04084	3.09306	2.70915		0.0220338	0.409396	0.282235	0.304599	0.472511	0.22488		0.0220338	1.19583	1.43359	1.61105	1.48807	1.30573		0.0220338	0.851226	0.779314	0.870764	1.35882	1.76373
	0.0236609	0.317344	0.340828	0.233911	0.35268	0.0132355		0.0376474	1.34661	0.931358	1.08113	1.38628	1.04843		0.0236609	2.92913	2.65184	2.793	2.79118	3.01303		0.0376474	2.87321	2.67619	2.86567	2.90277	2.50681		0.0236609	0.481484	0.281787	0.318005	0.600425	0.334877		0.0236609	0.962097	1.22558	1.37044	1.29677	0.991818		0.0236609	1.1893	0.99644	0.845878	1.54346	1.84707
	0.025408	0.298015	0.364893	0.31473	0.429189	0.00736883		0.0407085	1.58939	1.11678	1.25357	1.60457	1.28308		0.025408	3.17126	2.85355	3.01688	3.00259	3.21606		0.0407085	2.61845	2.44199	2.63646	2.65629	2.25811		0.025408	0.518691	0.273126	0.323664	0.68524	0.443638		0.025408	0.715615	0.987739	1.09286	1.08114	0.680221		0.025408	1.4792	1.21182	0.77996	1.62382	1.78481
	0.0272842	0.288351	0.3904	0.402585	0.512364	0.0376283		0.0440186	1.81621	1.33256	1.41119	1.8296	1.50552		0.0272842	3.33866	2.99474	3.17645	3.1537	3.34477		0.0440186	2.32182	2.17097	2.36462	2.36604	1.97565		0.0272842	0.514465	0.255891	0.321719	0.712088	0.53383		0.0272842	0.479535	0.742	0.806668	0.86018	0.406309		0.0272842	1.66776	1.38968	0.677423	1.58011	1.58103
	0.0292989	0.301551	0.425979	0.497112	0.605765	0.110895		0.0475978	2.02617	1.57736	1.55539	2.06074	1.71137		0.0292989	3.42244	3.06859	3.26459	3.23786	3.39234		0.0475978	1.99776	1.87601	2.06331	2.04637	1.67353		0.0292989	0.468558	0.230124	0.313908	0.676086	0.589369		0.0292989	0.275303	0.510828	0.539574	0.652122	0.199777		0.0292989	1.71716	1.49567	0.54783	1.412	1.26528
	0.0314624	0.350443	0.481223	0.599146	0.71354	0.230436		0.0514681	2.22294	1.84761	1.69366	2.29893	1.90257		0.0314624	3.41837	3.07166	3.27783	3.25159	3.35614		0.0514681	1.66177	1.5707	1.74662	1.71271	1.3664		0.0314624	0.387224	0.197007	0.304149	0.582839	0.598712		0.0314624	0.120511	0.314943	0.315822	0.472819	0.0809687		0.0314624	1.61335	1.50337	0.405785	1.14153	0.889753
	0.0337856	0.446014	0.565472	0.710577	0.839792	0.395615		0.055653	2.41364	2.13764	1.83872	2.5462	2.08705		0.0337856	3.32703	3.00402	3.21646	3.19474	3.23798		0.055653	1.32941	1.2685	1.42876	1.38059	1.06861		0.0337856	0.282668	0.159706	0.298993	0.447682	0.557749		0.0337856	0.0270829	0.171109	0.153771	0.334432	0.0582594		0.0337856	1.37065	1.40035	0.270223	0.812081	0.521051
	0.0362804	0.596095	0.686588	0.834053	0.987987	0.602068		0.0601783	2.60689	2.43994	2.00625	2.80452	2.27721		0.0362804	3.15381	2.86929	3.08436	3.07048	3.04396		0.0601783	1.01543	0.982007	1.12321	1.06474	0.793263		0.0362804	0.171816	0.124134	0.307762	0.293898	0.471818		0.0362804	0	0.0901921	0.0641294	0.244454	0.126818		0.0362804	1.03133	1.19256	0.16311	0.482068	0.225974
	0.0389594	0.804331	0.849889	0.972584	1.16044	0.842318		0.0650714	2.81054	2.74548	2.21156	3.07423	2.48722		0.0389594	2.90852	2.6744	2.88876	2.88507	2.78424		0.0650714	0.732755	0.722188	0.841905	0.778097	0.551333		0.0389594	0.0744928	0.099427	0.342278	0.150207	0.356506		0.0389594	0.0367041	0.0757376	0.0490102	0.205141	0.268995		0.0389594	0.659283	0.906101	0.107596	0.212801	0.0515509
	0.0418363	1.06953	1.05734	1.1291	1.35797	1.10671		0.0703625	3.0293	3.04391	2.46568	3.35219	2.72944		0.0418363	2.60479	2.42923	2.63979	2.64752	2.47248		0.0703625	0.491652	0.497725	0.594599	0.530998	0.350935		0.0418363	0.0111073	0.0979792	0.416108	0.0477606	0.236997		0.0418363	0.127713	0.123302	0.101883	0.213415	0.456433		0.0418363	0.32725	0.585581	0.125776	0.050083	0
	0.0449255	1.38545	1.3071	1.30601	1.57962	1.38454		0.0760838	3.26258	3.32372	2.77134	3.63	3.01059		0.0449255	2.25928	2.14602	2.34985	2.36913	2.12504		0.0760838	0.298955	0.314509	0.388306	0.330509	0.196737		0.0449255	0	0.134893	0.543307	0.0169217	0.145934		0.0449255	0.257191	0.220701	0.208445	0.26123	0.653791		0.0449255	0.0979678	0.288559	0.236237	0	0
	0.0482429	1.74107	1.59348	1.50476	1.82255	1.66519		0.0822702	3.50302	3.57237	3.11974	3.89272	3.32821		0.0482429	1.89057	1.83868	2.03291	2.06284	1.76003		0.0822702	0.157457	0.175289	0.226951	0.179916	0.0895828		0.0482429	0.0546306	0.226811	0.736746	0.084083	0.119941		0.0482429	0.404729	0.349277	0.348358	0.336418	0.823817		0.0482429	0	0.0760903	0.451645	0	0
	0.0518053	2.12134	1.90726	1.72548	2.08206	1.93918		0.0889598	3.73586	3.77635	3.48874	4.11863	3.66819		0.0518053	1.51804	1.52196	1.7037	1.7425	1.39615		0.0889598	0.0654806	0.0795102	0.11124	0.0784682	0.0263407		0.0518053	0.206043	0.390156	1.00618	0.268769	0.195132		0.0518053	0.547771	0.486131	0.497703	0.423953	0.933218		0.0518053	0	0	0.776645	0	0
	0.0556307	2.50825	2.23638	1.96671	2.35167	2.19889		0.0961932	3.93953	3.92138	3.84326	4.2803	4.0039		0.0556307	1.16055	1.21059	1.37692	1.42216	1.0515		0.0961932	0.0166705	0.023359	0.038745	0.0213676	0		0.0556307	0.475167	0.638917	1.35627	0.581259	0.402089		0.0556307	0.664468	0.607163	0.631952	0.507581	0.958619		0.0556307	0	0.0880903	1.20632	0	0
	0.0597385	2.88225	2.56691	2.22511	2.62328	2.43896		0.104015	4.08742	3.99297	4.13807	4.34723	4.29767		0.0597385	0.835188	0.918327	1.06634	1.1152	0.742228		0.104015	0	0	0.00419851	0	0		0.0597385	0.870899	0.982237	1.78483	1.02095	0.760942		0.0597385	0.736654	0.690574	0.729156	0.571694	0.891661		0.0597385	0	0.438804	1.72548	0	0.248399
	0.0641497	3.22383	2.88411	2.49541	2.88748	2.65628		0.112472	4.15087	3.97739	4.32335	4.29012	4.50457		0.0641497	0.555995	0.657094	0.784065	0.833599	0.481303		0.112472	0	0	0	0.00241014	0.0221218		0.0641497	1.38895	1.42209	2.28159	1.57562	1.27718		0.0641497	0.752578	0.720398	0.773014	0.6033	0.742154		0.0641497	0.222685	1.09813	2.30892	0.29385	0.939591
	0.0688867	3.51504	3.17359	2.77036	3.13392	2.84966		0.121618	4.10322	3.86315	4.35234	4.0864	4.57862		0.0688867	0.332806	0.436157	0.539797	0.587198	0.277321		0.121618	0.00563041	0.0174347	0.0168731	0.0239926	0.0604947		0.0688867	2.01167	1.95139	2.82771	2.22169	1.9388		0.0688867	0.708968	0.68947	0.755408	0.593875	0.53814		0.0688867	0.861345	2.05071	2.92271	1.0699	2.0936
	0.0739734	3.74093	3.42231	3.04084	3.35171	3.01914		0.131507	3.9245	3.64311	4.19049	3.72636	4.48079		0.0739734	0.170261	0.261423	0.340258	0.383062	0.1335		0.131507	0.0190079	0.0463028	0.0466865	0.0583052	0.107814		0.0739734	2.7089	2.55285	3.39615	2.92551	2.71536		0.0739734	0.612038	0.601282	0.678013	0.540906	0.321769		0.0739734	1.95509	3.21752	3.52656	2.33386	3.57918
	0.0794357	3.89067	3.61945	3.29615	3.53005	3.16518		0.1422	3.6062	3.3169	3.82454	3.21884	4.18779		0.0794357	0.067008	0.134901	0.188755	0.224985	0.0468948		0.1422	0.0395849	0.0800256	0.0812321	0.097992	0.156253		0.0794357	3.44008	3.19898	3.95318	3.64569	3.55917		0.0794357	0.477086	0.470178	0.552611	0.448896	0.140139		0.0794357	3.4021	4.46239	4.07699	3.9324	5.15313
	0.0853014	3.95827	3.757	3.52441	3.65881	3.28782		0.153762	3.15547	2.89341	3.2699	2.59516	3.70019		0.0853014	0.0151576	0.0543349	0.0849105	0.113141	0.00788963		0.153762	0.0649691	0.112207	0.113036	0.135728	0.198371		0.0853014	4.15727	3.85316	4.46072	4.33615	4.40886		0.0853014	0.32642	0.319434	0.399738	0.329582	0.0305245		0.0853014	4.9885	5.60825	4.53116	5.59518	6.51415
	0.0916002	3.94291	3.83001	3.71314	3.72924	3.38594		0.166265	2.59775	2.39277	2.57437	1.90984	3.04828		0.0916002	0	0.0130512	0.0245877	0.0439072	0		0.166265	0.0917647	0.137344	0.136089	0.165113	0.227949		0.0916002	4.80909	4.47217	4.87957	4.94981	5.19488		0.0916002	0.185538	0.177031	0.245506	0.201242	0		0.0916002	6.43251	6.46334	4.85092	6.99392	7.36757
	0.0983641	3.84866	3.83668	3.85008	3.73466	3.45682		0.179784	1.97706	1.84713	1.81612	1.23637	2.29341		0.0983641	0	0	0	0.00986957	0		0.179784	0.116376	0.151428	0.146429	0.181429	0.240682		0.0983641	5.34524	5.00964	5.17318	5.44255	5.8466		0.0983641	0.0776273	0.0691138	0.116473	0.0869648	0		0.0983641	7.44112	6.85534	5.00679	7.81392	7.49386
	0.105627	3.68391	3.77805	3.92405	3.67109	3.49597		0.194402	1.35284	1.29955	1.09414	0.656763	1.52323		0.105627	0	0	0	0	0.00765032		0.194402	0.135712	0.152389	0.142521	0.18222	0.23468		0.105627	5.72119	5.42048	5.31151	5.77711	6.30027		0.105627	0.0167172	0.0115211	0.0327947	0.0119517	0		0.105627	7.77373	6.66981	4.98125	7.83029	6.81137
	0.113427	3.46038	3.65769	3.92597	3.53779	3.49745		0.21021	0.792612	0.799949	0.50999	0.243739	0.838974		0.113427	0.00245192	0.00432003	0.01381	0	0.0281553		0.21021	0.147751	0.140344	0.125404	0.167605	0.210725		0.113427	5.90271	5.66572	5.27476	5.92651	6.50679		0.113427	0	0	0	0	0		0.113427	7.30495	5.88691	4.77122	6.97737	5.42034
	0.121803	3.19195	3.48119	3.84986	3.33762	3.45455		0.227302	0.359732	0.397811	0.140196	0.035018	0.333837		0.121803	0.0140533	0.015434	0.0394305	0.00930032	0.0621059		0.227302	0.151904	0.117624	0.0985669	0.140327	0.172258		0.121803	5.86964	5.71713	5.05632	5.87684	6.43843		0.121803	0	0	0	0.0694334	0		0.121803	6.07484	4.60796	4.38918	5.39545	3.61233
	0.130797	2.89338	3.25565	3.6937	3.07715	3.36074		0.245784	0.0960983	0.130839	0	0	0.0621087		0.130797	0.0370905	0.0333275	0.0731877	0.027159	0.1066		0.245784	0.149182	0.088578	0.0675716	0.105503	0.125101		0.130797	5.61869	5.56117	4.66464	5.62883	6.09337		0.130797	0.0382277	0.00388348	0.0125342	0.251101	0		0.130797	4.3122	3.06057	3.86276	3.4352	1.82598
	0.140455	2.57906	2.98927	3.46009	2.76643	3.21095		0.265769	0	0.00981571	0	0	0		0.140455	0.0704452	0.0562156	0.110438	0.0512641	0.156441		0.265769	0.142134	0.0591503	0.0394486	0.0701079	0.0769184		0.140455	5.16464	5.2017	4.12365	5.19825	5.49747		0.140455	0.20186	0.135543	0.152293	0.562308	0		0.140455	2.41368	1.56938	3.23278	1.5966	0.528403
	0.150827	2.26197	2.69097	3.15655	2.41855	3.00274		0.28738	0	0	0	0	0		0.150827	0.110649	0.0812661	0.146267	0.0783927	0.205337		0.28738	0.134585	0.0362867	0.0219086	0.042221	0.0364656		0.150827	4.54004	4.66098	3.47155	4.615	4.70272		0.150827	0.537326	0.466539	0.487816	1.00387	0.0922961		0.150827	0.859317	0.477134	2.54979	0.376883	0
	0.161964	1.95298	2.3702	2.79548	2.04886	2.73754		0.310747	0	0	0	0	0		0.161964	0.152919	0.105281	0.176132	0.105045	0.247003		0.310747	0.131208	0.0271975	0.0224499	0.030124	0.0126873		0.161964	3.79301	3.97872	2.75797	3.92095	3.78244		0.161964	1.05009	1.01528	1.03901	1.55864	0.521917		0.161964	0.0435321	0	1.86921	0	0
	0.173924	1.66038	2.03676	2.39356	1.67403	2.42143		0.336014	0	0	0	0	0		0.173924	0.192114	0.125292	0.196408	0.128007	0.27611		0.336014	0.136961	0.0385526	0.0474451	0.0413212	0.013741		0.173924	2.98331	3.20901	2.03938	3.16647	2.82327		0.173924	1.70782	1.7506	1.7786	2.19182	1.35477		0.173924	0	0	1.24551	0	0
	0.186767	1.38983	1.70077	1.97074	1.31086	2.06559		0.363336	0	0	0	0	0		0.186767	0.223555	0.139034	0.2048	0.144808	0.289001		0.363336	0.156474	0.0756792	0.101301	0.081593	0.0460384		0.186767	2.17685	2.41534	1.37326	2.40617	1.91488		0.186767	2.44714	2.60007	2.63819	2.85344	2.50853		0.186767	0	0	0.725703	0	0
	0.200558	1.14453	1.37248	1.54885	0.97507	1.686		0.392879	0	0	0	0	0		0.200558	0.243665	0.145279	0.200592	0.154046	0.284158		0.392879	0.193432	0.141841	0.185785	0.154181	0.113399		0.200558	1.43877	1.66384	0.811066	1.69373	1.13808		0.200558	3.1835	3.46242	3.5188	3.48281	3.79556		0.200558	0	0	0.342658	0	0
	0.215367	0.925665	1.06214	1.1498	0.680104	1.3026		0.424825	0	0	0	0	0		0.215367	0.250409	0.14401	0.18473	0.155568	0.262384		0.424825	0.250042	0.237676	0.299593	0.259201	0.216408		0.215367	0.825701	1.01531	0.390732	1.07663	0.55266		0.215367	3.82358	4.22336	4.30534	4.01493	4.97464		0.215367	0	0	0.10864	0	0
	0.231271	0.732965	0.779608	0.79367	0.436	0.937596		0.459368	0	0	0	0	0		0.231271	0.24351	0.136443	0.159729	0.150497	0.226722		0.459368	0.326623	0.360855	0.438224	0.393357	0.35205		0.231271	0.377478	0.516616	0.129007	0.590622	0.1859		0.231271	4.27906	4.77324	4.88402	4.38826	5.80665		0.231271	0	0	0.00952481	0	0
	0.248348	0.565296	0.533849	0.496759	0.248506	0.613264		0.49672	0	0	0	0	0		0.248348	0.224457	0.124904	0.129439	0.14112	0.182132		0.49672	0.421384	0.506014	0.594182	0.550004	0.513682		0.248348	0.108945	0.191933	0.014238	0.254748	0.0229931		0.248348	4.48035	5.02476	5.16078	4.55292	6.10792		0.248348	0	0	0	0	0
	0.266686	0.421209	0.332186	0.269735	0.118406	0.349047		0.537109	0	0	0.0947904	0.0605289	0		0.266686	0.196319	0.112592	0.0986711	0.130649	0.134981		0.537109	0.530412	0.664985	0.757509	0.719566	0.691369		0.266686	0.00223045	0.0345971	0	0.0668466	0		0.266686	4.38862	4.92855	5.07853	4.47864	5.79424		0.266686	0	0	0	0	0
	0.286379	0.299356	0.179377	0.116072	0.0411475	0.158362		0.580782	0.0995229	0.0477915	0.318451	0.27281	0.127877		0.286379	0.163407	0.103246	0.0727456	0.122896	0.0923975		0.580782	0.647877	0.827325	0.916601	0.890288	0.872573		0.286379	0	0	0	0	0		0.286379	4.00459	4.48444	4.6308	4.16112	4.90806		0.286379	0	0	0	0	0
	0.307526	0.198755	0.0765387	0.030857	0.00675747	0.0451793		0.628006	0.334372	0.197847	0.602013	0.595319	0.411727		0.307526	0.130818	0.100773	0.0569873	0.121886	0.0615618		0.628006	0.766446	0.981114	1.05924	1.04926	1.04316		0.307526	0	0	0	0	0		0.307526	3.37221	3.74633	3.86895	3.62586	3.62185		0.307526	0	0	0	0	0
	0.330234	0.118822	0.0199624	0	0	0.000641863		0.679071	0.657727	0.433188	0.836618	0.918238	0.771761		0.330234	0.10392	0.108842	0.0562215	0.131442	0.0490028		0.679071	0.877868	1.11397	1.17375	1.1836	1.18867		0.330234	0	0	0	0	0		0.330234	2.57606	2.81864	2.9005	2.92816	2.21141		0.330234	0	0	0	0	0
	0.354619	0.0593093	0	0	0.000841876	0		0.734287	0.980393	0.694975	0.928453	1.12348	1.08436		0.354619	0.0878231	0.130521	0.0743126	0.154803	0.0599597		0.734287	0.973681	1.21421	1.25017	1.28172	1.29566		0.354619	0	0	0	0	0		0.354619	1.73128	1.84325	1.87663	2.14886	0.994836		0.354619	0	0	0	0	0
	0.380805	0.0200442	0	0	0.014245	0		0.793993	1.20844	0.911038	0.83825	1.13313	1.23831		0.380805	0.0868869	0.167947	0.11378	0.194271	0.0978623		0.793993	1.04597	1.27203	1.28124	1.33452	1.35321		0.380805	0	0	0	0	0.0161241		0.380805	0.965486	0.975899	0.967007	1.38483	0.234218		0.380805	0	0	0	0	0
	0.408924	0.000613518	0	0	0.0417361	0		0.858553	1.27409	1.02038	0.598887	0.939447	1.17635		0.408924	0.104307	0.222088	0.175526	0.250955	0.163974		0.858553	1.08815	1.2806	1.26334	1.33638	1.35415		0.408924	0	0	0	0	0.063686		0.408924	0.392473	0.351995	0.321419	0.734027	0		0.408924	0	0	0	0	0
	0.43912	0	0	0.00754259	0.0822222	0		0.928364	1.15615	0.991079	0.306324	0.611094	0.916614		0.43912	0.141805	0.292596	0.258689	0.324598	0.257218		0.928364	1.09558	1.23705	1.1969	1.28588	1.29615		0.43912	0	0	0	0	0.137876		0.43912	0.0782221	0.0423454	0.0181392	0.27539	0		0.43912	0	0	0	0	0
	0.471545	0.0162055	0	0.0298169	0.132787	0		1.00385	0.887363	0.829451	0.081095	0.271752	0.549589		0.471545	0.199451	0.377762	0.360638	0.413524	0.374197		1.00385	1.06618	1.14307	1.08659	1.18616	1.18237		0.471545	0	0	0	0.00182241	0.222505		0.471545	0	0	0	0.043632	0		0.471545	0	0	0	0	0
	0.506365	0.0498486	0.0105627	0.0687827	0.189443	0		1.08547	0.54674	0.57936	0	0.0498061	0.208888		0.506365	0.275619	0.474578	0.477098	0.514683	0.509395		1.08547	1.00069	1.00517	0.941029	1.04477	1.02167		0.506365	0	0	0.0104833	0.0240643	0.297697		0.506365	0	0	0	0	0		0.506365	0	0	0	0	0
	0.543756	0.100128	0.0428613	0.122562	0.247842	0.00855196		1.17374	0.236805	0.311173	0	0	0.0158327		0.543756	0.367087	0.578908	0.602416	0.623819	0.655562		1.17374	0.902839	0.834477	0.772111	0.873196	0.828153		0.543756	0.0103768	0.0236404	0.0481312	0.0722131	0.346132		0.543756	0	0	0	0	0		0.543756	0	0	0	0	0
	0.583908	0.164765	0.100903	0.186734	0.303814	0.047638		1.26917	0.0462136	0.100779	0	0	0		0.583908	0.469257	0.685726	0.729913	0.735715	0.804213		1.26917	0.77914	0.645924	0.593896	0.685815	0.620052		0.583908	0.052736	0.0778409	0.114227	0.142353	0.357212		0.583908	0	0	0	0	0		0.583908	0	0	0	0	0
	0.627025	0.240073	0.182673	0.255498	0.353769	0.124541		1.37237	0	0	0	0	0		0.627025	0.576478	0.789438	0.852326	0.844523	0.94624		1.37237	0.638487	0.456964	0.421229	0.498559	0.417956		0.627025	0.129686	0.155905	0.199942	0.224646	0.329061		0.627025	0	0	0	0	0		0.627025	0	0	0	0	0
	0.673325	0.321222	0.28155	0.322703	0.394995	0.235088		1.48396	0	0	0	0	0		0.673325	0.682449	0.884232	0.962298	0.944133	1.07256		1.48396	0.491454	0.285616	0.268088	0.3272	0.242231		0.673325	0.231106	0.243417	0.291119	0.306575	0.268624		0.673325	0	0	0	0	0		0.673325	0	0	0.000275217	0	0
	0.723045	0.402586	0.387855	0.382655	0.425802	0.367111		1.60463	0	0	0	0	0		0.723045	0.78067	0.964462	1.05288	1.02858	1.17479		1.60463	0.349353	0.147948	0.145801	0.185428	0.109749		0.723045	0.339882	0.323372	0.37232	0.375668	0.189868		0.723045	0	0	0	0	0		0.723045	0	0	0.00180737	0	0
	0.776436	0.478181	0.490426	0.430675	0.445529	0.503906		1.7351	0	0	0	0	0		0.776436	0.864909	1.02501	1.11799	1.09242	1.24583		1.7351	0.223077	0.054992	0.0612263	0.082792	0.0299077		0.776436	0.4369	0.380333	0.430015	0.421597	0.110381		0.776436	0	0	0	0	0		0.776436	0	0	0.00462537	0	0
	0.833769	0.542126	0.578146	0.463441	0.454443	0.627496		1.87618	0	0	0	0	0		0.833769	0.929636	1.06163	1.15287	1.13111	1.28041		1.87618	0.121746	0.00912905	0.0150056	0.0226159	0		0.833769	0.505126	0.403477	0.454835	0.437655	0.0468746		0.833769	0	0	0	0	0		0.833769	0	0	0.00865264	0	0
	0.895336	0.589164	0.641343	0.479145	0.453591	0.721549		2.02874	0	0	0	0	0		0.895336	0.97043	1.07123	1.15439	1.14133	1.27551		2.02874	0.0512186	0	0	0	0		0.895336	0.532725	0.388542	0.442977	0.421686	0.0101754		0.895336	0	0	0	0	0		0.895336	0	0	0.0141726	0	0
	0.96145	0.615114	0.672914	0.477456	0.444583	0.773715		2.1937	0	0	0	0	0		0.96145	0.984286	1.05207	1.12129	1.12117	1.23052		2.1937	0.012484	0	0	0	0		0.96145	0.514967	0.338499	0.396636	0.376289	0		0.96145	0	0	0	0	0		0.96145	0	0	0.0219414	0	0
	1.03244	0.617179	0.669072	0.459288	0.429293	0.777227		2.37207	0	0	0	0	0		1.03244	0.969826	1.0039	1.05427	1.07029	1.14735		2.37207	0	0	0	0	0		1.03244	0.454861	0.262905	0.323472	0.308276	0		1.03244	0	0	0	0	0		1.03244	0	0	0.032989	0	0
	1.10868	0.594268	0.629789	0.426563	0.40966	0.731756		2.56495	0	0	0	0	0		1.10868	0.927396	0.927973	0.955917	0.98997	1.03024		2.56495	0	0	0	0	0		1.10868	0.362781	0.176304	0.235469	0.227801	0		1.10868	0	0	0	0	0		1.10868	0	0	0.0484499	0	0
	1.19055	0.547093	0.558724	0.381867	0.387458	0.643337		2.77351	0	0	0	0	0		1.19055	0.859016	0.826934	0.830489	0.882958	0.885359		2.77351	0	0	0	0	0		1.19055	0.254805	0.0953901	0.146969	0.146833	0		1.19055	0	0	0	0	0		1.19055	0	0	0.0692644	0	0
	1.27846	0.478155	0.462719	0.328126	0.364172	0.523356		2.99903	0	0	0	0	0		1.27846	0.768193	0.704619	0.683535	0.753301	0.720221		2.99903	0	0	0	0	0		1.27846	0.150009	0.0352734	0.0721668	0.0772814	0.00141585		1.27846	0	0	0	0	0		1.27846	0	0	0.0959296	0	0
	1.37287	0.391396	0.35064	0.268191	0.340813	0.386463		3.24288	0	0	0	0	0		1.37287	0.659571	0.565718	0.521315	0.605966	0.542804		3.24288	0	0	0	0	0		1.37287	0.066429	0.00458797	0.0218859	0.0284049	0.0317239		1.37287	0	0	0	0	0		1.37287	0	0	0.128215	0	0
	1.47424	0.291761	0.231801	0.20456	0.317901	0.247575		3.50657	0	0.00249713	0	0	0		1.47424	0.53843	0.415322	0.350079	0.446364	0.360502		3.50657	0	0	0.0026701	0	0		1.47424	0.0162416	0	8.19113e-05	0.00411764	0.0983707		1.47424	0	0	0	0.0257149	0		1.47424	0	0	0.165157	0	0
	1.5831	0.184514	0.11383	0.139167	0.295525	0.117898		3.79169	0.0884892	0.084333	0.0907797	0.0996974	0.100069		1.5831	0.410049	0.25836	0.175175	0.279748	0.178841		3.79169	0	0	0.00965456	0	0		1.5831	0	0	0	0	0.193823		1.5831	0.0818981	0.0915777	0.0607429	0.129065	0.0415345		1.5831	0	0	0.205212	0	0
	1.7	0.0742955	0	0.0732273	0.273437	0		4.1	0.250239	0.220285	0.307637	0.324897	0.312414		1.7	0.278905	0.0989212	0	0.110481	0		4.1	0	0	0.0191324	0	0		1.7	0	0	0	0	0.302753		1.7	0.223586	0.255604	0.199089	0.28078	0.253077		1.7	0.473258	0.558504	0.246594	0.437376	0.422464
[truncated: 36 more columns]

## Sheet: Decay - Abachi (8K)
Species:	Abachi (8000 datapoints)
Gain [dB]	76	76	77	77	77
Replicate	1	2	3	4	5
Time [ms]	Signal [%]	Signal [%]	Signal [%]	Signal [%]	Signal [%]
0.20668	79.7314	79.707	79.6093	77.9487	77.7778
0.41118	88.5226	87.8877	87.9609	86.1294	85.8364
0.61568	81.9048	81.1722	81.1233	79.3162	79.536
0.82018	83.8339	83.6142	84.1758	82.1734	81.9048
1.02468	83.0525	82.8571	82.5397	80.7814	81.221
1.22918	80.2198	79.6581	80.6349	78.2418	78.022
1.43368	83.2967	82.8571	82.3932	81.0501	81.1477
1.63818	76.4347	76.7033	78.1685	75.2625	74.7741
1.84268	82.7839	82.5153	81.7094	80.3663	80.6105
2.04718	74.9695	75.3846	76.1661	73.8462	73.6752
2.25168	81.5629	80.8547	81.1966	79.1453	79.536
2.45618	75.4335	75.7509	74.9695	73.9194	74.2369
2.66068	79.536	78.9744	79.8779	77.4847	78.4127
2.86518	76.3126	76.7766	75.3114	74.4078	74.9695
3.06968	77.6313	76.9231	78.7057	75.9463	75.8486
3.27418	77.4115	77.6801	75.4823	75.4579	76.1661
3.47868	75.5556	75.0427	77.2161	73.7729	73.8462
3.68318	77.4847	77.5092	76.0684	75.0672	76.3614
3.88768	73.9927	73.6996	75.3114	72.4542	72.2344
4.09218	76.9719	77.094	76.4103	74.4078	75.9219
4.29668	73.1624	73.7729	73.5775	72.1612	71.5751
4.50118	76.3126	75.9951	76.1416	74.1392	74.9451
4.70568	73.1624	73.5775	72.381	71.4286	72.0147
4.91018	75.3358	74.8718	75.7265	73.0891	73.3333
5.11468	73.2357	73.3822	72.4786	71.6239	72.7228
5.31918	73.895	73.6752	74.9451	72.1123	72.0147
5.52368	73.5287	73.6508	72.5275	71.5507	72.8449
5.72818	73.4066	72.8205	73.3578	70.8669	71.2821
5.93268	73.431	73.3089	72.7961	71.3553	72.5763
6.13718	71.8193	72.1123	72.2589	70.1587	70.3053
6.34168	73.3089	73.2357	72.7961	71.4042	72.1123
6.54618	71.2088	71.5507	71.453	69.6947	70.1587
6.75068	72.7717	72.7228	72.6496	70.8181	71.16
6.95518	70.8425	71.8681	70.9646	69.0842	70.9402
7.15968	72.2344	72.0635	72.2589	70.3053	70.5006
7.36418	71.2576	71.1111	70.8669	69.304	70.2808
7.56868	71.5995	71.2332	71.7949	69.2552	69.9878
7.77318	70.9158	71.2332	70.3297	69.0842	70.0366
7.97768	70.4029	70.5006	70.8669	68.5958	69.7436
8.18218	70.8669	70.7692	70.1832	68.7668	69.8168
8.38668	70.0366	70.1832	70.6227	67.8388	68.9866
8.59118	70.4029	70.4029	70.2076	68.3272	69.4017
8.79568	69.4505	69.7924	69.9389	68.0342	68.6935
9.00018	69.9634	69.9878	69.8168	67.8877	68.547
9.20468	69.4017	69.8413	69.304	67.9365	68.5226
9.40918	69.5238	69.6459	69.768	67.619	68.3028
9.61368	69.0842	69.6459	68.8156	67.5458	68.2295
9.81818	68.8645	69.0354	69.4017	67.033	68.1074
10.0227	68.9621	69.1087	68.4249	67.1306	67.8144
10.2272	68.5226	68.5714	68.9621	66.8132	67.619
10.4317	68.254	68.8156	68.3272	66.7399	67.3748
10.6362	68.2295	68.3761	68.3028	66.3248	67.3748
10.8407	67.8144	68.2051	68.1807	65.9341	66.9109
11.0452	68.254	68.3272	68.0586	66.4957	66.7888
11.2497	67.4725	67.4237	68.1074	65.7631	66.6422
11.4542	67.9121	67.9853	67.3748	66.398	66.9597
11.6587	67.2772	67.2772	67.5214	65.5922	66.1294
11.8632	67.5458	67.5946	67.1062	65.5678	66.5201
12.0677	67.1795	67.4237	67.033	65.3968	66.0562
12.2722	66.8376	66.8132	67.1062	65.0305	66.1783
12.4767	66.9841	67.3504	66.9109	65.0549	66.0073
12.6812	66.398	66.5934	66.7643	64.8107	65.1282
12.8857	66.4957	67.3016	66.5934	64.7619	65.9585
13.0902	66.3248	65.9341	66.3736	63.9316	65.0305
13.2947	66.105	66.4713	65.9341	64.6886	65.8364
13.4992	65.7387	65.9585	66.2759	63.8584	64.9573
13.7037	65.7631	66.0562	66.0562	63.8584	65.2747
13.9082	65.5678	66.0562	65.6899	63.7118	64.8596
14.1127	65.7143	65.2747	65.5433	63.5653	64.5421
14.3172	65.1038	65.8608	65.2747	63.6142	64.9573
14.5217	65.348	65.0061	65.7143	63.7118	63.8828
14.7262	65.2259	65.5433	65.0305	63.2723	64.4933
14.9307	64.9817	64.5177	65.1038	62.9792	63.8584
15.1352	64.8596	64.9573	64.7131	63.1502	64.6642
15.3397	64.6154	64.8352	64.7863	62.7839	63.6142
15.5442	64.5665	64.4933	64.7131	62.5397	64.2247
15.7487	64.2002	64.6154	64.2979	62.1001	63.7607
15.9532	64.1026	64.4689	64.3223	62.1734	63.4432
16.1577	63.9316	64.1758	64.1026	61.7094	63.3211
16.3622	64.0293	64.0049	64.0049	62.2466	62.6618
16.5667	63.3211	64.0781	63.663	61.3919	63.0037
16.7712	63.7118	63.7363	63.4432	61.7338	62.735
16.9757	63.0281	63.9805	63.4921	61.4164	63.0281
17.1802	63.1746	63.4188	63.199	61.5873	62.906
17.3847	62.735	63.4188	63.3211	61.4652	62.735
17.5892	62.9304	63.199	63.2234	60.7326	62.2466
17.7937	62.8816	63.4432	62.6129	61.2943	62.1978
17.9982	62.5885	62.9548	62.6618	60.7326	61.9292
18.2027	62.5153	63.1502	62.6862	60.7814	61.978
18.4072	62.1978	62.7595	62.735	60.3663	61.9536
18.6117	62.2955	62.3932	62.4664	60.0977	61.9292
18.8162	61.9048	62.4664	62.1978	60.3907	61.3919
19.0207	61.9048	61.978	61.978	59.5849	61.6117
19.2252	61.7338	62.3199	62.1978	60.2686	61.5629
19.4297	61.6361	61.6117	62.0513	59.3407	61.0501
19.6342	61.7094	62.0269	61.4652	60.0488	61.3919
19.8387	61.1722	61.514	62.149	59.3895	60.8791
20.0432	61.3187	61.6361	61.2943	59.3651	60.6838
20.2477	61.1722	61.5385	61.221	59.3407	60.4396
20.4522	60.9768	61.0012	61.0501	58.8523	60.9035
20.6567	60.8059	61.1722	61.0989	59.0232	60.3175
20.8612	60.6593	60.5128	61.0745	58.8034	60.3419
21.0657	60.3907	61.0745	60.6593	58.8523	60.0244
21.2702	60.3907	60.7326	60.9524	58.4127	59.8535
21.4747	60.2686	60.3907	60.464	58.5592	60.2686
21.6792	60.3175	60.6593	60.6105	58.4615	59.7802
21.8837	60.0244	60.3419	60.3419	58.1441	59.6825
22.0882	59.8535	60.3663	59.9267	58.4615	59.7558
22.2927	59.5849	59.707	60.2686	57.8755	59.536
22.4972	59.7314	60.0244	59.7558	57.8999	59.4628
22.7017	59.4872	59.3895	59.8291	57.7045	58.9011
22.9062	59.0232	59.9267	59.3407	57.4115	58.9744
23.1107	59.1941	59.4628	59.3651	57.4603	58.8278
23.3152	59.1209	59.1941	59.6093	57.2161	58.9744
23.5197	58.8278	59.3162	59.3407	57.2161	58.3883
23.7242	58.7057	58.9499	59.4628	56.7033	58.6325
23.9287	58.9744	59.0965	58.9499	56.6545	58.7302
24.1332	58.5592	58.8767	59.1941	56.9963	58.3883
24.3377	58.2662	58.8034	58.779	56.2393	58.315
24.5422	58.1929	58.779	58.8278	56.7521	57.9243
24.7467	57.851	58.5592	58.9499	56.1416	58.3883
24.9512	58.315	58.315	58.3639	56.2882	58.0708
25.1557	57.6313	58.1197	58.5104	56.1661	57.7534
25.3602	57.6801	57.9487	58.2906	55.9463	57.6557
25.5647	57.7534	57.8755	57.9243	56.1172	57.265
25.7692	57.558	58.0708	57.9487	55.5067	58.1197
25.9737	57.3138	57.8755	57.7045	55.8974	56.9719
26.1782	56.801	57.9243	57.8022	55.0672	57.2161
26.3827	57.3626	57.4847	57.5824	55.5067	56.7766
26.5872	56.9231	57.3382	57.5336	55.0427	56.9475
26.7917	57.0208	57.094	56.8498	55.116	56.8254
26.9962	56.9719	57.0696	57.5336	54.7009	56.5079
27.2007	56.3858	56.6545	56.7277	54.5055	56.8742
27.4052	56.8742	57.0208	56.8987	54.7985	56.1416
27.6097	56.2637	56.6545	57.0696	54.5788	56.2637
27.8142	56.3614	56.63	56.6545	54.7985	56.2393
28.0187	56.044	56.0928	56.5079	54.3101	56.0684
28.2232	56.0928	56.3614	56.4103	54.2857	56.1172
28.4277	55.9707	56.4103	56.6789	54.2613	55.6532
28.6322	55.7998	56.2149	56.2637	53.7973	55.7509
28.8367	55.9951	56.3126	56.1661	53.8217	55.7265
29.0412	55.58	55.4579	56.1661	53.602	55.3602
29.2457	55.7265	56.0928	55.3846	53.8462	55.3846
29.4502	55.0427	55.6777	55.58	53.431	55.1648
29.6547	54.9451	55.7021	55.5067	53.3089	55.3846
29.8592	54.7253	55.409	55.6532	53.4066	55.2137
30.0637	54.7497	55.2381	55.58	53.1624	54.8718
30.2682	55.0916	55.3114	55.409	53.2357	54.7741
30.4727	54.7985	55.3358	55.6044	53.1136	55.0916
30.6772	54.6276	55.0183	54.9206	52.9182	54.5788
30.8817	54.2857	54.9451	55.1893	52.6496	54.4078
31.0862	54.2125	54.9451	54.7253	52.4054	54.6764
31.2907	54.2613	54.4811	54.6764	52.674	54.1148
31.4952	54.1636	54.359	54.652	52.21	54.4322
31.6997	54.2857	54.5055	54.6276	52.381	53.895
31.9042	53.8462	54.0904	54.8962	52.0879	53.7241
32.1087	53.6264	54.5543	53.7729	51.8193	54.2369
32.3132	53.4066	53.9927	54.188	51.8926	53.7241
32.5177	53.4554	54.2613	54.2369	51.4286	53.895
32.7222	53.5043	54.2125	53.9683	51.9658	53.4799
32.9267	53.0403	53.6264	53.6996	51.9658	53.4066
33.1312	53.4554	53.6996	53.7485	51.8193	53.2845
33.3357	52.7717	53.5043	53.5287	50.9646	53.138
33.5402	53.0159	53.6996	53.2845	51.453	53.3822
33.7447	52.9182	53.1624	53.4554	51.2088	52.8938
33.9492	52.6496	53.138	53.602	50.5983	53.1624
34.1537	52.4542	53.2357	53.2357	51.3309	52.4542
34.3582	52.2344	52.8694	53.2112	50.3053	52.8449
34.5627	52.7961	53.1868	52.8449	51.1111	52.9426
34.7672	52.5275	52.674	53.0647	50.5983	52.967
34.9717	52.2589	52.9182	52.7961	50.5983	52.8694
35.1762	52.1856	52.7228	52.7473	50.3297	52.2589
35.3807	51.9902	52.4786	52.8694	50.1099	52.3565
35.5852	51.8193	52.3565	52.6984	50.1832	51.9902
35.7897	52.1612	52.1368	52.2344	49.7924	52.0879
35.9942	51.746	52.2589	52.1368	49.8901	51.8193
36.1987	51.4042	51.9658	52.0635	49.7436	51.8193
36.4032	51.4042	51.9414	51.8681	49.7924	51.7949
36.6077	51.3309	51.8437	52.2344	49.9145	51.8193
36.8122	51.2821	51.5507	51.917	49.1331	51.9658
37.0167	51.1844	51.6972	51.5507	49.8657	51.6728
37.2212	50.989	51.16	51.917	49.2796	51.3797
37.4257	51.1844	51.5263	51.2088	49.2552	51.4042
37.6302	50.8425	51.453	51.7216	48.8645	51.1111
37.8347	50.8181	51.4286	51.2821	48.7179	51.2088
38.0392	50.7448	50.989	51.3553	48.9866	50.8181
38.2437	50.4762	51.2088	51.3797	48.4493	50.989
38.4482	50.5739	50.8181	51.3065	48.5958	50.7204
38.6527	50.232	50.7937	51.2088	48.4982	50.3785
38.8572	50.2564	50.6227	50.3785	48.5714	50.8181
39.0617	50.0855	50.4518	51.0379	48.547	50.3785
39.2662	49.9878	50.7448	50.5983	48.1319	50.3785
39.4707	50.1587	50.5006	50.6716	48.2295	50.6471
39.6752	49.9389	50.3541	50.8913	47.9121	50.232
39.8797	49.8901	50.1587	50.2076	48.0098	50.1343
40.0842	49.3773	49.8657	50.1099	47.4237	49.9634
40.2887	49.8657	49.8901	49.9634	47.9365	50.0855
40.4932	49.5238	50.0611	50.0122	47.7656	49.8657
40.6977	49.1575	49.768	49.6215	47.4725	49.9634
40.9022	49.2796	49.8168	50.1587	47.3993	49.7192
41.1067	48.7668	49.7924	50.0122	47.2283	49.4261
41.3112	49.0598	49.4261	49.3773	47.326	49.5238
41.5157	48.5714	49.0354	49.6703	46.9353	49.5971
41.7202	48.9133	49.4994	49.4994	47.2527	49.5482
41.9247	48.5958	49.0598	49.304	47.1062	48.7912
42.1292	48.7179	48.8889	49.4261	46.8376	49.0842
42.3337	48.5958	48.84	49.2552	46.9109	48.9621
42.5382	48.1563	49.0598	49.0354	46.569	48.8156
42.7427	48.6203	48.9621	48.5958	46.569	49.2308
42.9472	48.2295	48.5958	49.2308	46.4713	48.8645
43.1517	48.1319	48.8889	48.5226	46.0562	48.7179
43.3562	47.9609	48.7912	48.8645	46.3492	48.547
43.5607	47.7411	48.2784	48.9133	45.8608	48.6691
43.7652	47.9609	48.4737	48.4493	46.0073	48.1319
43.9697	47.5458	48.0342	48.7668	45.4945	48.0586
44.1742	47.79	48.4982	47.9853	45.9585	48.2784
44.3787	47.4481	48.1074	48.4982	45.6166	48.1807
44.5832	47.7411	48.3272	47.9853	45.3724	48.2295
44.7877	47.4725	47.5702	48.0586	45.7631	47.9121
44.9922	46.8864	47.5946	48.1319	45.4945	47.8388
45.1967	47.3993	47.619	47.7656	45.3968	47.9121
45.4012	46.8376	47.4481	48.1563	45.3724	47.5702
45.6057	47.2283	47.5458	47.6923	45.5189	47.4725
45.8102	46.7888	47.4969	47.9121	45.177	47.1306
46.0147	46.862	47.6435	47.3016	44.4444	47.8144
46.2192	46.9597	47.1795	47.3504	45.348	47.3504
46.4237	46.1538	47.033	47.6679	44.7863	47.1306
46.6282	46.4225	47.1795	47.1551	45.1038	47.1551
46.8327	46.0806	47.1062	47.0818	44.6398	47.1795
47.0372	46.5446	46.9109	46.7399	44.5421	47.2527
47.2417	46.4469	46.9597	47.2283	44.591	46.4957
47.4462	46.3004	46.6911	46.7155	44.1758	46.9597
47.6507	46.105	46.4713	46.6911	44.3712	46.5201
47.8552	45.7631	46.3248	46.6178	44.1758	46.5201
48.0597	45.7631	46.4957	46.4469	44.5177	46.6422
48.2642	45.7143	46.398	46.4957	44.0049	46.5446
48.4687	46.0073	46.3492	46.569	43.9316	46.4713
48.6732	45.6654	45.7387	46.3492	43.5653	46.0073
48.8777	45.3724	46.0806	46.2759	43.9316	46.4225
49.0822	45.3968	45.8364	46.1294	44.0049	45.5189
49.2867	45.3236	45.9829	46.5201	43.6142	46.2027
49.4912	45.2015	45.9341	45.9585	43.7607	46.1783
49.6957	44.7863	45.4945	46.1783	43.2723	45.641
49.9002	45.177	45.8852	45.6166	43.5653	45.8608
50.1047	44.9328	45.3968	46.0317	43.37	45.4457
50.3092	44.7375	45.7875	45.5678	43.0525	45.7143
50.5137	45.0061	45.6654	45.3724	43.5897	45.5678
50.7182	44.4689	44.9328	45.4945	42.906	45.6654
50.9227	44.6642	45.3724	45.1282	43.37	45.5189
51.1272	44.3712	44.7863	45.2991	42.735	45.4945
51.3317	44.8352	45.2747	44.8107	42.9304	45.4457
51.5362	44.2002	44.6642	45.348	42.3687	44.9573
51.7407	44.3468	44.6154	44.8596	42.8083	45.177
51.9452	44.2002	44.7375	44.7619	42.7106	44.591
52.1497	43.9316	44.3223	45.0061	42.2222	44.7375
52.3542	44.1758	44.6398	44.7375	42.2955	45.0549
52.5587	43.8095	44.1758	45.0305	42.1734	44.7375
52.7632	44.127	44.6886	44.7131	41.8315	44.7131
52.9677	44.0293	44.3223	44.4933	42.3687	44.2247
53.1722	43.6874	44.4444	44.42	41.8315	44.8596
53.3767	43.5897	43.956	43.956	41.9048	44.6642
53.5812	43.37	43.9805	44.4933	41.3919	44.2735
53.7857	43.5653	44.0537	44.0781	41.7582	44.1758
53.9902	43.663	43.9316	44.2491	41.8315	43.9805
54.1947	43.4188	44.1758	44.1026	41.5385	44.3956
54.3992	43.37	43.4188	44.0781	41.6361	43.9072
54.6037	43.2479	43.3211	43.6874	41.0012	43.7851
54.8082	43.0037	43.8339	43.6874	41.514	43.8584
55.0127	42.9304	43.3944	43.6142	41.4408	43.9805
55.2172	42.906	43.663	43.6386	41.221	43.7851
55.4217	42.8571	43.2967	43.6386	41.1966	43.2967
55.6262	42.735	43.4676	43.3211	40.8059	43.5409
55.8307	42.7839	43.199	43.7363	41.3919	43.4432
56.0352	42.3199	43.199	43.4188	40.5372	43.4432
56.2397	42.7106	43.1013	43.199	41.0745	43.0769
56.4442	42.1978	42.6374	43.1258	40.4396	43.1746
56.6487	42.5397	42.9792	42.7595	40.757	43.2234
56.8532	42.1978	42.4664	43.1258	40.6349	42.6618
57.0577	42.2955	42.6618	42.8571	40.3663	43.1258
57.2622	42.1001	42.2466	42.6618	40.5617	42.8816
57.4667	41.7094	42.5641	42.9304	40.1465	43.0769
57.6712	42.3687	42.3687	42.735	40.6593	42.906
57.8757	41.978	42.2466	42.8571	40.4396	42.4664
58.0802	41.7582	42.2222	42.0513	40.3175	42.8571
58.2847	41.6361	42.149	42.4664	39.9267	42.4176
58.4892	41.7094	42.2222	42.442	39.707	42.9792
58.6937	41.6361	42.0757	42.3199	40.0244	42.2955
58.8982	41.221	42.0513	41.9536	39.7314	42.0024
59.1027	41.4164	42.0757	41.4652	39.7314	42.3687
59.3072	40.8547	41.7827	42.2222	39.6337	41.9536
59.5117	41.1477	42.1245	41.7582	39.4872	42.3443
59.7162	41.0256	41.7338	42.0269	39.8779	41.7827
59.9207	40.928	41.685	41.685	39.2674	41.9536
60.1252	40.7082	41.514	41.7827	39.243	41.8803
60.3297	40.8059	41.1722	41.8803	39.3895	41.4652
60.5342	41.0012	41.2698	41.3431	39.3407	41.5873
60.7387	40.7814	41.221	41.8315	38.9011	41.4652
60.9432	40.6349	41.3187	41.3431	38.8767	41.685
61.1477	40.5861	41.1477	41.4652	39.1453	41.3431
61.3522	40.5861	40.9768	41.3675	38.9744	41.5873
61.5567	40.5617	40.9035	41.2698	39.0965	41.5873
61.7612	40.1709	40.9524	41.514	38.6569	41.3919
61.9657	40.3907	41.0012	40.9035	38.9255	41.1477
62.1702	40.0488	40.8303	41.2454	38.3883	40.928
62.3747	40.1954	40.8303	40.7082	38.4127	41.1722
62.5792	40.1221	40.3663	40.9768	38.5592	41.0501
62.7837	39.8046	40.5128	40.293	38.1197	40.8059
62.9882	40.0488	40.3419	40.3907	38.3394	40.7814
63.1927	39.4383	40.3419	40.7814	38.0952	40.8059
63.3972	39.6581	40.2442	40.6105	38.3883	41.1477
63.6017	39.4383	40.1221	40.7082	37.9243	40.6593
63.8062	39.8046	40.1465	40.3419	37.6557	40.6105
64.0107	39.7314	40.0488	40.1221	38.2662	40.6593
64.2152	39.3895	39.8291	40.4151	37.7289	40.6838
64.4197	39.2918	39.7802	39.9512	37.8755	40.757
64.6242	39.1209	39.6825	40.464	37.4359	40.2442
64.8287	39.2674	39.9756	39.8291	37.4359	40.1465
65.0332	39.4383	39.7802	40.1954	37.4847	39.8779
65.2377	39.1697	39.7802	40.1465	37.4359	40.1465
65.4422	39.2674	39.8046	39.8779	37.1673	39.9023
65.6467	38.9499	39.243	39.9756	37.0696	40.1221
65.8512	39.243	39.4628	39.3407	37.6801	40.2198
66.0557	39.0965	39.2674	39.7314	36.9719	40.0733
66.2602	38.8523	39.536	39.1697	37.0208	40.0488
66.4647	38.8767	39.1941	39.4383	37.1673	39.4872
66.6692	38.9744	39.3162	39.2674	36.7033	39.9023
66.8737	38.8034	39.1209	39.3162	37.1429	39.4872
67.0782	38.2418	38.9988	39.2918	36.63	39.707
67.2827	38.7546	38.9988	38.9744	37.1429	39.5849
67.4872	38.0464	38.8034	39.2918	36.6056	39.243
67.6917	38.1441	38.6813	38.6813	36.63	39.2918
67.8962	38.0708	38.8767	39.3162	36.7277	39.0965
68.1007	38.0952	38.4371	38.7057	36.1661	39.1941
68.3052	38.1685	38.8034	38.8767	36.6056	39.0232
68.5097	37.9487	38.1441	39.072	36.2149	38.779
68.7142	38.4615	38.6569	38.779	36.2637	39.1209
68.9187	37.9731	38.0464	38.5836	36.1661	38.9255
69.1232	38.1197	38.4615	38.2173	36.5324	38.7057
69.3277	37.9731	38.5348	38.486	35.9463	38.7302
69.5322	37.5824	38.1197	38.779	35.6532	38.8523
69.7367	37.7045	38.4615	38.3883	36.2149	38.6569
69.9412	37.558	37.851	38.5592	35.9219	38.5592
70.1457	37.5092	38.1197	38.1441	36.0195	39.072
70.3502	37.2161	37.9976	38.1685	35.7998	38.315
70.5547	37.3138	38.0464	38.315	35.409	38.3639
70.7592	37.4359	37.7778	38.0708	35.873	38.3883
70.9637	36.9719	37.7045	37.851	35.5556	38.3883
71.1682	37.0696	37.6801	37.7045	35.3846	38.315
71.3727	36.801	37.3626	37.9731	35.3846	38.1441
71.5772	36.9231	37.7289	37.2894	35.5311	38.486
71.7817	36.6545	37.6557	37.4603	35.409	38.022
71.9862	36.8987	37.558	37.5824	35.3602	38.2173
72.1907	36.6789	37.1184	37.8022	35.2137	37.9731
72.3952	36.6789	37.3138	37.6801	34.7741	37.9976
72.5997	36.7033	37.5092	37.3626	35.3114	37.558
72.8042	36.337	36.8987	37.3871	34.8718	37.7289
73.0087	36.7277	37.1673	37.1184	34.5055	37.7045
73.2132	36.2393	36.8742	37.3871	34.7253	37.5092
73.4177	36.2149	37.1184	37.265	34.3101	37.851
73.6222	36.4591	36.5324	36.8254	34.823	37.1673
73.8267	35.7265	36.5568	37.1673	34.4078	37.4115
74.0312	36.3126	36.8742	36.9475	34.4078	37.1917
74.2357	36.2149	36.3614	37.4115	34.359	37.3138
74.4402	36.1661	36.6545	36.8254	34.823	37.2405
74.6447	35.9707	36.5812	36.8987	34.3834	37.1184
74.8492	35.7753	36.337	36.801	34.0415	37.3871
75.0537	35.9707	36.5568	36.5812	34.2369	37.2894
75.2582	35.7021	36.2882	36.3614	34.3101	37.094
75.4627	35.9951	36.2393	36.6545	34.4322	36.6789
75.6672	35.6532	36.1172	36.8987	33.9927	36.5568
75.8717	35.5556	36.0195	36.1905	33.9683	37.1429
76.0762	35.3114	35.9951	36.4347	33.9683	36.4347
76.2807	35.3846	35.9219	35.9707	33.7485	36.801
76.4852	35.409	35.9707	36.2393	34.0659	36.4591
76.6897	35.1648	35.8486	36.337	33.7485	36.3614
76.8942	35.6532	35.873	35.873	34.0415	36.1905
77.0987	34.9939	35.58	36.0928	33.7729	36.63
77.3032	35.2137	35.7265	35.9463	33.6508	36.5079
77.5077	35.409	35.6532	35.8486	33.8217	36.2637
77.7122	35.0427	35.5067	36.0195	33.2357	36.1905
77.9167	34.9206	35.7021	35.8486	33.602	35.9707
78.1212	34.7985	35.4823	36.1661	33.3822	36.0928
78.3257	35.116	35.409	35.4823	33.431	36.0195
78.5302	34.8718	35.3358	35.8242	33.2112	35.9951
78.7347	34.8474	35.3114	34.8718	32.9182	35.9219
78.9392	34.7985	35.116	35.7509	33.2112	35.6044
79.1437	34.5299	35.2869	35.2869	32.8205	35.6532
79.3482	34.8718	35.6044	35.2381	33.0403	35.9463
79.5527	34.4811	35.2625	35.2625	33.0403	35.4823
79.7572	34.6764	35.1648	35.1893	32.967	35.8974
79.9617	34.4078	35.0183	35.4823	32.8449	35.4335
80.1662	34.4078	34.8962	35.0672	32.8938	35.9219
80.3707	34.3346	35.1893	34.9206	32.7961	35.2869
80.5752	34.4078	34.5788	35.1893	32.5275	35.6532
80.7797	33.9927	34.8962	34.9695	32.6007	35.3114
80.9842	33.9927	34.5543	34.9451	32.381	35.409
81.1887	34.2613	34.7009	34.7253	32.7473	35.4579
81.3932	33.9683	34.6032	34.823	32.0635	35.2137
81.5977	34.0904	34.5788	34.7741	32.1123	35.0427
81.8022	33.7485	34.3101	34.7009	32.5275	34.9206
82.0067	33.6752	34.2125	34.8474	32.1612	35.0672
82.2112	34.1148	34.0904	34.4567	32.8694	35.0427
82.4157	33.5531	34.1392	34.3834	32.3565	34.7009
82.6202	33.7973	34.2857	34.1392	32.4298	34.8962
82.8247	33.5531	34.188	34.2613	32.1368	34.4567
83.0292	33.602	34.2125	34.2857	31.8193	35.0916
83.2337	33.7241	34.1392	34.2857	31.9414	34.5055
83.4382	33.1868	33.9194	34.2613	31.8681	34.4811
83.6427	33.3822	34.2857	34.1392	31.917	34.5788
83.8472	33.2112	33.6264	33.9927	31.8437	34.3346
84.0517	33.431	33.7729	34.0659	31.7705	34.2125
84.2562	33.0647	33.5287	33.7973	31.746	34.2613
84.4607	33.0647	33.3333	34.0415	31.6239	34.6032
84.6652	33.1624	33.7973	33.8217	31.8681	34.2369
84.8697	32.7228	33.3822	33.9438	31.3797	34.188
85.0742	33.138	33.6264	33.7973	31.6972	34.3101
85.2787	32.674	33.3089	33.8462	31.3553	33.7485
85.4832	33.1624	33.5287	33.5287	31.5507	34.1392
85.6877	32.9426	33.3578	33.4554	31.3065	33.7241
85.8922	32.5275	33.4066	33.8462	31.3309	33.9683
86.0967	32.4542	33.4554	33.2112	31.2821	33.4799
86.3012	32.4054	32.7961	33.6264	31.0623	33.7485
86.5057	32.8938	33.2112	33.0647	30.696	33.9194
86.7102	32.4542	33.0403	33.3333	30.7448	33.6996
86.9147	32.5763	32.9182	33.3089	30.9158	33.6508
87.1192	32.4054	32.9426	33.138	30.8913	33.6264
87.3237	32.21	32.8694	33.0891	31.0134	33.6752
87.5282	32.6252	32.9426	32.6007	30.7448	33.0647
87.7327	32.0147	32.381	33.2601	30.9402	33.6996
87.9372	32.2833	32.6984	32.9426	30.8425	33.4554
88.1417	32.0391	32.4298	32.9426	30.5983	33.2357
88.3462	32.0635	32.4542	32.6496	30.525	33.5531
88.5507	32.381	32.5519	32.5031	30.7204	33.1868
88.7552	31.8193	32.4786	32.7228	30.2808	33.2601
88.9597	32.1368	32.4542	32.4786	30.7937	33.2112
89.1642	31.5751	32.4054	32.674	30.232	33.0403
89.3687	31.7949	32.2833	32.4786	30.2076	33.2112
89.5732	31.6728	32.0635	32.5275	30.5739	32.9426
89.7777	31.5507	32.381	32.5031	30.0366	33.0891
89.9822	31.5995	32.3077	32.5031	30.3785	32.9426
90.1867	31.4774	32.0635	32.3077	29.7436	32.8694
90.3912	31.917	31.9902	32.1368	30.0855	32.8449
90.5957	31.4042	31.8681	32.5275	30.0122	32.5519
90.8002	31.453	31.8681	31.9658	29.7924	32.8694
91.0047	31.3553	31.9658	31.917	29.9389	32.3565
91.2092	31.453	32.0391	31.8926	29.6459	32.7717
91.4137	31.3309	32.1612	31.8681	29.8168	32.7228
91.6182	31.0379	31.9658	31.9658	29.2552	32.5519
91.8227	31.5507	31.6728	31.8193	29.8413	32.5519
92.0272	30.8913	31.4774	31.8681	29.5971	32.3565
92.2317	31.0134	31.8437	31.9658	29.475	32.967
92.4362	30.989	31.4042	31.746	29.3284	31.9658
92.6407	30.8181	31.6728	31.7949	29.3284	32.5763
92.8452	30.989	31.4042	31.2088	29.6703	32.0879
93.0497	30.8425	31.0867	31.7949	29.0842	31.9658
93.2542	31.1355	31.4042	31.2088	29.6947	32.1368
93.4587	30.989	31.2576	31.6728	28.9133	31.8437
93.6632	30.7204	31.16	31.5507	29.0598	32.0391
93.8677	30.4762	31.5018	31.16	29.5971	31.7705
94.0722	30.696	31.1844	31.4042	29.011	32.0879
94.2767	30.696	31.3309	31.2088	29.0598	31.8681
94.4812	30.2076	30.9402	31.4042	29.011	31.7705
94.6857	30.5739	31.4042	31.1111	29.1331	32.1123
94.8902	30.232	30.8669	31.1111	28.8156	31.4042
95.0947	30.2564	30.9402	31.3065	28.9377	31.746
95.2992	30.525	30.8913	31.16	29.011	31.3065
95.5037	30.232	30.7692	30.9158	28.7179	31.5507
95.7082	30.5495	30.696	30.7937	29.0354	31.3065
95.9127	30.0122	30.696	31.0867	28.3516	31.3065
96.1172	30.1099	30.696	30.525	28.9621	31.746
96.3217	29.9389	30.4518	30.7937	28.8645	31.3309
96.5262	29.8657	30.4029	30.7692	28.4249	31.5263
96.7307	30.232	30.6227	30.2808	28.7424	30.9158
96.9352	29.6703	30.525	30.8669	28.3516	31.5507
97.1397	30.1343	30.5739	30.5006	28.7179	31.16
97.3442	29.7924	30.1587	30.6471	28.4493	31.0379
97.5487	29.5238	30.7937	30.4518	28.3272	31.3309
97.7532	29.6459	29.9878	30.6716	28.1319	30.9158
97.9577	29.7436	30.2076	30.5983	28.3272	31.1355
98.1622	29.9634	29.9878	30.2076	28.3272	30.525
98.3667	29.304	29.6703	30.3541	27.9609	31.1844
98.5712	29.6459	30.0611	30.2808	28.2051	30.525
98.7757	29.2308	29.8657	30.4029	28.254	30.8913
98.9802	29.4261	30.232	29.9389	28.0342	30.8181
99.1847	29.304	29.9634	29.8657	28.3028	30.5739
99.3892	29.1331	29.8901	30.1832	27.9609	30.8181
99.5937	29.4505	30.0122	29.8413	28.254	30.4762
99.7982	29.011	29.8901	29.9634	27.5946	30.6716
100.003	29.4994	29.8657	29.7192	28.0342	30.4518
100.207	29.0354	29.6459	29.8168	27.4725	30.4762
100.412	29.0842	29.7192	29.4994	27.6923	30.5006
100.616	28.6203	29.4994	29.7924	27.7411	30.3541
100.821	29.2796	29.7436	30.1099	27.5946	30.4518
101.025	29.4261	29.3773	29.7192	27.79	30.4029
101.23	29.011	29.1331	29.9145	27.4237	30.0855
101.434	29.011	29.5482	29.5482	27.7656	30.3541
101.639	28.7424	29.2308	29.3773	27.3748	30.0122
101.843	29.0842	29.475	29.5238	27.326	29.9634
102.048	28.7668	29.3529	29.2552	27.4969	29.9389
102.252	28.84	29.1575	29.3773	27.0085	30.1587
102.457	28.9621	29.1575	29.1819	27.3748	29.9634
102.661	28.3272	29.0354	29.475	27.2039	29.7436
102.866	28.4737	29.3284	29.3284	27.033	30.0122
103.07	28.5958	28.9866	29.3529	27.3504	29.8168
103.275	28.3761	29.0354	29.0598	27.2283	29.9634
103.479	28.6691	28.7179	29.2308	27.0085	29.4994
103.684	28.1563	28.9621	29.2063	26.862	30.0611
103.888	28.4493	28.8645	29.011	27.0574	29.6215
104.093	28.1074	28.5958	29.0354	26.7399	29.3284
104.297	28.4005	28.6935	28.6935	26.9109	29.8168
104.502	28.4737	28.4737	28.84	27.0085	29.6703
104.706	28.3028	28.7912	28.8156	26.3736	29.475
104.911	27.9365	28.5714	28.8889	26.9841	29.4505
105.115	27.8877	28.5226	28.8645	26.7155	29.8168
105.32	27.9609	28.7668	28.5226	26.6178	29.304
105.524	27.8144	28.2784	28.9866	26.5446	29.2552
105.729	28.3028	28.5958	28.3272	26.7643	29.4261
105.933	27.7167	28.1563	28.8645	26.5934	28.9621
106.138	28.0586	28.2295	28.6691	26.2515	29.0842
106.342	28.1807	28.1807	28.5714	26.4957	28.8156
106.547	27.6679	28.1563	28.3516	26.0562	28.7668
106.751	27.8144	28.547	28.2784	26.4469	28.8156
106.956	27.6923	27.8388	28.8889	25.7387	28.8645
107.16	27.5946	28.3516	28.2295	26.0073	29.1819
107.365	27.3993	28.2295	28.3028	26.105	28.6203
107.569	27.4237	27.9609	28.083	26.0806	28.9866
107.774	27.326	27.6435	28.1563	26.3492	28.6691
107.978	27.1795	28.0586	27.9365	25.9096	28.4982
108.183	27.4481	28.0098	28.0342	26.2271	28.7424
108.387	27.0574	27.7167	28.3272	26.2271	28.3761
108.592	27.6923	27.8144	28.0098	25.7631	28.84
108.796	27.4481	27.7411	28.1807	26.105	28.6935
109.001	27.1062	27.6923	27.9853	25.8852	28.4982
109.205	27.1795	27.7411	27.79	26.0317	28.5714
109.41	26.9841	27.7656	27.6679	25.6166	28.2784
109.614	27.2772	27.619	27.4481	25.8608	28.6203
109.819	26.6911	27.79	27.8632	25.5189	28.547
110.023	27.4237	27.6923	27.4481	25.6654	28.1807
110.228	26.862	27.6679	27.5946	25.7143	28.2295
110.432	26.7155	27.2772	27.5946	25.7143	28.3028
110.637	27.1306	27.4481	27.4237	25.6899	28.1563
110.841	26.7155	27.3504	27.619	25.7387	28.2784
111.046	26.8376	27.3993	27.2283	25.6166	28.2051
111.25	26.6667	27.033	27.4725	25.2747	27.8632
111.455	27.033	27.1795	27.2039	25.0794	28.2051
111.659	26.7643	27.326	27.2772	25.641	27.6679
111.864	26.6422	26.9109	27.4969	25.1526	28.2784
112.068	26.6911	27.3016	27.326	25.5433	27.619
112.273	26.3736	26.569	27.0818	25.348	27.7411
112.477	26.6422	27.1062	27.0818	25.3236	28.2051
112.682	26.3004	26.7399	27.2039	25.2259	27.9121
112.886	26.4957	27.1062	26.8132	25.1038	28.1074
113.091	26.5446	26.9353	27.1551	25.2747	27.7411
113.295	26.2027	26.6911	26.8864	25.0794	28.1319
113.5	26.5446	26.8376	27.033	24.9573	27.7411
113.704	26.1538	26.7155	27.0574	25.1526	27.4969
113.909	26.4469	26.8864	26.6911	24.591	27.8388
114.113	26.3248	26.5934	26.9597	24.6886	27.2772
114.318	26.3248	26.7155	26.7888	24.9084	27.7411
114.522	26.3248	26.569	26.8376	24.8596	27.5702
114.727	25.8852	26.398	26.8376	24.42	27.4969
114.931	25.9341	26.6667	26.4469	25.1526	27.2527
115.136	25.8608	26.6667	26.8132	24.7619	27.1306
115.34	25.9585	26.6422	26.398	24.9084	27.1306
115.545	26.0562	26.5201	26.398	24.4444	26.8132
115.749	25.8364	26.2271	26.4957	24.2979	27.1795
115.954	25.9096	26.569	26.3492	24.591	26.9109
116.158	25.641	26.1538	26.7399	24.3712	27.3016
116.363	26.1538	26.3736	26.2515	24.6154	27.1551
116.567	25.4945	26.2027	26.0073	24.3956	26.7399
116.772	25.7875	26.105	26.0317	24.3712	27.2039
116.976	25.5433	26.2515	26.3248	24.42	26.6667
117.181	25.4701	25.9585	26.2271	24.1026	26.9109
117.385	25.5922	26.0073	26.1783	24.3223	26.9597
117.59	25.5433	25.9585	26.3492	24.0537	26.7399
117.794	25.6899	26.0806	25.9829	24.0293	27.0574
117.999	25.348	25.8608	26.0562	24.3468	26.4713
118.203	25.6899	25.812	25.7387	24.2002	26.7399
118.408	25.4212	25.6899	26.0317	24.2735	26.5446
118.612	25.3236	25.7631	25.9341	23.8584	26.6667
118.817	25.4212	26.0073	25.8364	24.0049	26.4713
119.021	25.2259	25.8852	25.9829	23.9805	26.7888
119.226	25.3968	25.6654	25.6166	23.8828	26.9109
119.43	24.8596	25.8364	25.6899	23.9072	26.4469
119.635	25.0305	25.7631	25.9829	23.8584	26.4469
119.839	25.1038	25.7387	25.8364	23.9072	26.4957
120.044	24.9573	25.5433	25.7875	23.5409	26.569
120.248	25.177	25.4945	25.2259	24.0049	26.2271
120.453	24.884	25.4457	25.6654	23.5897	26.1538
120.657	24.5665	25.5678	25.2991	23.2723	26.4957
120.862	25.0061	25.2015	25.641	23.7851	26.1538
121.066	24.884	25.4457	25.5433	23.7851	26.4469
121.271	24.9328	25.4212	25.3724	23.6386	26.2759
121.475	24.4689	25.0794	25.7387	23.3455	26.1538
121.68	25.0061	25.177	25.2503	24.0049	25.7387
121.884	24.884	25.3236	25.4945	23.2234	25.9341
122.089	24.6398	25.0794	25.2259	23.4188	26.5934
122.293	24.5665	24.6398	25.2259	23.4676	25.9341
122.498	24.5177	25.177	25.2015	22.9304	25.9341
122.702	24.8596	25.0061	25.0549	23.2723	25.7875
122.907	24.4689	24.8596	25.2991	22.9792	25.7143
123.111	24.6642	25.1282	25.1282	23.3455	26.0073
123.316	24.3956	24.6154	25.2503	22.9304	25.812
123.52	24.5421	25.2747	25.0794	23.2723	25.641
123.725	24.3468	24.6154	25.1526	23.0769	25.5922
123.929	24.0293	24.8596	25.0305	23.1258	25.7875
124.134	24.3223	25.1038	24.8352	23.3944	25.6166
124.338	24.3223	24.5421	25.0305	22.6618	25.5433
124.543	24.3468	25.348	25.1526	23.0037	25.6899
124.747	24.3956	24.5421	24.8596	22.906	25.3968
124.952	24.2979	25.0305	24.42	22.8083	26.0806
125.156	24.2002	24.7375	24.591	22.8083	25.2015
125.361	23.6874	24.5177	24.6886	22.3443	25.5678
125.565	24.591	24.591	24.6154	22.8816	25.3236
125.77	23.9316	24.2491	24.591	22.442	25.2991
125.974	24.2002	24.591	24.5665	22.8816	25.6899
126.179	23.6142	24.4689	24.5421	22.5885	25.4701
126.383	24.0293	24.3223	24.2491	22.5397	25.4701
126.588	24.0293	24.4933	24.1514	22.8327	25.0794
126.792	23.8828	24.3223	24.6154	22.4176	25.1526
126.997	24.1514	24.4444	24.2979	22.8083	24.9084
127.201	23.7118	24.2735	24.6154	22.8083	25.0549
127.406	24.0781	24.5421	24.2247	22.4908	25.177
127.61	23.5409	23.8828	24.6886	22.3199	24.9573
127.815	23.5653	24.2002	24.4689	22.4176	25.1282
128.019	23.6142	23.8584	23.9072	22.2711	24.8596
128.224	23.3455	23.9072	24.2491	21.9536	24.8107
128.428	23.7363	24.3468	24.1758	22.5153	24.9328
128.633	23.37	24.0537	24.0293	22.4176	24.3468
128.837	23.1746	24.2247	23.9805	22.2711	25.0549
129.042	23.4921	23.6874	24.2247	22.4664	25.0549
129.246	23.4188	24.0537	23.7363	22.6129	24.8352
129.451	23.4432	23.956	23.4676	22.3199	24.6398
129.655	23.37	23.7607	23.7607	21.978	25.1038
129.86	23.6142	24.1026	23.3211	22.5397	25.2259
130.064	23.0281	23.663	24.2491	21.8071	24.591
130.269	23.4921	23.956	23.9316	22.442	24.7863
130.473	23.1502	23.5653	24.1026	22.0269	24.4689
130.678	23.0281	23.8339	23.6142	21.8071	24.9084
130.882	23.5165	23.7118	23.5653	21.8315	24.3712
131.087	22.9792	23.2479	23.6386	21.7582	24.2979
131.291	23.1013	23.5165	23.5165	22.1001	24.7863
131.496	23.199	23.1258	23.4188	21.7094	24.2735
131.7	23.0037	23.6142	23.6874	21.7582	24.6154
131.905	23.199	23.4432	23.4921	21.4896	23.7851
132.109	22.7106	23.3944	23.956	21.9536	24.2247
132.314	23.3211	23.5897	23.0281	22.0513	24.2491
132.518	22.6618	23.4188	23.5165	21.3919	24.2979
132.723	22.9548	23.6386	23.2234	21.7827	24.1514
132.927	22.906	23.2723	23.4921	21.6606	24.2491
133.132	23.1013	23.5165	23.3455	21.5873	24.0537
133.336	22.7106	23.2234	23.1746	21.4652	24.0049
133.541	22.735	23.1746	23.2967	21.3675	24.3712
133.745	23.1013	23.2479	23.4432	21.7582	23.7118
133.95	22.5397	22.8327	23.3211	21.2943	24.2002
134.154	22.8083	23.1746	23.0281	21.3187	23.7607
134.359	22.4908	22.906	23.2234	21.3187	23.6386
134.563	22.5641	23.0769	23.199	21.0501	24.2491
134.768	22.442	23.0037	22.9548	21.3919	23.5897
134.972	22.6129	23.1502	23.2723	20.8059	23.9805
135.177	22.7839	23.0769	22.8083	21.2943	23.9072
135.381	22.4908	22.735	23.1502	21.1966	23.7607
135.586	22.2955	22.8327	22.5641	21.0012	23.5897
135.79	22.1734	22.9548	22.8083	21.1966	23.3944
135.995	22.2222	23.0525	22.6862	21.3675	23.6874
136.199	22.4908	22.7106	23.0037	21.3187	23.7607
136.404	22.1734	22.3687	23.1746	20.5617	23.6386
136.608	22.4176	22.7595	22.6129	21.0745	23.6142
136.813	22.0757	22.4664	23.3211	20.9768	23.5165
137.017	22.1734	22.8327	22.5397	21.685	23.7118
137.222	22.3199	22.5885	22.7595	21.0989	23.1258
137.426	22.3443	22.5885	22.735	20.8791	23.4676
137.631	22.3443	22.5885	22.5641	20.7814	23.3455
137.835	22.0513	22.4176	22.6618	20.8059	23.663
138.04	22.3199	22.5397	22.4176	20.8547	23.37
138.244	21.8071	22.442	22.4664	20.5617	23.199
138.449	21.7827	22.4176	22.2955	20.9524	23.4676
138.653	22.0024	22.5397	22.4176	20.6593	23.1746
138.858	21.8559	22.5153	22.3443	20.6593	23.2967
139.062	21.978	22.3932	22.3199	20.7082	23.0281
139.267	22.149	22.1001	22.2466	20.3419	23.0281
139.471	21.9536	22.5397	22.0024	20.9768	22.8083
139.676	21.7338	21.8803	22.2955	20.7814	23.1502
139.88	21.7827	22.4176	22.3687	20.7082	23.2234
140.085	21.5629	22.1245	22.4664	20.464	23.0525
140.289	21.7827	21.8803	22.3687	19.8046	23.3944
140.494	21.7827	22.2955	22.3199	20.757	23.0037
140.698	21.6361	22.1978	22.3199	20.5861	23.3455
140.903	21.8315	22.2955	21.978	20.3663	22.8816
141.107	21.3187	22.149	22.3687	20.3907	22.8083
141.312	21.4408	22.1978	21.9292	20.2198	23.2479
141.516	21.4408	21.978	22.0757	20.5861	22.5641
141.721	21.3187	21.7094	22.1734	20.1954	22.8816
141.925	21.5385	22.1001	21.9048	20.2686	22.6374
142.13	21.2698	21.8071	21.9292	19.7314	22.9304
142.334	21.7094	22.0269	21.7582	20.5128	22.5153
142.539	21.3919	21.6361	22.0757	20.2442	22.6129
142.743	21.221	21.7827	21.6361	20.3419	22.6374
142.948	21.4408	21.5873	21.5629	20.2442	22.5153
143.152	21.0745	21.6361	22.0269	20.0488	22.6129
143.357	21.3675	21.7582	21.6606	20.0733	22.4908
143.561	21.1233	21.4408	21.9536	19.9267	22.5153
143.766	21.6606	21.8071	21.6361	20.1221	22.442
143.97	21.0256	21.2698	21.5385	19.8779	22.3687
144.175	21.1722	21.5385	21.4164	20.0977	22.5397
144.379	21.2698	21.514	21.2943	20.2686	22.3199
144.584	20.9768	21.4408	21.7094	19.9512	22.4908
144.788	21.1477	21.685	21.5385	20.3175	22.4664
144.993	20.5617	21.2698	21.5873	19.6337	22.2955
145.197	21.2698	21.2943	21.221	20	22.3932
145.402	20.8791	21.0989	21.5385	20.293	21.9292
145.606	21.0989	21.3431	21.5385	19.6337	22.0757
145.811	21.0012	21.2698	21.514	19.9023	21.9536
146.015	20.5617	21.1966	21.2698	19.6093	22.2711
146.22	21.1966	21.514	21.1477	19.6581	22.0757
146.424	20.757	20.9768	21.3431	19.5849	21.8559
146.629	20.9035	21.3431	21.0745	19.3651	22.2222
146.833	20.5372	21.1233	21.2454	19.5849	22.0513
147.038	20.8547	21.0012	21.1722	19.536	22.149
147.242	20.5617	21.1233	21.4164	19.707	21.8315
147.447	20.8303	21.0745	21.3919	19.5604	21.978
147.651	21.0256	21.2943	20.8303	19.6337	21.8559
147.856	20.7082	20.6349	21.2943	19.4872	22.0269
148.06	20.5861	20.8791	21.0745	19.7558	22.1734
148.265	20.5861	21.0012	21.2698	19.536	21.6117
148.469	20.6105	21.0989	21.1233	19.536	22.0269
148.674	20.757	21.1966	20.6105	19.4383	21.5629
148.878	20.2442	20.8059	20.7814	19.3651	21.978
149.083	20.5617	20.928	20.7814	19.4139	21.7582
149.287	20.4396	20.5372	21.2698	19.1941	21.5385
149.492	20.2686	20.6593	20.4151	19.4383	21.978
149.696	20.3175	20.8547	20.9524	19.3895	21.7094
149.901	20.1954	20.7814	20.7814	19.1941	21.8315
150.105	20.4396	20.8547	20.5372	19.5116	21.3431
150.31	20.0244	20.4884	21.1233	18.7057	21.3675
150.514	20.4151	20.5861	20.3663	19.2186	21.4164
150.719	19.9267	20.5372	20.9524	19.072	21.685
150.923	19.9512	20.7814	20.4884	19.4139	21.6117
151.128	20.2198	20.6105	20.757	19.3162	21.0745
151.332	20.0977	20.5861	20.6593	18.8523	21.7827
151.537	20.1221	20.3907	20.6838	19.4139	21.2454
151.741	20.2442	20.3175	20.3663	18.6813	21.2698
151.946	19.9023	20.5861	20.3175	19.1453	21.5385
152.15	19.9267	20.2198	20.8059	18.6325	21.3675
152.355	20.0977	20.2686	20.293	18.8767	21.3675
152.559	20.2686	20.5128	20.1709	19.1209	21.0012
152.764	20.0977	20.1954	20.4884	18.6569	21.4408
152.968	20.0977	20.7326	20.1709	18.9011	21.0256
153.173	19.6581	20.4396	20.8303	18.4371	21.221
153.377	19.9512	20.2198	20.1954	18.2662	20.9768
153.582	19.707	20.293	20.5372	18.7546	20.9768
153.786	20.0488	20.2442	20.1221	18.8278	21.3187
153.991	19.9756	20.1709	20.3663	18.8278	21.0256
154.195	19.8046	20	20.4884	18.5104	20.8791
154.4	20.0488	20.4884	20.2442	19.0476	20.928
154.604	19.6581	20.0244	20.3175	18.4371	21.2943
154.809	19.6581	20.3907	19.6825	18.5836	21.0501
155.013	19.7314	19.9756	20.2198	18.315	20.8303
155.218	19.5849	20.0977	19.8535	18.5348	21.0012
155.422	19.8535	20.1465	20.2686	18.7057	20.464
155.627	19.5849	20.0244	20.1465	18.2906	20.8547
155.831	19.7558	20.0977	19.707	18.5104	20.9768
156.036	19.3162	19.6581	20	18.4127	20.7814
156.24	19.5604	19.7802	19.7802	18.5348	21.1722
156.445	19.3895	20.0733	19.9512	18.779	20.8303
156.649	19.3407	20.1221	20.1709	18.4127	21.0989
156.854	19.5604	20.293	19.7314	18.315	20.7326
157.058	19.1941	19.7558	20.0977	18.486	21.0745
157.263	19.8291	20	19.4139	18.315	20.9768
157.467	19.3407	19.6825	19.9023	18.1929	20.6593
157.672	19.3895	20.0977	19.707	18.1685	20.9524
157.876	19.7558	19.6337	19.6825	18.2662	20.1954
158.081	19.4628	19.6337	19.9023	18.2173	20.7326
158.285	19.3651	19.6337	19.9756	18.4371	20.3663
158.49	19.3651	19.4383	19.5116	18.1929	20.6349
158.694	19.1941	19.8291	19.707	17.9976	20.2686
158.899	19.243	19.4139	20.0244	18.2418	20.5372
159.103	19.3162	19.707	19.5116	17.8999	20.6838
159.308	19.1209	19.707	19.3895	17.6801	20.2442
159.512	19.0476	19.3651	19.2674	17.9243	20.6593
159.717	19.3162	19.4628	19.1697	18.2173	20.0733
159.921	19.3895	19.2186	19.7314	17.8266	20.2686
160.126	19.1697	19.8046	19.5849	18.0952	20.3419
160.33	18.7302	19.3651	19.6581	17.8022	20.1709
160.535	18.8767	19.4628	18.9499	17.7289	20.5617
160.739	19.0232	19.3651	18.9499	18.2173	19.9512
160.944	19.1453	19.4872	19.3651	17.7778	20.293
161.148	19.1697	19.2674	19.0232	17.8266	20.2198
161.353	18.8523	19.5116	19.3895	17.8266	20.0244
161.557	18.9988	19.3895	19.3162	18.0464	20.0977
161.762	18.8034	18.9744	19.4628	17.851	20.1221
161.966	18.7546	19.0476	19.2186	17.6068	20.4396
162.171	18.8278	19.4139	18.9499	17.8999	19.7314
162.375	18.6813	19.0965	19.5116	17.4603	20.1465
162.58	18.9255	19.1209	18.8034	17.9731	19.8291
162.784	18.315	18.779	19.0965	17.6068	20.0977
162.989	18.9988	19.243	19.1209	17.5336	19.8779
163.193	18.6569	18.9988	19.072	17.6313	19.707
163.398	18.6081	18.9255	19.1209	17.3138	19.9023
163.602	18.7057	19.3407	19.0232	17.9731	19.8046
163.807	18.5104	18.8034	19.3407	17.4847	19.9023
164.011	18.6569	19.0476	18.9255	17.851	20.0488
164.216	18.3883	18.8278	18.7057	17.265	19.3407
164.42	18.5836	19.0965	18.7546	17.3871	19.6093
164.625	18.5348	18.9988	18.9499	17.6801	19.5604
164.829	18.486	19.0232	18.7302	16.9475	19.7314
165.034	18.5592	19.0232	18.6569	17.6557	19.5116
165.238	18.315	18.5592	18.779	16.9963	19.536
165.443	18.2906	18.7546	18.6081	17.5336	19.9756
165.647	18.2418	18.6081	18.9255	17.3382	19.5116
165.852	18.5348	18.8278	18.3883	17.3871	19.5604
166.056	18.2173	18.8034	18.6325	17.265	19.4628
166.261	18.315	18.5836	18.779	17.3626	19.9267
166.465	18.6325	18.6081	18.3394	17.5336	19.243
166.67	18.1929	18.5348	18.5104	17.1673	19.6581
166.874	18.2418	18.9988	18.486	17.1917	19.6581
167.079	18.1197	18.6081	18.6081	17.1429	19.3407
167.283	18.1685	18.7057	18.6081	17.3871	19.4628
167.488	18.2662	18.6325	18.4371	17.3382	19.2674
167.692	17.9976	18.3883	18.6569	17.1184	19.3162
167.897	18.1441	18.4371	18.3639	17.2405	19.3651
168.101	18.0952	18.2906	18.779	16.7766	19.0476
168.306	18.315	18.5836	18.2662	16.9963	19.4628
168.51	17.9243	18.1197	18.5836	17.0452	19.0232
168.715	17.9731	18.5104	18.5348	16.9231	19.5604
168.919	18.0464	18.1197	18.486	17.0696	19.0476
169.124	17.8022	18.1685	18.4615	16.8498	19.2674
169.328	18.2173	18.3883	17.9731	16.9719	19.0965
169.533	17.8999	17.9976	18.3883	16.7033	19.0965
169.737	18.0464	18.3639	18.022	17.0208	19.3651
169.942	18.2662	18.2662	18.0708	16.9475	18.9499
170.146	17.9487	18.1197	17.8755	16.4591	19.4628
170.351	17.9243	18.2173	17.9731	16.7277	18.9255
170.555	17.9487	18.4371	18.2173	16.7521	19.1697
170.76	17.8755	18.486	17.8755	16.9963	19.0232
170.964	17.8266	18.0952	18.022	16.7277	18.8523
171.169	17.6801	18.3394	17.9487	16.6545	19.1697
171.373	17.9243	17.6801	18.2173	16.5812	18.6325
171.578	17.7778	18.0952	17.6801	16.8742	19.072
171.782	17.9487	18.022	17.9487	16.7033	18.6325
171.987	17.4359	17.7289	18.1197	16.4835	18.8523
172.191	17.8999	18.2906	17.9487	16.7766	19.072
172.396	17.5092	17.9976	18.3883	16.63	18.779
172.6	17.8755	17.9976	17.4847	16.7277	18.9011
172.805	17.2894	17.8999	17.8999	16.6056	18.7546
173.009	17.4847	17.7289	17.558	16.6789	19.1209
173.214	17.7289	18.0708	17.4359	16.6545	18.5104
173.418	17.1673	17.6801	17.8999	16.2393	18.6325
173.623	17.4115	17.9243	17.4359	16.337	19.0232
173.827	17.1917	17.8999	17.7534	16.1416	18.8034
174.032	17.2405	17.7045	17.2894	16.4347	18.779
174.236	17.5092	17.7045	17.6801	16.4591	18.486
174.441	17.5092	17.4115	17.9243	16.5324	18.779
174.645	17.6801	17.7534	17.851	16.337	18.2173
174.85	17.2161	17.8266	17.9731	16.2637	18.5104
175.054	17.4115	17.8755	17.6068	16.7033	18.6569
175.259	17.1917	17.6313	17.851	16.3614	18.1929
175.463	17.3871	18.0464	17.7045	16.2882	18.2662
175.668	17.2161	17.5336	17.6313	16.5079	18.6325
175.872	16.9719	17.7289	17.4847	16.2882	18.8278
176.077	17.1184	17.7289	17.1184	16.0684	18.2662
176.281	17.1673	17.7289	17.7045	16.1172	18.2662
176.486	17.2161	17.6313	17.3871	16.2637	18.779
176.69	17.1673	17.4847	17.7534	16.2637	18.0708
176.895	17.265	17.5824	17.7534	15.9219	18.6813
177.099	17.3138	17.5824	17.2405	16.2637	18.0464
177.304	16.9231	17.558	17.3626	16.2149	18.486
177.508	17.3382	17.265	17.094	16.2637	18.1197
177.713	16.9719	17.3382	17.5092	16.0928	18.4371
177.917	17.0208	17.4115	17.265	16.2882	18.4127
178.122	17.265	17.3871	17.265	16.1905	17.8755
178.326	16.9475	17.3138	17.3138	16.0195	18.2662
178.531	17.1429	17.3626	17.3382	16.0684	18.0952
178.735	16.9963	17.1429	17.265	15.873	18.1685
178.94	16.9963	17.3871	17.3871	16.1172	17.9731
179.144	16.5079	16.9475	17.4603	16.0684	18.1197
179.349	16.8498	17.4359	17.2894	16.0928	18.0464
179.553	16.8742	17.0208	17.1917	16.044	17.6313
179.758	16.6789	16.9475	17.094	15.8242	18.2906
179.962	16.9231	17.1917	17.0208	15.7998	18.2173
180.167	16.8742	17.0452	17.1184	15.6288	18.2418
180.371	16.9719	17.1917	16.8742	15.9219	18.1929
180.576	16.7033	16.9475	17.2161	15.7998	17.4847
180.78	16.6789	17.3138	17.0208	15.7509	18.2418
180.985	16.9963	16.8254	16.9719	15.9219	18.0464
181.189	16.7033	17.0696	16.8742	15.6532	18.2173
181.394	16.801	17.2405	16.9231	15.9707	17.7045
181.598	16.4835	17.0696	16.8742	15.4335	17.6801
181.803	16.8498	16.8742	16.801	15.7998	17.9731
182.007	16.4835	16.7277	17.0696	15.5311	17.9731
182.212	16.8254	16.7766	16.8498	15.5556	18.3394
182.416	16.5812	16.7277	17.0208	15.7998	17.558
182.621	16.4103	16.9231	17.1673	15.5067	18.2173
182.825	16.6545	16.9719	16.5568	15.6044	17.558
183.03	16.7277	16.5812	16.9475	15.3358	17.7289
183.234	16.5324	17.1184	16.4347	15.5556	17.851
183.439	16.6545	16.7766	16.7277	15.2869	17.7289
183.643	16.2637	16.8987	16.5568	15.2137	18.0464
183.848	16.6789	16.6545	16.6789	15.2869	17.2161
184.052	16.337	17.0208	16.8254	15.4823	17.8266
184.257	16.4347	16.5324	16.5324	15.3846	17.8266
184.461	16.0195	16.6056	16.9231	15.1893	17.8022
184.666	16.5079	17.0208	16.3614	15.5311	17.5336
184.87	16.5324	16.7521	16.5324	15.2137	17.4115
185.075	16.5079	16.8742	16.7033	15.2869	18.0464
185.279	16.3858	16.5079	16.6056	15.7753	17.4603
185.484	16.337	16.4591	16.5812	15.2381	17.3871
185.688	16.337	16.63	16.3614	15.7509	17.5336
185.893	16.044	16.3126	16.801	15.0427	17.3382
186.097	16.3858	16.5568	16.4347	15.1648	17.7778
186.302	16.044	16.5568	16.5079	15.0183	17.3138
186.506	15.9463	16.801	16.1905	14.9695	17.4115
186.711	16.1172	16.3126	16.3126	15.4335	17.3138
186.915	15.8974	16.1416	16.5568	15.3846	17.558
187.12	16.6545	16.5568	15.9219	15.2381	17.1429
187.324	15.8486	16.3858	16.3126	14.9939	17.3138
187.529	15.9951	16.5568	16.2637	15.1648	17.3138
187.733	15.9219	16.2637	16.0928	15.409	17.2161
187.938	16.1172	16.6056	16.1661	15.1648	17.5092
188.142	16.2637	16.1172	16.6056	15.2869	17.1917
188.347	15.7021	16.2637	16.2637	14.8474	17.2894
188.551	16.044	16.3858	16.2393	15.5556	16.9475
188.756	15.8974	16.1416	16.4591	14.7497	17.2161
188.96	15.7021	16.6056	15.9707	15.0183	17.2161
189.165	15.8974	16.1905	16.4347	15.3358	16.9963
189.369	15.6044	16.2882	15.9463	14.9206	16.8987
189.574	16.1661	16.2393	16.1172	15.4823	17.0208
189.778	16.044	15.7998	16.2149	14.9451	17.4115
189.983	15.7509	16.3858	15.8242	15.2625	17.0208
190.187	15.7021	16.1905	16.2637	14.9451	17.1673
190.392	15.7998	16.044	16.1416	14.8962	17.0452
190.596	15.8974	15.9951	16.1416	15.116	16.6545
190.801	15.6532	15.7998	16.1661	14.3346	17.1673
191.005	15.9951	16.337	16.0684	14.9939	17.0208
191.21	15.7265	15.9219	15.873	14.8718	16.63
191.414	15.9707	16.2882	15.7998	14.8474	16.6789
191.619	15.9707	16.044	16.0928	14.7253	16.7521
191.823	15.7509	15.873	15.7753	14.5055	16.8987
192.028	15.9707	16.044	16.1172	14.652	16.8742
192.232	15.3602	15.7509	15.9219	15.0672	17.0452
192.437	15.58	15.9463	15.2625	14.7497	16.8987
192.641	15.5556	15.6777	16.1172	14.6276	16.5812
192.846	15.6777	15.6288	15.4579	14.7497	16.9963
193.05	15.409	15.7021	15.8974	14.7497	16.7766
193.255	15.5311	16.0195	15.9707	14.2125	16.5812
193.459	15.8486	15.7753	15.7509	14.5788	16.337
193.664	15.5067	15.873	15.6532	14.4811	16.6789
193.868	15.4823	15.7753	15.3114	14.7985	16.3858
194.073	15.4823	15.7509	15.6777	14.5055	16.7033
194.277	15.3358	16.1172	15.409	14.4567	16.6789
194.482	15.3114	15.7753	15.9951	14.5788	16.2637
194.686	15.6044	15.7265	15.4823	14.3346	16.5324
194.891	15.5067	16.0195	15.7998	14.5055	16.337
195.095	15.2137	15.5556	15.5556	14.3346	16.4591
195.3	15.8242	15.9463	15.2625	14.8474	16.5568
195.504	15.2381	15.5556	15.5311	14.1636	16.801
195.709	15.4335	15.7753	15.409	14.4322	16.337
195.913	15.7021	15.8242	15.6532	14.0904	16.337
196.118	14.9939	15.5311	15.409	14.3834	16.3614
196.322	15.5067	15.5311	15.409	14.0904	16.337
196.527	15.3358	15.4335	15.3846	14.1636	16.5324
196.731	15.5556	15.7509	15.1893	14.1148	16.5568
196.936	15.116	15.2381	15.4823	14.1392	16.2149
197.14	15.6044	15.6532	15.1893	14.4322	16.5079
197.345	15.2381	15.3602	15.6777	14.1148	16.1905
197.549	15.116	15.7021	15.4579	14.0904	16.5079
197.754	15.3846	15.4579	14.9939	14.0659	16.2637
197.958	15.0427	15.2869	15.5311	14.1148	16.5079
198.163	15.2137	15.7265	15.0672	14.5299	16.4347
198.367	14.8962	15.4823	15.4823	14.0171	16.2149
198.572	15.2381	15.7265	15.2381	14.1636	16.5324
198.776	15.2381	15.2869	15.5311	14.4811	15.7509
198.981	15.116	15.3602	14.9206	14.1148	16.2149
199.185	15.2137	15.3602	15.3846	14.3346	16.4103
199.39	14.9695	15.0672	15.3114	14.1392	16.044
199.594	15.3358	15.3358	15.116	14.2125	16.5568
199.799	15.0672	15.2625	15.4823	13.7973	16.1416
200.003	15.0183	15.1404	15.2137	14.0415	16.3614
200.208	15.2381	15.4335	15.116	13.9194	15.9707
200.412	14.652	15.0672	15.116	13.8217	16.1172
200.617	14.9695	14.9695	14.8474	14.188	16.0684
200.821	15.0916	15.1648	15.1404	14.0171	15.9707
201.026	15.1893	15.2869	14.7985	14.1392	16.0684
201.23	14.9451	15.2381	15.3114	13.9194	15.8974
201.435	15.0427	15.2625	15.0183	14.0171	15.8486
201.639	15.0672	15.1404	15.116	14.0904	16.0684
201.844	14.8962	15.0183	15.0916	13.7973	15.9951
202.048	15.0672	15.2137	14.8962	14.3101	15.7265
202.253	14.7985	14.823	14.9939	13.5775	15.7265
202.457	14.7985	14.9451	14.6764	13.9927	15.9463
202.662	14.7253	14.9206	14.7741	13.8217	15.6044
202.866	14.9451	15.2381	14.8718	13.8462	16.0195
203.071	14.9451	15.2381	14.8718	14.0659	15.9707
203.275	14.6032	15.0183	15.2381	13.5531	15.9463
203.48	14.9939	14.9695	14.5299	14.1392	15.6532
203.684	14.5299	14.8474	14.8962	13.4799	15.7509
203.889	14.7985	15.0672	14.6764	14.0904	15.9219
204.093	14.7253	14.652	15.0916	14.0659	15.6044
204.298	14.5055	14.9206	14.9206	13.6752	16.044
204.502	14.7741	14.7741	14.4567	14.0171	15.5311
204.707	14.5055	14.2369	14.9695	13.6752	15.4579
204.911	14.7253	15.1893	14.5543	14.0415	15.6777
205.116	14.3834	15.0427	14.7497	13.8462	15.7021
205.32	14.7009	14.9939	14.6032	14.0415	15.6532
205.525	14.7009	14.9939	14.7009	13.7973	15.6044
205.729	14.5788	14.7009	14.7497	13.3089	15.6044
205.934	14.5543	14.7253	14.7253	13.7973	15.6044
206.138	14.3101	14.7009	14.652	13.4799	15.6777
206.343	14.5788	14.6032	14.4567	13.6996	15.8486
206.547	14.3346	14.4567	14.5788	13.602	15.3846
206.752	14.3346	14.7985	14.7253	13.4799	15.58
206.956	14.6032	14.9451	14.7985	13.5043	15.5311
207.161	14.2613	14.7497	14.7253	13.1868	15.4823
207.365	14.3346	14.9451	14.4811	13.7485	15.116
207.57	14.2857	14.3834	14.6764	13.2845	15.4579
207.774	14.5299	15.0427	14.2369	13.6752	15.5067
207.979	14.2613	14.4567	14.5299	13.5043	15.1893
208.183	14.4322	14.4078	14.5055	13.6996	15.4823
208.388	14.4567	14.5299	14.4811	13.5531	15.4579
208.592	14.3346	14.5543	14.3346	13.4066	15.9463
208.797	14.7985	14.7985	14.0659	13.4066	15.2381
209.001	14.2857	14.2125	14.4322	12.9915	15.1893
209.206	14.2613	14.6276	14.1392	13.3578	15.1648
209.41	14.0904	14.0904	14.5788	13.2357	15.0672
209.615	14.2857	14.4567	14.2613	13.1868	15.409
209.819	14.5299	14.4811	14.2369	13.1624	15.2381
210.024	14.1148	14.2125	14.1636	12.7961	15.5067
210.228	14.2613	14.7009	14.2369	13.3578	15.58
210.433	14.0171	14.0171	14.4811	13.0403	15.0672
210.637	14.1392	14.6032	14.4811	13.2112	15.0672
210.842	14.2857	14.5788	14.4811	13.5775	15.0672
211.046	14.2125	14.359	14.2369	12.7717	15.1893
211.251	14.1148	14.4078	14.4567	13.5531	15.1404
211.455	14.2369	14.188	14.2857	12.8694	15.3358
211.66	14.3346	14.8962	13.895	13.5043	14.8718
211.864	13.9927	14.2857	14.2613	13.1624	15.0427
212.069	13.8462	14.4322	13.8217	13.2112	15.5067
212.273	14.0659	14.3101	14.0904	13.1624	14.7009
212.478	14.2369	13.9683	14.0171	13.1136	15.116
212.682	14.1392	14.2369	14.0904	13.6264	15.0183
212.887	13.895	13.9683	14.2125	12.9915	14.8474
213.091	14.0904	14.2857	13.7729	13.3333	14.9451
213.296	13.7241	14.1148	14.0904	13.1136	14.652
213.5	14.0171	14.188	13.8217	13.431	15.409
213.705	13.7485	13.9683	14.2369	12.9426	15.0183
213.909	13.9438	13.9683	13.8706	13.1136	14.9206
214.114	14.0171	14.2369	13.7241	13.0647	15.0916
214.318	14.0171	14.0659	14.0904	13.3578	15.1893
214.523	13.9683	14.1148	13.431	13.0403	14.7985
214.727	13.602	13.9194	14.2613	12.8694	14.652
214.932	13.9194	14.3834	14.0904	12.967	15.2137
215.136	13.6508	13.6996	13.9194	13.0403	14.9206
215.341	13.8217	13.9438	14.1392	12.9426	14.9695
215.545	13.7973	14.2613	13.7973	13.138	14.9695
215.75	13.5531	13.8462	14.188	12.967	15.1893
215.954	13.9927	13.895	13.5775	13.0403	14.9206
216.159	13.7973	13.7729	14.0415	12.8694	14.5543
216.363	13.6752	14.0659	13.8217	12.7717	14.823
216.568	13.8217	14.0659	13.6996	13.4066	14.3834
216.772	13.8462	13.7241	14.0415	12.7473	14.6276
216.977	13.6752	13.9683	13.602	12.9426	14.6276
217.181	13.6752	13.7973	13.4554	12.967	15.0427
217.386	13.9194	14.3834	13.5043	12.8449	14.6764
217.59	13.3822	13.895	13.6264	12.6984	14.3346
217.795	13.7485	13.7729	13.4554	12.7228	14.7253
217.999	13.431	13.8217	13.8217	12.9182	14.4567
218.204	13.2845	13.8462	13.8217	12.6496	14.8474
218.408	13.6508	14.0659	13.431	12.7717	14.5299
218.613	13.2601	13.8462	13.8462	12.674	14.5543
218.817	13.9194	13.7973	13.431	12.9426	14.5788
219.022	13.3822	13.6752	13.5531	12.9426	14.2125
219.226	13.6264	13.7729	13.138	12.8694	14.5299
219.431	13.5287	13.895	13.5043	12.5519	14.5055
219.635	13.3822	13.8217	13.3578	12.7473	14.5543
219.84	13.6752	13.7729	13.3089	12.9426	14.6276
220.044	13.2601	13.6264	13.3578	12.3565	14.4078
220.249	13.5775	13.6996	13.138	12.7473	14.5299
220.453	13.431	13.5531	14.0415	12.4298	14.4811
220.658	13.3333	13.6752	13.4066	12.4298	14.5299
220.862	13.602	13.8462	13.2845	12.6007	14.6032
221.067	13.4066	13.4554	13.2357	12.5275	14.2857
221.271	13.4066	13.8462	13.2601	12.4786	14.6032
221.476	13.2601	13.4066	13.5287	12.5519	14.3101
221.68	13.3822	13.6996	13.0159	12.5031	14.7741
221.885	13.5043	13.5531	13.4066	12.5031	13.7729
222.089	13.3089	13.3089	13.2357	12.4542	14.4567
222.294	13.4799	13.5775	13.3333	12.8449	14.1148
222.498	13.1868	13.2845	13.7241	12.4786	14.4811
222.703	13.2357	13.5287	13.0891	12.674	14.3834
222.907	13.0891	13.2112	13.602	12.1368	14.4078
223.112	13.2845	13.8462	13.3578	12.21	14.6276
223.316	13.2112	13.2357	13.2357	12.7717	13.9438
223.521	12.8205	13.2845	13.1624	12.1612	14.4078
223.725	13.3089	13.5287	13.1136	12.4786	14.0904
223.93	13.1136	13.2357	13.3089	12.2589	14.2125
224.134	13.1624	13.6752	12.9426	12.4054	14.6764
224.339	12.967	12.967	13.6264	12.3565	14.0904
224.543	13.3822	13.3822	13.2112	12.4542	14.359
224.748	13.1624	13.3578	13.1136	12.2589	13.9927
224.952	13.0159	13.3822	12.9426	11.9658	14.3346
225.157	13.3578	13.6996	13.1136	12.4786	14.1636
225.361	12.7228	13.0647	13.0403	12.0879	13.8217
225.566	13.2357	13.7729	12.9426	12.3565	14.0904
225.77	13.0647	13.0159	12.9915	12.3077	14.0415
225.975	12.9426	13.3089	13.0159	12.2589	14.0171
226.179	13.0647	13.1136	12.8694	12.6252	13.7729
226.384	12.7717	13.0403	13.3333	12.0391	14.2857
226.588	13.3822	13.2112	12.8694	12.1612	14.2125
226.793	13.0647	13.3089	13.3333	11.9658	13.8462
226.997	13.2357	13.3089	13.3578	12.2589	14.0415
227.202	13.0159	13.3333	13.2112	12.3321	14.0415
227.406	12.9182	13.2112	12.8449	12.0147	13.8462
227.611	13.1624	13.3578	12.4786	12.3077	13.7729
227.815	12.8205	13.0891	13.0891	11.6728	13.8462
228.02	13.1868	13.3333	12.7228	12.1123	14.1148
228.224	12.8449	12.6496	13.3333	12.0635	13.602
228.429	12.8938	13.0403	12.7961	12.0635	13.9683
228.633	12.8205	13.0403	12.8205	12.0391	14.0415
228.838	12.7717	12.9182	12.6984	11.8193	13.8462
229.042	13.1624	13.3089	13.1136	12.1856	14.0415
229.247	12.5763	12.8694	12.9915	11.6972	13.6752
229.451	12.8205	13.3822	12.2833	11.9414	13.8462
229.656	12.6007	12.7473	13.5287	12.381	13.8462
229.86	12.7961	13.1136	12.7228	11.7705	13.9683
230.065	12.8694	13.0403	12.7717	11.917	13.6752
230.269	12.9426	12.8205	12.6984	11.917	13.9194
230.474	12.967	12.9915	12.4542	12.1368	13.7485
230.678	12.6496	12.8449	12.6252	11.7949	13.9438
230.883	13.1624	13.0159	12.4298	12.2344	13.7241
231.087	12.6984	12.4786	13.0159	11.917	13.7729
231.292	12.7228	13.0159	12.5031	12.0147	13.9438
231.496	12.7961	12.7228	12.8694	12.0391	13.5043
231.701	12.674	12.7228	12.674	11.7949	13.431
231.905	12.8449	12.8449	12.5519	12.1612	13.7485
232.11	12.6252	12.8694	12.7473	11.7705	13.8217
232.314	12.6007	12.967	12.5763	12.1856	13.5775
232.519	12.7961	12.6496	12.7717	11.8437	13.1624
232.723	12.5031	13.1624	12.1612	11.5507	13.8462
232.928	12.4542	12.967	12.381	12.1123	13.5043
233.132	12.7717	12.7228	12.7717	11.6239	13.8706
233.337	12.7961	13.0159	12.5031	11.9414	13.7973
233.541	12.4054	12.5763	13.0647	11.7705	13.5531
233.746	12.6007	12.7473	12.3321	11.8681	13.5287
233.95	12.4786	12.4786	12.6252	11.6972	13.5287
234.155	12.5519	12.5763	12.7228	11.3309	13.5043
234.359	12.4542	12.7228	12.1612	12.1856	13.6264
234.564	12.381	12.4054	12.674	11.5507	13.4799
234.768	12.6496	12.8449	12.4542	11.7705	13.2845
234.973	12.1123	12.4298	12.7961	11.5751	13.431
235.177	12.5519	13.1868	12.2589	11.8681	13.4554
235.382	12.6007	12.6007	12.5031	11.8681	13.2845
235.586	12.5031	12.4786	12.3321	11.6728	14.0171
235.791	12.674	12.4298	12.3565	11.5507	13.7241
235.995	12.3077	12.5275	12.381	11.453	13.8706
236.2	12.4298	12.967	12.1612	11.8926	13.602
236.404	12.3321	12.8205	12.674	11.453	13.5043
236.609	12.2344	12.8205	11.9658	11.3553	13.4799
236.813	12.3565	12.4786	12.4542	11.5751	13.4066
237.018	12.3565	12.7473	12.3321	11.4286	13.1136
237.222	12.4298	12.6252	12.0147	11.6728	13.2357
237.427	12.381	12.3565	12.674	11.4042	13.3822
237.631	12.5763	12.7961	11.8681	11.8681	13.7729
237.836	12.1368	12.3321	12.1612	11.7216	13.2112
238.04	12.1856	12.5763	11.9414	11.8193	13.5287
238.245	12.2589	12.1612	12.2344	11.746	13.1624
238.449	12.5031	12.5031	12.3077	11.6239	13.2112
238.654	12.6496	12.674	12.0635	11.8926	13.3089
238.858	12.0879	12.1612	12.3077	10.9158	13.3333
239.063	12.381	12.3565	11.917	11.5018	13.1136
239.267	12.3321	12.4054	12.2344	11.453	13.5531
239.472	12.1368	12.1368	11.7949	11.3797	13.1624
239.676	12.0879	12.21	12.4298	11.453	13.138
239.881	12.4542	12.4054	11.8437	11.3553	13.2112
240.085	12.3565	12.3565	11.6728	11.4774	12.9915
240.29	12.1612	12.1123	12.5031	11.1355	13.1624
240.494	12.1368	12.4542	12.2589	11.5507	13.0891
240.699	12.1368	12.0391	12.3321	11.3553	13.138
240.903	12.0391	12.381	11.9902	11.2088	13.3822
241.108	12.0635	12.3077	11.8193	11.5507	13.1624
241.312	11.9902	11.917	12.0147	11.2332	13.3089
241.517	11.9902	12.0391	11.9902	11.4286	12.7961
241.721	12.2833	12.1856	12.21	11.4042	13.2112
241.926	11.9414	12.4542	11.9902	11.3553	13.138
242.13	11.7949	12.21	11.6239	11.1111	13.0159
242.335	11.7949	12.2589	11.7949	11.1111	13.5775
242.539	12.1856	12.0879	11.7705	11.5263	12.7961
242.744	11.8926	12.2344	11.8926	10.8181	12.8205
242.948	12.1368	12.4054	11.9658	11.453	12.8205
243.153	11.9902	11.8926	11.8437	11.2821	12.7228
243.357	12.0147	12.4054	12.0635	11.3065	13.1624
243.562	11.8437	12.0635	12.0391	11.1111	12.8205
243.766	11.7216	12.2344	12.1368	10.989	12.9915
243.971	11.8926	12.1368	11.6972	11.3797	12.6984
244.175	12.0391	12.1368	12.3321	10.989	12.7717
244.38	11.8681	12.2833	11.7216	11.0134	12.9182
244.584	11.7216	12.0635	12.0879	11.2821	12.9915
244.789	11.9902	11.9902	11.3797	11.0379	12.8938
244.993	11.917	11.7949	11.8926	11.0623	12.5519
245.198	11.8193	12.0635	11.7705	11.0134	12.8205
245.402	11.9414	12.0879	11.8193	11.0867	12.6007
245.607	11.3553	12.21	11.5507	10.7204	12.5275
245.811	11.9902	12.3321	11.6728	11.2821	12.9426
246.016	11.6484	12.0147	11.9658	10.9402	12.5519
246.22	11.7949	12.2589	11.5263	11.1111	12.967
246.425	11.7216	11.8926	11.9658	11.0623	12.4542
246.629	11.6484	11.6972	11.5018	10.7937	13.0159
246.834	11.917	11.8193	11.6484	10.8669	12.7717
247.038	11.8926	12.0147	11.917	10.8669	12.8938
247.243	11.9414	11.7216	11.4774	11.1355	13.0159
247.447	11.6728	12.2589	11.8437	10.9158	12.5763
247.652	11.8437	11.6239	11.6972	10.9402	12.967
247.856	11.7216	11.746	11.8681	11.0867	12.8694
248.061	11.4286	11.8193	11.7949	10.5983	12.7717
248.265	11.7705	11.7949	11.5018	10.7937	12.674
248.47	11.6484	11.8193	12.0391	10.8181	12.5763
248.674	11.8926	11.9658	11.2821	11.0134	12.6984
248.879	11.8681	11.746	11.7949	11.0867	12.5519
249.083	11.6728	11.8926	11.3553	11.0134	12.7717
249.288	11.6728	11.917	11.4774	11.1355	12.674
249.492	11.746	11.9658	11.6728	10.9646	13.0647
249.697	11.8681	11.9414	11.453	11.0379	12.4298
249.901	11.4042	11.6484	11.7705	10.7937	12.6984
250.106	11.5995	11.7949	11.2576	10.7937	12.7717
250.31	11.5018	11.5018	11.6972	10.9402	12.0879
250.515	11.7705	11.5995	11.3309	10.7692	12.8205
250.719	11.6239	11.4774	11.5751	10.9402	12.8205
250.924	11.4286	11.6239	11.1355	10.7448	12.1612
251.128	11.453	11.6728	11.2332	10.9402	12.6007
251.333	11.6239	11.8437	11.4042	10.7692	12.3565
251.537	11.6484	11.6972	11.3065	10.7692	12.4542
251.742	11.5507	11.6484	11.7705	11.3309	12.2589
251.946	11.4774	11.746	11.1355	10.9158	12.4542
252.151	11.5751	11.746	11.1844	11.0623	12.1856
252.355	11.3797	11.4774	11.4774	10.4762	12.5519
252.56	11.5263	11.6239	11.0867	11.3553	12.5763
252.764	11.16	11.5263	11.5751	10.696	12.381
252.969	11.3797	11.8926	10.989	10.5739	12.3077
253.173	11.5751	11.4774	11.2332	10.525	12.3565
253.378	11.2821	11.453	11.2576	10.5739	12.5031
253.582	11.5507	11.4286	11.1355	10.8669	12.381
253.787	11.3309	11.3553	11.6484	10.6227	12.6984
253.991	11.6728	11.7949	10.8181	10.5983	12.381
254.196	11.4286	11.2332	11.4774	10.8425	12.21
254.4	11.453	11.6484	11.1111	10.7448	12.3565
254.605	11.3065	11.4774	11.453	10.6716	11.7705
254.809	11.2576	11.4774	11.16	10.7204	12.4542
255.014	11.4774	11.6484	10.9646	10.7937	12.2833
255.218	11.2332	11.3309	11.4042	10.4274	12.1123
255.423	11.3309	11.7705	11.1844	10.7937	12.2589
255.627	11.16	11.3065	11.5751	10.2076	12.2344
255.832	11.0867	11.7216	10.8181	10.7692	12.6496
256.036	10.989	11.3553	11.0623	10.696	12.1368
256.241	11.2332	11.4286	11.4042	10.3053	12.1368
256.445	11.453	11.5751	11.1111	10.6227	12.2833
256.65	11.1844	11.3797	11.5751	10.2076	12.3077
256.854	11.6239	11.6972	10.6227	10.7692	12.3565
257.059	11.1355	11.2088	11.1844	10.6471	12.0635
257.263	11.3797	11.453	10.8425	10.4029	12.3321
257.468	11.2088	11.5507	11.1844	10.696	12.1856
257.672	11.16	11.16	11.2332	9.81685	12.1123
257.877	11.4042	11.5263	10.7448	10.7204	12.3321
258.081	11.2088	11.2332	11.1355	10.1587	12.1123
258.286	11.3309	11.16	10.7692	10.8181	12.0635
258.49	11.1111	11.3309	11.2088	10.232	11.6239
258.695	11.3309	11.16	10.989	10.3785	11.7949
258.899	10.8913	11.2821	10.8913	10.4029	11.7949
259.104	11.0867	11.1355	11.0867	10.5006	12.4054
259.308	11.1844	11.16	10.7448	10.3297	12.1368
259.513	11.1355	11.3065	11.0623	10.5006	12.1123
259.717	10.8913	11.2332	10.7937	10.2564	12.0147
259.922	10.989	11.1844	11.1844	10.5739	11.9902
260.126	11.0134	11.4286	11.0134	10.3053	11.9902
260.331	11.3797	11.1355	10.696	10.7692	12.0879
260.535	11.0379	11.16	11.2088	10.3785	12.2344
260.74	11.0867	11.3065	10.525	10.3053	12.1123
260.944	10.989	10.7937	10.9158	10.0122	11.917
261.149	11.1355	11.1844	10.8913	10.6716	12.0635
261.353	11.0379	10.989	10.9646	10.3785	11.6239
261.558	11.0134	11.1355	10.9158	9.96337	12.0147
261.762	10.9402	11.0623	10.6227	10.6716	11.6239
261.967	10.989	11.0623	11.0134	10.5006	12.2833
262.171	11.0134	11.1355	10.7692	10.696	11.9414
262.376	10.7692	10.7692	10.6227	9.98779	11.8681
262.58	11.3065	11.2576	10.6227	10.2076	11.9902
262.785	11.0623	11.1355	10.9402	10.3297	11.8681
262.989	10.8913	11.0867	10.6716	9.98779	11.8926
263.194	11.0623	10.6716	10.6471	10.5495	11.5507
263.398	10.8669	11.1355	11.2332	10.0611	11.8681
263.603	10.7937	11.1844	10.5495	9.86569	11.9414
263.807	10.8181	10.9646	10.9646	10.3785	11.7705
264.012	10.7448	11.0134	10.5739	10.1587	11.7705
264.216	10.9402	11.1111	10.7204	9.91453	11.4286
264.421	10.8913	11.0867	10.4029	9.96337	11.8926
264.625	11.0379	11.0134	10.5006	9.93895	11.746
264.83	10.6716	10.8425	10.6471	9.84127	11.7705
265.034	10.989	11.1844	10.525	10.4029	11.8193
265.239	10.7937	10.8669	10.989	10.3541	11.5263
265.443	10.8425	11.2088	10.8425	10.232	11.8681
265.648	10.7937	10.8425	10.7204	10.1587	11.5751
265.852	10.7937	10.7448	10.5495	9.74359	11.9902
266.057	10.7937	11.0379	10.525	10.2076	11.5507
266.261	10.7204	10.6227	10.7692	10.0855	11.6728
266.466	10.8425	10.7448	10.2076	9.69475	11.7705
266.67	10.5495	10.8181	10.5495	10.0611	11.4042
266.875	10.525	10.8669	10.525	9.69475	11.4042
267.079	10.8669	10.9402	10.2076	9.91453	11.2821
267.284	10.525	10.6227	10.6471	10.1343	11.4042
267.488	11.0134	10.9402	10.3297	10.0611	11.5263
267.693	10.6716	10.4762	10.7448	9.84127	11.3797
267.897	10.9158	10.8669	10.1343	9.84127	11.2821
268.102	10.8181	10.7937	10.4518	10.0366	11.6728
268.306	10.7448	10.7448	10.4518	9.86569	11.6484
268.511	11.0623	10.696	10.2564	10.2564	11.3309
268.715	10.525	10.6471	10.5739	9.69475	11.8193
268.92	11.0134	10.8425	10.5006	10.0366	11.3553
269.124	10.3297	10.7937	10.5739	9.89011	11.7949
269.329	10.6471	10.989	10.1587	10.0366	11.9658
269.533	10.7448	10.6471	10.5983	10.1587	11.3309
269.738	10.5983	10.7692	10.4518	9.71917	11.9414
269.942	10.7204	10.8913	10.3053	10.1587	11.4774
270.147	10.3297	10.3297	10.4518	10.0122	11.5995
270.351	11.0134	10.8181	10.1343	10.0855	11.6484
270.556	10.6716	10.5495	10.5739	9.74359	11.0379
270.76	10.6227	10.8913	10.8425	9.86569	11.5018
270.965	10.2808	10.5006	10.1343	10.0122	11.3065
271.169	10.5983	10.5739	10.1587	9.62149	11.5507
271.374	10.5495	10.8669	10.2076	9.71917	11.1111
271.578	10.5739	10.5983	10.7204	9.62149	11.2821
271.783	10.7937	10.8181	10.2808	9.84127	11.4286
271.987	10.4029	10.3053	10.6227	9.81685	11.16
272.192	10.6471	11.0379	10.3785	9.89011	11.7705
272.396	10.4762	10.5006	10.232	10.1343	11.1111
272.601	10.2076	10.1587	10.3785	9.79243	11.6484
272.805	10.5983	10.6471	9.84127	10.3053	11.2576
273.01	10.4762	10.3785	10.3785	9.76801	11.2332
273.214	10.6471	10.525	10.2076	9.98779	11.4042
273.419	10.4029	10.525	10.5006	9.64591	10.7692
273.623	10.3297	10.5739	10.2808	9.67033	11.5263
273.828	10.4274	10.3297	10.3053	10.4274	11.1844
274.032	10.5006	10.9158	10.3053	9.86569	11.3309
274.237	10.7204	10.5739	9.81685	10.1343	11.1111
274.441	10.0366	10.3053	10.1832	9.62149	11.453
274.646	10.5983	10.5983	10.1343	10.0366	11.2332
274.85	10.3297	10.4518	10.4518	9.64591	10.8669
275.055	10.4518	10.4029	9.96337	9.57265	11.2821
275.259	10.2564	10.5006	10.4274	9.67033	11.0623
275.464	9.98779	10.232	10.2076	9.27961	11.2332
275.668	10.5983	10.6471	10.2564	9.69475	11.0623
275.873	10.3053	10.4029	10.5006	9.96337	11.2332
276.077	10.7204	10.5739	10.3297	9.69475	11.3797
276.282	10.4029	10.0855	10.0366	9.69475	11.1111
276.486	10.2076	10.5739	10.1587	9.25519	11.6484
276.691	10.3785	10.6716	10.1587	9.71917	11.1111
276.895	10.1099	10.232	10.2076	9.47497	11.2088
277.1	10.696	10.3541	10.1343	9.57265	11.3065
277.304	10.232	10.0855	10.3053	9.45055	11.4042
277.509	10.0855	10.5006	9.59707	9.52381	11.4774
277.713	10.2564	10.2808	10.2564	9.71917	11.1844
277.918	10.1343	10.4029	10.0855	9.52381	10.9158
278.122	10.3053	10.5006	9.91453	9.69475	10.7204
278.327	10.0855	9.98779	9.89011	9.32845	11.0867
278.531	10.6471	10.525	9.84127	9.79243	10.8669
278.736	10.0122	10.2564	10.2076	9.42613	10.8913
278.94	10.4762	10.525	9.52381	9.57265	11.1111
279.145	10.1832	10.1832	10.1343	9.64591	10.7692
279.349	10.1099	10.1832	9.93895	9.30403	10.9402
279.554	10.2564	10.0855	9.98779	9.89011	10.989
279.758	10.0611	10.1343	10.0611	8.84005	11.0379
279.963	9.98779	10.3053	9.86569	9.35287	11.2821
280.167	10.0611	10.1587	10.3053	9.40171	10.7204
280.372	10.1832	10.3297	9.71917	9.76801	11.4042
280.576	10.0611	10.2076	10.232	9.64591	10.9646
280.781	10.1343	10.1099	9.57265	9.30403	10.6227
280.985	9.89011	10.3541	9.86569	9.86569	10.8913
281.19	9.91453	10.1832	9.67033	9.37729	10.9158
281.394	10.1587	10.4762	9.98779	9.57265	11.0867
281.599	9.81685	9.98779	9.89011	9.62149	10.989
281.803	9.89011	10.3053	9.67033	9.42613	11.2088
282.008	10.3297	10.0122	9.81685	9.64591	11.1111
282.212	10.1099	9.74359	9.74359	9.03541	10.8913
282.417	10.0122	10.525	9.62149	9.64591	10.6471
282.621	9.96337	10.3541	10.0855	9.27961	10.8669
282.826	10.1832	10.3785	9.79243	9.40171	11.0134
283.03	9.84127	10.1099	9.89011	9.49939	10.7692
283.235	9.81685	10.0366	9.71917	9.37729	10.8669
283.439	9.93895	9.98779	9.69475	9.47497	10.5006
283.644	9.81685	9.96337	9.93895	9.20635	10.989
283.848	10.232	10.2808	9.57265	9.32845	10.8181
284.053	9.64591	10.0122	9.69475	9.18193	10.9646
284.257	10.1099	10.3297	9.52381	9.27961	11.16
284.462	9.93895	10.0122	9.64591	9.45055	10.5739
284.666	9.89011	10.0366	9.74359	9.01099	11.2088
284.871	10.0855	10.0366	9.64591	9.54823	10.989
285.075	9.74359	9.89011	9.84127	9.15751	11.0867
285.28	10.232	10.3297	9.49939	9.40171	10.9402
285.484	9.57265	10.0122	9.84127	9.30403	10.5739
285.689	9.91453	10.1587	9.76801	9.25519	11.1844
285.893	9.89011	10.1343	9.69475	9.35287	10.5739
286.098	9.81685	10.0855	9.64591	9.13309	11.1111
286.302	10.1587	10.2076	9.69475	9.45055	10.8181
286.507	9.74359	9.96337	9.42613	8.98657	10.9646
286.711	9.96337	9.86569	9.62149	9.47497	10.8913
286.916	9.86569	9.74359	9.74359	8.96215	10.6716
287.12	9.74359	10.4762	9.27961	9.27961	10.8425
287.325	9.79243	10.1587	9.76801	9.01099	10.5983
287.529	9.98779	9.96337	9.25519	9.05983	10.8913
287.734	10.0611	10.2564	9.37729	9.37729	10.5983
287.938	9.47497	9.84127	9.74359	8.98657	10.525
288.143	9.98779	10.0366	9.71917	9.45055	10.5739
288.347	9.81685	10.0122	9.59707	8.81563	10.525
288.552	10.0122	10.0611	9.49939	9.03541	10.6716
288.756	9.89011	9.69475	9.69475	9.23077	10.4518
288.961	9.62149	9.86569	9.35287	9.47497	10.6471
289.165	10.0611	9.84127	9.40171	9.45055	10.5983
289.37	9.42613	9.71917	9.67033	9.15751	10.5006
289.574	10.0122	9.79243	9.35287	9.20635	10.8181
289.779	9.76801	9.57265	9.62149	8.93773	10.3297
289.983	9.84127	9.96337	9.64591	8.96215	10.6716
290.188	9.96337	9.69475	9.49939	9.27961	10.3541
290.392	9.40171	9.69475	9.37729	8.91331	10.7448
290.597	9.84127	9.81685	9.18193	9.23077	10.5983
290.801	9.49939	9.67033	9.69475	8.88889	10.6716
291.006	10.0611	10.2808	9.42613	8.81563	10.5495
291.21	9.74359	9.47497	9.40171	9.01099	10.525
291.415	9.71917	10.0366	9.20635	8.98657	10.5983
291.619	9.84127	9.69475	9.30403	9.30403	10.4274
291.824	9.81685	9.69475	9.23077	9.05983	10.3785
292.028	10.0611	9.96337	9.08425	9.30403	10.7692
292.233	9.54823	9.54823	9.67033	8.69353	10.4274
292.437	9.84127	9.62149	9.15751	9.23077	10.4274
292.642	9.67033	9.84127	9.23077	9.03541	10.1343
292.846	9.71917	9.74359	9.25519	8.64469	10.7937
293.051	10.1099	9.67033	9.13309	8.93773	10.7692
293.255	9.52381	9.45055	9.52381	8.81563	10.6471
293.46	9.84127	9.86569	9.18193	9.30403	10.696
293.664	9.45055	9.52381	9.49939	8.91331	10.525
293.869	9.86569	9.59707	9.18193	8.86447	10.4762
294.073	9.45055	9.71917	9.10867	8.98657	10.232
294.278	9.47497	9.74359	9.30403	8.98657	10.525
294.482	9.76801	9.67033	9.54823	9.15751	10.2564
294.687	9.45055	9.20635	9.40171	8.54701	10.4029
294.891	9.54823	9.64591	9.08425	8.88889	10.1587
295.096	9.37729	9.49939	9.25519	8.91331	10.0611
295.3	9.76801	9.30403	9.32845	8.74237	10.2076
295.505	9.54823	9.74359	9.13309	9.05983	10.1832
295.709	9.37729	9.67033	9.23077	8.74237	10.5983
295.914	9.52381	9.74359	8.81563	9.03541	10.1587
296.118	9.42613	9.27961	9.40171	8.88889	10.1099
296.323	9.64591	9.79243	8.84005	9.01099	10.2564
296.527	9.42613	9.42613	9.47497	8.69353	10.2564
296.732	9.45055	9.62149	9.01099	8.62027	10.4518
296.936	9.52381	9.52381	9.25519	9.27961	10.0122
297.141	9.47497	9.47497	9.52381	8.47375	10.0855
297.345	9.74359	9.54823	9.15751	8.88889	10.1587
297.55	9.20635	9.30403	9.35287	8.96215	10.0855
297.754	9.35287	9.47497	8.71795	8.66911	10.3541
297.959	9.23077	9.27961	9.52381	8.93773	10.4762
298.163	9.45055	9.74359	8.93773	8.96215	10.3053
298.368	9.54823	9.62149	8.84005	8.37607	10.2808
298.572	9.47497	9.35287	9.23077	8.69353	10.6227
298.777	9.37729	9.35287	9.03541	9.01099	10.0855
298.981	9.27961	9.49939	9.45055	8.47375	10.1832
299.186	9.42613	9.81685	8.88889	9.03541	10.5006
299.39	9.27961	9.20635	9.15751	8.88889	9.93895
299.595	9.10867	9.18193	8.96215	8.79121	10.3053
299.799	9.59707	9.59707	8.98657	8.74237	9.81685
300.004	9.10867	9.30403	9.32845	8.57143	9.96337
300.208	9.69475	9.67033	8.91331	8.81563	10.3053
300.413	9.03541	9.40171	9.18193	8.84005	10.0366
300.617	9.27961	9.40171	8.81563	8.54701	10.2076
300.822	9.30403	9.45055	8.98657	8.64469	9.79243
301.026	9.35287	9.62149	8.98657	8.32723	10.232
301.231	9.10867	9.42613	8.79121	8.74237	10.0855
301.435	9.27961	9.40171	9.15751	8.18071	10.3297
301.64	9.52381	9.40171	8.74237	8.91331	10.2564
301.844	9.03541	8.96215	8.88889	8.79121	10.0855
302.049	9.27961	9.20635	9.13309	8.64469	10.5983
302.253	9.37729	9.03541	9.03541	8.91331	10.1099
302.458	8.93773	9.23077	9.15751	8.20513	10.0366
302.662	9.23077	9.25519	8.71795	8.96215	9.81685
302.867	9.47497	9.32845	9.05983	8.57143	10.1099
303.071	9.42613	9.35287	8.96215	8.71795	10.0855
303.276	9.23077	9.32845	9.01099	8.40049	9.64591
303.48	9.13309	9.52381	8.86447	8.64469	10.1343
303.685	9.13309	9.05983	8.81563	8.93773	9.64591
303.889	9.25519	9.23077	9.05983	8.52259	9.89011
304.094	9.37729	9.35287	9.08425	8.66911	9.93895
304.298	9.10867	9.10867	8.79121	8.52259	9.69475
304.503	9.42613	9.40171	8.74237	8.59585	10.2564
304.707	9.08425	9.15751	8.96215	8.42491	9.91453
304.912	9.30403	8.91331	8.44933	8.52259	10.1832
305.116	9.23077	9.32845	8.57143	8.86447	9.81685
305.321	8.84005	8.91331	8.88889	8.66911	9.98779
305.525	9.42613	9.32845	8.64469	8.88889	9.81685
305.73	8.79121	9.03541	9.08425	8.27839	9.89011
305.934	9.20635	9.13309	8.62027	8.66911	9.93895
306.139	9.01099	9.18193	8.93773	8.69353	9.89011
306.343	9.25519	9.57265	8.49817	8.54701	9.93895
306.548	9.37729	9.18193	8.88889	8.66911	9.49939
306.752	9.13309	9.25519	8.84005	8.54701	9.76801
306.957	9.25519	9.45055	8.62027	8.57143	9.71917
307.161	8.76679	9.05983	8.93773	8.35165	9.81685
307.366	9.18193	9.08425	8.74237	8.44933	10.232
307.57	8.79121	8.96215	8.86447	8.15629	9.89011
307.775	9.20635	9.18193	8.74237	8.35165	9.93895
307.979	9.08425	9.52381	8.88889	8.49817	9.52381
308.184	8.74237	9.10867	8.84005	8.32723	9.96337
308.388	9.25519	9.05983	8.47375	8.96215	9.98779
308.593	8.98657	8.84005	8.59585	8.32723	9.74359
308.797	8.98657	9.10867	8.44933	8.22955	9.67033
309.002	9.13309	8.91331	8.71795	8.54701	9.62149
309.206	9.05983	8.98657	8.91331	8.40049	9.71917
309.411	9.13309	9.18193	8.62027	8.32723	9.84127
309.615	8.96215	9.10867	9.13309	7.98535	9.69475
309.82	9.15751	9.15751	8.20513	8.40049	9.76801
310.024	8.88889	8.88889	8.86447	8.08303	9.62149
310.229	9.05983	9.25519	8.69353	8.49817	10.0366
310.433	8.86447	8.88889	8.84005	8.62027	9.89011
310.638	9.01099	9.01099	8.76679	8.20513	10.2076
310.842	9.08425	9.18193	8.54701	8.49817	9.35287
311.047	8.81563	8.86447	8.49817	8.54701	9.69475
311.251	8.81563	8.91331	8.69353	8.40049	9.76801
311.456	9.05983	8.84005	8.27839	8.15629	9.49939
311.66	9.18193	9.18193	8.52259	8.40049	9.76801
311.865	8.84005	9.10867	8.47375	8.42491	9.42613
312.069	8.74237	8.81563	8.71795	8.35165	9.52381
312.274	9.01099	9.18193	8.69353	8.37607	9.47497
312.478	8.64469	8.49817	8.71795	8.18071	9.45055
312.683	9.23077	8.88889	8.40049	8.25397	9.91453
312.887	8.93773	8.79121	8.49817	8.40049	9.35287
313.092	8.71795	8.91331	8.49817	8.22955	9.69475
313.296	8.54701	8.88889	8.52259	8.27839	9.40171
313.501	8.66911	8.96215	8.40049	8.22955	9.89011
313.705	8.69353	8.76679	8.42491	8.47375	9.59707
313.91	8.98657	8.81563	8.71795	8.42491	9.59707
314.114	9.05983	8.84005	8.54701	8.35165	9.54823
314.319	9.10867	9.08425	8.71795	8.32723	9.52381
314.523	9.13309	8.98657	8.49817	8.10745	9.42613
314.728	8.98657	8.96215	8.37607	8.71795	9.49939
314.932	8.76679	9.01099	8.66911	8.13187	9.74359
315.137	8.96215	8.71795	8.35165	8.37607	9.32845
315.341	8.69353	8.71795	8.71795	8.20513	9.42613
315.546	9.05983	9.03541	8.49817	8.13187	9.62149
315.75	8.98657	8.91331	8.59585	8.35165	9.54823
315.955	8.74237	8.79121	8.74237	8.18071	9.67033
316.159	8.79121	8.88889	8.62027	8.42491	9.37729
316.364	8.52259	8.71795	8.30281	7.98535	9.45055
316.568	8.98657	8.88889	8.00977	8.27839	9.37729
316.773	8.79121	8.79121	8.74237	8.05861	9.32845
316.977	8.74237	8.88889	8.18071	8.27839	9.64591
317.182	8.79121	8.81563	8.62027	8.35165	9.10867
317.386	8.64469	8.71795	8.42491	8.15629	9.42613
317.591	9.03541	9.10867	8.22955	8.42491	9.35287
317.795	8.64469	8.44933	8.57143	7.96093	9.45055
318	8.52259	8.86447	8.08303	8.18071	9.52381
318.204	8.74237	8.84005	8.25397	7.98535	9.45055
318.409	8.76679	8.57143	8.35165	8.05861	9.37729
318.613	8.64469	8.98657	8.64469	8.25397	9.20635
318.818	8.47375	8.66911	8.27839	7.88767	9.20635
319.022	8.98657	8.86447	8.20513	8.18071	9.18193
319.227	8.59585	8.64469	8.18071	8.00977	9.45055
319.431	8.64469	8.59585	8.03419	8.30281	9.57265
319.636	8.37607	8.66911	8.03419	8.18071	9.32845
319.84	8.74237	8.71795	7.93651	8.03419	9.54823
320.045	8.81563	8.62027	8.20513	8.15629	9.27961
320.249	8.59585	8.52259	8.42491	8.05861	9.32845
320.454	9.18193	8.91331	8.13187	8.15629	9.37729
320.658	8.59585	8.42491	8.52259	8.08303	9.40171
320.863	8.98657	8.76679	8.32723	8.00977	9.32845
321.067	8.76679	8.66911	8.30281	8.05861	9.45055
321.272	8.81563	8.42491	7.88767	7.96093	9.47497
321.476	8.69353	8.64469	8.13187	8.20513	9.30403
321.681	8.54701	8.37607	8.13187	7.86325	9.13309
321.885	8.69353	8.69353	7.98535	8.15629	9.30403
322.09	8.47375	8.49817	8.05861	8.05861	9.18193
322.294	8.71795	8.71795	7.76557	8.05861	9.30403
322.499	8.44933	8.81563	8.30281	7.69231	9.30403
322.703	8.86447	8.18071	8.08303	7.76557	9.47497
322.908	8.76679	8.86447	8.15629	8.10745	9.23077
323.112	8.37607	8.69353	8.13187	7.86325	9.18193
323.317	8.81563	8.88889	7.88767	8.30281	9.42613
323.521	8.57143	8.44933	8.37607	7.83883	9.13309
323.726	8.81563	8.64469	8.13187	8.00977	9.10867
323.93	8.37607	8.35165	8.52259	8.00977	9.05983
324.135	8.52259	8.81563	7.93651	7.83883	9.03541
324.339	8.62027	8.52259	8.05861	7.96093	9.23077
324.544	8.44933	8.25397	8.10745	7.96093	9.52381
324.748	8.59585	8.59585	7.88767	7.83883	9.54823
324.953	8.47375	8.27839	8.13187	7.76557	8.69353
325.157	8.69353	8.59585	7.76557	7.57021	9.40171
325.362	8.64469	8.52259	8.49817	8.03419	8.62027
325.566	8.62027	8.88889	7.98535	8.10745	9.15751
325.771	8.64469	8.66911	7.98535	8.10745	9.32845
325.975	8.49817	8.54701	8.08303	7.86325	9.05983
326.18	8.66911	8.69353	7.83883	8.20513	9.20635
326.384	8.54701	8.40049	8.37607	7.71673	8.84005
326.589	8.44933	8.30281	7.91209	7.74115	9.18193
326.793	8.40049	8.30281	8.08303	7.78999	9.18193
326.998	8.30281	8.35165	7.88767	7.88767	9.18193
327.202	8.62027	8.35165	7.98535	7.86325	8.98657
327.407	8.30281	8.20513	8.18071	7.88767	9.08425
327.611	8.71795	8.40049	7.74115	8.37607	8.96215
327.816	8.30281	8.37607	8.10745	8.03419	9.05983
328.02	8.35165	8.98657	8.00977	7.88767	9.05983
328.225	8.42491	8.40049	8.03419	8.25397	9.20635
328.429	8.27839	8.47375	7.93651	7.52137	9.08425
328.634	8.71795	8.64469	7.76557	7.76557	9.13309
328.838	7.93651	8.20513	8.05861	7.76557	9.05983
329.043	8.64469	8.47375	7.81441	7.66789	8.96215
329.247	8.54701	8.37607	7.96093	7.64347	8.79121
329.452	8.30281	8.20513	7.86325	7.61905	9.20635
329.656	8.64469	8.49817	7.88767	7.69231	9.13309
329.861	8.30281	8.49817	7.81441	7.71673	8.93773
330.065	8.37607	8.74237	7.81441	8.05861	9.03541
330.27	8.05861	8.30281	7.88767	7.98535	8.84005
330.474	8.35165	8.54701	7.69231	7.88767	9.10867
330.679	8.18071	8.18071	7.93651	7.81441	8.86447
330.883	8.42491	8.42491	7.57021	7.64347	9.03541
331.088	8.05861	8.49817	7.86325	7.91209	8.74237
331.292	8.03419	8.30281	8.13187	7.54579	9.18193
331.497	8.15629	8.42491	7.98535	7.91209	9.05983
331.701	8.27839	7.98535	7.88767	7.59463	8.81563
331.906	8.32723	8.47375	7.88767	7.98535	9.03541
332.11	8.27839	8.37607	7.96093	7.47253	8.79121
332.315	8.35165	8.54701	8.05861	7.37485	9.30403
332.519	8.40049	8.10745	7.81441	7.96093	8.62027
332.724	7.91209	8.00977	7.88767	7.47253	9.05983
332.928	8.52259	8.57143	7.98535	7.96093	8.88889
333.133	8.05861	8.27839	7.83883	7.66789	8.76679
333.337	8.13187	8.25397	7.66789	7.52137	9.25519
333.542	8.25397	8.10745	7.66789	7.61905	8.93773
333.746	8.03419	8.25397	7.81441	7.59463	8.96215
333.951	8.42491	8.32723	7.93651	7.78999	8.59585
334.155	8.05861	8.00977	7.88767	7.30159	8.76679
334.36	8.37607	8.47375	7.93651	8.03419	9.01099
334.564	8.15629	7.98535	7.88767	7.25275	9.18193
334.769	8.18071	8.69353	7.81441	7.59463	8.71795
334.973	8.27839	8.44933	7.86325	7.76557	8.96215
335.178	8.32723	8.25397	7.83883	7.52137	8.86447
335.382	8.27839	8.35165	7.54579	7.57021	8.76679
335.587	8.03419	7.93651	7.81441	7.57021	8.66911
335.791	8.20513	8.25397	7.78999	7.59463	9.20635
335.996	8.30281	8.08303	8.03419	7.76557	8.64469
336.2	8.37607	8.20513	7.57021	7.57021	9.08425
336.405	8.20513	8.30281	7.64347	7.54579	8.76679
336.609	8.05861	8.22955	7.83883	7.42369	8.74237
336.814	8.40049	8.30281	8.05861	7.76557	8.84005
337.018	8.32723	7.98535	7.81441	7.69231	9.10867
337.223	8.62027	8.35165	7.54579	7.49695	8.91331
337.427	8.27839	8.20513	7.64347	7.66789	8.76679
337.632	8.03419	8.40049	7.71673	7.59463	8.93773
337.836	8.08303	8.20513	7.57021	7.54579	8.54701
338.041	8.10745	7.93651	7.76557	7.30159	9.08425
338.245	8.32723	8.10745	7.49695	7.98535	8.74237
338.45	7.91209	8.08303	8.00977	7.42369	8.86447
338.654	8.30281	8.15629	7.66789	7.76557	8.79121
338.859	8.05861	7.86325	7.83883	7.69231	8.86447
339.063	8.05861	7.83883	7.17949	7.64347	8.52259
339.268	8.35165	8.15629	7.42369	7.71673	8.74237
339.472	7.86325	7.74115	7.78999	7.44811	9.03541
339.677	8.05861	7.86325	7.30159	7.83883	8.69353
339.881	8.05861	7.78999	7.88767	7.39927	8.71795
340.086	7.86325	8.15629	7.69231	7.91209	9.05983
340.29	8.10745	7.91209	7.71673	7.42369	8.69353
340.495	8.00977	8.20513	7.54579	7.42369	9.01099
340.699	8.00977	8.20513	7.61905	7.69231	8.66911
340.904	7.91209	7.76557	7.54579	7.59463	8.69353
341.108	8.05861	8.05861	7.64347	7.47253	8.71795
341.313	7.83883	7.98535	7.57021	7.49695	8.88889
341.517	8.37607	8.20513	7.22833	7.35043	8.66911
341.722	7.98535	7.64347	8.08303	7.57021	8.81563
341.926	8.18071	8.03419	7.78999	7.32601	8.49817
342.131	8.22955	8.08303	7.71673	7.69231	8.69353
342.335	8.10745	7.83883	7.42369	7.13065	8.96215
342.54	8.03419	8.03419	7.44811	7.69231	8.84005
342.744	7.81441	7.96093	7.86325	7.64347	8.59585
342.949	8.05861	8.00977	7.39927	7.49695	8.79121
343.153	8.25397	7.98535	7.76557	7.27717	8.37607
343.358	7.91209	7.66789	7.57021	7.37485	8.74237
343.562	8.03419	8.08303	7.27717	7.93651	8.35165
343.767	7.78999	8.03419	7.71673	7.08181	8.49817
343.971	7.96093	7.88767	7.57021	7.54579	8.59585
344.176	7.59463	7.61905	7.69231	7.71673	8.32723
344.38	8.20513	8.00977	7.42369	7.35043	8.69353
344.585	8.05861	7.88767	7.25275	7.74115	8.18071
344.789	7.83883	8.13187	7.05739	7.17949	8.35165
344.994	8.10745	8.03419	7.37485	7.71673	8.32723
345.198	7.74115	7.78999	7.71673	7.05739	8.49817
345.403	8.00977	8.35165	7.61905	7.44811	8.32723
345.607	7.69231	7.78999	7.64347	7.30159	8.59585
345.812	8.00977	7.93651	7.64347	7.15507	8.96215
346.016	8.37607	7.93651	7.61905	7.52137	8.44933
346.221	7.91209	7.71673	7.44811	7.05739	8.49817
346.425	7.96093	7.76557	7.08181	7.42369	8.37607
346.63	7.69231	7.78999	7.76557	7.47253	8.49817
346.834	8.13187	7.91209	7.32601	7.44811	8.49817
347.039	7.78999	7.52137	7.37485	7.25275	8.44933
347.243	7.52137	7.74115	7.17949	7.27717	9.10867
347.448	8.03419	8.10745	7.54579	7.22833	8.30281
347.652	7.64347	7.64347	7.57021	6.88645	8.69353
347.857	7.98535	8.30281	7.17949	7.30159	8.52259
348.061	7.78999	7.64347	7.88767	7.42369	8.69353
348.266	7.86325	8.00977	7.42369	7.37485	8.10745
348.47	7.66789	7.61905	7.54579	7.49695	8.18071
348.675	7.66789	7.91209	7.39927	7.35043	8.54701
348.879	7.88767	8.05861	7.22833	7.25275	8.40049
349.084	7.66789	7.69231	7.54579	7.20391	8.59585
349.288	7.91209	7.98535	7.35043	7.47253	8.44933
349.493	7.93651	7.54579	7.30159	7.22833	8.18071
349.697	7.93651	7.64347	7.03297	7.49695	8.57143
349.902	7.69231	7.98535	7.22833	7.20391	8.10745
350.106	7.93651	7.93651	7.37485	7.37485	8.66911
350.311	7.91209	7.98535	7.44811	7.30159	8.20513
350.515	7.57021	7.52137	7.39927	7.08181	8.54701
350.72	8.10745	8.27839	7.00855	7.42369	8.10745
350.924	7.57021	7.76557	7.35043	7.10623	8.13187
351.129	8.03419	7.71673	7.15507	7.35043	8.32723
351.333	7.81441	7.71673	7.49695	7.25275	8.27839
351.538	7.49695	7.69231	7.47253	6.83761	8.30281
351.742	7.78999	7.83883	7.20391	7.39927	8.08303
351.947	7.69231	7.59463	7.86325	7.08181	8.62027
352.151	7.91209	7.83883	7.10623	7.20391	8.54701
352.356	7.61905	7.71673	7.52137	7.30159	8.64469
352.56	7.76557	8.08303	7.17949	7.08181	8.13187
352.765	7.88767	7.64347	7.30159	7.30159	8.10745
352.969	7.76557	7.69231	7.35043	6.93529	8.40049
353.174	7.93651	7.98535	6.93529	7.61905	8.40049
353.378	7.71673	7.59463	7.15507	7.03297	8.44933
353.583	7.78999	7.88767	6.98413	7.10623	8.44933
353.787	7.49695	7.64347	7.32601	7.22833	8.30281
353.992	7.71673	7.74115	7.22833	7.03297	8.69353
354.196	7.49695	7.54579	7.76557	7.32601	8.27839
354.401	7.78999	7.39927	7.59463	6.95971	8.30281
354.605	7.88767	7.96093	7.15507	7.64347	8.52259
354.81	7.52137	7.47253	7.69231	7.10623	8.08303
355.014	7.64347	7.71673	6.91087	7.25275	8.37607
355.219	7.61905	7.57021	7.37485	7.15507	7.83883
355.423	7.71673	7.96093	7.44811	7.13065	8.76679
355.628	7.47253	7.74115	6.98413	7.03297	8.27839
355.832	7.64347	7.37485	7.30159	6.95971	8.44933
356.037	7.98535	7.71673	6.93529	7.47253	8.59585
356.241	7.64347	7.42369	6.95971	7.22833	8.42491
356.446	7.52137	7.69231	7.05739	6.86203	8.15629
356.65	7.61905	7.30159	7.71673	7.35043	8.25397
356.855	7.64347	7.64347	7.20391	6.91087	8.64469
357.059	7.54579	7.52137	7.10623	7.05739	7.91209
357.264	7.42369	7.57021	7.27717	7.10623	8.08303
357.468	7.69231	7.57021	7.10623	7.05739	8.32723
357.673	7.32601	7.59463	6.98413	6.88645	8.30281
357.877	7.74115	7.59463	6.76435	6.98413	8.27839
358.082	7.61905	7.66789	7.17949	7.13065	8.00977
358.286	7.42369	7.57021	7.25275	6.78877	8.42491
358.491	7.57021	7.71673	7.32601	7.22833	7.83883
358.695	7.61905	7.25275	7.20391	7.08181	8.49817
358.9	7.66789	7.71673	6.83761	7.03297	8.42491
359.104	7.35043	7.39927	7.39927	7.00855	8.57143
359.309	7.91209	7.66789	6.93529	7.08181	8.40049
359.513	7.52137	7.61905	7.13065	7.05739	7.96093
359.718	7.47253	7.61905	7.22833	6.93529	8.25397
359.922	7.52137	7.61905	7.00855	7.00855	7.96093
360.127	7.52137	7.57021	7.20391	6.88645	8.20513
360.331	7.81441	7.69231	6.76435	6.98413	8.15629
360.536	7.64347	7.52137	7.03297	6.91087	7.71673
360.74	7.66789	7.69231	6.78877	6.98413	8.62027
360.945	7.35043	7.59463	7.17949	6.91087	7.91209
361.149	7.25275	7.32601	7.27717	6.81319	7.98535
361.354	7.57021	7.83883	7.17949	7.30159	7.96093
361.558	7.17949	7.25275	7.25275	6.78877	8.35165
361.763	7.61905	7.66789	7.20391	6.78877	7.86325
361.967	7.25275	7.35043	7.39927	6.88645	8.10745
362.172	7.39927	7.47253	6.71551	6.56899	8.00977
362.376	7.69231	7.32601	6.81319	6.91087	8.03419
362.581	7.35043	7.25275	7.08181	6.76435	8.03419
362.785	7.42369	7.93651	7.20391	7.08181	8.25397
362.99	7.25275	7.10623	7.15507	6.76435	8.08303
363.194	7.47253	7.35043	6.76435	7.22833	8.25397
363.399	7.42369	7.03297	7.17949	6.88645	7.52137
363.603	7.32601	7.61905	6.91087	6.71551	8.27839
363.808	7.15507	7.47253	6.78877	7.42369	8.08303
364.012	6.95971	7.42369	6.91087	6.76435	7.83883
364.217	7.81441	7.30159	6.71551	6.59341	8.03419
364.421	7.54579	7.15507	7.15507	6.91087	8.13187
364.626	7.52137	7.42369	6.71551	7.08181	7.93651
364.83	7.32601	7.44811	7.30159	7.05739	7.71673
365.035	7.25275	7.52137	6.95971	7.05739	8.20513
365.239	7.39927	7.20391	6.78877	7.08181	7.86325
365.444	7.35043	7.35043	7.20391	6.88645	8.13187
365.648	7.54579	7.39927	6.98413	7.00855	7.96093
365.853	7.20391	7.20391	6.81319	6.83761	7.81441
366.057	7.44811	7.44811	6.98413	6.91087	7.93651
366.262	7.39927	7.44811	6.88645	7.10623	7.57021
366.466	7.27717	7.35043	7.10623	6.71551	8.30281
366.671	7.59463	7.37485	6.54457	7.08181	8.08303
366.875	7.42369	7.22833	7.08181	6.66667	8.10745
367.08	7.42369	7.42369	6.52015	6.66667	7.93651
367.284	7.27717	6.98413	7.05739	6.69109	7.83883
367.489	7.42369	7.32601	7.17949	6.81319	8.03419
367.693	7.27717	7.20391	7.00855	7.10623	7.74115
367.898	7.25275	7.39927	6.93529	6.91087	8.03419
368.102	7.61905	7.49695	6.73993	7.08181	7.86325
368.307	7.32601	7.00855	7.03297	6.91087	7.83883
368.511	7.57021	7.47253	6.69109	7.25275	7.69231
368.716	7.37485	7.20391	7.17949	6.93529	7.59463
368.92	7.39927	7.57021	6.91087	6.56899	8.15629
369.125	7.37485	7.05739	6.83761	6.49573	7.37485
369.329	7.39927	7.37485	7.25275	6.76435	7.76557
369.534	7.47253	7.49695	6.56899	6.83761	7.52137
369.738	7.42369	6.93529	7.08181	6.66667	8.05861
369.943	7.47253	7.44811	6.95971	6.88645	8.22955
370.147	6.86203	7.00855	7.00855	6.78877	7.78999
370.352	7.52137	7.39927	6.71551	6.88645	7.96093
370.556	7.59463	7.20391	6.88645	6.66667	7.52137
370.761	7.00855	7.27717	6.76435	6.54457	8.08303
370.965	7.30159	7.32601	6.52015	6.83761	7.47253
371.17	7.20391	7.37485	7.30159	6.52015	7.71673
371.374	7.22833	7.35043	6.56899	6.71551	7.71673
371.579	7.30159	7.05739	6.86203	6.69109	7.71673
371.783	7.30159	7.03297	6.52015	6.83761	7.91209
371.988	7.32601	7.30159	6.61783	6.93529	7.35043
372.192	7.15507	7.30159	6.73993	6.66667	7.69231
372.397	7.30159	7.10623	6.66667	7.08181	7.86325
372.601	6.95971	7.22833	7.08181	6.39805	7.96093
372.806	7.25275	7.49695	6.44689	6.52015	7.76557
373.01	7.27717	7.20391	6.88645	6.44689	7.76557
373.215	7.15507	7.27717	6.64225	7.05739	8.05861
373.419	7.39927	7.32601	6.88645	6.76435	7.57021
373.624	6.93529	6.98413	6.66667	6.30037	7.76557
373.828	7.52137	7.47253	6.49573	6.61783	7.44811
374.033	7.05739	7.10623	6.73993	6.66667	7.69231
374.237	7.15507	7.44811	6.17827	6.66667	7.61905
374.442	6.91087	7.05739	6.81319	6.56899	7.47253
374.646	7.10623	7.10623	6.69109	6.88645	7.88767
374.851	7.49695	7.35043	6.52015	6.91087	8.00977
375.055	7.17949	7.13065	6.78877	6.54457	7.71673
375.26	6.98413	7.44811	6.86203	6.76435	7.83883
375.464	7.32601	6.86203	6.95971	6.49573	7.66789
375.669	7.22833	7.10623	6.54457	6.52015	7.49695
375.873	7.47253	7.17949	6.95971	6.83761	7.76557
376.078	7.08181	7.25275	6.61783	6.39805	7.81441
376.282	7.22833	7.20391	6.42247	6.73993	7.66789
376.487	6.69109	7.15507	6.95971	6.34921	7.59463
376.691	7.32601	7.05739	6.56899	6.86203	7.76557
376.896	7.08181	7.15507	6.88645	6.44689	7.76557
377.1	7.20391	7.15507	6.73993	6.78877	7.57021
377.305	7.15507	7.17949	6.59341	6.71551	7.52137
377.509	6.93529	7.10623	6.93529	6.42247	7.91209
377.714	7.13065	7.44811	6.25153	6.76435	7.76557
377.918	6.98413	7.00855	6.49573	6.47131	7.61905
378.123	6.98413	7.35043	6.39805	6.69109	7.74115
378.327	7.27717	6.78877	6.81319	6.78877	7.52137
378.532	7.10623	7.03297	6.83761	6.73993	7.78999
378.736	7.37485	7.08181	6.81319	6.95971	7.47253
378.941	7.10623	7.13065	6.56899	6.37363	7.44811
379.145	6.91087	7.47253	6.47131	6.86203	7.88767
379.35	7.22833	6.86203	6.73993	6.32479	7.42369
379.554	7.39927	6.98413	6.05617	6.30037	7.61905
379.759	7.30159	6.81319	6.71551	6.88645	7.32601
379.963	7.20391	7.08181	6.44689	6.39805	7.64347
380.168	7.22833	6.91087	6.54457	6.69109	7.49695
380.372	7.00855	6.93529	6.69109	6.71551	7.42369
380.577	7.22833	7.20391	6.59341	6.71551	7.88767
380.781	7.10623	6.88645	6.93529	6.30037	7.76557
380.986	7.39927	7.03297	6.47131	6.52015	7.98535
381.19	6.95971	6.59341	6.73993	6.47131	7.25275
381.395	6.98413	7.22833	6.69109	6.76435	7.66789
381.599	7.22833	7.39927	6.17827	6.76435	7.32601
381.804	6.98413	7.00855	6.69109	6.49573	7.42369
382.008	7.20391	6.86203	6.73993	6.81319	7.39927
382.213	6.93529	7.10623	6.49573	6.69109	7.76557
382.417	7.10623	6.91087	6.39805	6.32479	7.76557
382.622	7.20391	6.83761	6.52015	6.54457	7.35043
382.826	7.05739	7.10623	6.44689	6.30037	7.69231
383.031	7.47253	6.93529	6.54457	6.83761	7.59463
383.235	6.98413	7.00855	6.76435	6.10501	7.59463
383.44	7.20391	6.98413	6.42247	6.98413	7.49695
383.644	6.86203	6.39805	6.64225	6.25153	7.57021
383.849	7.03297	7.05739	6.44689	6.20269	7.59463
384.053	7.03297	7.00855	6.56899	6.49573	7.37485
384.258	6.76435	7.05739	6.25153	6.47131	7.27717
384.462	7.00855	6.91087	6.47131	6.42247	7.61905
384.667	6.86203	6.52015	6.34921	6.69109	7.59463
384.871	7.13065	7.13065	6.25153	6.56899	7.78999
385.076	7.08181	6.73993	6.25153	6.71551	7.25275
385.28	7.00855	6.86203	6.32479	6.44689	7.57021
385.485	7.08181	6.56899	6.17827	6.59341	7.27717
385.689	6.83761	6.78877	6.49573	6.27595	7.71673
385.894	7.20391	7.00855	6.44689	6.39805	7.35043
386.098	6.98413	6.86203	6.69109	6.22711	7.83883
386.303	7.03297	6.95971	6.08059	6.59341	7.49695
386.507	6.66667	6.81319	6.56899	6.56899	7.27717
386.712	6.81319	6.91087	6.15385	6.34921	7.42369
386.916	7.03297	6.88645	6.49573	6.32479	7.76557
387.121	6.64225	7.15507	6.52015	6.22711	7.91209
387.325	7.17949	7.00855	6.15385	6.37363	7.42369
387.53	6.78877	7.00855	6.44689	6.37363	7.47253
387.734	6.83761	7.10623	6.42247	6.54457	7.44811
387.939	6.88645	6.44689	6.27595	6.56899	7.22833
388.143	7.00855	6.83761	6.12943	6.32479	7.32601
388.348	7.10623	6.66667	6.05617	6.66667	7.15507
388.552	6.69109	6.73993	6.39805	6.25153	7.76557
388.757	7.13065	7.03297	6.15385	6.15385	7.20391
388.961	7.17949	6.64225	6.71551	6.12943	7.27717
389.166	6.91087	6.91087	6.00733	6.66667	7.61905
389.37	6.93529	6.61783	6.30037	6.25153	6.95971
389.575	6.61783	6.91087	6.34921	6.27595	7.42369
389.779	6.91087	6.98413	6.32479	6.73993	7.35043
389.984	6.86203	6.71551	6.12943	6.15385	7.30159
390.188	7.00855	6.76435	6.22711	6.61783	7.20391
390.393	6.78877	6.93529	6.34921	6.00733	7.61905
390.597	6.93529	6.76435	6.25153	6.32479	7.20391
390.802	6.73993	6.91087	6.30037	6.20269	6.86203
391.006	7.05739	6.76435	6.22711	6.20269	7.59463
391.211	7.08181	7.00855	6.27595	6.42247	7.17949
391.415	6.78877	6.56899	6.42247	6.37363	7.47253
391.62	7.05739	7.10623	6.42247	6.39805	7.27717
391.824	6.78877	6.59341	6.83761	6.30037	7.52137
392.029	6.81319	6.95971	5.95849	6.39805	7.44811
392.233	6.76435	6.78877	6.47131	6.59341	7.30159
392.438	6.81319	6.61783	5.83639	6.17827	7.47253
392.642	6.78877	6.78877	6.30037	6.59341	7.35043
392.847	6.52015	6.86203	6.59341	6.22711	7.27717
393.051	7.15507	7.10623	6.08059	6.59341	7.59463
393.256	6.73993	6.54457	6.37363	6.15385	7.39927
393.46	6.78877	6.95971	6.25153	6.37363	7.32601
393.665	6.69109	6.83761	6.25153	6.69109	7.03297
393.869	6.73993	6.76435	6.39805	6.34921	7.27717
394.074	6.78877	6.86203	6.22711	6.61783	7.08181
394.278	6.71551	6.61783	6.52015	6.32479	7.35043
394.483	7.30159	6.86203	5.98291	6.39805	7.66789
394.687	6.25153	6.66667	6.64225	6.42247	7.30159
394.892	6.71551	6.78877	6.00733	6.34921	7.20391
395.096	6.88645	6.95971	6.34921	6.30037	7.35043
395.301	6.52015	6.52015	6.30037	6.15385	7.05739
395.505	6.91087	6.59341	6.25153	6.69109	7.15507
395.71	6.56899	6.93529	6.44689	6.32479	7.30159
395.914	6.69109	6.59341	5.88523	6.34921	7.08181
396.119	6.93529	6.42247	6.44689	6.32479	7.05739
396.323	6.69109	6.64225	6.37363	6.08059	7.57021
396.528	6.98413	6.42247	6.15385	6.03175	7.15507
396.732	6.86203	6.71551	6.44689	6.05617	7.08181
396.937	7.10623	6.86203	5.98291	6.47131	7.20391
397.141	6.69109	6.73993	6.44689	5.71429	7.32601
397.346	6.76435	6.73993	6.17827	6.39805	7.30159
397.55	6.47131	6.44689	6.25153	6.30037	7.00855
397.755	6.81319	6.64225	6.22711	6.10501	7.39927
397.959	6.71551	6.78877	6.30037	6.12943	7.08181
398.164	6.39805	6.59341	6.00733	5.98291	6.93529
398.368	6.73993	6.91087	6.03175	6.37363	7.39927
398.573	6.56899	6.49573	6.42247	6.25153	7.25275
398.777	6.76435	6.76435	6.15385	5.98291	7.27717
398.982	6.66667	6.54457	5.93407	5.86081	7.15507
399.186	6.86203	6.69109	6.05617	5.98291	7.37485
399.391	6.47131	6.61783	6.03175	6.25153	6.76435
399.595	6.66667	6.61783	6.17827	6.15385	7.27717
399.8	6.52015	6.83761	6.10501	6.27595	7.05739
400.004	6.49573	6.37363	6.00733	6.27595	7.15507
400.209	6.32479	6.59341	6.12943	6.05617	7.39927
400.413	6.39805	6.37363	6.20269	6.22711	6.95971
400.618	6.56899	6.76435	6.05617	6.00733	7.42369
400.822	6.64225	6.54457	6.12943	6.61783	6.86203
401.027	6.39805	6.37363	5.90965	6.15385	7.17949
401.231	6.93529	6.71551	6.20269	6.37363	7.47253
401.436	6.76435	6.47131	6.34921	6.08059	6.61783
401.64	6.69109	6.69109	6.12943	6.25153	7.10623
401.845	6.88645	6.69109	6.25153	6.30037	7.08181
402.049	6.76435	6.37363	6.17827	6.17827	7.15507
402.254	7.20391	6.83761	5.86081	6.32479	6.83761
402.458	6.91087	6.42247	6.30037	5.83639	7.00855
402.663	6.83761	6.81319	5.88523	6.10501	7.27717
402.867	6.61783	6.22711	6.30037	6.12943	7.17949
403.072	6.66667	6.25153	5.88523	5.93407	7.52137
403.276	6.71551	6.66667	5.98291	6.25153	7.10623
403.481	6.56899	6.37363	6.20269	5.90965	7.17949
403.685	6.71551	6.64225	5.88523	6.42247	7.13065
403.89	6.44689	6.03175	6.05617	6.15385	7.03297
404.094	6.66667	6.78877	6.39805	6.32479	7.17949
404.299	6.52015	6.59341	6.25153	6.42247	6.95971
404.503	6.66667	6.59341	6.25153	5.93407	7.22833
404.708	6.69109	6.59341	6.10501	6.30037	7.15507
404.912	6.37363	6.39805	6.27595	5.81197	7.32601
405.117	6.73993	6.54457	6.08059	6.20269	6.83761
405.321	6.10501	6.47131	6.30037	6.05617	7.17949
405.526	6.73993	6.56899	5.83639	6.47131	7.05739
405.73	6.69109	6.42247	6.03175	6.17827	6.91087
405.935	6.64225	6.30037	6.08059	5.95849	7.27717
406.139	6.64225	6.42247	5.98291	6.32479	6.73993
406.344	6.30037	6.54457	5.98291	5.93407	6.78877
406.548	6.73993	6.47131	5.95849	6.27595	6.81319
406.753	6.52015	6.30037	6.34921	6.17827	6.66667
406.957	6.15385	6.25153	5.61661	6.12943	7.17949
407.162	6.69109	6.42247	5.98291	6.27595	6.78877
407.366	6.17827	6.47131	5.95849	5.93407	7.00855
407.571	6.64225	6.54457	5.78755	6.27595	7.03297
407.775	6.54457	6.25153	6.30037	5.78755	7.08181
407.98	6.88645	6.73993	6.10501	6.25153	6.95971
408.184	6.49573	6.32479	6.25153	5.71429	6.86203
[truncated: 6,004 more rows]

## Sheet: Decay - Abachi (20K)
Species:	Abachi (20000 datapoints)
Gain [dB]	76	75	76	77	77
Replicate	1	2	3	4	5
Time [ms]	Signal [%]	Signal [%]	Signal [%]	Signal [%]	Signal [%]
0.20668	77.9731	72.2833	69.9145	78.1197	77.3138
0.41118	85.9341	80.1465	77.3626	85.9585	85.1526
0.61568	79.5604	74.0415	70.7692	79.2186	78.9011
0.82018	82.442	76.8254	74.3834	81.8559	80.9524
1.02468	80.9035	75.3114	72.5275	80.464	80.6593
1.22918	78.9988	72.967	71.2088	78.4615	77.2894
1.43368	80.9768	75.6044	72.2833	80.3419	80.5617
1.63818	76.1416	70.0611	68.7424	74.9451	74.0904
1.84268	80.6349	75.0916	72.1612	80.1465	80.1465
2.04718	74.5543	68.6691	66.7155	72.8694	72.9426
2.25168	79.6581	74.3101	71.3309	79.2186	79.0232
2.45618	74.359	68.5714	65.8852	72.21	73.5287
2.66068	78.3639	73.0647	70.1343	77.8755	77.4603
2.86518	74.5299	69.0598	65.9341	72.674	74.3101
3.06968	76.7521	71.6728	68.9133	75.9219	75.7021
3.27418	75.5067	69.6703	66.398	73.7973	75.5311
3.47868	74.8962	69.5726	67.8388	74.0904	73.3578
3.68318	75.409	70.5495	66.7888	74.4078	75.1404
3.88768	73.2845	67.9121	66.2027	72.3077	72.1368
4.09218	75.409	70.2076	66.8864	74.2369	75.1404
4.29668	72.1612	66.7155	65.0794	70.9646	71.0867
4.50118	74.9451	69.9145	66.8864	74.1392	74.5543
4.70568	71.917	66.3248	64.0781	70.1099	71.3553
4.91018	74.0659	69.2552	66.4225	73.4066	73.3822
5.11468	72.1123	66.5934	63.2479	69.9389	71.6239
5.31918	73.3333	68.2784	65.8608	72.6252	71.8926
5.52368	72.3077	66.6667	63.5653	70.0366	71.8681
5.72818	71.917	66.9841	64.9573	71.3553	71.0867
5.93268	72.1856	67.0085	63.3455	70.7204	71.8681
6.13718	71.2088	66.2027	64.0049	70.232	70.1832
6.34168	71.8681	66.7399	63.5409	70.8425	71.4286
6.54618	70.7204	65.4212	62.9792	69.1575	69.6947
6.75068	71.453	66.4469	63.7607	70.4029	70.7937
6.95518	70.525	64.7619	62.3932	67.9853	69.4017
7.15968	71.1111	65.9585	63.3455	70.0366	70.2808
7.36418	69.8901	64.7619	62.0513	67.6679	69.2308
7.56868	70.3541	65.2747	63.199	69.2552	69.7436
7.77318	69.9389	64.7375	61.7094	67.9609	69.6703
7.97768	69.8413	64.7619	62.6129	68.6447	69.2308
8.18218	69.6703	64.5421	61.2454	67.8388	68.9621
8.38668	69.011	64.2491	62.3443	67.7656	68.7912
8.59118	69.304	64.1514	61.3187	67.7656	68.6203
8.79568	68.6447	63.8339	61.7827	67.2772	68.4005
9.00018	68.9133	63.5653	61.0989	67.326	68.2051
9.20468	68.7179	63.5653	61.221	66.5446	68.0342
9.40918	68.3761	63.4676	61.0989	67.0574	67.7656
9.61368	68.0586	63.1258	60.1954	66.2027	67.3748
9.81818	68.3028	63.37	60.8547	66.4957	67.7411
10.0227	67.9853	63.0525	60.1954	66.0317	67.0085
10.2272	67.8632	63.0525	60.3907	66.569	67.5702
10.4317	67.4969	62.7106	59.7314	65.3724	66.5201
10.6362	67.79	62.8327	59.9756	65.6654	67.0818
10.8407	67.1795	62.1978	59.6825	65.2503	66.105
11.0452	67.3993	62.3443	59.8046	65.4701	66.6667
11.2497	66.5446	61.9048	59.4139	65.0549	66.3004
11.4542	66.9353	62.1978	59.6093	64.8107	66.4225
11.6587	66.6178	61.7827	59.4628	65.0549	66.0806
11.8632	66.5446	61.5873	59.1209	64.4444	65.3968
12.0677	65.9341	61.3187	58.9011	64.2979	65.9585
12.2722	66.105	61.5629	58.8034	64.0293	65.2259
12.4767	65.6899	61.0989	58.8278	63.956	65.9096
12.6812	65.5433	61.0256	58.5836	63.5165	65.1038
12.8857	65.6899	60.9768	58.5348	63.8828	65.812
13.0902	65.2259	60.6593	58.3639	63.5653	64.6642
13.2947	65.177	60.7082	58.2906	63.5409	65.177
13.4992	64.9328	60.1465	57.9487	63.2967	64.3712
13.7037	65.2015	60.6105	57.9976	63.3211	64.8107
13.9082	64.6886	60.2686	57.6557	62.8571	64.6642
14.1127	65.0061	59.9512	57.5092	62.6374	64.3468
14.3172	64.2491	59.6337	57.7045	62.6129	64.2247
14.5217	64.5177	59.8291	57.3382	62.5153	63.663
14.7262	63.956	59.5116	57.265	62.4908	64.2247
14.9307	64.3468	59.6093	56.9231	62.3443	63.0037
15.1352	63.8339	59.1941	57.0696	61.7338	63.7118
15.3397	63.6874	58.9988	56.801	61.7094	62.906
15.5442	63.4676	59.243	56.6056	61.7338	63.2479
15.7487	63.2479	58.779	56.337	61.8559	62.735
15.9532	63.4188	58.9011	56.1905	61.1966	62.8327
16.1577	63.1258	58.486	56.1905	61.0501	62.8327
16.3622	63.2234	58.6813	56.044	60.8303	62.6129
16.5667	62.7839	58.2418	55.9951	60.7326	62.4664
16.7712	63.1013	58.4615	55.7753	60.928	61.9536
16.9757	62.3932	57.8266	55.7265	60.4884	62.3932
17.1802	62.4908	58.3639	55.5311	60.7082	61.8803
17.3847	62.1245	57.7778	55.4823	60.1954	61.8315
17.5892	62.1001	57.7289	55.5556	60.1954	61.5873
17.7937	61.9048	57.851	55.116	59.7558	61.4896
17.9982	61.7827	57.4359	55.0672	60.1954	61.7827
18.2027	61.8315	57.3138	54.8718	59.3162	61.1722
18.4072	61.7582	56.9719	54.823	59.4383	61.1233
18.6117	61.685	57.0452	54.4078	59.2918	61.0501
18.8162	61.2698	56.9963	54.7253	58.9988	61.0012
19.0207	61.0256	56.8498	54.3346	59.536	60.757
19.2252	60.928	56.7277	54.3101	59.1453	60.6105
19.4297	60.9524	56.5812	53.8217	58.8767	60.8303
19.6342	60.7326	56.4103	54.0171	58.6325	60.2442
19.8387	60.8059	56.1172	54.0659	58.6081	60.293
20.0432	60.7326	56.2882	53.5531	58.2662	59.9512
20.2477	60.3907	56.1905	53.6996	58.6569	60.3419
20.4522	60.1465	55.9463	53.4799	58.0708	59.8291
20.6567	60.0977	55.7998	53.5531	57.7045	60
20.8612	60.0977	55.7753	53.0891	58.0708	59.6581
21.0657	59.8046	55.4335	53.2601	57.9487	59.5116
21.2702	59.8535	55.3602	53.1868	57.4359	59.3651
21.4747	59.4139	55.4823	52.8938	57.6557	59.2186
21.6792	59.707	55.0916	52.9426	57.4115	59.1453
21.8837	59.2918	55.3114	52.8694	57.094	58.779
22.0882	59.0965	55.1404	52.7228	56.8987	59.0476
22.2927	58.8034	54.7985	52.4786	56.7521	59.072
22.4972	58.779	54.4811	52.4054	56.5812	58.6569
22.7017	58.6325	54.7009	52.4298	56.7521	58.315
22.9062	58.5348	54.3101	52.1368	56.4835	58.779
23.1107	58.6325	54.359	51.8926	56.5812	58.2906
23.3152	58.1929	54.2613	52.1856	56.4591	58.0708
23.5197	58.2418	54.1392	51.6728	56.2637	57.851
23.7242	57.9976	53.9438	51.5751	56.044	57.5824
23.9287	57.7289	53.8217	51.7705	55.9219	57.7045
24.1332	57.9243	53.7485	51.3553	56.0684	57.7045
24.3377	57.558	53.431	51.1844	55.1404	57.6557
24.5422	57.4359	53.3578	51.2576	55.409	57.265
24.7467	57.2894	53.5287	51.0134	55.1648	57.3871
24.9512	57.2894	53.5531	51.1844	55.0672	57.1184
25.1557	57.1429	53.2357	50.5495	55.0672	57.265
25.3602	57.3138	53.0159	50.8181	54.9939	57.1673
25.5647	57.0208	52.967	50.5983	54.6764	56.5079
25.7692	56.8987	52.8694	50.3785	54.9206	56.9719
25.9737	56.8987	52.8938	50.1832	54.5788	56.5812
26.1782	56.5324	52.7473	50.4029	54.4078	56.6056
26.3827	56.8987	52.4786	50.3297	54.359	56.2149
26.5872	56.3614	52.4298	50.1587	54.5299	56.4591
26.7917	56.3858	52.3565	50.0122	53.9683	55.7753
26.9962	56.2637	52.3565	50.0366	53.5043	55.8486
27.2007	56.1905	52.1123	49.8413	53.6264	55.873
27.4052	55.9707	51.9414	49.6215	53.7973	56.1172
27.6097	55.7021	51.5751	49.6947	53.3333	55.7753
27.8142	55.6288	51.8193	49.5482	53.7973	55.7998
28.0187	55.6532	51.3553	49.475	53.3089	55.7265
28.2232	55.5556	51.5263	49.2796	53.1136	55.3846
28.4277	55.3358	51.3797	49.304	52.8694	55.2869
28.6322	55.5311	51.0379	48.8645	52.8938	55.3358
28.8367	54.9451	51.0134	48.8156	52.9426	54.8962
29.0412	54.9695	51.16	48.6691	52.6252	55.1893
29.2457	54.7009	50.9158	49.1087	53.0403	54.5788
29.4502	54.6764	50.696	48.6935	52.3565	54.7497
29.6547	54.5788	50.7937	48.4249	52.2344	54.2857
29.8592	54.4811	50.525	48.547	52.2589	54.5055
30.0637	54.4078	50.6227	48.3028	52.0635	54.5788
30.2682	54.5788	50.525	48.3028	51.5263	54.3346
30.4727	54.3101	50.2808	48.0586	51.6484	54.3346
30.6772	54.188	50.1832	47.9609	51.6239	54.0415
30.8817	54.1392	50.232	48.0586	51.5751	53.8217
31.0862	53.7973	50.0122	48.1563	51.2332	53.6264
31.2907	53.8217	49.8901	47.79	51.4042	53.7485
31.4952	53.4066	49.8901	47.5214	51.16	53.7729
31.6997	53.8217	49.8901	47.5946	51.2576	53.7485
31.9042	53.5775	49.9145	47.3748	51.2821	53.2357
32.1087	53.3822	49.4505	47.3504	50.8913	53.2845
32.3132	53.138	49.4505	47.1062	50.696	52.8938
32.5177	53.0159	49.2063	47.3748	51.0134	53.0403
32.7222	52.8694	49.2308	47.1795	50.7204	52.7961
32.9267	52.8938	49.0842	46.9353	50.3297	53.1868
33.1312	53.0891	48.9866	46.7155	50.232	53.0159
33.3357	52.7228	48.9377	46.862	50.4029	52.6984
33.5402	52.5031	48.9377	46.5934	49.8901	52.8449
33.7447	52.5031	48.6203	46.5446	49.7436	52.381
33.9492	52.21	48.5958	46.4469	49.8413	52.5031
34.1537	52.2344	48.4493	46.4957	49.7436	52.2344
34.3582	52.0391	48.0342	46.5934	49.7192	52.0635
34.5627	52.1856	48.2295	46.2027	49.6703	52.0879
34.7672	51.7949	48.1319	46.1294	49.6215	51.6239
34.9717	51.9414	47.9609	46.2515	49.3773	51.6484
35.1762	51.7949	48.1319	45.8608	49.4017	51.7216
35.3807	51.7705	47.9853	45.6166	49.1331	52.0879
35.5852	51.5995	47.6435	45.7875	49.2552	51.6484
35.7897	51.2821	47.5702	45.4701	48.6691	51.3553
35.9942	51.5751	47.5214	45.4701	48.4982	51.1111
36.1987	51.3065	47.3993	45.177	48.6935	51.1355
36.4032	51.1111	47.326	45.4457	48.254	51.16
36.6077	51.0623	47.2772	45.348	48.2051	51.1844
36.8122	50.7204	47.1306	45.0305	48.3028	51.0867
37.0167	50.5739	46.862	44.8352	48.3761	50.7692
37.2212	50.6716	46.862	45.177	47.8388	50.8913
37.4257	50.3541	46.9353	44.8596	48.1319	50.6471
37.6302	50.3541	46.862	44.8107	47.8388	50.525
37.8347	50.4518	46.7888	44.9328	47.7656	50.525
38.0392	50.232	46.5201	44.6886	47.5946	50.1587
38.2437	50.0855	46.6422	44.42	47.4725	49.8901
38.4482	49.9389	46.5201	44.3956	47.326	50.0855
38.6527	49.768	46.3004	44.2247	47.5458	49.9634
38.8572	49.9634	46.1294	44.2979	47.5458	49.7436
39.0617	49.6215	46.1294	43.9805	47.0818	49.6459
39.2662	49.4505	45.8852	44.2247	46.7155	49.475
39.4707	49.8413	46.1294	43.7363	46.8864	49.4261
39.6752	49.2552	46.0073	43.7607	47.0574	49.6215
39.8797	49.0354	45.9829	44.0049	46.6911	49.3529
40.0842	49.2796	45.7387	43.3944	46.5201	49.2308
40.2887	49.304	45.5433	43.5653	46.7155	49.4017
40.4932	49.2552	45.4945	43.5897	46.4469	49.1331
40.6977	48.7668	45.5189	43.4676	45.9829	48.9377
40.9022	49.0354	45.1282	43.2967	46.2515	49.0842
41.1067	48.8156	45.2259	43.2234	46.2515	48.84
41.3112	48.6691	45.2991	42.9304	46.3004	48.84
41.5157	48.6691	44.9084	43.0769	45.8364	48.9621
41.7202	48.2295	45.0549	42.9792	45.7387	48.4005
41.9247	48.2784	44.8596	42.7595	45.9341	48.5714
42.1292	48.2295	44.9573	42.7839	45.8852	48.6447
42.3337	47.9853	44.9084	42.4664	45.4212	48.2295
42.5382	48.2295	44.4444	42.7839	45.6899	48.2295
42.7427	48.0098	44.6886	42.8327	45.2747	48.2295
42.9472	47.9609	44.2247	42.2711	45.2991	48.0586
43.1517	47.9365	44.591	42.149	45.0549	48.1563
43.3562	47.5214	44.2735	42.2222	45.0305	48.0098
43.5607	47.3748	44.3468	42.1001	44.7131	47.9365
43.7652	47.4725	44.1026	42.1978	45.177	47.5214
43.9697	47.3504	43.7607	41.8071	44.884	47.2772
44.1742	47.1306	43.9805	41.8803	44.6642	47.6435
44.3787	47.1306	43.8584	41.9292	44.7619	47.4725
44.5832	47.2039	43.8339	41.6361	44.4933	47.3504
44.7877	47.0818	43.6386	41.5385	44.42	47.2772
44.9922	47.0085	43.7363	41.6117	44.2491	47.1306
45.1967	47.2039	43.5409	41.8071	44.1758	46.9109
45.4012	46.8132	43.199	41.514	44.1758	46.8376
45.6057	46.5446	43.37	41.2943	44.0049	46.9109
45.8102	46.4957	43.3211	41.0256	44.1514	47.033
46.0147	46.5201	43.2723	41.2454	43.37	46.5934
46.2192	46.4957	42.906	41.1966	43.7851	46.9597
46.4237	46.3248	43.1746	41.3187	43.8828	46.7643
46.6282	46.105	43.1258	40.7814	43.5165	46.1783
46.8327	46.3248	42.7595	40.8059	43.8095	46.4957
47.0372	46.0317	42.8327	40.7326	43.5897	46.3736
47.2417	45.8364	42.735	40.6105	43.5165	46.2027
47.4462	46.0073	42.5397	40.7082	43.0281	46.1538
47.6507	45.9341	42.5153	40.9035	43.1013	46.105
47.8552	45.641	42.2466	40.293	43.0769	45.8608
48.0597	45.6654	42.2711	40.3663	42.735	45.4701
48.2642	45.5678	42.1734	40.1954	42.5885	45.7143
48.4687	45.4457	42.1245	40.4396	42.7106	45.6166
48.6732	45.3236	42.149	40.2442	42.2222	45.7143
48.8777	45.2503	41.9536	39.9512	42.3932	45.4212
49.0822	45.2015	41.6361	39.7558	42.8327	45.2259
49.2867	45.2259	42.0024	39.8046	42.0757	45.4212
49.4912	45.0549	41.5873	39.9023	42.6374	45.3724
49.6957	44.884	41.6361	39.9512	42.1734	45.0305
49.9002	44.9573	41.514	39.4872	42.2222	45.177
50.1047	44.6154	41.3675	39.536	41.9048	44.6154
50.3092	44.8596	41.5385	39.6093	42.2711	44.8596
50.5137	44.7131	41.4164	39.4872	42.1245	44.7619
50.7182	44.5665	41.3431	39.2674	41.7827	44.6886
50.9227	44.0781	41.1233	39.3651	41.685	44.8352
51.1272	44.591	41.1722	39.0476	41.7582	44.5177
51.3317	44.2247	41.0745	39.4139	41.1233	44.4444
51.5362	44.2247	40.8303	38.8767	41.5873	44.5665
51.7407	43.8095	41.1966	38.7302	41.0501	44.2979
51.9452	44.0781	40.8547	39.2186	40.9768	44.0781
52.1497	44.1026	40.3419	38.4615	41.0012	43.956
52.3542	44.0049	40.6105	38.6813	41.4652	44.127
52.5587	43.4188	40.5617	38.5104	41.1233	44.0537
52.7632	43.5897	40.1709	38.486	40.928	43.7851
52.9677	43.7363	40.6838	38.5348	40.3175	43.5409
53.1722	43.3455	40.4151	38.2906	40.7814	43.5409
53.3767	43.37	40.2686	38.3639	40.6838	43.4921
53.5812	43.2479	40.0488	38.0952	40.7814	43.9072
53.7857	43.2723	40.1954	38.1441	40.5372	43.6386
53.9902	43.4188	40.0244	38.1197	40.5372	43.4188
54.1947	42.906	39.6581	38.0708	40.293	43.2967
54.3992	43.1013	39.9267	38.022	40.1709	43.2967
54.6037	43.199	39.9267	37.7778	40.2198	43.5165
54.8082	42.7839	39.6581	37.851	40.0244	42.8571
55.0127	42.8816	39.8291	37.6801	40.3419	43.0281
55.2172	42.6374	39.707	37.8266	39.7802	43.37
55.4217	42.735	39.4383	37.7778	40.2686	43.0525
55.6262	42.6374	39.6093	37.6068	39.8291	42.7106
55.8307	42.2711	39.4628	37.5336	39.7558	42.5641
56.0352	42.3199	39.1941	37.8266	39.707	42.5641
56.2397	42.3443	39.1209	37.558	39.4872	42.8571
56.4442	42.0024	39.1453	37.3382	39.5604	42.3443
56.6487	42.3687	39.0965	37.3138	39.4872	42.2955
56.8532	41.978	38.9255	37.3138	39.1697	42.4908
57.0577	42.1001	38.9255	37.0452	39.6093	41.978
57.2622	41.6117	38.7302	36.8498	38.5348	41.978
57.4667	41.5629	38.9011	36.9231	39.1941	42.3443
57.6712	42.0757	38.9011	36.8254	38.9011	42.2711
57.8757	41.685	38.6081	37.0696	39.2674	41.8071
58.0802	41.6361	38.3639	36.7766	38.7546	42.0757
58.2847	41.3187	38.486	36.6056	38.9011	41.8803
58.4892	41.3187	38.4371	36.5812	38.5592	41.8071
58.6937	41.2454	38.5836	36.63	38.7302	41.6606
58.8982	41.4408	38.2906	36.5324	38.3883	41.7338
59.1027	41.2698	38.0952	36.4103	38.2906	41.4164
59.3072	41.221	37.9243	36.3614	37.8755	41.2454
59.5117	41.0501	38.0708	36.5079	38.0952	41.0989
59.7162	41.3675	37.8999	36.0928	37.9487	41.1966
59.9207	41.0256	38.1197	36.2637	38.022	41.4164
60.1252	40.928	37.8755	36.1905	37.7778	41.1722
60.3297	41.0745	37.7045	36.044	38.1929	41.0989
60.5342	40.8791	37.6557	35.9707	37.9487	40.9524
60.7387	40.8791	37.6313	35.7509	37.6801	40.8791
60.9432	40.2442	37.7045	35.7998	37.851	40.9768
61.1477	40.3907	37.5824	35.7998	37.6801	40.7814
61.3522	40.2442	37.5824	35.9707	37.4359	40.7326
61.5567	40.2198	36.9963	35.3114	37.4603	41.0501
61.7612	40.2442	37.1184	35.5311	37.5092	40.3419
61.9657	40.1465	37.2405	35.6288	37.1429	40.9035
62.1702	40.0733	37.1673	35.2625	37.2161	40.2442
62.3747	39.9267	37.094	35.2137	36.8987	40.0977
62.5792	40	36.8254	35.116	37.4115	40.4151
62.7837	39.7558	36.8254	35.1893	36.7521	40.0488
62.9882	39.8535	36.8742	35.1893	37.0208	40.2442
63.1927	39.9267	36.8498	35.1648	36.9475	40.1221
63.3972	39.6581	36.7766	35.0183	36.7277	40.1221
63.6017	39.9023	36.6545	34.8474	36.9963	39.9267
63.8062	39.6337	36.6545	34.9206	36.6056	39.8535
64.0107	39.5604	36.8254	34.823	36.8742	39.707
64.2152	39.243	36.5568	34.9451	36.3614	39.7558
64.4197	39.2674	36.3126	34.5299	36.6056	39.707
64.6242	39.1209	36.2882	34.7741	36.4103	39.4383
64.8287	39.2674	36.2149	34.6032	36.337	39.5116
65.0332	38.9011	36.0195	34.4078	36.3858	39.1697
65.2377	39.0965	35.9463	34.4567	36.044	39.3651
65.4422	38.9744	36.2637	34.3101	36.1905	39.3651
65.6467	39.0476	36.044	34.6764	36.0195	39.4628
65.8512	38.9744	36.044	34.3834	35.7753	39.3651
66.0557	38.7057	35.6532	33.8462	35.8242	39.0232
66.2602	38.8523	35.8486	34.2125	35.9219	38.8767
66.4647	38.6325	35.873	34.0904	35.58	38.9988
66.6692	38.6325	35.6044	34.1392	35.58	39.0232
66.8737	38.6569	35.6532	33.8462	35.7998	38.5836
67.0782	38.4127	35.3114	33.9194	35.3602	38.9499
67.2827	38.3883	35.4823	33.5775	35.5556	38.4371
67.4872	38.0464	35.409	33.9438	35.2137	38.6813
67.6917	38.0708	35.5067	33.6264	35.2381	38.4615
67.8962	38.0708	35.409	33.5775	35.4335	38.2173
68.1007	37.8999	35.5311	33.7729	35.1893	38.1197
68.3052	37.9487	35.4335	33.5775	34.7985	38.2173
68.5097	38.022	35.0672	33.5287	35.2625	38.3394
68.7142	37.8022	35.0672	33.3578	34.8962	38.4127
68.9187	37.5824	34.7741	33.3333	35.1648	38.1929
69.1232	37.8266	35.2381	32.967	34.7497	38.0952
69.3277	37.7289	34.7497	33.3333	34.5299	38.1929
69.5322	37.3138	34.7741	32.9915	34.3834	37.8999
69.7367	37.2405	34.823	32.9426	34.6276	37.9731
69.9412	37.5336	34.5299	33.138	34.6276	37.558
70.1457	37.1917	34.5055	32.8205	34.359	37.9976
70.3502	37.4115	34.652	33.0647	34.3101	37.7534
70.5547	37.1917	34.5543	32.7717	34.823	37.3871
70.7592	37.1673	34.5543	32.3565	34.5055	37.6313
70.9637	37.3626	34.4322	32.8938	34.2613	37.5336
71.1682	37.0696	34.2369	32.4054	34.0415	37.2894
71.3727	37.0452	34.1636	32.5763	33.9927	37.4603
71.5772	36.8254	34.2613	32.674	34.0171	37.4847
71.7817	36.7033	34.1392	32.2833	33.8706	37.1673
71.9862	36.9475	34.1392	32.4054	33.9438	37.0208
72.1907	36.7521	33.9683	32.5763	33.9194	37.3138
72.3952	36.5568	34.0904	32.0391	33.9927	37.1673
72.5997	36.5324	33.9683	32.2589	33.6508	37.1429
72.8042	36.5568	34.0171	32.1123	33.602	37.1673
73.0087	36.5812	33.6508	32.1856	33.5287	37.0696
73.2132	36.4835	33.7241	32.0147	33.2845	36.7033
73.4177	36.2637	33.5775	32.0879	33.5775	36.801
73.6222	36.0684	33.5775	32.1368	33.431	36.8742
73.8267	36.0684	33.5775	31.746	33.3333	36.5079
74.0312	36.2149	33.4799	31.6728	33.3089	36.3126
74.2357	35.9951	33.3089	31.6239	33.1624	36.3614
74.4402	35.9219	33.2601	31.7705	33.0647	36.3614
74.6447	35.8974	33.1868	31.6728	32.9182	36.4347
74.8492	35.9219	33.3578	31.6728	33.0159	36.1905
75.0537	35.9463	33.0891	31.6239	33.1136	36.0684
75.2582	35.873	33.2601	31.6728	32.9182	36.1661
75.4627	35.8974	32.8205	31.3553	32.7473	36.0684
75.6672	35.5311	32.967	31.3309	33.0647	36.1905
75.8717	35.6777	32.8938	31.3553	32.7473	35.8486
76.0762	35.2625	32.7961	31.4042	32.9915	35.873
76.2807	35.4579	32.8205	31.2332	32.8694	35.873
76.4852	35.409	32.5763	31.16	32.7228	35.8974
76.6897	35.3358	32.7961	31.3553	32.4298	35.873
76.8942	35.3602	32.674	31.2088	32.5519	35.4823
77.0987	35.0183	32.5519	30.8425	32.4298	35.6288
77.3032	35.0427	32.3565	30.989	32.3565	35.5556
77.5077	35.3358	32.3321	31.0134	32.0391	35.2869
77.7122	35.116	32.6252	30.8425	32.1368	35.409
77.9167	35.0183	32.5763	30.7692	32.1123	35.6532
78.1212	34.7985	32.3321	30.9402	32.2344	35.3846
78.3257	34.7985	32.4542	30.7692	32.0147	35.2869
78.5302	34.7985	31.9414	30.6471	31.9902	35.0427
78.7347	34.7741	32.1368	30.6716	32.0635	35.116
78.9392	34.6276	32.0879	30.4762	31.7705	35.2381
79.1437	34.5543	32.0391	30.3785	31.8926	35.0672
79.3482	34.4567	32.0391	30.6716	31.5751	35.0183
79.5527	34.2613	31.9902	30.0366	31.8437	35.2869
79.7572	34.5299	32.0391	30.3053	31.8681	34.8718
79.9617	34.6032	31.9902	30.1099	31.917	34.823
80.1662	34.3346	31.8437	30.1343	31.1355	34.4567
80.3707	33.9438	31.8681	30.1099	31.3797	34.652
80.5752	34.2125	31.5507	30.2564	31.453	34.7497
80.7797	34.0904	31.5018	29.8413	31.5751	34.4078
80.9842	33.8706	31.3797	29.6703	31.2332	34.5788
81.1887	34.3101	31.7216	29.8168	31.1844	34.2857
81.3932	34.1148	31.2821	29.7192	31.0379	34.4567
81.5977	33.9438	31.4286	29.7924	31.16	34.5055
81.8022	33.7729	31.4286	29.8168	30.8913	34.7497
82.0067	33.9194	31.3309	29.6703	30.9158	33.895
82.2112	33.895	31.1111	29.5238	30.7937	34.0659
82.4157	33.5531	31.2332	29.6459	30.6716	34.0904
82.6202	33.9438	31.1844	29.6703	30.7692	33.9683
82.8247	33.4799	30.7448	29.4505	30.8669	33.8706
83.0292	33.6996	30.989	29.3773	31.0379	34.0904
83.2337	33.3822	30.9402	29.5482	30.4274	34.0659
83.4382	33.7485	30.9402	29.304	30.4518	33.9927
83.6427	33.4554	30.7692	29.5238	30.5739	33.7729
83.8472	32.967	30.9402	29.3773	30.5495	33.8217
84.0517	33.4066	30.7692	29.1331	30.232	33.8462
84.2562	33.0159	31.0623	29.2796	30.232	33.4066
84.4607	32.967	30.7204	29.2308	30.4029	33.5531
84.6652	33.1868	30.5495	28.9377	30.0611	33.3333
84.8697	33.0647	30.7937	28.7912	30.4518	33.6508
85.0742	32.7473	30.5006	28.7912	30.3541	33.3822
85.2787	33.0159	30.7448	28.7424	30.3785	33.6264
85.4832	32.8938	30.4518	28.7424	30.0611	33.2601
85.6877	32.8694	30.3053	28.7668	29.8413	33.3578
85.8922	32.7961	30.3053	28.9133	30.0122	33.5531
86.0967	32.8449	30.1587	28.547	29.7924	32.9182
86.3012	32.6007	30.2808	28.6691	29.8657	33.2112
86.5057	32.4542	30.2564	28.6203	29.8901	32.7717
86.7102	32.5519	30.0122	28.5958	29.6215	33.0159
86.9147	32.674	30.0366	28.5714	29.5971	32.967
87.1192	32.4298	30.3053	28.4005	29.768	33.0159
87.3237	32.3565	29.6947	28.4493	29.3284	33.1868
87.5282	32.2833	29.8901	28.3272	29.8413	33.0891
87.7327	32.1856	29.6947	28.3761	29.5726	32.6252
87.9372	32.4542	29.9389	28.4005	29.4994	32.7473
88.1417	32.2589	29.4994	28.3272	29.475	32.4786
88.3462	32.1856	29.8657	28.083	29.2063	32.5763
88.5507	32.1856	29.5726	28.2295	29.1819	32.4054
88.7552	31.7216	29.8901	27.8877	29.475	32.4054
88.9597	32.0635	29.4261	28.0586	28.7912	32.4298
89.1642	32.1856	29.3529	27.8388	28.9866	32.6252
89.3687	32.0391	29.5726	27.9365	29.1575	32.0147
89.5732	31.9414	29.3284	27.8632	29.2552	32.1368
89.7777	31.8193	29.2796	27.8877	28.7912	31.9902
89.9822	31.6484	29.3284	27.8144	28.9621	32.1856
90.1867	31.3797	29.3773	27.8144	28.8156	32.1123
90.3912	31.5507	29.1819	27.7167	28.8645	32.0391
90.5957	31.6972	29.304	27.6923	28.6935	32.0635
90.8002	31.5018	29.0598	27.5946	28.4982	32.2833
91.0047	31.4774	29.1331	27.326	28.8156	31.8926
91.2092	31.3065	28.7424	27.326	28.7179	31.917
91.4137	31.3797	28.9866	27.2527	28.5226	31.746
91.6182	31.2088	29.0598	27.5214	28.6447	31.7216
91.8227	31.0867	28.6935	27.326	28.5226	31.6484
92.0272	30.9646	28.8156	27.0085	28.254	31.8193
92.2317	31.2088	28.7179	26.9353	28.1807	31.5507
92.4362	31.3065	28.5226	27.1551	28.1319	31.4774
92.6407	31.0379	28.7424	27.2283	28.3516	31.5507
92.8452	30.6227	28.6447	26.8864	28.1563	31.6239
93.0497	30.9158	28.4982	27.033	27.9853	31.2576
93.2542	31.0134	28.3272	26.862	28.3761	31.1355
93.4587	30.6716	28.4249	26.8376	27.5946	31.4042
93.6632	30.989	28.6203	26.6178	27.619	31.3065
93.8677	30.7937	28.3028	27.0085	27.8388	31.1844
94.0722	30.8669	28.3028	26.6178	27.8632	31.1355
94.2767	30.7937	28.1074	26.7643	27.8144	30.989
94.4812	30.5739	28.3761	27.0085	27.6679	31.16
94.6857	30.7692	28.4737	26.9353	27.9609	30.7937
94.8902	30.5983	28.0342	26.6911	27.7411	30.8181
95.0947	30.2564	28.1319	26.6178	27.7167	30.7692
95.2992	30.4274	27.7656	26.7155	27.4237	30.7692
95.5037	30.4029	28.0098	26.4225	27.326	30.8669
95.7082	30.3297	27.9365	26.4225	27.619	30.9646
95.9127	30.0611	27.79	26.3492	27.5458	30.5495
96.1172	30.2808	28.0342	26.2515	27.8144	30.4029
96.3217	29.9878	27.8388	26.3492	27.326	30.1832
96.5262	29.9878	27.7656	26.6178	27.2527	30.525
96.7307	29.8901	27.7656	26.3492	27.3016	30.4274
96.9352	30.1832	27.7167	26.0806	27.5214	30.6227
97.1397	29.6703	27.8144	26.2027	27.1306	30.2076
97.3442	29.9634	27.7411	26.2027	27.1062	30.0855
97.5487	29.9145	27.619	26.0562	26.862	30.2076
97.7532	30.0122	27.619	25.8364	26.9109	30.6227
97.9577	29.7436	27.326	25.8364	26.7155	30.0855
98.1622	29.7192	27.326	25.8364	27.1551	29.5971
98.3667	29.7192	27.7167	25.8852	27.033	30.1343
98.5712	29.5238	27.3504	25.9585	26.7888	29.9145
98.7757	29.7192	27.3504	25.7875	26.5446	29.8901
98.9802	29.475	27.326	26.0073	26.5446	29.8901
99.1847	29.475	27.4725	25.5433	26.7155	29.5726
99.3892	29.5238	27.033	25.9585	26.569	29.9878
99.5937	29.1575	26.8864	25.5922	26.3492	29.9878
99.7982	29.5482	26.8376	25.5433	26.4469	30.1343
100.003	29.4017	27.0818	25.1038	26.3248	29.7192
100.207	29.2308	27.0574	25.6899	26.4957	29.768
100.412	29.2552	27.033	25.4212	26.2027	29.5726
100.616	29.3773	26.9597	25.3724	26.3736	29.6459
100.821	29.304	26.9353	25.4457	26.0073	29.3284
101.025	29.0354	26.9841	25.2991	26.105	29.5238
101.23	28.8889	26.5934	25.3968	26.2027	29.6459
101.434	28.8889	26.7399	25.2015	26.3248	29.4505
101.639	28.9133	26.7155	25.2015	26.0317	29.5238
101.843	28.8156	26.6178	25.2747	25.9096	29.3284
102.048	28.9621	26.5201	25.2503	26.3248	28.8889
102.252	28.7912	26.3248	25.348	25.8608	29.5726
102.457	28.6447	26.6667	25.1526	26.3004	28.8889
102.661	28.6203	26.6667	24.7131	25.9341	29.1575
102.866	28.4982	26.4713	24.884	25.5433	28.6691
103.07	28.3028	26.4957	24.884	25.7631	28.7179
103.275	28.3516	26.4225	24.9817	25.8364	28.9621
103.479	28.4982	26.5446	24.9084	25.7631	29.1087
103.684	28.3516	26.1294	24.5421	25.6654	29.0354
103.888	28.4005	26.398	24.9817	25.5922	28.7668
104.093	28.4005	26.1294	24.6398	25.3968	28.9377
104.297	28.547	26.1538	24.8107	25.3968	29.0842
104.502	27.9365	26.105	24.8107	25.6166	28.7668
104.706	28.2295	25.8852	24.884	25.6166	28.7179
104.911	28.3761	25.8608	24.3712	25.7875	28.6691
105.115	28.0098	25.9829	24.2735	25.2991	28.7179
105.32	28.254	25.9096	24.4933	25.177	28.3516
105.524	28.083	25.8852	24.42	25.2015	28.4982
105.729	27.7167	25.7143	24.5177	25.3724	28.3272
105.933	28.1074	25.812	24.6398	25.3724	28.3761
106.138	27.9853	25.6654	24.4444	24.9573	28.6447
106.342	28.1563	26.0073	24.3223	25.0305	27.9853
106.547	27.9365	25.5678	24.4444	25.2015	28.0098
106.751	27.7167	25.6899	24.1758	24.9328	28.0586
106.956	27.8144	25.5678	23.956	25.177	28.4005
107.16	27.7167	25.4457	24.1758	24.9084	28.1074
107.365	27.619	25.3968	24.0537	24.884	28.0098
107.569	27.9609	25.4457	23.8584	25.0549	28.1074
107.774	27.5702	25.5189	24.0049	24.7863	27.9365
107.978	27.5458	25.3236	23.6874	24.7619	28.2051
108.183	27.3993	25.5678	23.9316	24.8107	27.7411
108.387	27.2527	25.4212	23.663	24.884	27.9121
108.592	27.3993	25.1526	23.8828	25.0549	27.8388
108.796	27.2772	25.1038	23.7363	24.5421	27.8877
109.001	27.2527	25.177	23.7363	24.4444	27.5214
109.205	27.3748	25.2259	23.6386	24.0781	27.7656
109.41	27.2283	25.3968	23.3944	24.591	27.9853
109.614	27.2039	25.1282	23.4676	24.3956	27.619
109.819	27.0818	25.0061	23.8584	24.2491	27.8144
110.023	26.9841	25.0549	23.7118	24.1514	27.4481
110.228	27.2283	24.7619	23.6142	24.4689	27.4481
110.432	27.3016	25.0794	23.5165	24.2979	27.3016
110.637	26.8132	24.8107	23.3944	24.2002	27.4725
110.841	26.9109	24.7863	23.2479	24.2735	27.5458
111.046	26.8132	24.9573	23.4921	23.8828	27.5214
111.25	26.9597	24.8596	23.5653	23.8828	27.4481
111.455	26.7643	24.7863	23.3455	24.0781	27.2283
111.659	26.6178	24.591	23.3211	23.9805	27.326
111.864	26.5201	24.4689	23.3211	24.1026	27.2039
112.068	26.6422	24.7863	23.0281	24.0537	27.0574
112.273	26.7155	24.6154	23.0525	24.1758	27.1306
112.477	26.4957	24.42	23.1502	23.7851	26.8376
112.682	26.6667	24.6886	22.906	23.6386	27.0818
112.886	26.6911	24.3956	23.2479	23.8095	26.9841
113.091	26.3492	24.5177	22.9792	23.7851	27.3993
113.295	26.398	24.42	22.8571	23.7851	26.569
113.5	26.5201	24.3712	22.906	23.5897	26.9109
113.704	26.5446	24.0049	23.1502	23.5897	27.1062
113.909	26.2271	24.3468	22.6374	23.5165	26.9353
114.113	26.4469	24.2979	22.6129	23.2479	26.6178
114.318	26.1294	24.0781	22.8571	23.4921	26.5934
114.522	26.2759	24.127	22.5641	23.4188	26.6667
114.727	26.2515	24.127	22.6618	23.37	26.6667
114.931	26.0317	24.2002	22.8083	23.199	26.3736
115.136	26.2271	24.0049	22.6374	23.3455	26.4713
115.34	26.0317	23.956	22.3687	23.5409	26.6667
115.545	26.1294	24.0781	22.6374	23.0769	26.5934
115.749	26.1538	23.9072	22.6618	22.9792	26.569
115.954	25.9585	24.0293	22.6374	23.3944	26.1538
116.158	25.9585	23.8828	22.4908	23.2723	26.2759
116.363	25.9585	23.9805	22.5641	23.1746	26.3004
116.567	25.8608	23.7363	22.442	23.1746	26.2759
116.772	25.8608	23.7851	22.2222	23.1746	26.2515
116.976	25.9341	23.8584	22.3932	22.8083	26.2271
117.181	25.6899	23.7607	22.4908	23.0525	26.105
117.385	25.6166	23.7118	22.2222	23.1258	26.105
117.59	25.7387	23.663	22.0024	22.8816	25.9096
117.794	25.6654	23.8095	22.0757	22.5885	26.0562
117.999	25.5189	23.7118	22.2955	22.9304	25.7387
118.203	25.4701	23.3455	22.3199	22.6129	25.9341
118.408	25.4457	23.6142	21.7582	22.9304	26.2271
118.612	25.2259	23.7851	22.149	22.6862	25.8852
118.817	25.4945	23.37	22.0757	22.9548	25.6654
119.021	25.4945	23.2234	21.9536	22.8571	25.5678
119.226	25.5678	23.1013	21.8315	22.3687	25.7143
119.43	25.2747	23.2234	21.7094	22.6618	25.6899
119.635	25.3724	23.2479	22.1734	22.2711	25.6899
119.839	25.2991	23.199	22.2222	22.5153	25.5922
120.044	25.1282	23.37	21.9048	22.5397	25.5678
120.248	25.2259	23.4432	21.6606	22.442	25.9096
120.453	25.0061	22.9792	21.8315	22.3932	25.5433
120.657	25.0305	23.0525	21.8559	22.3199	25.348
120.862	24.9328	23.2234	21.7094	22.4664	25.4945
121.066	25.0794	23.1258	21.5873	22.442	25.3236
121.271	25.0794	23.0037	21.5385	22.1734	25.3236
121.475	24.8596	23.2234	21.4164	22.2222	25.3968
121.68	24.6398	23.0769	21.5873	21.978	25.1038
121.884	24.7375	22.7595	21.8559	22.1001	25.2991
122.089	24.7375	22.735	21.2943	22.0757	25.0549
122.293	24.9817	22.8571	21.2698	21.9292	25.4212
122.498	24.6886	22.7595	21.4164	21.9536	24.9817
122.702	24.8107	22.5641	21.514	22.2711	25.2259
122.907	24.7131	22.6862	21.4164	22.0024	24.8352
123.111	24.8352	22.735	21.0501	21.6117	25.0549
123.316	24.6398	22.7595	21.5873	21.6606	25.2747
123.52	24.6642	22.6129	21.4408	21.9536	24.8596
123.725	24.5421	22.7595	21.2698	21.8315	24.9573
123.929	24.5665	22.3687	21.3675	22.0513	24.9573
124.134	24.7375	22.7839	21.1477	21.8071	24.9573
124.338	24.2002	22.4664	20.8791	21.8559	24.7375
124.543	24.2735	22.6618	21.2454	21.7338	24.7863
124.747	24.2247	22.5885	20.9768	21.4896	24.8596
124.952	24.2735	22.5397	20.8303	21.7582	24.6642
125.156	24.3712	22.3199	20.9524	21.3187	24.5421
125.361	24.2491	22.1734	21.0012	21.5385	24.6642
125.565	24.2002	22.1001	20.7814	21.1477	24.4933
125.77	24.3956	22.2711	21.0745	21.6361	24.6886
125.974	24.127	22.2711	20.3907	21.2943	24.1514
126.179	24.2979	22.1001	20.8059	21.4896	24.5177
126.383	24.2491	22.1245	20.6838	21.3675	24.3223
126.588	24.2247	22.2222	20.3663	21.5385	24.6886
126.792	23.8095	22.0024	20.5861	21.221	24.42
126.997	24.0781	22.2955	20.7082	21.6361	24.1514
127.201	23.8095	22.1001	20.6349	21.4408	24.3223
127.406	24.0049	22.149	20.8303	21.0256	24.2491
127.61	24.0537	22.0269	20.6838	21.2454	24.0537
127.815	24.0781	21.9048	20.928	21.0989	24.3223
128.019	23.663	21.5873	20.4884	21.1233	24.0293
128.224	24.0049	22.0269	20.6105	21.1233	24.0537
128.428	23.9316	21.8315	20.6593	21.0012	24.1514
128.633	23.663	21.7338	20.3907	21.0501	23.956
128.837	23.9072	21.8315	20.3419	20.928	23.8095
129.042	23.956	21.7582	20.2442	20.7326	24.127
129.246	23.6874	21.8071	20.2686	20.9768	24.0049
129.451	23.7118	21.6361	20.3907	20.7814	23.7363
129.655	23.2234	21.8559	20.0977	20.928	23.8584
129.86	23.5897	21.6361	20.4151	20.8791	23.7851
130.064	23.2479	21.6361	20.2442	21.1233	23.7363
130.269	23.5897	21.685	20.3907	20.9768	23.5165
130.473	23.3211	21.3675	19.9756	20.5372	23.8095
130.678	23.5165	21.514	20.293	20.928	23.7851
130.882	23.0525	21.3919	19.9756	21.0501	23.7607
131.087	22.9548	21.514	20	20.5372	23.8584
131.291	23.6142	21.1966	19.9267	20.5617	23.4188
131.496	23.199	21.4408	19.9267	20.6105	23.663
131.7	23.0037	21.221	20	20.4396	23.7363
131.905	23.2479	21.2698	20.0733	20.5372	23.7607
132.109	23.0769	21.1233	20.0733	20.6838	23.3211
132.314	23.3455	21.1966	19.707	20.3663	23.6874
132.518	23.0769	21.1722	19.9756	20.464	23.2967
132.723	23.1258	21.3675	19.9756	20.4151	23.37
132.927	23.0281	21.3431	19.6581	20.4396	23.2967
133.132	23.2479	21.1966	19.6581	20.2442	23.1746
133.336	23.1013	21.2454	19.8779	20.6105	23.3455
133.541	22.9304	20.9768	19.5604	20.4396	23.2967
133.745	22.735	20.9035	19.9023	20.6349	23.4432
133.95	22.735	21.1233	19.4383	20.3663	23.6142
134.154	22.9792	21.1477	19.7558	20.3175	23.1013
134.359	22.6862	20.8547	19.5604	20.1465	23.0769
134.563	22.8083	21.0745	19.4872	20.3175	23.1258
134.768	22.6618	21.1477	19.536	20.0733	23.0525
134.972	22.7595	21.1722	19.4628	20.0733	22.9792
135.177	22.5885	20.6105	19.4139	19.9756	23.0769
135.381	22.8083	20.6349	19.536	20.0244	22.8083
135.586	22.8571	20.7082	19.3651	20.1221	22.6618
135.79	22.3932	21.0256	19.3162	19.8535	22.6618
135.995	22.8083	20.7326	19.6093	20.0733	23.0037
136.199	22.4176	20.5617	19.2918	19.5849	23.0525
136.404	22.6374	20.7082	19.1209	19.7802	22.6618
136.608	22.3443	20.3907	19.3162	19.8779	22.7839
136.813	22.5641	20.5128	19.4139	19.5849	22.735
137.017	22.3443	20.4396	19.1453	19.8291	22.8816
137.222	22.3932	20.6349	19.243	19.5849	22.906
137.426	22.2955	20.5372	19.1209	20.0244	22.5153
137.631	22.2222	20.5861	19.1209	19.6093	22.8083
137.835	22.1245	20.2198	19.0965	19.6337	22.6129
138.04	22.149	20.6105	19.3407	19.5116	22.3687
138.244	22.2466	20.4884	18.9744	19.5604	22.3687
138.449	22.2955	20.7082	19.0476	19.8779	22.5153
138.653	22.3443	20.2686	18.9988	19.6337	22.6129
138.858	22.149	20.3907	18.9011	19.5116	22.3687
139.062	21.9536	20.2686	18.9011	19.707	22.2466
139.267	22.1245	20.4884	18.7546	19.6093	22.5397
139.471	22.2955	20.1465	18.7546	19.6337	22.5397
139.676	21.9292	20.1221	18.7057	18.9988	22.4176
139.88	22.0269	20.1709	18.7546	19.1453	22.2222
140.085	22.2955	20.2198	18.8767	19.2918	22.3443
140.289	22.2222	19.8291	18.8767	19.3651	22.2466
140.494	21.6606	20.0488	18.7057	19.072	22.3199
140.698	21.8803	20.0488	18.8767	18.9499	22.2222
140.903	21.7827	20.0244	18.5592	19.1453	22.3932
141.107	21.978	19.8535	18.5836	19.2186	22.0757
141.312	21.1722	19.9512	18.7546	19.0476	22.0513
141.516	21.8803	19.9756	18.5836	18.9499	21.7582
141.721	21.978	19.7558	18.6081	18.9744	22.0024
141.925	21.8559	20.0733	18.3639	19.072	21.9048
142.13	21.685	19.6581	18.4127	18.9499	21.9536
142.334	21.6361	19.7314	18.5104	18.8523	22.2222
142.539	21.6361	19.7314	18.2662	18.9011	21.978
142.743	21.685	19.8046	18.5104	18.8767	22.0513
142.948	21.7827	19.7802	18.3883	18.9011	21.8315
143.152	21.3919	19.8291	18.5836	18.8767	21.8559
143.357	21.4652	19.7558	18.1197	18.8767	21.6606
143.561	21.5385	19.6337	18.1441	18.8767	21.9292
143.766	21.4896	19.4628	18.2418	18.9255	21.8803
143.97	21.2943	19.7802	18.022	18.6325	21.7338
144.175	21.3919	19.5604	18.1441	19.1209	21.8559
144.379	21.2943	19.8046	18.0952	18.7546	21.4652
144.584	21.0745	19.5116	18.2662	18.6081	21.7094
144.788	21.4164	19.3895	18.1441	18.6569	21.6361
144.993	21.3431	19.536	18.1441	18.5104	21.6606
145.197	21.0256	19.3895	17.9487	18.9255	21.6606
145.402	21.1722	19.6093	18.1685	18.5592	21.221
145.606	21.0012	19.536	18.2418	18.3639	21.4652
145.811	21.3187	19.2918	18.0708	18.3394	21.4164
146.015	21.1477	19.4383	18.022	18.4127	21.2454
146.22	21.0256	19.1941	17.9487	18.3394	21.1722
146.424	21.0989	19.2918	17.9731	18.6325	21.2454
146.629	20.928	19.2186	18.0464	18.6081	20.9035
146.833	21.0256	19.1453	17.7778	18.7302	21.5873
147.038	20.9524	19.2186	17.8022	18.6569	21.0989
147.242	20.9768	19.1697	18.0708	18.4615	21.0745
147.447	20.8791	19.0476	17.9976	18.1685	21.1722
147.651	21.0501	19.1697	17.558	18.4371	21.3187
147.856	20.6593	19.0232	17.8022	18.0464	21.1477
148.06	21.0501	19.1453	17.6801	18.315	21.0745
148.265	20.6838	19.2186	17.7289	18.2418	20.928
148.469	20.8059	18.9988	17.7534	18.315	21.0012
148.674	20.5861	18.9011	17.6068	18.1685	21.1477
148.878	20.464	18.8767	17.6068	18.1685	21.0501
149.083	20.8303	19.1209	17.8266	17.9731	20.8791
149.287	20.5372	18.9011	17.7289	17.9487	20.8547
149.492	20.6838	19.2186	17.5824	17.9487	21.2698
149.696	20.5128	18.6813	17.3626	18.315	20.8791
149.901	20.3907	18.8523	17.5824	17.8022	20.7082
150.105	20.464	18.6813	17.6313	18.2173	20.8547
150.31	20.3419	18.9499	17.2894	17.7289	20.9524
150.514	20.6105	18.7302	17.1917	18.0464	20.928
150.719	20.6105	18.9499	17.4603	18.1441	20.6349
150.923	20.4884	18.8523	17.1917	17.6557	20.8303
151.128	20.3175	18.5104	17.3382	17.8755	20.8059
151.332	20.6349	18.4371	17.3138	17.8999	20.7082
151.537	20.2198	18.7057	17.5092	17.4847	20.5617
151.741	20.4884	18.5592	17.3626	17.6801	20.9524
151.946	20.2686	18.5348	17.4359	17.7289	20.3419
152.15	20.2686	18.5836	17.3871	17.6801	21.0501
152.355	20.1954	18.5348	17.094	17.4603	20.293
152.559	20.293	18.779	17.1184	17.7778	20.5861
152.764	20.2442	18.4127	17.3138	17.3871	20.6349
152.968	19.9756	18.486	17.2405	17.4847	20.4151
153.173	20.3907	18.4127	17.1673	17.5336	20.6593
153.377	20.1221	18.5592	17.1429	17.5092	20.3419
153.582	20	18.3639	16.9719	17.4603	19.9512
153.786	20.1221	18.4127	17.1184	17.5824	19.9267
153.991	19.8779	18.3883	16.9963	17.3871	20.5128
154.195	20.0488	18.022	16.9231	17.4115	20.1954
154.4	20.2442	18.3639	17.0452	17.5336	20.0488
154.604	19.9756	18.4371	16.801	17.1673	20.0488
154.809	19.9756	18.2906	16.9231	17.2405	20.0733
155.013	19.8291	18.2662	17.0452	17.2894	19.9756
155.218	19.9756	18.2662	17.0208	17.3382	20.0488
155.422	19.9023	18.1441	16.7521	17.558	20.4151
155.627	19.7558	18.2173	16.63	17.3626	20.1709
155.831	20	18.0708	17.0208	17.094	20.293
156.036	19.8535	18.4127	16.6789	17.3626	19.7558
156.24	19.7558	17.9487	16.9475	17.1673	20.1709
156.445	19.6825	18.0464	16.5812	17.6068	19.7802
156.649	19.707	18.0708	16.63	17.1673	20.0977
156.854	19.6825	18.022	16.63	17.1184	19.9267
157.058	19.8291	17.9731	16.8498	17.0696	20.0733
157.263	20	18.0952	16.5079	17.0452	19.6337
157.467	19.536	18.1685	16.5079	16.8498	19.9023
157.672	19.7802	17.851	16.6789	17.2405	20
157.876	19.536	17.851	16.2149	17.0208	19.9023
158.081	19.5604	18.022	16.5568	17.094	19.707
158.285	19.7314	17.851	16.6056	16.8254	19.7558
158.49	19.4383	18.2173	16.6789	16.9475	19.5849
158.694	19.7558	17.6557	16.5079	17.094	19.7314
158.899	19.536	17.8755	16.4103	16.7277	19.7314
159.103	19.072	17.8755	16.5324	16.8987	19.5116
159.308	19.3651	17.7045	16.1172	16.8987	19.5116
159.512	19.3407	17.7778	16.3126	16.7277	19.8291
159.717	19.536	17.7534	16.3614	17.1429	19.536
159.921	19.1209	17.5824	16.4347	16.7521	19.3407
160.126	18.9499	17.4115	15.9219	16.6789	19.4383
160.33	19.3895	17.5092	16.4835	16.4835	19.3895
160.535	19.3162	17.7289	16.1661	16.6056	19.4139
160.739	19.4139	17.4603	16.1172	16.7033	19.0965
160.944	19.0965	17.4847	16.1172	16.7766	19.5849
161.148	19.1453	17.3626	16.3614	16.4591	19.1941
161.353	19.0965	17.2894	16.3858	16.5568	19.243
161.557	18.9744	17.4359	16.1172	16.9231	19.0476
161.762	19.3162	17.6068	16.1905	16.5812	19.3162
161.966	18.9744	17.5336	16.1905	16.3126	19.2674
162.171	19.0476	17.4603	16.1905	16.4347	19.2186
162.375	18.8767	17.1917	16.1905	16.5324	19.3895
162.58	19.0965	17.0696	16.1416	16.7033	18.9255
162.784	18.8767	17.3138	16.0928	16.0195	19.2918
162.989	19.1209	17.4115	16.2393	16.044	19.1209
163.193	18.5348	17.3626	15.8974	16.2882	18.9744
163.398	19.1209	17.265	15.6288	16.7766	19.1941
163.602	19.0965	17.2161	15.9463	16.7766	19.2186
163.807	19.1209	17.1184	15.9707	16.1172	19.2674
164.011	18.8034	17.1673	15.9463	16.3858	18.9255
164.216	18.7057	17.2894	15.5311	16.0928	19.0476
164.42	18.6081	16.9231	15.7265	16.1905	19.1697
164.625	18.8034	17.0208	15.8974	16.0195	18.9011
164.829	18.7302	17.3138	15.7265	16.2882	18.8523
165.034	18.7057	17.0696	15.6288	16.5568	18.5836
165.238	18.6813	16.9475	15.8486	16.3126	19.072
165.443	18.5836	16.9475	15.7998	15.7753	18.8034
165.647	18.8767	16.8498	15.3358	16.0684	18.7302
165.852	18.6569	17.1917	15.5067	16.2149	18.8034
166.056	18.3883	17.0208	15.5311	16.1905	18.9744
166.261	18.8034	17.0696	15.7021	16.0928	19.0476
166.465	18.486	16.8987	15.6532	16.1416	18.9988
166.67	18.6813	16.8742	15.6288	16.3614	19.0476
166.874	18.7546	16.9963	15.3602	16.0928	18.9499
167.079	18.7057	16.9719	15.6044	16.0928	18.7546
167.283	18.4127	16.8987	15.409	16.0684	18.6081
167.488	18.4615	16.8498	15.1893	15.6532	18.4371
167.692	18.6325	16.6545	15.6777	16.0928	18.6569
167.897	18.5348	16.7521	15.58	15.7265	18.4371
168.101	18.3394	16.8498	15.5067	16.2882	18.6813
168.306	18.4127	16.6789	15.409	15.6044	18.5104
168.51	18.1441	16.7277	15.3602	15.6288	18.7057
168.715	18.4615	16.8987	15.4823	15.9707	18.8767
168.919	18.315	16.5812	15.1648	15.6777	18.4371
169.124	17.851	16.8498	15.1893	15.873	18.4371
169.328	18.0464	16.5568	15.1404	15.4335	18.5348
169.533	18.4371	16.801	15.1893	15.7998	18.4127
169.737	18.1197	16.8498	15.4579	15.7509	18.1929
169.942	17.9243	16.3614	15.1648	15.7998	18.4615
170.146	18.022	16.801	15.5067	15.5067	18.1929
170.351	17.9976	16.4591	15.2869	15.3846	18.4615
170.555	18.022	16.6545	15.3602	15.4823	18.2662
170.76	18.3639	16.4835	15.1404	15.409	18.3639
170.964	17.9487	16.3126	14.9695	15.5556	18.315
171.169	18.315	16.5568	14.9939	15.873	17.9976
171.373	18.1441	16.3614	15.1648	15.3602	18.0952
171.578	18.022	16.5812	15.1648	15.3358	18.0708
171.782	18.022	16.2882	15.0427	15.2137	18.1197
171.987	17.9243	16.4591	14.9939	15.58	17.8999
172.191	18.1197	16.3126	15.0427	15.1648	18.1197
172.396	18.022	16.1172	14.9939	15.5311	17.9243
172.6	17.8999	16.337	15.1404	15.6044	18.022
172.805	17.9731	16.1416	14.8962	15.4335	17.8755
173.009	17.558	16.4103	15.1893	15.4579	17.7778
173.214	17.9243	16.2393	14.7009	15.3846	17.9731
173.418	17.6801	16.337	15.116	15.1648	18.1929
173.623	17.8022	16.2637	15.1893	15.7509	17.7045
173.827	17.5092	16.1661	15.0916	15.0672	18.022
174.032	17.7289	16.0195	14.8718	15.2869	17.8266
174.236	17.7778	16.1905	14.7741	14.9695	17.4603
174.441	17.7045	16.2882	14.9939	15.5311	17.8999
174.645	17.3138	16.2882	14.9451	15.2625	17.8266
174.85	17.558	16.0928	14.8962	15.3846	17.8755
175.054	17.7289	16.1905	14.9939	15.0427	17.8266
175.259	17.5092	16.0195	14.6276	15.2137	17.6068
175.463	17.2894	16.0928	14.7009	15.1893	17.7045
175.668	17.3871	16.044	14.6032	15.2625	17.7534
175.872	17.5336	15.873	14.6276	15.0427	17.6801
176.077	17.3626	15.9707	14.652	14.7741	17.6313
176.281	17.2161	15.7753	14.8718	15.0427	17.5092
176.486	17.4603	15.7265	14.9939	15.1404	17.7289
176.69	17.2161	15.7509	14.5299	15.4579	17.6068
176.895	17.4603	15.873	14.4078	15.1893	17.6557
177.099	17.6313	16.0195	14.5055	14.823	17.2894
177.304	17.5336	15.7998	14.6032	14.7253	17.4847
177.508	17.1429	15.7753	14.652	14.5788	17.3382
177.713	17.1917	15.7265	14.6764	15.2137	17.5824
177.917	17.1917	16.0684	14.4322	14.7009	17.6557
178.122	17.3138	15.7265	14.2125	14.4811	17.558
178.326	17.0696	15.9463	14.6032	14.9206	17.1673
178.531	17.3382	15.873	14.5299	14.8474	17.3871
178.735	17.4115	15.7509	14.7497	14.7985	17.558
178.94	17.3138	15.9219	14.4567	14.6276	17.2161
179.144	17.2405	15.7998	14.2613	14.823	17.1673
179.349	17.265	15.6044	14.359	14.8474	17.2894
179.553	17.4603	15.58	14.2125	15.0672	17.1184
179.758	17.1917	15.7998	14.3101	14.7253	17.265
179.962	17.3626	15.5311	13.895	14.7009	17.2894
180.167	17.4115	15.6044	14.3101	14.7253	17.4359
180.371	16.9719	15.8486	14.2857	14.7253	17.3871
180.576	17.0696	15.5556	14.359	14.6764	17.1917
180.78	17.2161	15.5311	14.188	14.6764	17.0452
180.985	16.9231	15.3358	14.0904	14.4078	17.094
181.189	16.8987	15.5556	13.9927	14.4811	17.1429
181.394	16.8254	15.1893	14.3101	14.4811	16.8498
181.598	17.1429	15.3114	14.188	14.7497	17.094
181.803	17.1429	15.5067	14.0171	14.7497	16.8987
182.007	16.7033	15.4335	14.0415	14.5788	17.0208
182.212	17.1673	15.1648	14.3346	14.4567	17.094
182.416	16.801	15.3846	14.2613	14.5055	16.8987
182.621	16.8498	15.0916	13.9927	14.7009	17.0696
182.825	16.8498	15.3358	14.1148	14.0659	16.8254
183.03	16.8742	15.1648	14.0171	14.1148	16.8987
183.234	16.7766	15.1893	13.8462	14.5299	16.7521
183.439	16.8254	15.4335	14.188	14.4322	16.7521
183.643	16.8742	15.0427	13.8706	14.4811	16.8498
183.848	16.8254	15.2625	14.0659	14.2857	16.8254
184.052	16.801	15.1893	13.895	14.2125	16.7766
184.257	16.8254	15.2869	13.8706	14.188	17.1184
184.461	16.7766	15.2137	13.6508	14.3101	16.7766
184.666	16.4591	15.1893	13.8217	14.3346	16.801
184.87	16.8742	15.116	13.8217	14.2125	16.801
185.075	16.801	15.0916	13.6264	14.1636	16.7766
185.279	16.7766	15.1893	13.7973	14.2857	16.63
185.484	16.7766	15.1893	13.9438	14.2125	16.63
185.688	16.3858	15.0183	13.5287	13.6996	16.801
185.893	16.3614	14.9695	14.0415	13.895	16.7033
186.097	16.6789	15.2137	13.8217	13.9438	16.6789
186.302	16.4347	14.9206	13.8462	14.188	16.9719
186.506	16.1416	14.8474	13.6264	14.2125	16.7766
186.711	16.2637	15.2137	13.6508	14.0904	16.5079
186.915	16.801	15.0427	13.6264	14.359	16.6545
187.12	16.3614	14.9206	13.7729	14.2613	16.4103
187.324	16.337	14.7497	13.5043	14.0415	16.337
187.529	16.4591	14.5543	13.6264	13.7485	16.5568
187.733	16.4591	14.8962	13.9683	14.1392	16.3126
187.938	16.0928	14.8962	13.5287	14.188	16.2882
188.142	16.337	14.7497	13.6752	14.1148	16.0684
188.347	16.6545	14.8962	13.4799	14.188	16.3126
188.551	16.1905	14.6032	13.602	14.1148	16.2637
188.756	16.2637	14.5299	13.431	13.6264	16.6789
188.96	15.8974	14.7009	13.4799	13.9438	16.3126
189.165	16.044	14.9451	13.3578	13.8217	16.0195
189.369	16.2149	14.7253	13.2601	14.0904	16.6789
189.574	16.2393	14.5299	13.3578	13.8217	16.5079
189.778	16.1416	14.4078	13.3822	13.8706	16.044
189.983	16.1661	14.652	13.5775	13.7973	16.3614
190.187	16.1416	14.7497	13.0891	13.7973	16.337
190.392	16.1905	14.8474	13.2845	13.5287	16.4347
190.596	16.1172	14.7253	13.2601	13.7729	16.0684
190.801	15.9951	14.6764	13.3089	13.6996	16.4103
191.005	16.1905	14.6032	13.2601	13.7973	15.8486
191.21	16.2149	14.5788	13.2601	13.6264	15.9951
191.414	15.9219	14.652	13.0891	13.431	15.9707
191.619	15.8974	14.4078	13.0159	13.7241	16.1416
191.823	16.2882	14.4322	13.2357	13.7729	16.0195
192.028	16.337	14.3834	13.4066	13.2112	15.7998
192.232	15.9463	14.2125	13.2845	13.602	16.2149
192.437	15.9219	14.4567	12.967	13.3333	16.1172
192.641	15.8242	14.6276	12.8449	13.5531	16.0928
192.846	15.7265	14.4811	13.3089	13.3822	15.6532
193.05	15.8242	14.4567	13.3333	13.1624	16.1172
193.255	15.8974	14.5055	13.0403	13.4799	16.4103
193.459	15.8974	14.6764	13.138	13.0891	16.0928
193.664	15.7265	14.4078	13.0891	13.6752	15.7021
193.868	15.58	14.3834	13.2112	13.7485	15.5556
194.073	15.7998	14.0171	13.3578	13.3333	15.7509
194.277	15.6044	14.4567	12.967	13.2601	15.7998
194.482	15.409	14.359	12.7717	12.9426	16.1172
194.686	15.3602	14.6032	13.1136	13.2845	15.8486
194.891	15.4579	14.1636	12.8938	13.3822	15.5067
195.095	15.7753	14.4811	12.7717	13.3089	15.6777
195.3	15.4335	14.1636	13.0159	13.3822	15.58
195.504	15.7509	14.5055	13.0647	13.1868	15.5556
195.709	15.6532	14.1636	12.7473	13.138	15.7265
195.913	15.8242	14.1636	12.8205	13.4799	16.1661
196.118	15.873	14.0904	12.9915	13.2112	15.5067
196.322	15.4335	14.3346	12.9426	13.3333	15.3358
196.527	15.409	14.0659	12.6984	13.1868	15.6288
196.731	15.58	14.188	12.8205	13.0647	16.0195
196.936	15.3846	14.2857	12.8205	13.0891	15.4823
197.14	15.6288	13.9927	13.1624	13.6996	15.6532
197.345	15.58	13.9438	12.5031	13.138	15.7021
197.549	15.4335	14.1392	13.0647	12.7961	15.409
197.754	15.3358	14.2857	12.6252	13.1868	15.4335
197.958	15.5311	14.0904	12.9182	13.138	15.4335
198.163	15.4823	14.0904	12.7228	13.2112	15.6777
198.367	15.4335	13.9194	12.7961	13.0403	15.3114
198.572	15.3602	14.1636	12.674	12.9182	15.4823
198.776	15.4823	13.9438	12.6252	12.9182	15.2869
198.981	15.3602	13.6508	12.9426	12.9915	15.5067
199.185	15.5067	13.895	12.6252	13.0647	15.4823
199.39	15.6777	13.6264	12.4786	13.0647	15.873
199.594	15.3114	14.1392	12.5519	13.431	15.2137
199.799	15.116	13.9683	12.3077	13.1624	15.5311
200.003	15.2381	13.9683	12.4298	13.0891	15.2381
200.208	15.3114	13.7973	12.7473	12.8694	15.5067
200.412	15.409	13.7729	12.4542	13.1136	15.3114
200.617	15.1893	13.7729	12.3077	12.7473	15.6532
200.821	15.0672	13.7485	12.674	12.967	15.3114
201.026	15.3846	13.602	12.6252	12.6252	15.3114
201.23	15.1648	13.7241	12.4786	12.9182	15.6044
201.435	14.9206	13.9683	12.5031	12.9182	15.1893
201.639	15.0916	13.5043	12.5031	12.9915	15.0916
201.844	15.116	13.9683	12.4786	13.0159	15.2137
202.048	15.1648	13.7241	12.5031	12.7228	15.116
202.253	15.0183	13.6508	12.3321	12.7961	15.0672
202.457	15.1648	13.6752	12.3077	12.9182	15.2869
202.662	15.1893	13.5531	12.4054	12.7473	14.9939
202.866	15.0916	13.5531	12.2344	12.6984	15.2869
203.071	15.2625	13.7729	12.21	12.7961	14.7497
203.275	14.9206	13.6996	12.4542	12.6984	15.1648
203.48	14.8718	13.7241	12.7228	12.7473	15.116
203.684	15.4335	13.5775	12.3321	12.8938	15.0672
203.889	14.9206	13.5043	12.674	12.7473	14.8474
204.093	14.9451	13.5287	12.1856	12.6984	14.9939
204.298	15.0427	13.5043	11.9414	12.4542	14.6032
204.502	14.8474	13.3333	12.3565	12.674	14.9695
204.707	14.7985	13.6508	12.1856	12.6496	14.7009
204.911	14.8474	13.6508	12.3077	12.4786	15.409
205.116	14.7497	13.5287	12.4786	12.4054	14.9695
205.32	14.9451	13.6508	12.381	12.6252	14.7009
205.525	14.6276	13.5775	12.1368	12.6007	14.7741
205.729	14.8962	13.4799	11.8926	12.4786	14.823
205.934	14.7009	13.3089	12.0147	12.4786	14.9206
206.138	14.5788	13.2845	12.3077	12.5519	14.8962
206.343	14.7497	13.5775	12.2344	12.4054	14.7741
206.547	14.5299	13.3822	11.8437	12.4054	14.6764
206.752	14.7985	13.1868	11.8193	12.21	14.8718
206.956	14.7741	13.0647	12.3077	12.9426	14.7741
207.161	14.5788	13.4799	12.0147	12.0879	14.9695
207.365	14.4078	13.4066	12.4786	12.5763	15.116
207.57	14.5299	13.0891	12.2344	12.5275	14.9939
207.774	14.7009	13.2845	12.1123	12.4298	15.0916
207.979	14.7497	13.2845	11.8193	12.6496	14.7497
208.183	14.7009	13.3089	11.7949	12.6007	14.7497
208.388	14.7741	13.1868	12.0391	12.4542	14.5543
208.592	14.5055	13.2845	11.8681	12.4054	14.6764
208.797	14.6764	12.9182	11.7949	12.2833	14.7497
209.001	14.3834	12.967	11.9902	12.2589	14.3346
209.206	14.7009	12.967	11.7705	12.3077	14.652
209.41	14.359	13.2845	12.21	12.6007	14.6276
209.615	14.7009	13.0891	11.6728	12.4786	14.4567
209.819	14.6764	12.9182	11.7216	12.0391	14.7741
210.024	14.7985	12.9182	12.1123	12.6007	14.359
210.228	14.6032	13.1136	11.6728	12.1123	14.3101
210.433	14.7985	13.0403	11.746	12.3321	14.4567
210.637	14.4322	12.8938	11.8437	12.0635	14.4567
210.842	14.4567	12.9915	11.7216	12.2344	14.5788
211.046	14.4567	12.9915	11.9658	12.1612	14.5055
211.251	14.7253	12.7961	11.9414	12.1856	14.2613
211.455	14.5299	13.2112	11.8926	12.4542	14.652
211.66	14.5055	12.8205	11.5995	12.1368	14.2613
211.864	14.6032	12.8938	11.7705	12.21	14.1392
212.069	14.4811	13.0159	11.5751	12.2589	14.359
212.273	14.2369	12.674	11.917	12.0635	14.3101
212.478	14.1392	13.0403	11.746	12.3565	14.4322
212.682	14.4322	13.0159	11.9658	11.9414	14.5299
212.887	14.6764	12.8694	11.6239	12.1856	14.0904
213.091	14.3346	12.8205	11.3553	12.3565	14.2369
213.296	14.5055	12.967	11.8193	11.7949	14.2857
213.5	14.0904	12.8449	11.6484	11.7705	14.2613
213.705	14.2369	12.7717	11.7705	11.8193	14.3834
213.909	14.5299	12.8694	11.4774	12.381	14.1636
214.114	14.4078	13.0403	11.5263	11.8193	14.1392
214.318	14.3834	12.7228	11.5751	11.746	14.1392
214.523	14.2125	12.7717	11.6239	12.1368	14.0659
214.727	14.3346	12.674	11.6972	11.8926	14.3101
214.932	13.9438	12.5763	11.3553	12.3321	13.9194
215.136	14.1392	12.8449	11.6239	11.6239	14.0904
215.341	14.188	12.7961	11.3553	11.8437	14.1392
215.545	14.1148	12.5763	11.6728	11.7949	14.0415
215.75	14.0904	12.9915	11.5263	11.6728	14.3346
215.954	13.9194	12.5763	11.3797	11.8437	13.7729
216.159	13.8462	12.7473	11.4042	11.453	13.8706
216.363	14.1392	12.6252	11.3553	11.917	14.0415
216.568	13.7729	12.7228	11.5263	12.0391	14.3834
216.772	13.9683	12.7473	11.3553	11.8193	14.2857
216.977	14.1392	12.4542	11.3797	11.4774	14.0659
217.181	13.9194	12.5519	11.5018	12.1123	14.0171
217.386	13.9194	12.6496	11.453	11.7216	13.9683
217.59	13.895	12.4542	11.5018	11.746	14.1148
217.795	13.7241	12.5031	11.16	11.7216	13.7973
217.999	14.0171	12.21	11.2088	11.8193	13.895
218.204	14.0171	12.8205	11.5995	11.6728	13.9194
218.408	14.0171	12.5031	11.4042	11.8437	14.0904
218.613	13.8706	12.4054	11.4286	11.5263	14.0171
218.817	13.5043	12.7717	11.3309	11.5995	13.9927
219.022	13.895	12.5031	11.1844	11.2821	13.9194
219.226	13.6508	12.5275	11.0867	11.4042	14.0171
219.431	13.9438	12.21	11.2088	11.4286	13.7729
219.635	13.6264	12.381	11.2088	11.2821	13.5043
219.84	13.6264	12.3565	11.4286	11.5263	14.0415
220.044	13.8462	12.3321	11.0379	11.453	13.7241
220.249	13.7973	12.21	11.3309	11.6484	13.8706
220.453	13.7973	12.3077	11.1111	11.5507	13.6752
220.658	13.7241	12.1123	11.0379	11.453	13.8217
220.862	13.5531	12.3565	11.3797	11.5263	13.7729
221.067	13.5531	12.381	11.1111	11.3553	13.6264
221.271	13.8706	12.5519	11.0379	11.6728	13.6996
221.476	13.6508	12.5031	10.9402	11.6239	13.9683
221.68	13.5775	12.3321	11.0867	11.3309	13.8217
221.885	13.4799	12.1612	10.8913	11.5507	13.5043
222.089	13.4799	12.4542	10.7448	11.746	13.6264
222.294	13.4554	12.3321	11.1355	11.3553	13.2845
222.498	13.4799	12.3321	11.0379	11.5995	13.2845
222.703	13.7241	12.0635	11.1111	11.4042	13.7241
222.907	13.4799	12.1856	10.989	11.3553	13.4554
223.112	13.3333	12.3565	10.6716	11.3797	13.6264
223.316	13.2357	12.1123	11.0379	10.9646	13.6264
223.521	13.7241	12.1123	10.8913	11.16	13.3578
223.725	13.3578	12.3077	10.6471	11.0623	13.3822
223.93	13.4799	12.1368	10.8669	11.2576	13.3822
224.134	13.5043	12.0635	11.1111	11.2821	13.4066
224.339	13.2845	12.1123	11.0379	11.1111	13.3578
224.543	13.3822	12.0391	10.8913	10.9158	13.8706
224.748	13.2845	12.2344	10.8425	11.5995	13.3822
224.952	13.431	11.917	10.9158	11.5018	13.3822
225.157	13.6752	12.1123	10.9158	11.2821	13.5775
225.361	13.6264	11.9414	10.9646	11.2576	13.5775
225.566	13.5287	12.0635	11.1355	11.2821	13.4554
225.77	13.3089	11.9658	10.5739	11.4042	13.2112
225.975	13.3089	12.21	10.8669	11.2821	13.5531
226.179	13.0159	12.1368	10.4518	11.1111	13.4554
226.384	13.1624	11.8193	10.9158	10.9646	13.6264
226.588	13.3333	11.8437	10.9646	11.1111	13.4066
226.793	13.3089	11.9902	10.8181	11.1111	13.2357
226.997	13.2601	12.21	10.6471	11.0134	12.9182
227.202	13.2845	11.9414	10.6471	11.2821	13.138
227.406	13.3089	11.8926	10.696	11.3065	13.3089
227.611	13.3822	12.0391	10.6716	11.2576	13.2112
227.815	13.1868	12.0391	10.696	11.16	13.3333
228.02	13.1624	11.7705	10.5983	11.0134	12.9426
228.224	13.2112	11.7705	10.4029	11.5263	13.4066
228.429	13.1136	11.5018	10.6471	10.9402	13.0647
228.633	13.1624	12.0635	10.3297	10.9158	12.7961
228.838	13.2845	11.6484	10.6716	11.0134	13.2357
229.042	13.1136	11.8681	10.696	10.9402	12.9915
229.247	13.1868	11.7949	10.5006	10.9646	13.4554
229.451	13.5043	11.6728	10.5983	10.9402	13.0891
229.656	13.0159	11.5751	10.2808	10.7448	12.9426
229.86	13.3089	11.917	10.525	10.9402	13.0159
230.065	13.138	11.7705	10.525	10.8425	12.8449
230.269	13.3089	11.8926	10.7204	10.8425	12.8205
230.474	13.138	11.8681	10.3541	10.9646	13.138
230.678	12.7961	11.746	10.6471	10.9158	12.8694
230.883	12.9182	11.5995	10.4762	11.0623	12.7473
231.087	13.2357	11.7949	10.232	11.0134	13.1136
231.292	12.967	11.7949	10.3785	11.1111	12.9182
231.496	13.4066	11.7705	10.3785	11.0867	12.6007
231.701	12.7228	11.6239	10.4274	10.6716	13.0403
231.905	12.967	11.6972	10.4274	10.989	12.7717
232.11	13.0159	11.5751	10.5739	10.7204	12.7473
232.314	12.9426	11.6484	10.3297	10.9646	12.7228
232.519	12.7228	11.746	10.2564	11.0134	12.8938
232.723	12.9915	11.4774	10.525	10.5983	12.9182
232.928	12.7961	11.5995	10.1099	10.6716	12.6252
233.132	12.8694	11.6239	10.3053	10.9646	12.9915
233.337	13.0159	11.5018	10.232	10.8669	12.6984
233.541	12.8938	12.0147	10.0855	11.0623	12.8694
233.746	13.0891	11.4774	10.232	10.6227	12.8694
233.95	12.7961	11.4042	10.1099	10.5983	12.9182
234.155	12.8694	11.6239	10.1343	10.8181	12.5275
234.359	12.967	11.7949	10.1587	10.5006	12.6496
234.564	12.7228	11.4774	10.4518	10.5006	12.4786
234.768	12.5763	11.3553	10.3541	10.7692	12.5763
234.973	12.4786	11.6484	10.2564	10.525	12.8449
235.177	12.8205	11.5507	10.3053	10.7204	12.7228
235.382	12.674	11.5018	10.0122	10.6471	12.6252
235.586	12.9426	11.4286	9.96337	10.9402	12.9182
235.791	12.5763	11.4286	10.0611	10.4762	12.4298
235.995	12.8694	11.1844	10.1343	10.5006	12.4298
236.2	12.8694	11.3309	10.4029	10.6227	12.6252
236.404	12.7961	11.4286	9.84127	10.9402	12.5519
236.609	12.9426	11.5507	10.1343	10.2564	12.4786
236.813	12.5763	11.4774	10.525	10.6227	12.5519
237.018	12.8694	11.3065	10.0611	10.3785	12.7961
237.222	12.7717	11.3797	9.96337	10.6227	12.5763
237.427	12.8449	11.6484	9.86569	10.4029	12.6984
237.631	12.6252	11.2332	10.0855	10.3297	12.5031
237.836	12.6496	11.4042	9.96337	10.4274	12.7473
238.04	12.5275	11.2332	10.1099	10.1832	12.8205
238.245	12.8694	11.1844	10.2564	10.2808	12.1856
238.449	12.8205	11.2576	9.98779	10.5006	12.6007
238.654	12.6007	11.453	9.98779	10.1099	12.3565
238.858	12.4542	11.2332	9.96337	10.4029	12.4054
239.063	12.3565	11.2576	10.1587	10.2564	12.6007
239.267	12.6496	11.4042	9.93895	10.6716	12.4298
239.472	12.5519	11.4286	10.1343	10.4029	12.4298
239.676	12.2833	11.2576	10.0366	10.3541	12.3321
239.881	12.2833	11.5507	10.0122	10.2076	12.4298
240.085	12.4054	11.2821	10.232	10.3785	12.3321
240.29	12.6007	11.3553	9.86569	10.1099	12.3321
240.494	12.8449	11.1844	10.1587	10.5495	12.4054
240.699	12.5275	11.0867	9.67033	10.4274	12.2589
240.903	12.4542	10.9158	9.71917	10.0122	12.2589
241.108	12.5763	11.0867	9.96337	10.5495	12.6007
241.312	12.4298	11.2576	10.3053	10.3541	12.0879
241.517	12.4542	11.0867	10.1099	10.1099	12.5519
241.721	12.2344	11.1355	9.71917	10.1832	12.5031
241.926	12.0879	11.16	9.91453	10.0855	12.0635
242.13	12.6007	10.9402	10.1343	10.2076	12.4298
242.335	12.2589	11.1844	9.98779	10.2564	12.1856
242.539	12.3077	11.2088	9.69475	10.2564	12.1368
242.744	12.0879	11.2821	9.91453	10.1099	12.2344
242.948	12.5763	11.0134	9.89011	10.0611	12.2589
243.153	12.2589	11.16	9.89011	10.3785	12.0879
243.357	12.2589	10.9402	10.1099	10.1832	12.381
243.562	12.2833	11.1355	10.1587	10.5495	12.1368
243.766	12.3565	11.0134	9.27961	9.93895	12.1123
243.971	12.1123	11.0379	9.91453	10.1587	12.2589
244.175	12.1856	10.7692	9.98779	10.2564	12.21
244.38	12.1123	11.1355	9.71917	10.0855	11.7705
244.584	12.4054	10.696	9.76801	9.96337	12.0879
244.789	12.1612	10.8913	10.0122	9.89011	12.0879
244.993	12.4054	11.1111	9.59707	10.0122	12.2589
245.198	11.9902	11.1844	9.79243	9.81685	11.8437
245.402	12.1123	10.9646	9.69475	9.96337	11.9902
245.607	12.2344	10.8669	9.91453	10.3541	12.2344
245.811	12.381	10.8181	9.74359	10.1587	11.8926
246.016	12.3565	10.7692	9.71917	10.0855	12.1123
246.22	12.0879	10.7937	9.71917	10.1587	12.3077
246.425	12.2589	10.8181	9.67033	9.93895	11.917
246.629	12.2589	10.7448	9.64591	9.89011	11.9902
246.834	12.5031	10.7692	9.64591	9.98779	12.0391
247.038	12.0147	10.8425	9.69475	10.1099	11.746
247.243	11.9902	10.8669	9.74359	10.1587	12.0391
247.447	11.7705	10.7692	9.71917	10.1343	12.0879
247.652	12.1856	11.0623	9.93895	9.69475	11.5995
247.856	11.9902	10.7204	9.69475	9.76801	11.8193
248.061	11.9414	10.7937	9.32845	9.96337	11.9902
248.265	12.0147	10.7204	9.54823	10.1587	12.1612
248.47	12.2589	10.9646	9.54823	10.0366	12.0879
248.674	12.0879	10.4762	9.30403	9.52381	11.8681
248.879	11.8193	10.7692	9.40171	10.0855	12.0391
249.083	11.917	10.6227	9.35287	9.91453	12.1368
249.288	12.1123	10.5006	9.54823	9.91453	11.8193
249.492	12.3321	10.6471	9.62149	10.0611	12.0147
249.697	12.0391	10.7692	9.13309	10.0855	11.8437
249.901	11.8926	10.8669	9.67033	9.86569	11.5507
250.106	11.8193	10.5495	9.42613	9.96337	11.917
250.31	11.9658	10.8669	9.42613	9.64591	11.8437
250.515	11.917	10.5495	9.30403	10.0366	11.8926
250.719	11.8193	10.696	9.23077	9.49939	11.8681
250.924	11.9658	10.5739	9.40171	9.76801	11.746
251.128	11.8437	10.3053	9.37729	9.96337	11.8926
251.333	11.9658	10.7448	9.27961	9.91453	11.6728
251.537	11.6972	10.3785	9.25519	9.91453	11.8193
251.742	11.9414	10.5739	9.23077	9.64591	11.5751
251.946	11.8681	10.6471	9.27961	9.93895	11.5263
252.151	11.9902	10.4274	9.54823	9.98779	11.5263
252.355	11.8681	10.6471	9.40171	9.64591	11.5995
252.56	11.9658	10.3785	9.40171	9.91453	11.4774
252.764	11.9902	10.6471	9.57265	9.37729	11.746
252.969	11.7705	10.4274	9.27961	9.74359	11.746
253.173	11.7949	10.5006	9.52381	9.96337	11.4774
253.378	11.746	10.4762	9.15751	9.96337	11.3797
253.582	11.917	10.5983	9.23077	9.69475	11.5751
253.787	11.9658	10.525	9.25519	9.67033	11.4042
253.991	11.4774	10.4518	9.45055	9.69475	11.3797
254.196	11.7705	10.3053	9.05983	9.69475	11.5018
254.4	11.5995	10.5739	9.37729	9.74359	11.5263
254.605	11.8193	10.3053	9.37729	9.59707	11.5751
254.809	11.6728	10.3785	9.64591	9.93895	11.453
255.014	11.6239	10.3053	9.03541	9.67033	11.5751
255.218	11.5995	10.5006	9.32845	9.27961	11.5995
255.423	11.8437	10.5739	9.45055	9.79243	11.3797
255.627	11.7216	10.4518	9.15751	9.32845	11.5018
255.832	11.3797	10.5006	9.18193	9.42613	11.7949
256.036	11.3309	10.1099	9.13309	9.59707	11.4774
256.241	11.3553	10.6471	8.98657	9.49939	11.6239
256.445	11.5263	10.4029	8.98657	9.76801	11.0379
256.65	11.6239	10.5006	9.54823	9.91453	11.7705
256.854	11.7705	10.3297	9.03541	9.62149	11.3065
257.059	11.6239	10.4274	8.76679	9.67033	11.5018
257.263	11.4286	10.3541	9.05983	9.35287	11.5751
257.468	11.16	10.2808	9.20635	9.54823	11.4042
257.672	11.5507	10.232	9.23077	9.64591	11.3797
257.877	11.6484	10.1832	9.20635	9.40171	11.5507
258.081	11.3065	10.0611	9.03541	9.93895	11.5018
258.286	11.6239	10.2076	9.13309	9.42613	11.0623
258.49	11.3553	10.1099	8.84005	9.32845	11.453
258.695	11.1844	10.1832	9.25519	9.49939	11.2576
258.899	11.5018	10.1832	9.27961	9.20635	11.0867
259.104	11.5751	10.1099	8.88889	9.54823	11.3553
259.308	11.5018	10.0611	8.93773	9.23077	11.2332
259.513	11.3797	10.2076	8.88889	9.37729	11.2332
259.717	11.5018	10.1832	8.88889	9.03541	11.3065
259.922	11.5995	10.1099	9.37729	9.42613	11.1844
260.126	11.0379	10.2076	8.76679	9.32845	11.0379
260.331	11.0623	10.4029	8.66911	9.49939	11.3309
260.535	11.4286	9.89011	9.03541	9.45055	11.2576
260.74	11.16	10.1099	8.64469	9.89011	11.2576
260.944	11.2088	10.232	8.66911	9.32845	11.3797
261.149	11.3797	10.0366	9.10867	9.40171	11.2576
261.353	11.4774	10.2808	8.98657	9.35287	11.0134
261.558	11.3553	10.3785	9.01099	9.30403	11.2576
261.762	11.5018	10.1832	8.81563	9.10867	11.0134
261.967	11.3553	9.89011	8.96215	9.27961	11.1111
262.171	11.7216	9.71917	8.84005	9.30403	11.1111
262.376	10.8669	10.0122	9.10867	9.13309	10.9402
262.58	11.2576	10.2076	8.81563	9.37729	11.2821
262.785	11.1111	10.1832	8.79121	9.15751	11.1355
262.989	11.453	9.96337	9.18193	9.40171	11.1844
263.194	11.2821	10.1099	8.96215	9.37729	11.16
263.398	11.4774	10.1343	9.13309	9.47497	11.1355
263.603	10.9646	9.96337	8.93773	9.30403	10.8669
263.807	11.4042	10.2564	8.79121	9.15751	11.3553
264.012	11.2576	10.0611	8.69353	9.23077	11.1111
264.216	10.8669	10.0855	9.03541	9.13309	11.0379
264.421	11.2821	9.93895	8.81563	9.08425	11.3309
264.625	11.1111	9.96337	8.62027	9.18193	10.7448
264.83	11.1355	9.96337	8.79121	9.27961	11.0134
265.034	11.0867	9.98779	8.81563	9.25519	11.1844
265.239	11.1111	10.0122	8.71795	9.05983	11.0379
265.443	11.3797	9.91453	8.64469	8.91331	11.0623
265.648	11.2332	9.89011	8.54701	9.18193	11.0623
265.852	11.1111	10.0366	8.64469	9.30403	10.9402
266.057	10.7692	9.67033	8.59585	8.93773	11.0134
266.261	11.0623	9.81685	8.47375	9.20635	10.8669
266.466	10.8181	9.81685	8.76679	8.84005	11.1355
266.67	10.8913	9.91453	8.59585	9.20635	11.0134
266.875	11.16	9.76801	8.71795	8.76679	10.7204
267.079	11.1844	9.64591	8.71795	8.86447	10.8181
267.284	11.0134	9.96337	8.71795	9.08425	10.8425
267.488	10.6716	9.98779	8.54701	8.98657	10.9646
267.693	10.6716	10.0366	8.57143	9.37729	10.7204
267.897	11.1355	9.76801	8.44933	8.93773	10.7204
268.102	10.7937	9.74359	8.44933	8.88889	11.2332
268.306	10.8181	9.81685	8.59585	8.74237	10.6227
268.511	10.7204	9.67033	8.69353	8.84005	10.9402
268.715	11.3065	10.1343	8.37607	8.93773	10.9402
268.92	10.9646	10.0855	8.49817	9.05983	10.8181
269.124	10.9158	9.89011	8.52259	8.93773	10.9646
269.329	11.0134	9.96337	8.84005	9.54823	10.8913
269.533	11.0134	9.59707	8.69353	8.93773	10.5983
269.738	10.9402	9.69475	8.37607	8.98657	10.7204
269.942	10.7937	9.67033	8.54701	9.08425	10.696
270.147	11.0379	9.59707	8.47375	8.93773	10.696
270.351	10.6716	9.71917	8.66911	9.20635	10.5983
270.556	11.0379	9.71917	8.62027	8.71795	10.5983
270.76	10.5006	9.64591	8.62027	9.10867	10.7204
270.965	10.6227	9.62149	8.44933	8.69353	10.7204
271.169	10.7448	9.35287	8.54701	8.93773	10.6227
271.374	10.9646	9.62149	8.22955	8.81563	10.5006
271.578	11.0134	9.74359	8.52259	8.64469	10.7448
271.783	10.9646	9.79243	8.30281	8.74237	10.4029
271.987	11.1111	9.45055	8.27839	8.66911	10.5739
272.192	10.7692	9.89011	8.37607	8.42491	10.525
272.396	10.8181	9.47497	8.30281	8.91331	10.5006
272.601	10.9402	9.49939	8.52259	9.03541	10.5739
272.805	10.8181	9.47497	8.47375	9.08425	10.4029
273.01	10.7448	9.64591	8.35165	8.79121	10.232
273.214	10.6716	9.35287	8.27839	8.91331	10.696
273.419	10.3297	9.86569	8.20513	8.81563	10.5983
273.623	10.5983	9.52381	8.10745	8.74237	10.8181
273.828	10.696	9.59707	8.22955	8.79121	10.232
274.032	10.5006	9.81685	8.44933	8.86447	10.696
274.237	10.4762	9.62149	8.20513	9.03541	10.3297
274.441	10.8425	9.49939	8.22955	8.84005	10.5006
274.646	10.5739	9.69475	8.22955	9.01099	10.5495
274.85	10.6471	9.57265	8.05861	8.62027	10.3053
275.055	10.8669	9.47497	8.47375	8.69353	10.525
275.259	10.696	9.71917	8.25397	8.57143	10.7692
275.464	10.5983	9.42613	8.20513	8.76679	10.3297
275.668	10.8181	9.76801	8.25397	8.71795	10.4274
275.873	10.6471	9.45055	8.32723	8.96215	10.3541
276.077	10.5983	9.45055	8.40049	8.54701	10.5983
276.282	10.5495	9.45055	8.35165	8.49817	10.232
276.486	10.9158	9.62149	8.15629	8.79121	10.5495
276.691	10.2808	9.45055	8.13187	8.86447	10.5006
276.895	10.5495	9.23077	8.30281	8.88889	10.0855
277.1	10.4274	9.47497	8.27839	8.52259	10.5006
277.304	10.6227	9.37729	8.37607	8.54701	10.3541
277.509	10.4762	9.62149	8.30281	8.66911	10.3785
277.713	10.6471	9.32845	8.25397	8.74237	10.1832
277.918	10.5983	9.35287	8.27839	8.49817	10.2564
278.122	10.7448	9.32845	8.35165	8.54701	10.5495
278.327	10.3053	9.20635	8.47375	8.69353	10.5983
278.531	10.696	9.30403	8.15629	8.54701	10.3297
278.736	10.696	9.10867	8.15629	8.69353	10.5983
278.94	10.4518	9.35287	8.35165	8.42491	10.3053
279.145	10.232	9.27961	8.13187	8.40049	9.96337
279.349	10.3785	8.98657	8.03419	8.52259	10.0855
279.554	10.4518	9.37729	8.03419	8.81563	9.98779
279.758	10.3297	9.35287	7.96093	8.20513	10.3297
279.963	10.4762	8.98657	8.20513	8.69353	10.232
280.167	10.3297	9.03541	8.05861	8.47375	10.5006
280.372	10.4029	9.27961	8.05861	8.57143	9.91453
280.576	10.4762	9.25519	8.08303	8.59585	10.1343
280.781	10.6471	9.35287	7.86325	8.37607	9.79243
280.985	10.1832	9.15751	8.03419	8.44933	10.0611
281.19	10.525	9.35287	7.88767	8.76679	10.4029
281.394	10.525	9.15751	8.05861	8.52259	10.2076
281.599	10.5739	9.27961	7.74115	8.69353	9.96337
281.803	10.2076	9.23077	7.96093	8.35165	10.3297
282.008	10.4029	9.40171	8.05861	8.35165	10.3541
282.212	10.232	9.32845	7.88767	8.20513	10.0611
282.417	10.3297	9.15751	8.15629	8.57143	10.1587
282.621	10.4274	9.23077	8.10745	8.69353	10.1099
282.826	9.98779	9.15751	8.13187	8.40049	9.96337
283.03	10.3053	9.05983	7.91209	8.35165	9.98779
283.235	10.3297	9.05983	8.20513	8.52259	10.2808
283.439	10.1343	9.18193	7.74115	8.62027	10.232
283.644	10.232	9.15751	7.93651	8.54701	9.96337
283.848	10.1343	9.01099	7.91209	8.52259	10.4518
284.053	10.2564	9.27961	8.35165	8.37607	10.1832
284.257	10.1099	9.23077	7.66789	8.32723	10.1099
284.462	10.1099	9.01099	8.03419	8.30281	10.1587
284.666	10.3053	9.13309	7.81441	8.44933	10.1343
284.871	9.98779	9.20635	7.86325	8.42491	10.0611
285.075	10.0855	9.03541	7.88767	8.32723	10.1343
285.28	10.4029	9.20635	8.00977	8.42491	9.93895
285.484	10.1832	8.81563	7.98535	8.15629	9.86569
285.689	10.0366	9.01099	7.91209	8.20513	10.0366
285.893	10.4029	8.91331	7.81441	8.25397	9.98779
286.098	9.76801	9.10867	7.57021	8.20513	9.84127
286.302	9.71917	9.03541	7.86325	8.30281	9.76801
286.507	10.4029	8.98657	7.69231	8.00977	10.0611
286.711	10.1832	8.84005	7.98535	8.30281	9.96337
286.916	10.232	9.23077	7.83883	8.32723	10.1832
287.12	10.2564	9.05983	7.71673	8.35165	9.96337
287.325	10.3541	9.08425	7.96093	8.57143	10.0855
287.529	10.3053	9.18193	7.61905	8.30281	10.0855
287.734	10.1832	9.01099	7.83883	8.37607	9.96337
287.938	9.93895	8.96215	7.59463	8.20513	9.91453
288.143	10.3053	9.08425	7.83883	8.20513	9.86569
288.347	9.84127	9.15751	7.78999	8.22955	9.81685
288.552	10.0122	8.91331	7.74115	8.20513	10.0366
288.756	10.1832	8.96215	7.93651	8.25397	9.96337
288.961	10.0855	9.15751	7.86325	8.20513	9.69475
289.165	10.3053	8.88889	7.54579	8.35165	9.76801
289.37	9.89011	8.98657	7.86325	8.35165	10.0855
289.574	9.79243	8.96215	7.71673	8.30281	9.52381
289.779	9.81685	8.71795	7.96093	7.98535	9.89011
289.983	10.1099	8.91331	7.61905	8.30281	9.71917
290.188	9.84127	8.84005	7.66789	8.13187	9.93895
290.392	10.0366	8.86447	7.42369	8.18071	10.0122
290.597	10.0122	8.76679	7.78999	8.30281	9.59707
290.801	10.2808	8.79121	7.74115	8.37607	9.67033
291.006	9.79243	8.96215	7.59463	8.20513	9.84127
291.21	9.84127	9.01099	7.64347	8.57143	9.93895
291.415	9.98779	8.84005	7.76557	7.88767	10.0122
291.619	9.93895	8.81563	7.54579	7.98535	9.49939
291.824	10.0366	8.81563	7.74115	8.15629	10.0611
292.028	9.69475	8.96215	7.54579	7.93651	9.52381
292.233	9.93895	8.84005	7.76557	8.15629	10.0122
292.437	9.89011	8.93773	7.47253	8.30281	9.62149
292.642	9.91453	8.84005	7.44811	8.27839	9.45055
292.846	9.74359	8.66911	7.76557	8.05861	9.69475
293.051	9.74359	8.74237	7.71673	7.76557	9.59707
293.255	9.89011	8.74237	7.42369	8.22955	9.64591
293.46	9.93895	8.86447	7.71673	7.96093	9.71917
293.664	9.89011	8.71795	7.98535	8.13187	9.64591
293.869	9.89011	8.88889	7.83883	8.20513	9.79243
294.073	10.0611	8.79121	7.35043	8.03419	9.40171
294.278	9.98779	8.54701	7.64347	8.03419	9.52381
294.482	9.86569	8.79121	7.52137	8.20513	9.76801
294.687	9.96337	8.66911	7.52137	8.10745	9.32845
294.891	9.71917	8.66911	7.37485	7.91209	9.84127
295.096	9.84127	8.91331	7.47253	8.00977	9.79243
295.3	9.81685	8.64469	7.54579	7.71673	9.54823
295.505	9.86569	8.66911	7.66789	7.83883	9.32845
295.709	10.1832	8.64469	7.30159	8.10745	9.59707
295.914	9.98779	8.64469	7.76557	8.08303	9.76801
296.118	9.79243	8.69353	7.66789	7.64347	9.47497
296.323	9.81685	8.74237	7.76557	8.10745	9.64591
296.527	9.74359	8.74237	7.37485	7.88767	9.13309
296.732	9.64591	8.49817	7.81441	8.08303	9.62149
296.936	9.71917	8.69353	7.37485	8.05861	9.52381
297.141	9.76801	8.66911	7.30159	8.18071	9.52381
297.345	9.76801	8.71795	7.52137	8.13187	9.54823
297.55	10.0122	8.59585	7.39927	7.54579	9.47497
297.754	9.84127	8.71795	7.20391	8.10745	9.64591
297.959	9.89011	8.76679	7.32601	7.91209	9.42613
298.163	9.79243	8.62027	7.35043	7.61905	9.71917
298.368	9.59707	8.52259	7.22833	7.88767	9.59707
298.572	9.52381	8.71795	7.42369	7.76557	9.45055
298.777	9.69475	8.66911	7.44811	7.57021	9.32845
298.981	9.49939	8.66911	7.30159	7.78999	9.67033
299.186	9.54823	8.64469	7.17949	7.69231	9.59707
299.39	9.76801	8.44933	7.25275	7.83883	9.69475
299.595	9.81685	8.59585	7.47253	7.74115	9.30403
299.799	9.84127	8.76679	7.59463	7.76557	9.32845
300.004	9.45055	8.62027	7.47253	7.96093	9.30403
300.208	9.76801	8.62027	7.27717	7.74115	9.54823
300.413	9.52381	8.30281	7.15507	7.76557	9.37729
300.617	9.67033	8.47375	7.64347	8.00977	9.20635
300.822	9.49939	8.49817	7.25275	7.71673	9.40171
301.026	9.59707	8.54701	7.20391	8.15629	9.59707
301.231	9.45055	8.47375	7.42369	7.96093	9.57265
301.435	9.32845	8.42491	7.30159	7.81441	9.62149
301.64	9.86569	8.35165	7.10623	7.88767	9.20635
301.844	9.37729	8.49817	7.20391	7.76557	9.47497
302.049	9.54823	8.62027	7.17949	7.86325	9.40171
302.253	9.59707	8.42491	7.39927	7.81441	9.27961
302.458	9.59707	8.40049	7.22833	7.69231	9.45055
302.662	9.67033	8.40049	7.44811	7.78999	9.30403
302.867	9.76801	8.44933	7.17949	7.86325	9.23077
303.071	9.84127	8.18071	7.22833	7.78999	9.23077
303.276	9.67033	8.15629	7.25275	7.66789	9.25519
303.48	9.35287	8.40049	7.42369	7.71673	9.05983
303.685	9.59707	8.47375	7.39927	7.83883	9.47497
303.889	9.49939	8.35165	7.22833	7.88767	9.23077
304.094	9.37729	8.37607	7.44811	8.05861	8.93773
304.298	9.45055	8.57143	7.57021	7.42369	9.25519
304.503	9.69475	8.62027	7.25275	7.88767	9.05983
304.707	9.42613	8.35165	6.95971	7.93651	9.13309
304.912	9.45055	8.42491	7.22833	7.86325	9.35287
305.116	9.42613	8.30281	7.00855	7.71673	9.25519
305.321	9.37729	8.10745	7.03297	7.66789	9.47497
305.525	9.45055	8.49817	7.08181	7.98535	9.27961
305.73	9.54823	8.47375	6.95971	7.32601	8.88889
305.934	9.27961	8.37607	7.00855	7.78999	9.25519
306.139	9.47497	8.20513	7.15507	7.57021	9.25519
306.343	9.32845	8.40049	7.25275	7.69231	9.30403
306.548	9.47497	8.44933	7.44811	7.98535	9.01099
306.752	9.54823	8.40049	6.98413	7.76557	9.35287
306.957	9.45055	8.22955	6.95971	7.39927	9.08425
307.161	8.98657	8.22955	7.15507	7.35043	9.15751
307.366	9.42613	8.20513	6.83761	7.66789	9.03541
307.57	9.32845	8.25397	7.10623	7.61905	8.84005
307.775	9.45055	8.10745	7.13065	7.49695	9.23077
307.979	9.30403	8.40049	7.05739	7.69231	9.20635
308.184	9.42613	8.35165	6.95971	7.54579	8.98657
308.388	9.08425	8.25397	7.10623	7.69231	8.93773
308.593	9.23077	8.20513	7.22833	7.37485	9.18193
308.797	9.18193	8.18071	7.32601	7.52137	8.98657
309.002	9.08425	8.37607	7.13065	7.61905	9.15751
309.206	9.25519	8.10745	7.20391	7.25275	9.32845
309.411	9.64591	8.30281	6.86203	7.44811	8.88889
309.615	9.35287	8.18071	7.10623	7.59463	8.93773
309.82	9.30403	8.30281	6.88645	7.47253	9.23077
310.024	9.15751	8.27839	6.91087	7.54579	9.05983
310.229	9.13309	8.37607	7.13065	7.37485	8.98657
310.433	9.18193	8.13187	7.03297	7.25275	8.81563
310.638	9.20635	8.15629	7.30159	7.52137	8.98657
310.842	9.40171	8.15629	7.22833	7.35043	8.74237
311.047	9.49939	8.42491	6.91087	7.17949	9.37729
311.251	9.20635	8.49817	6.98413	7.57021	9.10867
311.456	9.23077	8.25397	7.00855	7.44811	8.81563
311.66	9.30403	8.00977	7.00855	7.49695	8.96215
311.865	9.40171	8.20513	6.86203	7.20391	9.10867
312.069	9.15751	7.86325	6.83761	7.32601	9.01099
312.274	9.47497	8.08303	6.81319	7.47253	8.96215
312.478	8.93773	8.22955	6.95971	7.25275	9.08425
312.683	9.18193	8.03419	6.78877	7.76557	8.52259
312.887	9.13309	8.32723	6.95971	7.42369	9.15751
313.092	9.47497	8.10745	6.76435	7.52137	8.74237
313.296	9.18193	8.00977	7.13065	7.30159	8.81563
313.501	9.08425	8.03419	7.08181	7.61905	8.52259
313.705	8.86447	7.93651	6.86203	7.10623	9.18193
313.91	8.88889	7.93651	7.13065	7.39927	8.81563
314.114	8.98657	8.00977	6.69109	7.59463	8.57143
314.319	9.10867	8.05861	6.95971	7.35043	8.93773
314.523	8.69353	8.15629	6.73993	7.17949	9.05983
314.728	9.03541	8.13187	6.91087	7.32601	9.18193
314.932	9.05983	7.91209	6.83761	7.25275	8.69353
315.137	9.15751	8.15629	6.64225	7.35043	8.81563
315.341	9.20635	7.88767	6.95971	7.49695	8.74237
315.546	9.08425	7.96093	6.71551	7.44811	9.03541
315.75	8.88889	8.18071	6.78877	7.17949	8.76679
315.955	9.23077	8.00977	7.30159	7.17949	8.91331
316.159	8.88889	7.96093	6.83761	7.37485	8.52259
316.364	9.01099	8.03419	6.86203	7.35043	8.71795
316.568	9.13309	7.78999	6.91087	7.15507	8.91331
316.773	9.15751	8.03419	6.66667	7.42369	8.84005
316.977	8.91331	7.91209	7.10623	7.22833	8.64469
317.182	9.18193	7.81441	6.76435	7.44811	8.44933
317.386	8.79121	8.13187	6.95971	7.37485	8.81563
317.591	9.15751	8.03419	6.69109	7.05739	8.79121
317.795	9.15751	8.13187	6.61783	7.37485	8.79121
318	8.91331	7.76557	6.76435	7.17949	8.47375
318.204	9.13309	7.98535	6.76435	7.00855	8.79121
318.409	8.69353	8.13187	6.86203	7.49695	8.86447
318.613	8.79121	7.93651	6.93529	7.27717	8.84005
318.818	8.96215	7.76557	6.64225	7.59463	8.64469
319.022	9.18193	8.00977	6.49573	7.25275	8.91331
319.227	9.10867	7.88767	6.86203	6.98413	8.59585
319.431	9.01099	7.83883	6.73993	7.54579	8.69353
319.636	8.74237	7.66789	7.15507	7.44811	8.69353
319.84	8.84005	7.96093	6.69109	7.27717	8.40049
320.045	8.86447	7.66789	6.73993	7.27717	8.57143
320.249	8.96215	7.74115	6.91087	7.20391	8.64469
320.454	8.86447	7.71673	6.56899	7.17949	8.47375
320.658	8.62027	7.91209	6.69109	7.35043	8.88889
320.863	9.03541	7.64347	6.61783	6.86203	8.54701
321.067	8.96215	7.88767	6.44689	6.98413	8.69353
321.272	8.79121	7.76557	6.64225	7.35043	8.88889
321.476	8.84005	8.05861	6.61783	7.08181	8.88889
321.681	9.13309	7.91209	6.61783	7.25275	8.30281
321.885	9.03541	7.74115	6.71551	7.17949	8.59585
322.09	8.62027	8.00977	6.76435	7.10623	8.62027
322.294	8.74237	7.42369	6.81319	7.27717	8.52259
322.499	8.84005	7.98535	6.76435	7.05739	8.57143
322.703	8.76679	8.00977	6.56899	7.52137	8.69353
322.908	8.98657	7.96093	6.64225	7.08181	8.69353
323.112	8.71795	7.83883	6.76435	6.73993	8.57143
323.317	8.86447	8.05861	6.66667	7.00855	8.35165
323.521	8.86447	8.05861	6.49573	7.22833	8.37607
323.726	8.93773	7.66789	6.32479	7.35043	8.52259
323.93	8.59585	7.76557	6.73993	7.10623	8.49817
324.135	8.98657	7.81441	6.69109	6.93529	8.64469
324.339	8.93773	7.96093	6.86203	7.20391	8.59585
324.544	8.76679	7.83883	6.71551	6.88645	8.64469
324.748	8.64469	7.64347	6.54457	7.25275	8.57143
324.953	8.54701	7.78999	6.59341	7.00855	8.47375
325.157	8.52259	7.59463	6.47131	6.83761	8.40049
325.362	8.76679	7.61905	6.56899	7.00855	8.52259
325.566	8.64469	7.52137	6.47131	6.91087	8.37607
325.771	8.86447	7.78999	6.56899	7.15507	8.62027
325.975	8.59585	7.93651	6.39805	7.08181	8.59585
326.18	8.64469	7.57021	6.64225	7.25275	8.86447
326.384	8.88889	7.96093	6.39805	6.88645	8.64469
326.589	8.96215	7.71673	6.49573	7.03297	8.52259
326.793	8.59585	7.78999	6.27595	7.22833	8.49817
326.998	8.84005	7.47253	6.66667	7.27717	8.30281
327.202	8.64469	7.47253	6.34921	7.13065	8.00977
327.407	8.66911	7.57021	6.44689	6.98413	8.79121
327.611	8.81563	7.57021	6.71551	7.00855	8.42491
327.816	8.76679	7.49695	6.49573	7.25275	8.35165
328.02	8.86447	7.81441	6.69109	6.95971	8.35165
328.225	8.57143	7.61905	6.42247	7.00855	8.44933
328.429	8.59585	7.61905	6.27595	6.81319	8.62027
328.634	8.64469	7.57021	6.54457	7.20391	8.10745
328.838	8.93773	7.47253	6.42247	7.08181	8.30281
329.043	8.42491	7.47253	6.49573	6.93529	8.42491
329.247	8.71795	7.74115	6.73993	6.81319	8.18071
329.452	8.49817	7.57021	6.69109	7.15507	8.47375
329.656	8.71795	7.59463	6.32479	6.61783	8.32723
329.861	8.74237	7.66789	6.54457	6.88645	8.18071
330.065	8.59585	7.54579	6.20269	6.98413	8.47375
330.27	8.79121	7.71673	6.37363	7.03297	8.35165
330.474	8.20513	7.71673	6.69109	7.03297	8.79121
330.679	8.52259	7.71673	6.34921	7.37485	8.59585
330.883	8.64469	7.64347	6.47131	6.78877	8.20513
331.088	8.81563	7.86325	6.25153	6.86203	8.22955
331.292	8.54701	7.61905	6.47131	6.95971	8.49817
331.497	8.69353	7.71673	6.30037	7.15507	8.52259
331.701	8.42491	7.47253	6.25153	6.86203	8.00977
331.906	8.69353	7.71673	6.12943	6.91087	8.20513
332.11	8.62027	7.47253	6.17827	6.88645	8.15629
332.315	8.49817	7.74115	6.47131	6.81319	8.05861
332.519	8.59585	7.49695	6.37363	6.83761	8.30281
332.724	8.54701	7.54579	6.42247	7.00855	8.42491
332.928	8.54701	7.57021	6.49573	6.78877	8.37607
333.133	8.44933	7.71673	6.30037	6.76435	8.32723
333.337	8.66911	7.74115	6.42247	6.15385	8.18071
333.542	8.40049	7.54579	6.17827	6.78877	8.05861
333.746	8.40049	7.81441	6.32479	7.17949	8.00977
333.951	8.57143	7.61905	6.54457	6.49573	8.10745
334.155	8.49817	7.71673	6.42247	6.98413	8.10745
334.36	8.37607	7.47253	6.37363	6.76435	8.37607
334.564	8.49817	7.42369	6.52015	6.76435	8.37607
334.769	8.42491	7.59463	6.39805	6.61783	8.32723
334.973	8.40049	7.61905	6.52015	6.93529	8.30281
335.178	8.49817	7.27717	6.27595	6.91087	8.22955
335.382	8.37607	7.57021	6.27595	6.86203	8.03419
335.587	8.47375	7.32601	6.17827	7.08181	8.35165
335.791	8.52259	7.37485	6.15385	6.83761	8.03419
335.996	8.40049	7.47253	6.25153	6.54457	8.03419
336.2	8.42491	7.49695	6.66667	6.98413	8.10745
336.405	8.54701	7.37485	6.05617	7.03297	8.03419
336.609	8.47375	7.30159	6.39805	6.69109	7.98535
336.814	8.49817	7.37485	6.20269	6.69109	8.44933
337.018	8.47375	7.57021	6.12943	6.83761	7.86325
337.223	8.32723	7.44811	6.27595	6.42247	8.08303
337.427	8.22955	7.49695	6.27595	6.54457	8.05861
337.632	8.44933	7.39927	6.30037	6.47131	8.18071
337.836	7.88767	7.39927	6.49573	6.76435	8.08303
338.041	8.54701	7.27717	6.12943	6.71551	8.25397
338.245	8.27839	7.64347	6.30037	6.59341	7.83883
338.45	8.25397	7.35043	6.03175	6.49573	8.15629
338.654	8.35165	7.39927	6.12943	6.81319	8.37607
338.859	8.42491	7.52137	6.10501	6.78877	8.13187
339.063	8.18071	7.35043	6.22711	6.76435	7.93651
339.268	8.27839	7.32601	6.20269	6.88645	7.83883
339.472	8.66911	7.35043	6.17827	6.76435	7.86325
339.677	8.13187	7.49695	6.22711	6.88645	7.81441
339.881	8.52259	7.22833	6.03175	6.73993	8.10745
340.086	8.13187	7.22833	6.22711	6.37363	8.03419
340.29	8.15629	7.54579	6.08059	6.64225	8.13187
340.495	8.25397	7.32601	6.49573	6.61783	8.13187
340.699	8.22955	7.27717	5.90965	6.47131	8.00977
340.904	8.35165	7.20391	5.68987	6.61783	7.76557
341.108	8.42491	7.27717	6.37363	6.37363	7.52137
341.313	8.15629	7.47253	6.17827	6.73993	8.08303
341.517	8.13187	7.15507	6.10501	6.81319	8.03419
341.722	8.66911	7.10623	6.15385	6.71551	7.88767
341.926	8.08303	7.22833	6.08059	6.44689	7.74115
342.131	8.30281	7.61905	5.83639	6.64225	8.03419
342.335	8.20513	7.25275	6.15385	6.98413	7.91209
342.54	8.20513	7.47253	6.03175	6.91087	7.91209
342.744	8.22955	7.32601	5.83639	6.76435	8.22955
342.949	8.64469	7.17949	6.05617	6.54457	7.88767
343.153	8.35165	7.30159	6.17827	6.64225	7.54579
343.358	8.30281	7.05739	6.12943	6.56899	8.00977
343.562	8.30281	7.15507	6.17827	6.64225	7.71673
343.767	8.44933	7.15507	6.12943	6.61783	7.83883
343.971	8.25397	7.20391	6.15385	6.64225	7.86325
344.176	7.93651	7.32601	5.93407	6.47131	7.76557
344.38	8.35165	7.17949	5.93407	6.61783	7.76557
344.585	8.05861	7.05739	6.34921	6.47131	7.74115
344.789	8.37607	7.37485	6.27595	6.61783	7.61905
344.994	8.22955	7.32601	6.05617	6.61783	8.08303
345.198	8.13187	7.22833	6.30037	6.56899	7.64347
345.403	7.96093	7.32601	5.98291	6.86203	7.86325
345.607	8.25397	7.22833	5.76313	6.42247	8.08303
345.812	8.49817	7.08181	5.93407	6.59341	7.78999
346.016	8.03419	7.20391	5.95849	6.22711	8.05861
346.221	8.05861	7.25275	5.93407	6.30037	7.71673
346.425	7.96093	7.17949	5.64103	6.59341	8.00977
346.63	8.30281	7.30159	6.17827	6.25153	7.88767
346.834	8.20513	7.37485	5.98291	6.64225	7.78999
347.039	8.08303	7.00855	5.93407	6.52015	7.86325
347.243	7.98535	7.13065	5.93407	6.47131	7.69231
347.448	7.93651	7.20391	5.88523	6.54457	7.86325
347.652	8.05861	7.25275	5.98291	6.34921	7.93651
347.857	8.25397	6.98413	6.12943	6.25153	7.76557
348.061	8.18071	7.22833	5.98291	6.59341	7.69231
348.266	8.64469	7.13065	6.00733	6.61783	7.93651
348.47	7.96093	7.03297	6.10501	6.76435	7.98535
348.675	7.91209	7.15507	6.12943	6.49573	7.76557
348.879	8.18071	7.00855	5.95849	6.30037	7.74115
349.084	7.83883	7.13065	6.12943	6.39805	7.54579
349.288	8.13187	7.30159	5.86081	6.64225	7.71673
349.493	8.15629	7.10623	5.78755	6.59341	7.64347
349.697	8.18071	7.13065	5.95849	6.34921	7.86325
349.902	8.40049	7.10623	5.95849	6.30037	7.54579
350.106	7.76557	7.17949	6.10501	6.69109	7.47253
350.311	8.03419	7.08181	5.95849	6.56899	7.96093
350.515	7.93651	6.93529	5.90965	6.15385	7.96093
350.72	7.81441	6.69109	5.83639	6.08059	7.98535
350.924	7.98535	7.13065	5.71429	6.59341	7.64347
351.129	8.18071	6.88645	6.05617	6.47131	7.74115
351.333	8.15629	7.15507	6.00733	6.61783	7.81441
351.538	8.18071	6.86203	6.12943	6.59341	7.98535
351.742	8.25397	6.98413	5.86081	6.42247	7.66789
351.947	8.25397	6.88645	5.76313	6.34921	7.71673
352.151	8.03419	6.81319	5.78755	6.54457	7.83883
352.356	7.98535	6.95971	6.10501	6.61783	7.76557
352.56	8.10745	7.15507	5.88523	6.32479	7.59463
352.765	7.93651	7.03297	5.88523	6.08059	7.78999
352.969	7.86325	6.88645	5.81197	6.25153	7.61905
353.174	7.98535	7.05739	5.83639	6.37363	7.76557
353.378	7.81441	6.98413	5.98291	6.08059	7.44811
353.583	7.93651	7.13065	5.78755	6.42247	7.59463
353.787	7.78999	7.03297	5.88523	6.27595	7.78999
353.992	7.91209	7.10623	5.98291	6.27595	7.37485
354.196	8.00977	6.95971	5.73871	6.27595	7.81441
354.401	8.18071	6.98413	5.59219	6.30037	7.57021
354.605	8.00977	6.98413	5.78755	6.42247	7.49695
354.81	7.81441	7.22833	5.86081	6.17827	7.83883
355.014	8.37607	6.98413	5.88523	6.32479	7.86325
355.219	7.69231	7.03297	5.90965	6.12943	7.61905
355.423	7.81441	6.98413	5.68987	6.20269	7.42369
355.628	7.98535	7.10623	5.71429	6.39805	7.35043
355.832	7.76557	7.13065	5.88523	6.00733	7.71673
356.037	7.93651	6.83761	5.83639	6.37363	7.54579
356.241	7.83883	7.00855	5.64103	6.05617	7.64347
356.446	7.86325	6.88645	6.00733	6.25153	8.10745
356.65	7.76557	6.88645	5.66545	6.32479	7.61905
356.855	7.86325	6.83761	5.76313	6.15385	7.52137
357.059	7.78999	6.86203	5.59219	6.15385	7.30159
357.264	7.86325	6.76435	5.83639	6.61783	7.15507
357.468	8.08303	6.83761	5.90965	6.20269	7.59463
357.673	7.74115	6.76435	5.78755	6.25153	7.76557
357.877	7.69231	6.88645	5.71429	5.88523	7.91209
358.082	7.83883	6.76435	5.95849	6.20269	7.22833
358.286	7.71673	6.81319	5.93407	6.34921	7.64347
358.491	7.93651	6.95971	5.73871	6.12943	7.64347
358.695	7.88767	6.95971	5.66545	6.34921	7.49695
358.9	7.86325	6.98413	5.59219	6.44689	7.74115
359.104	7.91209	7.00855	6.00733	6.37363	7.42369
359.309	8.15629	7.08181	5.64103	6.10501	7.57021
359.513	7.96093	6.83761	5.56777	5.76313	7.44811
359.718	7.76557	6.93529	5.81197	6.03175	7.35043
359.922	7.98535	6.83761	5.47009	6.42247	7.30159
360.127	8.00977	6.73993	5.47009	6.08059	7.66789
360.331	7.74115	6.69109	5.54335	6.17827	7.54579
360.536	7.83883	6.93529	5.71429	6.44689	7.39927
360.74	7.74115	6.95971	5.66545	6.12943	7.37485
360.945	7.74115	6.86203	5.37241	6.32479	7.13065
361.149	7.76557	6.73993	5.49451	6.27595	7.22833
361.354	7.93651	6.78877	5.68987	6.10501	7.49695
361.558	7.59463	6.95971	5.81197	6.20269	7.54579
361.763	7.74115	6.83761	5.88523	6.03175	7.20391
361.967	7.61905	7.08181	5.81197	6.39805	7.35043
362.172	7.83883	6.91087	5.56777	6.22711	7.15507
362.376	7.66789	6.64225	5.71429	6.12943	7.25275
362.581	7.76557	7.00855	5.78755	5.95849	7.57021
362.785	7.64347	7.00855	5.44567	6.34921	7.20391
362.99	7.61905	6.88645	5.71429	6.10501	7.42369
363.194	7.39927	6.76435	5.34799	6.10501	7.59463
363.399	7.78999	6.49573	5.78755	6.17827	7.44811
363.603	7.57021	6.49573	5.51893	5.98291	7.37485
363.808	7.66789	7.00855	5.71429	6.17827	7.30159
364.012	7.59463	7.03297	5.93407	6.03175	7.39927
364.217	7.91209	6.66667	5.47009	6.08059	7.20391
364.421	7.35043	6.86203	5.61661	5.83639	7.08181
364.626	7.69231	6.66667	5.73871	6.25153	7.39927
364.83	7.86325	6.61783	5.47009	6.22711	7.13065
365.035	7.66789	6.54457	5.71429	6.27595	7.52137
365.239	7.76557	6.78877	5.42125	6.30037	7.69231
365.444	7.52137	6.81319	5.44567	6.32479	7.57021
365.648	7.69231	6.93529	5.34799	6.59341	7.66789
365.853	7.74115	6.54457	5.71429	5.93407	7.03297
366.057	7.47253	6.69109	5.68987	6.03175	7.20391
366.262	7.25275	6.73993	5.56777	6.05617	7.25275
366.466	7.27717	6.47131	5.73871	6.27595	7.37485
366.671	7.74115	7.05739	5.47009	6.39805	7.35043
366.875	7.81441	6.64225	5.32357	5.86081	7.47253
367.08	7.76557	6.56899	5.39683	6.12943	7.17949
367.284	7.69231	6.83761	5.64103	6.12943	7.32601
367.489	7.61905	6.69109	5.54335	6.10501	7.39927
367.693	7.61905	6.71551	5.42125	6.00733	7.32601
367.898	7.39927	6.91087	5.71429	6.20269	7.25275
368.102	7.71673	6.49573	5.56777	6.22711	7.27717
368.307	7.52137	6.61783	5.39683	6.03175	7.30159
368.511	7.61905	6.66667	5.39683	6.17827	7.32601
368.716	7.71673	6.76435	5.68987	6.00733	7.30159
368.92	7.39927	6.52015	5.22589	6.00733	7.42369
369.125	7.74115	6.56899	5.56777	6.00733	7.20391
369.329	7.47253	6.52015	5.59219	5.95849	7.10623
369.534	7.64347	6.83761	5.49451	6.08059	7.39927
369.738	7.57021	6.61783	5.64103	5.98291	7.42369
369.943	7.69231	6.71551	5.47009	5.71429	7.20391
370.147	7.44811	6.59341	5.39683	6.22711	7.30159
370.352	7.52137	6.61783	5.47009	5.95849	7.17949
370.556	7.64347	6.66667	5.39683	6.27595	6.88645
370.761	7.37485	6.66667	5.51893	6.05617	6.98413
370.965	7.64347	6.69109	5.51893	6.10501	7.10623
371.17	7.57021	6.61783	5.37241	6.00733	7.30159
371.374	7.78999	6.56899	5.49451	5.90965	7.05739
371.579	7.52137	6.69109	5.37241	5.78755	7.05739
371.783	7.69231	6.64225	5.10379	5.71429	7.03297
371.988	7.54579	6.44689	5.29915	5.95849	7.00855
372.192	7.47253	6.59341	5.39683	5.98291	7.17949
372.397	8.00977	6.61783	5.39683	6.30037	7.22833
372.601	7.32601	6.49573	5.47009	5.81197	6.93529
372.806	7.42369	6.66667	5.29915	6.10501	7.13065
373.01	7.47253	6.69109	5.20147	6.12943	7.00855
373.215	7.59463	6.71551	5.27473	5.81197	7.00855
373.419	7.42369	6.64225	5.20147	5.83639	7.20391
373.624	7.25275	6.49573	5.29915	6.08059	7.32601
373.828	7.47253	6.54457	5.42125	6.03175	6.78877
374.033	7.49695	6.32479	5.29915	6.32479	7.10623
374.237	7.35043	6.44689	5.39683	5.76313	7.08181
374.442	7.17949	6.47131	5.42125	6.03175	7.03297
374.646	7.64347	6.59341	5.15263	5.78755	7.03297
374.851	7.32601	6.56899	5.54335	5.76313	6.86203
375.055	7.37485	6.30037	5.32357	5.86081	7.08181
375.26	7.76557	6.49573	5.42125	5.54335	7.13065
375.464	7.39927	6.54457	5.25031	5.86081	6.95971
375.669	7.69231	6.52015	5.39683	5.83639	6.71551
375.873	7.42369	6.52015	5.03053	5.88523	6.76435
376.078	7.52137	6.37363	5.20147	6.05617	7.22833
376.282	7.52137	6.39805	5.39683	5.93407	7.17949
376.487	7.47253	6.34921	5.54335	5.76313	7.39927
376.691	7.37485	6.66667	5.32357	5.71429	6.95971
376.896	7.32601	6.54457	5.07937	6.00733	7.03297
377.1	7.37485	6.59341	5.42125	5.76313	7.13065
377.305	7.44811	6.15385	5.49451	5.81197	7.05739
377.509	7.39927	6.56899	5.22589	6.17827	7.22833
377.714	7.20391	6.44689	5.47009	5.64103	6.88645
377.918	7.54579	6.44689	5.51893	5.93407	6.49573
378.123	7.47253	6.54457	5.17705	6.15385	6.95971
378.327	7.25275	6.22711	5.37241	5.90965	7.05739
378.532	7.69231	6.56899	5.17705	5.73871	6.95971
378.736	7.25275	6.47131	5.47009	5.88523	6.95971
378.941	7.20391	6.39805	5.03053	6.10501	7.42369
379.145	7.25275	6.15385	5.17705	6.03175	6.66667
379.35	7.20391	6.37363	5.22589	5.66545	6.98413
379.554	7.15507	6.64225	5.05495	5.93407	6.98413
379.759	7.30159	6.59341	5.32357	5.83639	6.88645
379.963	7.39927	6.59341	5.10379	5.54335	7.15507
380.168	7.44811	6.39805	5.17705	5.98291	6.93529
380.372	7.05739	6.54457	4.90842	5.81197	7.10623
380.577	7.25275	6.44689	5.32357	5.83639	6.86203
380.781	7.15507	6.56899	5.25031	5.88523	6.98413
380.986	7.69231	6.08059	5.22589	5.83639	7.15507
381.19	7.00855	6.34921	5.07937	5.47009	7.03297
381.395	7.37485	6.30037	5.05495	5.29915	6.91087
381.599	7.57021	6.27595	5.17705	5.93407	6.76435
381.804	7.39927	6.44689	4.98168	6.08059	7.08181
382.008	7.15507	6.54457	5.25031	5.81197	7.17949
382.213	7.25275	6.37363	5.12821	6.03175	7.30159
382.417	6.91087	6.22711	5.15263	5.76313	6.95971
382.622	7.17949	6.56899	5.10379	5.86081	6.98413
382.826	7.49695	6.27595	5.34799	5.78755	6.66667
383.031	7.05739	6.20269	5.32357	5.86081	7.03297
383.235	6.95971	6.32479	5.27473	5.78755	6.86203
383.44	7.39927	6.54457	5.12821	5.78755	6.78877
383.644	7.47253	6.27595	5.15263	5.83639	6.54457
383.849	7.08181	6.08059	5.29915	5.73871	6.64225
384.053	7.08181	6.49573	5.29915	5.73871	6.91087
384.258	7.32601	6.37363	5.22589	5.39683	7.08181
384.462	6.88645	6.22711	5.07937	5.68987	6.93529
384.667	6.86203	6.37363	5.39683	5.93407	6.91087
384.871	7.08181	6.15385	5.25031	5.86081	6.83761
385.076	7.15507	6.49573	5.05495	5.71429	6.64225
385.28	7.17949	6.34921	4.98168	5.78755	7.17949
385.485	6.93529	6.25153	5.17705	5.78755	7.03297
385.689	7.08181	6.25153	5.17705	6.03175	6.91087
385.894	7.32601	6.27595	4.95726	5.86081	6.69109
386.098	7.27717	6.34921	5.44567	6.05617	6.88645
386.303	7.44811	6.47131	5.20147	5.56777	6.69109
386.507	6.91087	6.44689	5.17705	5.90965	6.91087
386.712	7.27717	6.25153	5.20147	6.20269	6.73993
386.916	6.98413	6.44689	4.93284	5.66545	6.73993
387.121	7.08181	6.39805	5.39683	5.61661	6.64225
387.325	7.13065	6.25153	5.10379	5.78755	6.69109
387.53	7.35043	6.08059	5.12821	5.61661	6.78877
387.734	7.10623	6.10501	5.42125	5.98291	6.69109
387.939	7.37485	6.08059	5.03053	5.49451	6.61783
388.143	6.88645	6.32479	5.15263	5.51893	6.95971
388.348	7.10623	6.25153	5.44567	5.76313	6.66667
388.552	7.08181	6.32479	4.90842	5.44567	6.37363
388.757	7.08181	6.17827	5.37241	5.90965	7.05739
388.961	6.95971	6.17827	4.98168	5.51893	6.78877
389.166	7.08181	6.39805	5.25031	5.42125	6.76435
389.37	7.25275	6.03175	5.07937	5.47009	6.56899
389.575	6.98413	6.25153	5.07937	5.81197	6.78877
389.779	7.00855	6.25153	4.85958	5.37241	6.83761
389.984	7.37485	6.03175	5.07937	5.68987	7.08181
390.188	7.35043	6.10501	5.17705	5.59219	6.66667
390.393	6.83761	6.05617	4.93284	5.90965	6.71551
390.597	7.15507	6.30037	5.12821	5.51893	6.98413
390.802	7.22833	5.95849	4.81074	5.68987	6.73993
391.006	7.03297	6.25153	5.03053	5.54335	6.78877
391.211	6.95971	6.10501	5.05495	5.81197	6.86203
391.415	7.05739	6.42247	5.07937	6.00733	6.83761
391.62	7.22833	6.08059	5.05495	5.73871	6.66667
391.824	7.15507	6.10501	4.884	5.81197	6.98413
392.029	7.44811	6.15385	5.49451	5.54335	6.73993
392.233	7.05739	6.30037	5.03053	5.47009	6.64225
392.438	6.88645	6.12943	5.07937	5.71429	6.78877
392.642	6.86203	6.03175	5.15263	5.81197	6.86203
392.847	6.93529	6.10501	4.78632	5.05495	6.49573
393.051	6.98413	5.98291	5.37241	5.54335	6.86203
393.256	7.13065	6.00733	5.03053	5.44567	6.88645
393.46	6.91087	6.25153	5.03053	5.56777	6.73993
393.665	7.10623	6.25153	4.98168	5.47009	6.73993
393.869	7.20391	6.03175	4.98168	5.51893	6.71551
394.074	7.00855	6.17827	4.93284	5.32357	6.76435
394.278	7.15507	6.39805	4.81074	5.54335	7.03297
394.483	7.30159	6.05617	4.73748	5.66545	6.59341
394.687	7.05739	6.03175	5.17705	5.54335	6.42247
394.892	7.03297	6.05617	4.884	5.10379	6.88645
395.096	7.10623	6.00733	4.98168	5.61661	6.76435
395.301	7.20391	6.20269	5.10379	5.54335	6.64225
395.505	6.83761	6.17827	5.07937	5.54335	6.71551
395.71	6.93529	6.03175	5.00611	5.71429	6.49573
395.914	6.83761	6.08059	4.90842	5.39683	6.66667
396.119	6.95971	6.20269	5.42125	5.81197	6.59341
396.323	7.08181	6.10501	4.85958	5.71429	6.22711
396.528	6.78877	6.32479	4.90842	5.76313	6.61783
396.732	7.10623	6.12943	4.93284	5.83639	6.83761
396.937	6.95971	5.98291	4.884	5.59219	6.76435
397.141	6.93529	6.17827	4.98168	5.51893	6.59341
397.346	7.13065	5.90965	4.85958	5.42125	6.37363
397.55	6.98413	5.98291	4.81074	5.61661	6.56899
397.755	7.03297	6.25153	4.5177	5.39683	6.34921
397.959	6.83761	6.25153	5.12821	5.56777	6.52015
398.164	6.83761	6.32479	5.07937	5.25031	6.71551
398.368	7.20391	6.05617	4.78632	5.29915	6.37363
398.573	6.98413	5.83639	4.78632	5.25031	6.52015
398.777	6.78877	6.12943	5.07937	5.20147	6.54457
398.982	6.86203	6.08059	4.90842	5.12821	6.49573
399.186	6.81319	6.12943	5.17705	5.25031	6.56899
399.391	7.05739	6.17827	4.7619	5.56777	6.81319
399.595	6.95971	6.05617	4.95726	5.47009	6.49573
399.8	6.76435	6.12943	5.05495	5.20147	6.54457
400.004	6.83761	5.95849	4.83516	5.27473	6.66667
400.209	7.17949	6.10501	4.90842	5.20147	6.34921
400.413	6.71551	6.12943	4.59096	5.32357	6.64225
400.618	6.73993	6.00733	4.93284	5.15263	6.73993
400.822	6.93529	6.15385	4.71306	5.64103	6.66667
401.027	6.86203	5.95849	5.10379	5.37241	6.59341
401.231	7.00855	6.08059	4.95726	5.32357	6.76435
401.436	7.15507	6.15385	4.61538	5.17705	6.42247
401.64	6.78877	5.86081	4.71306	5.37241	6.34921
401.845	6.93529	6.15385	4.93284	5.22589	6.52015
402.049	6.98413	6.25153	4.56654	5.34799	6.25153
402.254	6.91087	5.95849	4.7619	5.64103	6.59341
402.458	6.95971	5.95849	4.85958	5.49451	6.32479
402.663	6.78877	5.86081	4.68864	5.56777	6.27595
402.867	6.69109	5.73871	4.71306	5.51893	6.39805
403.072	6.78877	5.98291	4.66422	5.54335	6.25153
403.276	6.95971	6.08059	4.68864	5.34799	6.49573
403.481	6.69109	5.71429	4.83516	5.54335	6.05617
403.685	6.59341	5.95849	4.83516	5.32357	6.61783
403.89	6.78877	5.98291	4.95726	5.61661	6.64225
404.094	6.98413	5.93407	4.85958	5.12821	6.27595
404.299	6.88645	6.00733	4.6398	5.44567	6.54457
404.503	6.98413	6.20269	4.95726	5.44567	6.76435
404.708	6.91087	6.03175	4.68864	5.25031	6.49573
404.912	6.98413	5.73871	4.90842	5.39683	6.34921
405.117	6.69109	5.93407	4.54212	5.39683	6.34921
405.321	6.66667	6.00733	4.56654	5.54335	6.32479
405.526	6.73993	5.73871	4.85958	5.78755	6.42247
405.73	6.86203	5.90965	4.7619	5.42125	6.25153
405.935	6.61783	5.73871	4.85958	5.49451	6.61783
406.139	6.71551	6.15385	4.85958	5.22589	6.42247
406.344	6.61783	6.10501	4.83516	5.15263	6.08059
406.548	6.44689	5.93407	4.66422	5.47009	6.39805
406.753	6.52015	5.76313	5.07937	5.61661	6.54457
406.957	6.91087	5.78755	4.61538	5.22589	6.61783
407.162	6.66667	6.10501	4.93284	5.17705	6.54457
407.366	6.73993	5.71429	4.95726	5.42125	6.20269
407.571	6.61783	5.81197	4.44444	5.54335	5.93407
407.775	6.61783	5.98291	4.61538	5.15263	6.20269
407.98	6.66667	5.93407	4.71306	5.68987	6.30037
408.184	6.91087	5.90965	4.71306	5.56777	6.27595
[truncated: 18,004 more rows]

## Sheet: Decay - Ash (8K)
Species:	Ash (8000 datapoints)
Gain [dB]	76	75	77	77	76
Replicate	1	2	3	4	5
Time [ms]	Signal [%]	Signal [%]	Signal [%]	Signal [%]	Signal [%]
0.20668	75.7753	73.7241	79.2186	80.8303	81.2454
0.41118	82.7839	80.1465	85.5678	87.8632	88.5226
0.61568	74.359	72.0391	78.1685	79.4383	79.7558
0.82018	76.4591	74.188	78.6813	80.6593	81.3431
1.02468	72.9182	71.5018	77.0208	78.486	78.2418
1.22918	71.2088	68.9133	72.7961	74.9939	75.9707
1.43368	71.5018	69.7436	75.3114	76.7033	76.8254
1.63818	66.5446	64.4689	67.8388	69.9389	70.8669
1.84268	69.5482	68.0342	72.9915	74.4078	74.6032
2.04718	63.5653	61.7094	65.812	67.2283	67.7167
2.25168	67.7167	66.105	69.9878	71.8437	72.4298
2.45618	61.9536	60.4396	65.2747	66.2027	65.8852
2.66068	66.0806	63.7851	67.619	69.4505	69.8901
2.86518	60.7814	60.1221	65.1282	65.812	65.4945
3.06968	63.9072	61.8315	65.4457	67.0818	67.7411
3.27418	60.8303	60.2198	64.5665	65.6899	65.2259
3.47868	61.6606	59.243	62.5885	64.7863	65.2991
3.68318	60.7814	59.9267	63.7118	64.9817	64.6886
3.88768	59.4872	57.558	60.5617	62.5641	63.1502
4.09218	60.1954	58.9744	63.4188	64.2735	64.2979
4.29668	57.6313	56.3126	59.4139	60.9768	61.3675
4.50118	59.536	58.0464	61.8315	63.3211	63.3211
4.70568	56.4835	55.5556	58.8278	59.9756	60.3419
4.91018	59.0232	56.8987	60.757	62.2222	62.4664
5.11468	55.9707	54.9695	58.8278	59.7802	59.5604
5.31918	57.4115	55.5067	59.1697	61.0745	61.2454
5.52368	55.3602	54.823	58.9255	59.6581	59.0232
5.72818	56.5812	54.7985	57.6313	59.5604	60.1465
5.93268	55.0672	54.3834	58.5592	59.3651	58.6813
6.13718	55.4579	53.6508	56.6545	58.0952	58.6081
6.34168	54.7741	53.7729	57.9243	58.7057	58.8523
6.54618	54.7009	53.0891	55.6288	57.3871	57.4359
6.75068	54.4322	53.3089	56.8254	58.1929	58.0708
6.95518	53.2601	52.2344	55.7021	57.1429	56.5568
7.15968	54.1392	52.8449	55.6532	57.1429	57.4847
7.36418	52.2344	52.1368	55.58	56.4347	55.9951
7.56868	53.3333	51.8926	54.9451	56.1416	56.7277
7.77318	52.1368	51.2088	55.2137	56.0684	55.3602
7.97768	52.8449	51.16	53.895	55.1648	56.0684
8.18218	51.7216	51.0867	54.7009	55.5556	55.0672
8.38668	51.9658	50.7937	53.7241	54.7741	55.1648
8.59118	51.16	50.4274	53.7485	54.9695	54.823
8.79568	51.4286	49.9878	53.138	54.6764	54.1392
9.00018	51.0867	49.7924	53.0403	54.1636	53.9683
9.20468	50.6227	49.768	52.5275	54.0659	53.8706
9.40918	50.7448	49.2552	52.381	53.602	53.7485
9.61368	49.9145	49.3529	52.1612	53.3089	53.138
9.81818	49.6215	48.6691	51.7949	53.0891	53.3333
10.0227	49.3773	48.8156	51.6728	52.8205	52.9182
10.2272	49.5971	48.3272	51.6728	52.8205	52.7228
10.4317	48.7424	48.1319	51.1844	52.1612	52.4054
10.6362	49.1331	47.7656	51.1111	52.3565	52.1856
10.8407	48.2295	47.6435	50.4029	51.8926	51.6239
11.0452	48.6691	47.619	50.525	52.0879	51.8193
11.2497	47.7411	46.9841	50.2076	51.16	51.1355
11.4542	48.0098	47.4237	50.0855	51.2576	51.1111
11.6587	47.2283	46.2271	49.7436	50.6716	50.7448
11.8632	47.6435	46.862	49.304	50.7937	50.2808
12.0677	47.033	46.0562	49.0842	50.696	50.1832
12.2722	46.9841	46.0073	49.1331	50.2076	49.8901
12.4767	46.6178	45.8364	48.4737	49.7924	49.8901
12.6812	46.2759	45.4945	48.7668	49.5971	49.2796
12.8857	46.3004	45.641	48.0586	49.6215	49.7192
13.0902	45.812	45.177	47.8632	49.1819	48.7912
13.2947	46.2271	45.1038	47.8144	48.8645	48.8889
13.4992	45.0305	44.6154	47.6435	48.7912	48.6691
13.7037	45.8364	45.0794	47.6923	48.7424	48.0098
13.9082	44.6642	44.5421	46.9109	48.3272	48.3028
14.1127	45.2503	44.3956	47.619	48.1074	47.9121
14.3172	44.4933	43.8095	46.6667	47.79	47.9121
14.5217	44.7863	43.8339	46.7399	48.1563	47.6435
14.7262	44.2979	43.7363	46.2027	47.2283	47.3016
14.9307	44.1758	43.4921	46.398	47.6435	47.2527
15.1352	43.7851	43.1746	45.8364	46.9597	46.5934
15.3397	44.0781	43.3944	45.3236	47.033	47.033
15.5442	43.4432	42.9792	45.5922	46.9353	46.2027
15.7487	43.1502	42.6618	44.9817	46.398	46.4469
15.9532	43.0525	42.5153	45.641	46.4957	46.0562
16.1577	42.735	42.3199	44.7863	45.8852	45.9341
16.3622	43.0525	42.3443	45.0549	46.1783	45.8364
16.5667	42.1734	41.8071	44.6154	45.1282	45.3968
16.7712	42.7839	41.8559	44.1514	45.4457	45.5433
16.9757	41.8803	41.221	44.4933	45.4457	44.9573
17.1802	42.2955	41.6606	44.0293	45.0305	45.0061
17.3847	41.6361	41.3187	44.0049	44.8352	44.9084
17.5892	41.7582	41.1966	43.5165	44.42	44.5421
17.7937	41.3919	40.9768	43.6386	44.7375	44.2491
17.9982	41.3675	41.0501	43.3944	44.2247	44.2491
18.2027	41.0745	40.6593	43.1502	44.1514	43.8339
18.4072	40.7814	40.2686	42.9548	44.1026	43.8095
18.6117	40.6593	40.293	42.8327	43.7851	43.4921
18.8162	39.9267	39.9267	42.7106	43.6142	43.6874
19.0207	40.6593	40	42.3443	43.5165	43.0525
19.2252	39.7558	39.9756	42.442	43.2479	43.2479
19.4297	40.3663	39.3895	42.2711	43.2234	42.5641
19.6342	39.6337	39.3651	41.978	43.0525	42.6862
19.8387	39.5604	39.2918	41.6361	42.906	42.3932
20.0432	39.536	39.1209	41.7094	42.0513	42.2955
20.2477	38.9988	39.0476	41.5385	42.735	42.3687
20.4522	39.2918	38.4615	40.9035	42.0269	42.1001
20.6567	39.1453	38.5836	41.1477	42.3687	42.149
20.8612	38.5836	38.1929	40.7082	41.5873	41.4408
21.0657	38.6813	38.6569	40.5128	41.7582	41.9292
21.2702	38.2662	38.0952	40.9035	41.6117	41.2943
21.4747	38.2906	38.1929	40.0488	41.4164	41.3187
21.6792	37.9731	37.7045	40.4151	41.4164	41.1722
21.8837	38.0708	37.5336	40.1221	40.8547	40.757
22.0882	37.7534	37.7045	39.7314	41.0256	40.7814
22.2927	37.4115	37.1917	39.9267	40.7814	40.4884
22.4972	37.851	37.7289	39.3407	40.4884	40.4884
22.7017	37.1429	37.0696	39.7314	40.4396	40.1954
22.9062	37.6068	36.9963	39.1453	40.1221	40.2442
23.1107	36.8498	36.8987	39.0965	40.4151	40.0488
23.3152	37.094	36.6789	38.7057	39.4628	39.6581
23.5197	36.5324	36.5812	38.9255	39.5116	39.707
23.7242	36.801	36.4347	38.8767	39.8291	39.4872
23.9287	36.4591	36.4591	38.4127	39.3895	39.4872
24.1332	36.0684	36.2393	38.6813	39.5116	39.4872
24.3377	35.9951	36.1172	38.1441	38.9988	38.8767
24.5422	35.7998	35.873	37.9243	39.3162	39.1209
24.7467	36.0684	35.7998	37.9731	38.7546	38.5104
24.9512	35.6288	35.8974	37.7045	38.486	38.5836
25.1557	35.7021	35.2381	37.8266	38.7546	38.1685
25.3602	35.6044	35.5556	37.1429	38.2662	38.2418
25.5647	35.3114	35.1893	37.5092	38.8523	38.2662
25.7692	34.8962	35.0672	36.9475	38.4371	37.851
25.9737	35.0916	34.7253	37.2161	38.5348	38.0952
26.1782	35.2869	34.6276	36.8987	37.7289	37.2161
26.3827	34.8474	34.8474	36.6789	37.7778	37.8022
26.5872	34.3834	34.5055	36.9719	37.6313	37.4603
26.7917	34.9939	34.3346	36.4835	37.4359	37.3382
26.9962	34.2613	34.359	36.7521	37.4603	37.265
27.2007	34.652	34.3834	36.3614	36.9231	36.9963
27.4052	33.9927	34.3101	36.0928	37.5336	37.1673
27.6097	33.9194	33.7485	36.1905	36.8254	36.8498
27.8142	34.0171	33.9194	36.044	36.8498	36.7766
28.0187	33.5287	33.7485	36.044	36.5812	36.4591
28.2232	33.6508	33.602	35.8974	36.3614	36.3126
28.4277	33.3578	33.4066	35.6777	36.5079	36.2882
28.6322	33.5043	33.0159	35.5311	36.5812	36.4103
28.8367	33.2112	33.2845	34.823	36.5812	36.2149
29.0412	33.3333	33.0891	35.116	35.7998	35.8486
29.2457	33.3089	33.0403	35.1648	35.7265	35.6288
29.4502	33.0159	32.7717	34.9939	36.1172	35.5556
29.6547	32.7961	32.8694	34.5788	35.5556	35.2137
29.8592	32.6252	32.4786	34.5543	35.6288	35.4823
30.0637	32.5519	32.5519	34.4567	35.5067	35.2625
30.2682	32.3077	32.5275	34.3346	35.2137	35.409
30.4727	32.4298	32.1123	34.6276	35.409	34.8718
30.6772	32.2344	32.2833	34.2369	34.7985	34.9451
30.8817	32.381	32.2344	34.4078	35.2869	34.652
31.0862	32.0147	32.1856	33.895	34.7985	34.7741
31.2907	31.7705	31.7949	33.7241	34.8718	34.652
31.4952	32.0391	31.6728	33.8706	34.4811	34.2369
31.6997	31.7949	31.7705	33.7485	34.5543	34.5299
31.9042	31.4042	31.5995	33.7973	34.4811	34.0659
32.1087	31.7705	31.453	33.2112	34.6032	34.2857
32.3132	31.1111	31.2821	33.2845	34.2125	34.2613
32.5177	31.3065	31.4042	33.1136	33.8217	33.9927
32.7222	31.0623	30.989	33.1868	34.2613	33.7729
32.9267	30.9158	30.8669	32.7961	33.9438	33.3822
33.1312	30.7448	31.0379	33.1624	33.6752	33.7485
33.3357	30.8181	30.8913	32.5763	33.895	33.4554
33.5402	31.0134	31.1111	32.5275	33.4799	33.5287
33.7447	30.0366	30.4518	32.6252	33.7485	33.4554
33.9492	30.8181	30.5983	32.2344	33.2845	33.0403
34.1537	30.232	30.4029	32.4054	33.2112	32.8938
34.3582	30.4029	30.1343	32.0879	33.0403	32.7717
34.5627	30.1343	30.3785	31.9902	32.9426	32.9426
34.7672	30.0611	29.9145	32.4054	32.9182	32.5031
34.9717	29.8901	30.3053	31.746	32.4786	32.674
35.1762	29.9389	29.7924	31.7216	32.9182	32.5763
35.3807	29.6215	29.7924	31.3797	32.2833	32.2344
35.5852	29.5238	29.9878	31.4042	32.4054	32.3565
35.7897	29.4505	29.5726	31.5995	32.5275	32.1368
35.9942	29.5238	29.8168	31.3553	32.21	32.2589
36.1987	29.1331	29.3284	31.7949	32.381	32.0635
36.4032	29.304	29.304	30.7937	31.5995	31.9658
36.6077	28.9133	29.4505	31.1844	32.381	32.1368
36.8122	29.3529	29.0354	31.2332	32.0147	31.5751
37.0167	29.1819	29.0842	30.696	31.7705	31.917
37.2212	29.0598	28.9377	30.525	31.5263	31.8437
37.4257	29.1575	29.0842	30.5983	31.5507	31.5751
37.6302	28.4737	28.8156	30.7204	31.5018	31.4774
37.8347	28.6935	28.84	29.9634	31.2821	31.2821
38.0392	28.2051	28.547	30.525	31.5751	30.8913
38.2437	28.3272	28.6447	30.232	31.1111	30.7937
38.4482	28.3272	28.7179	30.3053	31.1111	31.2088
38.6527	28.0586	28.3761	30.2076	31.0867	30.8669
38.8572	28.2784	28.5226	30.2564	30.7204	30.8425
39.0617	28.0586	28.1563	30.3053	30.7448	30.9646
39.2662	27.9853	28.4249	29.6703	30.3297	30.5983
39.4707	27.7167	28.0342	30.1587	30.8669	30.4762
39.6752	27.9121	28.083	30.0122	30.7692	29.9389
39.8797	27.79	28.1319	29.6703	30.4029	30.4274
40.0842	27.3748	27.7656	29.8901	30.8181	30.3053
40.2887	27.5214	27.8144	29.4017	30.1587	30.0122
40.4932	27.3016	27.5702	29.5726	30.5495	30.1832
40.6977	27.5214	27.5702	29.1819	29.7192	30.0611
40.9022	27.0085	27.4969	29.5238	30.2808	29.9145
41.1067	27.2039	27.6679	29.4505	29.6215	29.8901
41.3112	27.0818	27.5946	28.84	29.8657	29.8168
41.5157	26.9597	27.326	28.9621	29.6459	29.6215
41.7202	27.0818	27.3504	28.7424	29.4261	29.768
41.9247	26.569	27.1551	28.8645	30.1343	29.7924
42.1292	26.9597	27.2283	28.8645	29.4994	29.5482
42.3337	26.9109	27.2283	28.7179	29.6215	29.304
42.5382	26.4957	27.0818	28.547	29.2796	29.4017
42.7427	26.6178	26.9597	28.2051	29.2796	29.304
42.9472	26.2271	26.6178	28.547	29.1575	29.2063
43.1517	26.398	26.862	28.3761	28.9377	29.0598
43.3562	26.4225	26.3004	28.3272	29.304	28.9866
43.5607	26.3004	26.4957	27.8877	28.6935	28.9133
43.7652	25.9096	26.7888	28.0098	28.6935	29.2796
43.9697	26.105	26.4957	27.8632	28.8889	28.4249
44.1742	26.3736	26.7643	27.7656	28.9621	28.4249
44.3787	25.9341	26.2515	27.7167	28.7179	28.4737
44.5832	25.9585	26.2271	27.8144	28.4249	28.4493
44.7877	25.3236	26.1783	27.8632	28.84	28.4737
44.9922	25.7631	25.8852	27.4725	28.5714	28.1074
45.1967	25.348	26.2027	27.3504	28.3516	28.5714
45.4012	25.348	25.8608	27.619	28.3272	28.1807
45.6057	25.5678	26.1294	27.326	28.2295	28.4005
45.8102	25.2991	25.6166	27.2039	28.1074	28.1563
46.0147	25.348	25.7875	27.2039	28.083	28.1319
46.2192	25.2259	25.4701	27.2772	28.3516	27.9609
46.4237	25.0549	25.348	27.033	27.9121	27.4481
46.6282	25.2747	25.812	26.7399	27.7656	27.9121
46.8327	25.1038	25.7631	27.0818	28.0098	27.619
47.0372	25.177	25.6166	26.5201	27.5702	27.5458
47.2417	24.7619	25.2259	26.8376	27.8632	27.6435
47.4462	25.2259	25.177	26.7399	27.4725	27.3016
47.6507	24.6642	25.3968	26.6667	27.8144	27.4481
47.8552	24.884	25.0549	26.8132	27.2772	27.1795
48.0597	24.7863	25.2991	26.5446	27.4969	27.4237
48.2642	24.2247	24.9817	26.5934	27.3748	27.0085
48.4687	24.8352	25.0794	26.3248	27.033	27.2772
48.6732	24.5421	24.6154	26.2027	27.1062	27.3504
48.8777	24.8352	24.6154	25.9585	27.0574	26.8132
49.0822	24.1026	24.9328	26.0073	27.4481	27.2772
49.2867	24.3223	24.7375	26.1294	26.9353	27.0085
49.4912	24.0537	24.884	25.9585	27.0818	26.862
49.6957	23.9805	24.2735	25.8364	27.2527	26.9109
49.9002	24.2491	24.6154	25.6899	26.7643	26.6667
50.1047	23.9316	24.3712	26.1538	27.1551	26.8132
50.3092	23.9316	24.2247	25.7143	26.398	26.4469
50.5137	24.0293	24.5177	25.7143	26.7643	26.8132
50.7182	23.6386	24.1026	25.812	26.2759	26.2759
50.9227	24.0049	24.2979	25.3724	26.3248	26.6667
51.1272	23.4921	24.2002	25.5433	26.6422	26.398
51.3317	23.5897	24.127	25.177	26.3004	26.2027
51.5362	23.4921	24.0537	25.5189	26.2759	26.4957
51.7407	23.6142	23.9072	25.1038	26.1783	26.1294
51.9452	23.3944	23.9072	25.0794	26.4713	26.0562
52.1497	23.2967	23.4676	25.7387	25.9096	26.0562
52.3542	23.663	23.9316	25.0794	25.9096	26.0562
52.5587	23.199	23.6874	25.0794	25.9341	25.6899
52.7632	23.3211	23.8339	24.9573	25.812	25.8608
52.9677	23.2723	23.8095	25.2503	26.1783	25.7387
53.1722	23.4432	23.5653	24.9817	25.4457	25.5922
53.3767	23.2479	23.6142	24.5421	25.9096	25.8852
53.5812	22.8816	23.3944	24.8596	25.6654	25.5189
53.7857	23.1746	23.6386	24.8107	25.5433	25.812
53.9902	23.0037	23.2479	25.0794	25.6899	25.4945
54.1947	22.9792	23.2479	24.7375	25.2747	25.5922
54.3992	22.6618	23.1502	24.8352	25.5678	25.6654
54.6037	22.735	23.3944	24.4933	25.4457	25.0549
54.8082	22.3443	23.1746	24.3712	25.348	25.2259
55.0127	22.906	22.8816	24.2491	25.2991	25.2015
55.2172	22.735	23.2234	24.2979	25.0794	25.348
55.4217	22.4664	22.8816	24.2979	25.4945	25.3968
55.6262	22.5885	23.0525	24.3468	25.2503	24.9817
55.8307	22.1001	23.1502	24.3956	25.4212	25.3236
56.0352	22.5885	23.0769	24.2491	24.8596	24.8596
56.2397	22.2955	23.199	23.8828	25.1282	25.3236
56.4442	21.9536	22.5153	24.3468	24.4933	24.9328
56.6487	22.1978	22.9304	23.7118	24.9084	24.9817
56.8532	22.0757	22.7595	24.1514	25.0305	24.9084
57.0577	22.2222	22.3443	23.956	24.8352	24.5421
57.2622	21.7338	22.442	23.663	24.591	24.8352
57.4667	22.0024	22.4908	23.5165	24.7131	24.42
57.6712	22.149	22.6129	23.5409	24.4933	24.5665
57.8757	21.7338	22.5153	23.2723	24.591	24.2979
58.0802	21.7827	22.5885	23.3211	24.4689	24.8107
58.2847	21.514	22.149	23.6386	24.6642	24.3223
58.4892	21.7827	22.3443	23.4921	24.0293	24.1758
58.6937	21.514	22.3199	23.4921	24.3956	24.42
58.8982	21.5385	22.2222	23.4676	23.956	24.2247
59.1027	21.6117	22.4176	23.2479	24.0781	24.4444
59.3072	21.5873	22.1734	23.5409	24.4444	24.1026
59.5117	21.7094	22.0513	23.0281	23.9805	24.1514
59.7162	21.1233	21.8071	23.4432	24.0537	24.127
59.9207	21.4652	22.0757	23.0769	23.9072	24.2735
60.1252	21.1966	22.1001	23.4432	24.127	24.127
60.3297	21.0989	22.0513	23.2723	23.8584	23.7118
60.5342	21.4652	22.0269	23.2479	23.7363	23.9316
60.7387	21.1233	21.8315	23.2479	23.7118	23.9072
60.9432	21.4408	21.9536	22.7106	23.5409	23.7118
61.1477	21.0256	21.8559	23.0037	23.8339	23.9072
61.3522	21.3675	21.4408	22.735	23.8339	23.7118
61.5567	21.0501	21.685	22.6374	23.5653	23.7118
61.7612	20.9035	21.3919	22.5641	23.3944	23.5165
61.9657	20.9035	21.7094	22.6129	23.1746	23.8095
62.1702	20.928	21.0989	22.6618	23.1746	23.3211
62.3747	20.7326	21.8071	22.4908	23.1258	23.4676
62.5792	20.5617	21.6117	22.6618	23.5897	23.2479
62.7837	21.0256	21.3919	22.3443	23.1502	23.4432
62.9882	20.6593	21.3675	22.7839	23.4676	23.4921
63.1927	20.5128	21.3675	22.6129	23.5409	23.2479
63.3972	20.7326	21.4164	22.3443	23.1013	23.37
63.6017	20.3175	20.9524	22.4176	22.9548	23.0037
63.8062	20.757	21.3187	21.685	22.9548	23.0281
64.0107	20.2442	21.0989	22.2711	23.0769	23.0525
64.2152	20.4151	21.0501	22.1978	22.7839	22.9548
64.4197	20.6593	20.9768	22.2222	23.0769	23.0769
64.6242	20.293	20.9768	22.0513	22.7595	23.0281
64.8287	20.6349	21.1966	22.0757	22.4664	22.8816
65.0332	20.0977	20.6593	22.3687	22.7106	23.0281
65.2377	20.2198	20.6105	21.685	22.5153	22.8083
65.4422	20.1709	20.8059	21.8071	22.6862	23.0525
65.6467	20.5372	20.6593	21.7827	22.8327	22.7595
65.8512	20.1709	20.8791	21.7827	22.6862	22.8816
66.0557	19.9023	20.8791	21.9536	22.8327	22.6129
66.2602	19.9267	20.8791	21.685	22.4664	22.8327
66.4647	19.8535	20.4884	21.6606	22.5641	23.1258
66.6692	20.3663	20.6838	21.514	22.3443	22.5885
66.8737	19.8046	20.5861	21.7827	22.3932	22.6618
67.0782	19.9512	20.5372	21.6117	21.9536	22.1978
67.2827	20	20.4151	21.5629	22.1245	22.4908
67.4872	20.1221	20.5128	21.7582	22.4664	22.1001
67.6917	19.8291	20.5617	21.1966	22.1245	22.4908
67.8962	19.3895	20.4396	21.7582	22.6862	22.3932
68.1007	19.6825	20.2198	21.3919	22.0269	22.2955
68.3052	19.6581	20.2198	21.1966	22.1001	22.4176
68.5097	19.2186	20.2442	21.0989	22.149	22.1734
68.7142	19.707	20.4884	21.1722	22.2955	22.2711
68.9187	19.4139	20.3663	21.3431	22.442	22.0513
69.1232	19.6825	20.293	21.1722	22.1001	22.149
69.3277	19.4383	20.1954	21.6117	22.149	22.3932
69.5322	19.3651	20.293	20.8791	22.0513	21.8559
69.7367	19.3162	20.0733	21.0012	22.1734	21.9292
69.9412	19.0476	19.6093	21.4408	21.7338	21.5873
70.1457	19.4139	20.3419	20.8059	21.6606	22.0757
70.3502	19.2186	20.1709	20.8303	22.1978	21.978
70.5547	19.4383	20.0244	20.8059	21.514	21.514
70.7592	19.2186	19.707	20.8791	21.7827	21.7338
70.9637	19.4139	19.9023	20.9524	21.6361	21.6606
71.1682	18.8523	19.9512	21.0256	21.7094	21.7338
71.3727	19.1453	19.8291	20.7814	21.3431	21.685
71.5772	19.0476	19.8535	20.7326	21.6361	21.7094
71.7817	18.8034	19.6337	20.757	21.4164	21.6361
71.9862	19.3407	19.8291	20.7326	21.3187	21.4652
72.1907	18.9499	19.6337	20.7082	21.514	21.7827
72.3952	19.0965	19.4872	20.6838	21.1966	21.3675
72.5997	19.2186	19.707	20.4151	21.1722	21.6117
72.8042	18.9988	19.6337	20.5617	21.221	21.3919
73.0087	18.9011	19.6337	20.2442	21.1233	21.7338
73.2132	18.5104	19.243	20.8303	21.221	21.3919
73.4177	18.8767	19.5116	20.2686	21.1722	21.2698
73.6222	18.486	19.5116	20.6349	21.3919	21.1477
73.8267	18.7546	19.5116	20.3663	21.1966	21.2943
74.0312	18.8767	19.4383	20.293	21.0012	21.1966
74.2357	18.2418	19.1453	20.6105	21.2943	21.221
74.4402	18.779	19.4383	19.9756	20.9035	21.2943
74.6447	18.3639	19.1209	20.7082	21.1477	21.3919
74.8492	18.4127	19.0476	20	21.0256	21.0501
75.0537	18.3639	19.1453	20.0977	21.1966	21.221
75.2582	18.4615	19.1209	20.3663	20.6593	20.8791
75.4627	18.3639	19.1941	19.9756	20.6105	21.2943
75.6672	18.486	18.9988	20.1954	20.7814	20.9524
75.8717	18.5592	18.9744	19.6581	20.8791	21.0745
76.0762	18.0464	18.9011	20	20.8303	21.0745
76.2807	18.4615	19.0965	19.9267	20.4396	20.757
76.4852	18.2173	19.1941	20.1709	21.1966	21.0989
76.6897	18.4615	18.9011	20.1465	20.3907	21.0256
76.8942	18.1685	19.1453	19.7558	20.9524	21.0501
77.0987	18.0708	18.6813	20.1221	20.7082	20.7814
77.3032	18.5836	19.2186	19.6337	20.464	20.4396
77.5077	18.0708	18.9744	20.1465	20.6349	20.8791
77.7122	18.1929	18.9011	19.8779	20.2442	20.3175
77.9167	18.1441	18.8523	19.7558	20.6105	20.8547
78.1212	17.8999	18.7302	19.6337	20.5128	20.464
78.3257	18.3883	18.9744	19.7314	20.4151	20.6838
78.5302	17.8999	18.7302	19.6825	20.3419	20.4396
78.7347	18.1197	18.9744	19.8779	20.3175	20.7814
78.9392	17.5336	18.7302	19.7802	20.5128	20.4884
79.1437	17.8999	18.5592	19.6581	20.2198	20.4396
79.3482	17.8755	18.779	19.3895	20.4884	20.757
79.5527	17.7045	18.5348	19.7558	20.293	20.1465
79.7572	17.8266	18.5348	19.536	20.4151	20.4884
79.9617	17.7534	18.6813	19.4628	20.1954	20.2442
80.1662	17.8999	18.5592	19.072	19.9267	20.3175
80.3707	17.8266	18.4371	19.6093	20.0244	20.464
80.5752	17.8022	18.315	19.1697	19.7802	20.1954
80.7797	17.7045	18.6813	19.3895	19.9267	20.2686
80.9842	17.558	18.2418	19.2674	19.9756	20.1954
81.1887	17.7778	18.486	18.8767	20.0244	20.293
81.3932	17.4603	18.2173	19.1941	19.9023	20.0488
81.5977	17.6557	18.3394	19.0965	19.9023	20.0244
81.8022	17.6557	18.1929	19.1941	20.293	20.0244
82.0067	17.5336	18.2173	19.1209	19.7802	19.9023
82.2112	17.6801	18.4615	19.2186	20	20.0733
82.4157	17.4115	17.9731	19.4628	20.0733	20.2686
82.6202	17.4603	18.0464	18.7546	19.5604	20.2198
82.8247	17.3382	18.0464	18.9988	19.9512	20.0977
83.0292	17.4115	18.022	18.9011	19.8046	20.293
83.2337	17.4115	18.0708	19.1453	19.9756	19.9267
83.4382	17.4115	18.1685	18.9011	19.6337	19.707
83.6427	17.1184	18.0952	18.7302	19.707	19.9756
83.8472	17.2405	17.9976	19.1697	19.6581	19.9267
84.0517	17.1429	18.2662	18.9744	19.5849	20.0488
84.2562	17.1917	17.9243	18.7057	19.5849	20.0244
84.4607	17.094	17.8999	18.486	19.536	19.5849
84.6652	17.1673	18.0464	18.7546	19.707	19.5604
84.8697	17.1917	17.8022	18.3394	19.4628	19.8291
85.0742	17.2894	17.7534	18.5592	19.4139	19.6825
85.2787	17.1917	17.8755	18.8278	19.8046	19.7314
85.4832	17.1673	17.9487	17.9976	19.0476	19.8779
85.6877	16.7766	17.7045	18.5592	19.8291	19.5849
85.8922	17.2161	17.7289	18.4371	19.1941	19.3162
86.0967	17.1673	17.6801	18.3639	19.536	19.9023
86.3012	17.2161	17.6801	18.6325	18.9988	19.5849
86.5057	16.9719	17.9243	18.4615	19.3895	19.6825
86.7102	16.8498	17.3626	18.6569	19.4383	19.3895
86.9147	17.1917	17.8755	18.2906	19.1941	19.4383
87.1192	16.7766	17.6557	18.2662	19.8046	19.8046
87.3237	17.0696	17.7289	18.315	19.0965	19.3407
87.5282	16.8742	17.7045	18.5592	19.2674	19.6825
87.7327	16.801	17.4115	18.315	19.2674	19.3407
87.9372	17.2161	17.7534	18.4615	18.8767	19.536
88.1417	16.5079	17.4847	18.4127	19.1209	19.3651
88.3462	16.7766	17.5824	18.0952	18.9255	19.1697
88.5507	16.3614	17.3382	18.0464	19.1209	19.4628
88.7552	16.7766	17.6068	18.2662	19.1453	18.9255
88.9597	16.6056	17.5092	18.2662	18.8767	19.4872
89.1642	16.5568	17.3138	18.1929	19.0476	19.1453
89.3687	16.5568	17.6313	17.851	19.1453	18.9988
89.5732	16.6789	17.0452	18.4127	18.9255	19.4872
89.7777	16.801	17.3871	18.486	18.779	19.0965
89.9822	16.3614	17.1673	18.1685	18.9988	19.1697
90.1867	16.2882	17.1673	18.1685	19.072	18.9744
90.3912	16.4591	17.4359	17.9976	18.6569	19.2674
90.5957	16.4103	17.1429	18.1197	18.8278	18.8034
90.8002	16.7766	17.4847	17.8755	19.072	19.2186
91.0047	16.5324	17.094	17.8755	19.1453	19.0232
91.2092	16.1416	17.265	17.9731	18.7057	18.8278
91.4137	16.5324	17.2405	18.2173	18.9011	19.2674
91.6182	16.5812	17.3138	18.0464	18.9011	18.6569
91.8227	16.6545	17.3871	17.5092	18.4127	19.0965
92.0272	16.1172	17.0208	18.0952	18.9011	18.9011
92.2317	16.4835	17.0452	17.9976	18.1197	18.9011
92.4362	16.2393	17.1917	17.9243	18.7302	18.9744
92.6407	16.3614	16.9719	17.5336	18.5104	18.8278
92.8452	16.0195	16.8498	17.9487	18.6569	18.9499
93.0497	16.044	17.1673	17.8755	18.4615	18.6081
93.2542	16.4347	17.2894	17.7778	18.2906	18.9499
93.4587	16.0928	16.7766	18.0708	19.1697	18.6081
93.6632	16.5568	17.1184	17.6801	18.315	18.6325
93.8677	16.0928	17.0452	17.7289	18.6813	18.8034
94.0722	16.6056	16.9475	17.3871	18.3883	18.315
94.2767	15.9707	17.3382	17.8999	18.3394	18.8034
94.4812	16.0684	16.8742	17.558	18.0464	18.3394
94.6857	16.2393	16.9475	17.3871	18.3394	18.6813
94.8902	15.873	16.6545	17.5824	18.5348	18.5348
95.0947	16.1905	16.8498	17.3871	18.022	18.6325
95.2992	15.8486	16.8498	17.7534	18.5836	18.6569
95.5037	16.2149	16.8254	17.7289	18.4127	18.4371
95.7082	16.0684	17.0208	17.7045	18.4615	18.4615
95.9127	15.8486	16.7277	17.558	18.1197	18.5836
96.1172	15.873	17.3138	17.2405	18.0464	18.5348
96.3217	15.8242	16.7766	17.6557	18.2662	18.5592
96.5262	16.1416	17.1184	17.2161	18.2906	18.5836
96.7307	15.7021	16.63	17.5092	18.2906	18.6813
96.9352	16.0684	16.7033	17.6801	17.8999	18.5104
97.1397	15.7998	16.5324	17.265	18.3883	18.4371
97.3442	15.4823	16.5568	17.4359	18.0952	18.3883
97.5487	15.9463	16.6545	17.2161	17.8755	18.486
97.7532	15.7998	16.4347	17.2161	18.2418	18.486
97.9577	15.7021	16.6056	17.265	17.8022	18.1685
98.1622	15.7509	16.5324	17.6557	18.4615	18.3883
98.3667	15.7753	16.5568	17.1673	17.7289	18.2173
98.5712	15.8242	16.7033	17.1184	18.1197	18.2662
98.7757	15.6288	16.3858	17.5092	18.0708	18.0464
98.9802	15.8974	16.4591	17.0696	17.8266	18.315
99.1847	15.4823	16.2882	17.1184	18.0708	18.0708
99.3892	16.044	16.3614	17.3626	17.6557	18.315
99.5937	15.8974	16.5324	17.2161	18.022	18.315
99.7982	15.7998	16.3858	17.1917	17.7778	17.9731
100.003	15.7509	16.6056	17.0696	17.7778	18.3639
100.207	15.4335	16.3858	17.1429	17.6068	18.0464
100.412	15.7998	16.6545	16.8498	17.558	18.1929
100.616	15.2869	16.1905	17.4115	17.8022	18.2173
100.821	15.6777	16.3858	17.0208	17.8266	18.1197
101.025	15.2869	16.5812	16.7277	17.851	18.1929
101.23	15.3846	16.2393	17.1673	17.4603	17.8755
101.434	15.7265	16.4591	16.6789	17.5092	18.4127
101.639	15.1893	16.0928	17.1673	17.7534	18.0708
101.843	15.4579	16.3126	16.6545	17.6068	18.1929
102.048	15.3846	16.0928	17.0452	18.0464	18.0952
102.252	15.6532	16.0195	17.0208	17.7289	17.9487
102.457	15.6044	16.4347	17.0452	17.4603	18.1441
102.661	15.5556	16.0928	16.8498	17.2405	17.851
102.866	15.5556	16.4103	16.8254	17.4115	17.9976
103.07	15.116	16.0195	17.0208	17.7289	17.6801
103.275	15.3602	16.5324	16.7521	17.4359	17.8755
103.479	15.2381	16.2882	16.9719	17.6313	17.7289
103.684	15.409	16.1416	16.5079	17.5824	17.5336
103.888	14.9451	16.2637	16.9231	17.6068	18.2662
104.093	15.116	15.9463	16.9475	17.9243	17.6068
104.297	15.5311	16.044	16.63	17.3871	18.1197
104.502	15.2625	16.0684	17.265	17.4359	17.6801
104.706	15.3358	16.1905	16.7766	17.3138	17.7289
104.911	15.1893	16.2637	16.8498	17.4847	17.9487
105.115	15.409	15.8974	16.4591	17.4603	17.5824
105.32	15.3358	15.7509	16.6056	17.094	18.0952
105.524	15.0183	16.0684	17.0208	17.4359	17.4359
105.729	15.5556	16.1416	16.3614	17.3626	17.4603
105.933	14.9206	15.873	16.9963	17.3871	17.4115
106.138	15.2869	16.0195	16.4591	17.265	17.851
106.342	15.0427	15.8974	17.0208	17.5336	17.9243
106.547	14.8474	15.7265	16.6545	17.2405	17.5336
106.751	14.8962	16.0195	16.4835	17.265	17.7534
106.956	14.9695	15.8974	16.8742	17.3871	17.5336
107.16	15.0183	15.7265	16.3614	17.1184	17.6313
107.365	14.7497	15.873	16.7766	17.1673	17.8022
107.569	15.3114	15.9463	16.5324	17.0452	17.7289
107.774	14.7253	16.0195	16.4591	17.2894	17.8022
107.978	14.9451	15.873	16.6545	17.1917	17.7778
108.183	14.8962	15.8486	16.4347	17.1429	17.7534
108.387	14.9695	15.7021	16.5079	17.094	17.3138
108.592	15.0427	16.0195	16.4591	17.1184	17.5092
108.796	14.652	15.7265	16.4103	17.2161	17.4603
109.001	15.3114	15.7509	16.0928	16.8987	17.4359
109.205	14.9451	15.6288	16.337	17.1673	17.5336
109.41	14.6764	15.6044	16.4591	17.1184	17.2894
109.614	14.9695	15.8974	16.3126	17.1673	17.4115
109.819	14.652	15.6044	16.7521	17.1673	17.265
110.023	15.2381	15.7265	15.9463	16.8742	17.6068
110.228	14.6764	15.5556	16.2882	17.1429	17.6557
110.432	14.9695	15.6288	16.0928	16.63	17.1673
110.637	15.1404	15.8486	16.2882	16.63	17.2161
110.841	14.7741	15.409	16.1661	17.0208	17.1429
111.046	14.9451	15.7021	15.7509	16.9231	17.4115
111.25	14.5299	15.4579	16.337	17.094	17.2894
111.455	15.0183	15.6777	16.2882	16.4835	17.2894
111.659	14.7985	15.409	16.2637	17.0208	17.265
111.864	14.6276	15.4823	16.1416	16.4103	17.1673
112.068	14.7009	15.5067	16.1661	17.0452	17.4847
112.273	14.7497	15.0183	16.6056	16.8254	17.1917
112.477	14.8962	15.8242	15.9951	16.8987	17.3382
112.682	14.652	15.5311	15.8974	17.094	17.0696
112.886	14.9939	15.6777	16.1172	16.4835	17.2161
113.091	14.4567	15.6044	16.1172	17.0208	17.3382
113.295	14.8718	15.3602	16.044	16.5812	17.0696
113.5	14.5788	15.5556	15.6532	16.7766	17.3871
113.704	14.6032	15.1893	16.2882	16.4103	16.9719
113.909	14.652	15.58	15.9219	16.63	16.9963
114.113	14.5299	15.0916	15.873	16.6789	17.0208
114.318	14.8718	15.7509	15.7998	16.5568	16.9719
114.522	14.7009	15.409	15.873	16.8254	17.5092
114.727	14.4567	15.1648	16.1905	16.63	16.9963
114.931	14.5055	15.4823	15.6288	16.8254	17.094
115.136	14.3346	15.2381	15.9707	16.7521	16.7521
115.34	14.4078	15.2381	15.7753	16.2149	17.1429
115.545	14.2369	15.2869	15.7509	16.63	16.7033
115.749	14.7009	15.6044	15.7998	16.5079	16.7766
115.954	14.2125	15.2869	15.7998	16.6056	17.094
116.158	14.6032	15.2381	15.8242	16.6545	16.4591
116.363	14.5055	15.409	15.4335	16.7277	16.9963
116.567	14.3346	15.2625	15.9951	16.6056	16.9231
116.772	14.5543	15.2137	15.5311	16.5568	17.1429
116.976	14.0904	14.9939	15.5311	16.3858	16.7766
117.181	14.2369	15.3114	15.7509	16.801	16.8742
117.385	14.3346	15.3114	15.9219	16.6056	16.8987
117.59	14.3101	14.8718	15.7265	16.4591	16.8254
117.794	14.4811	15.4579	15.4823	16.3614	16.7033
117.999	14.3101	15.2137	15.873	16.4835	17.0452
118.203	14.2369	15.116	15.7021	16.2882	16.8498
118.408	14.188	15.0672	16.044	16.2637	17.0452
118.612	14.4811	14.8474	15.5556	16.2393	16.6056
118.817	14.2369	15.116	15.7998	16.4103	17.0696
119.021	14.3346	14.823	15.7753	16.3126	16.7521
119.226	14.4567	15.1404	15.409	16.4835	16.63
119.43	14.2125	15.0916	15.7998	16.2882	16.8742
119.635	14.4322	15.409	15.7998	16.0928	16.7766
119.839	14.2125	14.8474	16.1172	16.6056	16.7766
120.044	14.188	15.2381	15.873	16.0195	16.6545
120.248	14.3346	15.1404	15.6044	16.4103	16.801
120.453	14.2857	14.8474	15.8486	16.1905	16.7277
120.657	14.1392	14.8474	15.5067	16.4591	16.5568
120.862	14.1392	14.823	15.9707	16.8742	16.5079
121.066	14.1636	15.1404	15.3114	16.3126	16.337
121.271	14.2125	15.0672	15.5311	16.6545	16.8987
121.475	14.3346	14.9451	15.3114	16.0195	16.6545
121.68	14.188	14.8962	15.2137	16.4103	16.7521
121.884	13.9927	14.8718	15.3602	15.9219	16.3614
122.089	14.188	15.1404	15.6532	16.0928	16.5324
122.293	14.1392	14.5543	15.8242	16.2393	16.6789
122.498	13.8706	14.7009	15.409	15.7021	16.0928
122.702	14.2857	14.8962	15.58	16.2882	16.7033
122.907	14.0659	14.7497	15.4335	15.9707	16.4591
123.111	13.9927	14.8718	15.4823	16.2637	16.7521
123.316	13.9438	14.8474	15.4823	16.0684	16.4591
123.52	14.1636	14.8962	15.1893	15.873	16.3858
123.725	13.9438	14.6276	15.2381	16.3858	16.3126
123.929	14.0659	14.9939	15.116	16.044	16.0928
124.134	13.7729	15.0672	15.2869	15.9951	16.4591
124.338	14.0171	14.9206	15.4579	16.1172	16.4103
124.543	13.8706	14.8718	15.2625	15.9463	16.7521
124.747	13.895	14.4322	15.5311	16.0928	16.3858
124.952	14.359	14.9451	15.1404	15.9951	16.1905
125.156	13.895	14.5543	15.2869	16.2637	16.1905
125.361	14.0415	14.7497	15.116	15.4579	16.2149
125.565	14.1148	14.7741	15.3358	16.2637	16.5812
125.77	13.7729	14.4567	15.0916	16.044	16.1905
125.974	14.0171	14.7497	15.2869	15.7509	16.3858
126.179	13.8706	14.6032	15.58	16.1172	16.1661
126.383	14.0415	14.7009	15.0672	15.873	16.2637
126.588	13.6752	14.823	15.116	16.2393	16.4347
126.792	14.0415	14.7497	15.3358	15.8486	16.2149
126.997	13.7485	14.5055	15.3114	15.8974	16.4591
127.201	13.6996	14.7009	14.8962	15.8486	15.9707
127.406	13.8217	14.7253	15.0427	16.0195	16.2882
127.61	13.7485	14.4567	15.3846	16.1416	16.4591
127.815	13.9438	14.7009	14.8474	15.7998	16.1905
128.019	13.9438	14.6276	15.4335	16.0195	16.1905
128.224	13.5775	14.4567	14.9939	15.9463	15.9951
128.428	13.6508	14.7497	14.8962	15.873	16.4591
128.633	13.4799	14.2613	15.2137	15.7509	16.1661
128.837	13.6264	14.652	14.9939	15.9463	16.0684
129.042	13.3578	14.6032	14.8718	15.9707	16.5079
129.246	13.6996	14.823	14.6032	15.5556	16.1172
129.451	13.5775	14.5055	15.0916	15.9951	16.2637
129.655	14.0171	14.4567	15.3358	15.7021	15.9463
129.86	13.5775	14.4078	14.9939	15.3602	16.1905
130.064	13.6508	14.1392	15.1404	15.7265	15.8242
130.269	13.8462	14.9206	14.7985	15.7509	16.2149
130.473	13.7973	14.3834	15.1648	16.0928	16.337
130.678	13.8462	14.7497	14.8718	15.3602	16.0684
130.882	13.4554	14.3834	15.1648	15.873	15.9951
131.087	13.7973	14.5543	14.9206	15.4335	16.1172
131.291	13.5287	14.188	14.652	15.8486	16.0928
131.496	13.5775	14.1148	15.116	15.7753	16.1172
131.7	13.6996	14.1636	14.7497	15.4335	16.2637
131.905	13.3822	14.0904	14.8962	15.9463	15.9463
132.109	13.6508	14.5055	14.8718	15.58	15.7509
132.314	13.7485	14.4811	15.0183	15.6532	16.0684
132.518	13.7485	14.3346	14.9451	15.4579	15.9463
132.723	13.6996	14.4811	14.8962	15.8242	16.1661
132.927	13.431	14.0904	14.8718	15.5067	15.9219
133.132	13.5775	14.4322	14.5299	15.409	16.0684
133.336	13.5531	14.2369	14.9206	15.58	16.0195
133.541	13.7485	14.3346	14.8474	15.6044	15.873
133.745	13.5287	14.3834	14.6276	15.5311	15.9707
133.95	13.4799	13.9194	14.8962	15.4579	15.7265
134.154	13.4799	14.359	14.6276	15.3114	16.0928
134.359	13.2357	14.4078	15.0672	15.58	15.8242
134.563	13.7729	14.2857	14.6764	15.1404	15.8974
134.768	13.4554	14.2857	14.6032	15.4579	15.9219
134.972	13.6264	13.9683	14.8962	15.409	15.7265
135.177	13.7485	14.188	14.7985	15.409	16.2149
135.381	13.4799	13.9683	15.0672	15.5311	15.9219
135.586	13.4554	14.1148	14.5543	15.3358	15.8486
135.79	13.2112	14.2125	14.823	15.5311	15.7998
135.995	13.4799	14.0659	14.8962	15.5067	15.8486
136.199	13.3333	14.3834	14.4078	15.409	15.7753
136.404	13.2845	14.2613	14.7009	15.2869	15.8974
136.608	13.7241	14.0415	14.823	15.6777	16.0684
136.813	13.3333	13.9194	14.5055	15.4823	15.8486
137.017	13.5287	14.0659	14.3834	15.1893	15.6777
137.222	12.9182	14.1392	14.7741	15.4579	15.9951
137.426	13.5775	14.2369	14.1636	15.1648	15.873
137.631	13.4066	14.0415	14.7497	15.58	15.7021
137.835	13.5775	14.2613	14.5543	15.0672	15.8242
138.04	13.1624	14.188	14.5299	15.2625	15.873
138.244	13.3578	14.0904	15.0183	15.3846	15.5067
138.449	13.6264	14.2369	14.5299	14.8962	15.6777
138.653	13.2601	13.9927	14.823	15.4823	15.6532
138.858	13.1624	14.0659	14.3346	14.9695	15.7998
139.062	13.3578	14.0659	14.4078	15.409	15.7509
139.267	13.2112	14.0171	14.6276	15.1893	15.1404
139.471	13.2112	13.9438	14.7985	15.2381	15.7265
139.676	13.4066	13.9438	14.5543	15.2625	15.7509
139.88	13.5043	14.2857	14.4322	15.0427	15.6288
140.085	13.0159	14.188	14.8474	15.3602	15.7753
140.289	13.138	14.0171	14.4322	14.7497	15.3114
140.494	13.0647	14.2857	14.3834	15.1404	15.6044
140.698	13.2845	14.3101	14.4078	14.9695	15.6288
140.903	13.2357	14.0904	14.2857	15.0183	15.6532
141.107	13.2357	13.9927	14.5543	15.5556	15.7509
141.312	13.3822	14.1148	14.2613	15.2381	15.7265
141.516	12.8938	14.1148	14.3346	15.4579	15.58
141.721	13.1868	13.9438	14.4322	15.0916	15.2869
141.925	13.2357	14.3101	14.6276	14.8962	15.7998
142.13	13.2112	14.0415	14.4811	15.0183	15.3602
142.334	13.5043	13.8217	14.1148	15.0183	15.7265
142.539	13.1136	14.0904	14.4567	14.9695	15.4579
142.743	13.5287	14.0171	13.9927	14.9939	15.5067
142.948	12.9426	13.9683	14.6764	15.3602	15.5556
143.152	13.0891	14.0171	14.1392	14.8718	15.3602
143.357	13.2845	13.9438	14.188	15.2137	15.4335
143.561	13.0403	13.602	14.188	15.0916	15.4335
143.766	13.1868	14.1148	13.7973	15.0672	15.4579
143.97	12.9426	13.6752	14.4567	15.1893	15.2625
144.175	13.2601	13.9927	14.5299	14.9939	15.3358
144.379	13.1136	13.7729	14.4322	15.2869	15.3358
144.584	13.2357	13.9194	14.2125	14.7985	15.4335
144.788	13.0403	14.0659	14.3346	15.116	15.6044
144.993	13.1136	13.6508	14.4078	14.9695	15.2869
145.197	13.2601	13.8706	14.2125	15.116	15.3602
145.402	12.9915	13.7729	14.3346	14.8718	15.3358
145.606	12.967	13.8462	14.0659	14.7009	15.6288
145.811	12.8449	13.9194	14.1392	15.1648	15.3358
146.015	13.602	13.895	14.3834	14.7497	15.1893
146.22	12.6007	13.7973	14.0904	14.7985	15.6288
146.424	12.9426	13.602	14.188	14.9451	15.1893
146.629	13.2112	13.6508	13.9683	14.8962	15.2869
146.833	12.6496	13.5043	14.3346	15.0916	15.4823
147.038	13.1136	13.9194	14.4567	14.7985	15.1648
147.242	12.674	13.5775	14.0904	15.1404	15.6777
147.447	12.8694	13.4554	14.0415	14.9206	15.2625
147.651	12.7228	13.5531	13.9683	14.6764	15.2137
147.856	12.674	13.5287	14.4078	14.9206	15.4579
148.06	13.0647	13.8217	14.2125	14.5543	15.5311
148.265	12.8449	13.6996	14.5788	15.2869	15.3602
148.469	13.1136	13.6996	13.9927	14.5299	15.2625
148.674	13.0159	13.7729	14.2857	14.9451	15.5556
148.878	12.8938	13.3822	14.0659	14.823	14.9206
149.083	13.1136	13.8706	13.9194	14.7497	15.116
149.287	12.674	13.6752	14.2369	15.1404	15.1404
149.492	12.8938	13.6752	13.9194	14.823	15.0672
149.696	12.7473	13.431	14.1392	14.9695	14.9695
149.901	12.6984	13.6508	13.9683	14.652	14.823
150.105	12.7473	13.7973	13.9927	14.823	15.4335
150.31	12.8205	13.2601	14.2369	14.7253	15.3114
150.514	12.674	13.8706	13.9194	14.9206	15.2625
150.719	12.7717	13.6508	14.0904	14.8962	15.3602
150.923	12.7473	13.895	13.8217	14.8962	15.2625
151.128	12.5275	13.4799	13.9683	15.0916	15.1404
151.332	12.8205	13.7241	13.8217	14.4078	14.7741
151.537	12.8938	13.7973	14.0171	14.8718	15.4823
151.741	12.5519	13.5775	14.0171	14.8718	15.116
151.946	12.8694	13.6996	13.8217	14.0904	15.3114
152.15	12.7717	13.6752	14.2857	14.7741	15.0183
152.355	12.9182	13.5531	13.5043	14.7741	14.8962
152.559	12.6496	13.6996	13.8217	14.9695	15.1648
152.764	12.8694	13.8217	14.2613	14.5788	14.7985
152.968	12.6252	13.5531	13.7973	14.6764	15.2381
153.173	12.4786	13.431	13.9927	14.7009	15.0183
153.377	12.8449	13.6752	13.7241	14.5788	15.0427
153.582	12.5275	13.4554	14.0904	14.8962	15.2381
153.786	12.9915	13.5775	13.7729	14.652	15.2137
153.991	12.4786	13.5531	13.6996	14.7009	14.9451
154.195	12.8694	13.2845	13.8217	14.652	14.9695
154.4	12.7717	13.5043	13.7973	14.7009	15.1404
154.604	12.674	13.4799	13.6752	14.7497	14.8474
154.809	12.8205	13.5531	13.5043	14.7985	14.9695
155.013	12.7228	13.6996	13.895	14.8718	15.0672
155.218	13.0403	13.431	13.7973	14.3101	14.823
155.422	12.4298	13.431	14.4811	14.823	14.7985
155.627	12.6496	13.3578	13.9927	14.823	14.8962
155.831	12.7473	13.6508	13.5531	14.8474	15.3846
156.036	12.6496	13.3578	14.1392	14.7985	15.0183
156.24	12.9182	13.431	13.7973	14.2857	14.9451
156.445	12.3565	13.6996	14.0659	14.5299	15.2137
156.649	12.7473	13.4554	13.6508	14.2857	14.7985
156.854	12.7717	13.7973	13.7973	14.823	15.2137
157.058	12.5519	13.2601	13.7729	14.5788	14.8474
157.263	12.6496	13.6996	13.6508	14.4811	14.9695
157.467	12.6496	13.2845	14.1636	14.6032	14.6764
157.672	12.8449	13.3578	13.6508	14.4322	14.9206
157.876	12.2344	13.1624	14.0904	14.6764	14.7741
158.081	12.6007	13.2357	13.8462	14.2369	14.7741
158.285	12.3077	13.4554	14.0904	14.7253	15.116
158.49	12.9182	13.1624	13.9927	14.5299	15.0183
158.694	12.674	13.4066	13.9438	14.3101	14.9206
158.899	12.5031	13.3333	13.7973	14.5543	14.9695
159.103	12.4542	13.2845	13.431	14.0659	15.1404
159.308	12.4542	13.4554	14.0415	14.823	15.0672
159.512	12.5763	13.0159	13.5531	14.359	14.8718
159.717	12.8205	13.4799	13.5287	14.2857	15.1648
159.921	12.7228	13.2601	13.9683	14.2613	14.823
160.126	12.8205	13.4799	13.5287	13.9194	14.9206
160.33	12.4298	13.2357	13.8217	14.823	14.7253
160.535	12.4298	13.4066	13.8706	13.8462	14.6276
160.739	12.4298	13.3822	13.9194	14.5788	14.9451
160.944	12.4542	13.0159	13.6264	14.5299	14.7741
161.148	12.2833	13.3089	13.2112	14.4322	14.9939
161.353	12.3321	13.1136	13.895	14.2857	15.0183
161.557	12.6984	13.4066	13.6508	14.2613	14.9939
161.762	12.21	12.9182	13.7973	14.4322	14.8474
161.966	12.674	13.2601	13.5287	14.4811	14.9206
162.171	12.6007	13.5531	13.602	14.4811	15.0427
162.375	12.4542	13.2112	13.5287	14.1636	14.5788
162.58	12.381	13.3578	13.3578	14.4811	15.0672
162.784	12.5031	13.0891	13.5287	14.4811	14.5543
162.989	12.4542	12.9915	13.5287	14.2613	14.6276
163.193	11.9902	13.2112	13.7729	14.3834	14.6764
163.398	12.5031	13.3333	13.3089	13.9438	14.7741
163.602	12.1123	13.2112	13.6508	14.2125	14.8718
163.807	12.4786	13.2112	13.9683	14.2369	14.5543
164.011	12.5275	13.3578	13.7485	14.188	14.9206
164.216	12.3077	13.1136	13.5775	14.3346	14.7985
164.42	12.6007	13.5531	13.3089	13.9683	14.9206
164.625	12.1612	12.967	13.431	14.2857	14.7009
164.829	12.5031	13.2845	13.5775	14.1392	14.4078
165.034	12.3321	13.3089	13.2601	14.188	14.7741
165.238	12.4786	12.8205	13.5287	14.2369	14.5055
165.443	12.4786	13.5287	13.5043	13.9683	14.5543
165.647	12.1856	13.0159	13.3333	14.2369	14.4811
165.852	12.1368	13.3089	13.4799	13.6752	14.5543
166.056	12.2833	12.9426	13.602	14.5299	14.3834
166.261	12.4054	13.0891	13.3089	13.895	14.2369
166.465	12.4298	13.1136	13.5287	14.1392	14.8962
166.67	12.381	13.0403	13.4554	14.2369	14.5299
166.874	12.1856	13.3578	13.3089	14.0171	14.7009
167.079	11.8681	12.967	13.8217	14.1392	14.6032
167.283	12.4786	13.138	13.3578	13.9683	14.5543
167.488	12.2833	13.1136	13.3822	14.2369	14.7253
167.692	12.3565	13.1624	13.3333	13.9683	14.4811
167.897	12.3077	13.3089	13.2845	14.4322	14.6764
168.101	12.2589	13.0159	13.5531	14.1392	14.0415
168.306	12.7228	13.1868	12.967	13.895	14.4811
168.51	12.21	12.9182	13.3822	14.2857	14.6276
168.715	11.917	13.1624	13.1868	13.9927	14.188
168.919	12.3077	13.2112	13.3822	14.1148	14.5543
169.124	12.2344	13.1136	13.4066	13.7241	14.2613
169.328	12.2589	13.2601	13.4554	14.1636	14.7253
169.533	11.9902	12.9182	13.3822	13.9683	14.4322
169.737	12.4786	13.3089	13.0403	13.9927	14.4811
169.942	11.8681	12.9915	13.431	14.4567	14.4567
170.146	12.2833	12.9915	13.2845	13.7973	14.3346
170.351	12.1612	13.1136	13.1624	14.2125	14.5299
170.555	12.2589	12.8694	13.6264	13.9438	14.4078
170.76	12.1612	13.0647	13.0159	13.7973	14.5543
170.964	12.0147	12.9426	13.6508	13.9683	14.359
171.169	12.381	13.0647	13.2357	14.0904	14.2857
171.373	12.0635	12.7228	13.6996	14.3834	14.5788
171.578	12.7717	12.967	13.4799	13.9927	14.4322
171.782	12.0635	12.7473	13.2601	14.3101	14.5543
171.987	12.2589	12.6007	13.2601	14.0171	14.4322
172.191	12.1123	13.0403	13.0159	13.9438	14.2857
172.396	12.1856	12.7961	13.4554	14.359	14.4567
172.6	12.1368	12.9182	13.0891	13.8217	14.2369
172.805	11.9902	12.967	13.5043	14.2369	14.359
173.009	12.2344	13.0159	13.1868	13.895	14.1636
173.214	11.8681	12.7961	13.4066	14.2857	14.3346
173.418	12.1612	13.0891	13.2357	14.1392	14.2613
173.623	12.2833	13.0159	13.0891	13.9683	14.359
173.827	11.9414	12.8449	13.2112	14.0415	14.3834
174.032	11.9902	13.1136	12.9182	13.7485	14.6032
174.236	11.9902	12.9426	13.4554	13.9927	14.359
174.441	11.9414	12.967	13.0159	14.0659	13.9194
174.645	11.9902	12.7961	13.0891	13.895	14.6764
174.85	11.9902	12.7717	13.1624	13.9438	14.3346
175.054	12.1856	12.7228	13.1136	13.8217	14.9451
175.259	11.7705	12.8449	13.5287	13.8462	14.1148
175.463	12.0391	12.967	13.1136	13.5287	14.2613
175.668	11.8193	12.9426	13.4066	13.9438	14.6032
175.872	12.4786	12.8938	12.7961	13.9438	14.5788
176.077	12.1123	13.0403	12.8938	13.8706	14.4567
176.281	12.2833	12.7228	13.3089	14.2857	14.5543
176.486	12.3321	12.9915	13.2357	13.5775	14.2857
176.69	11.9902	12.8205	13.6508	13.7241	14.3346
176.895	11.8681	12.7961	13.1624	13.6996	14.359
177.099	12.0635	12.8205	13.5043	13.8706	14.2857
177.304	11.8193	12.7717	13.2112	13.2357	13.9194
177.508	11.6484	12.8938	12.9915	13.8462	14.4567
177.713	11.6239	12.6496	13.0159	13.7729	14.2369
177.917	11.9902	13.138	13.138	13.5775	14.2857
178.122	11.917	12.6984	13.1868	14.1148	14.3101
178.326	12.1612	12.7473	13.0891	13.3578	13.9194
178.531	12.0391	12.7717	13.4799	14.1636	14.6276
178.735	11.917	12.9182	13.0403	13.431	14.0659
178.94	12.0879	12.9426	13.0159	13.5043	14.3101
179.144	11.7705	12.7228	13.0403	13.8706	14.2125
179.349	12.3321	13.0159	12.9915	13.8706	14.1636
179.553	11.8681	12.4786	13.3333	13.6508	14.0904
179.758	11.9414	12.6252	12.967	13.6264	14.1636
179.962	11.917	12.7961	13.2601	13.8217	14.4078
180.167	12.0391	12.6252	13.431	13.7973	13.7973
180.371	11.9902	12.6984	12.8938	13.5043	14.188
180.576	11.5018	12.5519	13.2357	13.9194	14.2125
180.78	12.0147	13.0159	12.8449	13.6508	14.3346
180.985	11.6972	12.6984	13.431	14.0659	14.359
181.189	11.8926	12.7228	12.7961	13.6264	13.9927
181.394	11.7705	12.6007	13.0403	13.7973	14.4322
181.598	11.7949	12.6496	12.8938	13.602	14.0415
181.803	11.9414	12.5763	12.5519	13.602	14.2613
182.007	11.6972	12.6007	13.2601	13.7485	14.2857
182.212	11.7949	12.4542	12.7473	14.0171	14.2125
182.416	11.8193	12.4542	13.1624	13.6264	13.9438
182.621	11.8681	12.7717	13.0891	13.5531	14.0415
182.825	11.8437	12.4542	13.3089	13.5531	14.2125
183.03	11.6484	12.5519	13.2601	13.602	14.0659
183.234	12.0391	12.8449	12.6007	13.7729	14.359
183.439	11.7949	12.4542	13.1136	13.6996	13.7973
183.643	12.1368	12.7717	12.967	13.8462	14.3346
183.848	11.7216	12.6252	12.8938	13.6508	14.2125
184.052	12.1856	12.8694	12.8449	13.6996	14.3346
184.257	11.9902	12.6252	12.674	13.4554	14.3101
184.461	11.8437	12.5275	12.967	13.431	13.9927
184.666	12.0635	12.8938	12.7228	13.3578	14.0171
184.87	11.7216	12.3321	13.1624	13.8217	14.359
185.075	11.8193	12.674	12.7961	13.138	14.2369
185.279	11.7216	12.5519	12.9426	13.9438	14.1148
185.484	11.8193	12.5031	13.1868	13.4799	14.0171
185.688	12.1856	12.6007	12.8694	13.6996	14.2125
185.893	11.7216	12.4054	13.0159	13.7729	13.9194
186.097	12.0391	12.7473	12.5275	13.1868	14.188
186.302	11.6484	12.2833	12.8938	13.7729	13.9927
186.506	11.7949	12.3077	13.0891	13.1624	13.9438
186.711	11.8193	12.5763	12.7228	13.6264	13.9438
186.915	11.7705	12.5519	12.9182	13.2845	13.9683
187.12	11.9658	12.9182	12.5519	13.5287	14.1148
187.324	11.8437	12.5519	13.2112	13.2845	14.0171
187.529	11.917	12.6984	12.5275	13.2601	13.7485
187.733	11.5507	12.4054	12.9182	13.2357	14.0904
187.938	12.1612	12.4542	12.7228	13.4799	14.0171
188.142	11.6972	12.6007	13.0891	13.7729	14.2369
188.347	12.0147	12.3077	12.7717	13.6264	13.7973
188.551	11.6972	12.6007	12.4542	13.5043	13.9683
188.756	11.6239	12.4054	12.8449	13.4554	13.8706
188.96	11.9658	12.7228	12.967	13.138	14.1636
189.165	11.2821	12.3565	13.2357	13.602	13.8217
189.369	11.5018	12.5031	12.8449	13.6264	13.7729
189.574	11.6728	12.6007	12.7717	13.2601	13.9438
189.778	11.7705	12.3565	12.7473	13.2112	13.895
189.983	11.8193	12.7228	12.4542	13.4554	14.1148
190.187	11.453	12.4786	12.8449	13.6752	13.8706
190.392	11.5751	12.6007	12.7228	13.4066	14.1148
190.596	11.453	12.4054	12.9426	13.6752	14.0904
190.801	11.9658	12.6252	12.7473	13.3089	13.7485
191.005	11.917	12.674	12.7961	13.431	14.2369
191.21	11.6484	12.381	13.0647	13.4066	13.6508
191.414	12.0147	12.6252	12.6252	13.3578	14.188
191.619	11.6484	12.381	13.0403	13.2845	13.7973
191.823	11.6972	12.6496	12.8205	13.5043	13.8462
192.028	11.7705	12.5031	13.1136	13.4799	13.9683
192.232	11.5263	12.2344	12.674	13.2601	13.6264
192.437	11.3797	12.8449	12.4054	13.431	13.895
192.641	11.5018	12.5275	12.967	13.1624	13.8217
192.846	11.4286	12.3565	12.6496	13.0159	14.1148
193.05	11.6728	12.5275	12.8205	13.6752	13.9927
193.255	12.0147	12.381	12.4054	13.1136	13.5775
193.459	11.1844	12.21	12.6252	13.5531	13.8706
193.664	11.9658	12.3077	12.7228	13.1624	13.8217
193.868	11.5018	12.381	12.5763	13.5043	13.9927
194.073	11.5507	12.1856	12.9915	13.4799	13.6264
194.277	11.6239	12.3565	12.6984	13.2601	14.0171
194.482	11.3553	12.4542	12.3565	13.6264	13.602
194.686	11.7216	12.674	12.5519	13.3089	13.5287
194.891	11.4042	12.5275	12.6252	13.3089	14.1392
195.095	11.4042	12.3077	12.8449	13.2845	13.5531
195.3	11.9414	12.6496	12.8205	13.6752	13.8706
195.504	11.3797	12.0147	12.9915	13.4554	13.6752
195.709	11.8437	12.3321	12.5031	13.0891	13.602
195.913	11.4042	12.4542	12.7473	13.2845	13.5775
196.118	11.7705	12.2589	12.381	12.9182	13.7485
196.322	11.5507	12.0147	12.7228	13.6264	13.9194
196.527	11.4042	12.1368	12.7473	13.3333	13.5287
196.731	11.8193	12.6496	12.7717	13.0891	13.7729
196.936	11.4774	12.2344	12.7961	13.5531	13.6752
197.14	11.8926	12.2589	12.7228	12.9915	13.8706
197.345	11.5507	12.2833	12.6496	13.6752	13.9194
197.549	11.5995	12.3321	12.4298	13.0403	13.6508
197.754	11.7705	12.3321	12.5031	13.2357	13.7973
197.958	11.4774	12.1612	12.2344	13.4066	13.5043
198.163	11.6972	12.5519	12.3321	13.0647	13.7485
198.367	11.5263	12.1123	12.7473	13.1136	13.5775
198.572	11.6239	12.3321	12.5275	13.2357	13.5775
198.776	11.3797	12.1368	12.674	13.3578	13.7241
198.981	11.8193	12.1123	12.381	13.0403	13.6264
199.185	11.5507	12.381	12.7228	13.2112	13.6996
199.39	11.5995	12.4542	12.4786	13.1136	13.3822
199.594	11.7949	12.4054	12.4298	13.1624	13.9194
199.799	11.0867	12.2344	12.7228	13.1624	13.6996
200.003	11.5995	12.2344	12.6984	13.3089	13.5043
200.208	11.1355	12.3321	12.7717	13.2601	13.9927
200.412	11.3309	12.2589	12.9426	13.1624	13.3822
200.617	11.2576	12.0879	12.4786	13.0159	13.4799
200.821	11.4042	11.8926	12.6007	13.0159	13.5287
201.026	11.5751	12.4786	12.2833	12.9915	13.8462
201.23	11.453	12.1856	12.6496	13.5775	13.8462
201.435	11.8193	12.381	12.21	12.8694	13.5775
201.639	11.2088	12.3321	12.7228	13.2357	13.9438
201.844	11.3797	12.3077	12.4542	13.0891	13.6508
202.048	11.5018	12.4054	12.4542	12.9915	13.602
202.253	11.3065	11.9414	12.6252	12.8694	13.6752
202.457	11.5751	12.4054	12.21	13.1624	13.5043
202.662	11.0867	12.1612	12.674	13.138	13.8217
202.866	11.746	12.4298	12.3077	13.138	13.5775
203.071	11.1355	12.2589	12.5275	13.3333	13.8217
203.275	11.3553	12.2344	12.5763	13.2357	13.5287
203.48	11.3553	12.3077	12.4054	13.138	13.5531
203.684	11.4042	12.0147	12.6496	13.2112	13.6996
203.889	11.5751	12.21	12.4786	12.8205	13.5287
204.093	11.5263	12.1368	12.7961	13.3822	13.4799
204.298	11.6239	12.3077	12.5275	12.5519	13.3333
204.502	11.3797	12.1612	12.5275	13.138	13.7241
204.707	11.2576	11.9414	12.0879	13.3578	13.6264
204.911	11.4042	12.3565	12.5519	13.2357	13.6508
205.116	11.2088	11.917	12.6007	13.602	13.602
205.32	11.5263	12.1368	12.0147	12.6984	13.602
205.525	11.1111	12.2589	12.4298	13.3333	13.5043
205.729	11.3309	12.1123	11.9902	12.7961	13.2845
205.934	11.2088	11.9414	12.3077	13.4799	13.6264
206.138	11.5018	11.8926	12.6496	12.7228	13.4554
206.343	11.3309	12.1856	12.4054	12.9426	13.7485
206.547	11.1844	12.0147	12.7228	12.8694	13.3822
206.752	11.4774	12.1856	12.2589	12.967	13.3822
206.956	11.2332	12.1612	12.4786	13.2357	13.6264
207.161	11.3309	11.9658	12.381	12.4786	13.2845
207.365	11.5751	11.917	12.3321	13.3089	13.8217
207.57	11.5995	12.1123	12.4542	12.5763	13.2357
207.774	11.4774	12.0147	12.2589	13.0891	13.7485
207.979	11.3309	11.8926	12.5031	13.2601	13.4066
208.183	11.3797	12.2833	12.1612	12.7228	12.9182
208.388	11.2821	12.1612	12.5031	13.2601	13.6752
208.592	11.4286	12.1123	12.2589	13.1136	13.4799
208.797	11.2821	12.3321	12.2589	13.1868	13.7729
209.001	11.16	12.1368	12.4786	12.967	13.2845
209.206	11.3065	12.21	11.8926	12.7473	13.5287
209.41	11.1355	12.1856	12.1368	13.0891	13.6752
209.615	11.3553	12.0635	11.8437	13.0891	13.1136
209.819	11.2088	11.7705	12.1123	13.0647	13.3822
210.024	11.0134	12.1856	12.1123	12.5763	13.2112
210.228	11.3553	12.1123	12.2589	13.1624	13.3333
210.433	11.16	11.917	12.674	12.9182	13.431
210.637	11.5018	11.9902	12.21	12.7228	13.1136
210.842	10.9402	12.0147	12.4542	12.9915	13.3578
211.046	11.2821	12.3565	12.3077	12.7473	13.3822
211.251	11.3553	11.917	12.4054	12.7961	13.6508
211.455	11.16	11.8193	12.7473	12.7228	13.2112
211.66	11.5263	12.1123	12.0635	13.1136	13.3333
211.864	11.2332	11.746	12.1123	12.8694	13.4554
212.069	11.4042	11.9414	12.1368	12.6496	13.2845
212.273	10.7204	12.0147	12.4298	13.2601	13.5775
212.478	11.4286	12.0147	11.7705	12.8938	13.3578
212.682	11.2088	11.6728	12.4298	13.1868	13.2845
212.887	11.16	11.917	12.381	12.8938	13.1136
213.091	11.0623	12.21	12.2344	12.9182	13.7729
213.296	11.2088	11.7216	12.3321	12.7228	13.2112
213.5	11.0134	11.9902	12.0879	12.967	13.4554
213.705	10.6471	11.8681	12.5519	13.1624	13.2357
213.909	11.3309	11.8193	12.3077	12.8205	13.2601
214.114	10.9158	11.746	12.2833	13.0891	13.6752
214.318	11.3065	11.9658	12.2589	12.7473	13.3333
214.523	11.3553	12.0147	12.0391	12.6496	13.3822
214.727	11.16	11.8681	12.21	12.5519	13.138
214.932	11.2576	12.21	11.7949	12.5031	13.0891
215.136	10.7937	12.1123	12.2833	13.3578	13.3578
215.341	11.3797	11.9414	11.746	12.5763	13.2601
215.545	11.3065	12.1612	12.1123	13.0403	13.4066
215.75	11.16	11.746	12.1612	12.8449	13.1624
215.954	11.1355	12.2589	11.7216	13.0159	13.2845
216.159	11.0379	11.8926	12.3077	12.6252	13.2601
216.363	11.16	11.8437	12.1368	12.7228	13.1868
216.568	11.1355	11.9658	12.1368	13.138	13.5043
216.772	11.2821	12.0147	11.7705	12.7473	13.2357
216.977	11.1111	11.917	12.0635	12.6007	13.5043
217.181	11.1844	11.8193	12.0879	12.6496	12.967
217.386	11.0867	11.8926	12.2589	12.7961	13.2357
217.59	10.8425	11.9658	12.3565	12.8205	13.2845
217.795	11.3553	11.746	11.8681	12.5763	13.2357
217.999	11.1355	11.9658	12.1368	12.8205	13.2357
218.204	11.2088	11.746	12.1123	12.381	12.967
218.408	10.9402	11.9414	12.2833	12.8694	13.2601
218.613	10.8913	11.746	12.4542	12.9915	12.967
218.817	11.16	12.21	11.7705	12.6007	13.2845
219.022	11.0134	11.746	12.3321	12.9915	13.5775
219.226	11.16	12.21	12.0147	12.4542	13.1868
219.431	10.8913	11.9658	12.2344	12.9426	13.2845
219.635	11.3065	11.8926	12.3321	12.3321	12.8205
219.84	11.2576	11.8681	12.0147	12.7961	13.4066
220.044	11.0379	11.7949	12.4298	13.1624	12.967
220.249	11.1111	11.8193	11.7216	12.3321	13.0891
220.453	10.9158	11.746	12.0879	12.8694	13.4066
220.658	11.2821	11.917	11.7949	12.5763	12.9426
220.862	11.1111	11.917	12.1123	12.7961	13.4554
221.067	11.2576	11.7705	11.9902	12.7473	13.1624
221.271	11.0379	11.7949	12.4786	12.6984	13.3578
221.476	10.525	11.5995	11.8681	12.8938	12.7473
221.68	11.3553	11.9414	11.8926	12.381	12.9426
221.885	11.2332	11.6972	12.3321	12.6984	13.1868
222.089	11.1355	11.6972	12.0391	12.5763	13.3333
222.294	11.0379	12.1123	11.917	12.6984	13.1868
222.498	10.989	11.746	12.2344	12.2344	13.0159
222.703	10.8181	12.0879	11.917	12.5519	13.2845
222.907	11.1355	11.5263	12.2344	12.7961	12.7473
223.112	10.989	11.7949	11.8193	12.2344	12.967
223.316	11.1111	11.7216	12.0635	12.6984	13.0891
223.521	11.0867	12.0879	11.8681	12.5031	13.1868
223.725	11.0379	11.7949	12.0635	12.6496	13.3578
223.93	10.9158	11.7705	12.3565	12.6984	12.9915
224.134	11.0623	11.9414	11.8681	12.4542	13.138
224.339	10.8913	11.5995	12.1123	12.7473	12.9915
224.543	11.0379	12.0147	11.8681	12.4542	13.0647
224.748	10.7448	11.8193	11.6972	13.0891	13.2112
224.952	11.2332	11.6728	11.5751	12.381	12.7473
225.157	10.8913	11.8193	12.0147	12.5519	13.2601
225.361	11.2821	11.5263	12.0391	12.7717	12.8938
225.566	11.2088	11.9902	11.8926	12.5519	13.2357
225.77	10.7692	11.6728	12.1612	12.7228	13.0159
225.975	11.0134	11.6728	11.9902	12.5275	13.0159
226.179	11.0623	11.6239	12.1856	12.7228	13.0403
226.384	10.989	11.5995	12.0147	12.7228	12.7473
226.588	11.0134	11.9414	11.9902	12.6007	13.138
226.793	11.1355	11.6239	11.9658	12.8449	12.9915
226.997	11.1111	11.7949	11.7216	12.6252	13.3089
227.202	10.8669	11.7216	11.746	12.7228	13.0891
227.406	11.0134	11.7705	11.8437	12.4298	12.7717
227.611	11.0867	11.6728	12.0635	12.6252	13.1136
227.815	10.989	11.5507	12.1368	12.5275	12.8938
228.02	11.0623	11.8193	11.8681	12.9426	13.1136
228.224	11.0623	11.5018	11.6972	12.4054	12.7717
228.429	10.8669	11.6239	11.6239	12.2833	12.9182
228.633	11.16	11.6484	11.9658	12.4786	12.9426
228.838	10.7937	11.6239	11.746	12.6007	12.8694
229.042	10.7448	11.6484	12.0391	12.4298	13.1868
229.247	11.1844	11.6484	12.0391	12.6496	13.0159
229.451	10.8669	11.6239	11.6239	12.5519	12.8449
229.656	10.9402	11.5751	12.0391	12.6252	12.9426
229.86	10.7692	11.7216	11.453	12.1856	13.0403
230.065	10.7692	11.5507	12.1368	12.7473	12.967
230.269	11.3065	11.8437	11.7216	12.4054	13.0403
230.474	10.9646	11.6484	11.7949	12.4298	13.2112
230.678	11.0134	11.5751	12.0147	12.1856	12.7961
230.883	10.7448	11.746	11.746	12.4054	13.1136
231.087	10.7937	11.3797	11.7705	12.5275	13.0159
231.292	11.0134	11.5507	11.5507	12.6007	12.9426
231.496	10.5983	11.8193	11.9902	12.7717	12.9426
231.701	10.8669	11.5018	11.453	12.6496	12.4786
231.905	10.8425	11.746	11.8681	12.4542	13.0403
232.11	10.696	11.5751	11.917	12.7717	12.9182
232.314	11.2821	11.8926	11.7949	12.1856	13.0403
232.519	10.9402	11.5263	11.7949	12.6252	12.8205
232.723	10.7937	11.4286	11.7705	12.2589	12.9426
232.928	10.6716	11.5995	12.0147	12.4542	13.138
233.132	11.0379	11.2576	11.8437	12.4298	12.6007
233.337	10.7937	11.5751	11.8926	12.381	13.1136
233.541	10.8425	11.5507	11.6728	12.3321	13.0891
233.746	10.9646	11.5507	11.7949	12.3321	12.8449
233.95	10.3297	11.4286	11.9902	12.5275	13.138
234.155	10.8181	11.4286	11.5995	12.3565	12.9915
234.359	10.5983	11.4286	11.9902	12.3077	13.0159
234.564	10.8425	11.4286	11.6972	12.21	12.6252
234.768	10.7204	11.5018	11.8926	12.674	12.9915
234.973	10.7937	11.4286	11.917	12.8205	12.9426
235.177	10.7448	11.7705	11.6239	12.1856	12.8938
235.382	10.4518	11.3309	11.6484	12.6496	13.0403
235.586	10.9402	11.6972	11.8926	12.3077	12.8449
235.791	10.8913	11.7949	11.5751	12.0879	13.0403
235.995	10.9402	11.5018	11.5263	12.4054	12.8205
236.2	10.7204	11.5263	11.3797	12.5275	12.6252
236.404	10.5739	11.3309	11.6239	12.674	12.7961
236.609	10.8425	11.5995	11.7949	12.21	12.6007
236.813	10.6471	11.2821	11.8681	12.6252	12.8205
237.018	10.7204	11.453	11.8437	12.2589	12.5275
237.222	10.8425	11.5263	11.917	12.5519	12.9915
237.427	11.0379	11.4286	12.0147	12.2344	12.6252
237.631	10.9646	11.4774	11.7949	12.21	12.7717
237.836	10.5739	11.2088	11.6972	12.6984	12.967
238.04	10.7204	11.746	11.3797	12.381	12.674
238.245	10.4274	11.4042	11.746	12.4298	12.8205
238.449	10.696	11.3065	11.6972	12.1856	12.6496
238.654	10.7692	11.4042	11.7705	12.6496	12.8694
238.858	10.6716	11.4286	11.5995	12.6007	12.4054
239.063	10.9402	11.4774	11.917	11.9902	12.8694
239.267	10.4274	11.3309	11.7216	12.2344	12.4298
239.472	10.7692	11.5507	11.453	12.0635	12.4542
239.676	10.4274	11.3065	11.9658	12.6007	12.9426
239.881	10.8181	11.3065	11.9414	12.1612	12.7961
240.085	10.3785	11.5507	11.8926	12.3565	12.8205
240.29	10.4274	11.3065	11.5751	12.1368	12.5519
240.494	10.7204	11.5751	11.5507	12.2833	12.967
240.699	10.4518	11.5018	11.8926	12.674	12.9915
240.903	10.7937	11.5507	11.5018	11.6239	12.3321
241.108	10.6227	11.2332	11.8926	12.2344	12.9915
241.312	10.4274	11.453	11.2576	12.3077	12.8205
241.517	10.7937	11.3309	11.5995	12.6252	12.9182
241.721	10.5495	11.3553	11.8681	12.5275	12.3321
241.926	10.7692	11.3553	11.6484	11.9658	12.7717
242.13	10.5495	11.3065	12.0147	12.3321	12.6252
242.335	10.6471	11.2821	11.5751	12.21	12.5519
242.539	10.8181	11.4774	11.6484	12.2833	12.7228
242.744	10.5983	11.2088	11.5263	12.1368	12.7717
242.948	10.7937	11.6239	11.453	11.8681	12.5275
243.153	10.6716	11.1844	11.8681	12.21	12.7228
243.357	10.6471	11.3797	11.5018	12.21	12.5519
243.562	10.4518	11.3065	11.7949	12.3321	12.6984
243.766	11.0867	11.5263	11.453	12.1856	12.381
243.971	10.6471	11.3309	11.6972	12.2833	12.7961
244.175	10.8181	11.4042	11.3553	12.0879	12.5763
244.38	10.5495	11.5507	11.3309	11.8926	12.7961
244.584	10.6471	11.0623	11.5018	12.1856	12.6007
244.789	10.8425	11.4042	11.2332	12.2344	12.6007
244.993	10.7937	11.3797	11.9658	12.1123	12.6496
245.198	10.7692	11.2576	11.1111	12.1368	12.6007
245.402	10.5739	11.3797	11.7216	12.381	12.7717
245.607	10.4762	11.2576	11.7949	12.0879	12.3565
245.811	10.6471	11.4286	11.5751	12.4298	12.674
246.016	10.5495	11.0867	11.5507	12.5275	12.381
246.22	10.8669	11.3309	11.1844	12.5519	12.7228
246.425	10.3053	11.3553	11.5995	12.2589	12.6984
246.629	10.6716	11.0379	11.1355	12.0147	12.6496
246.834	10.7204	11.2088	11.9658	12.1368	13.0403
247.038	10.525	11.2332	11.453	11.7216	12.4786
247.243	10.7692	11.3553	11.16	12.0147	12.2589
247.447	10.6227	11.1111	11.5018	12.1612	12.4542
247.652	10.8181	11.3309	11.5018	11.8193	12.5763
247.856	10.525	11.16	11.6484	12.5763	12.5763
248.061	10.6471	11.1111	11.453	12.3565	12.381
248.265	11.0134	11.5263	11.0623	12.3321	12.6496
248.47	10.1343	11.2821	11.746	12.381	12.4054
248.674	10.6716	11.5263	11.3309	12.21	12.6252
248.879	10.2076	11.16	11.4286	12.2344	12.6984
249.083	10.7937	11.4774	11.16	12.1612	12.674
249.288	10.5739	11.5263	11.5995	12.3565	12.6252
249.492	10.7204	11.2332	11.2821	11.917	12.4298
249.697	10.2564	11.4042	11.6728	11.9658	12.5763
249.901	10.5006	11.2821	11.7216	12.1856	12.2589
250.106	10.525	11.4286	11.3065	11.9902	12.6252
250.31	10.3053	11.1111	12.0147	12.21	12.5519
250.515	10.3541	11.4286	11.3309	11.7705	12.4542
250.719	10.5495	11.5018	11.5263	11.8681	12.5763
250.924	10.696	11.2088	11.4774	12.3565	12.0879
251.128	10.5006	11.2088	11.5018	12.0635	12.8205
251.333	10.4029	10.9402	11.5263	12.1612	12.2589
251.537	10.4518	11.2332	11.4042	11.8926	12.674
251.742	10.4029	11.1355	11.5751	12.3321	12.5763
251.946	10.8425	11.2088	11.1355	12.0147	12.5275
252.151	10.4518	11.3309	11.5995	12.0391	12.5519
252.355	10.3297	11.453	11.5263	11.9902	12.5519
252.56	10.7448	11.2332	11.2576	12.1856	12.5519
252.764	10.232	11.2576	11.4042	11.9414	12.3077
252.969	10.5739	11.16	11.2088	11.8193	12.6007
253.173	10.5739	11.0379	11.3797	12.0635	12.674
253.378	10.5739	11.2088	11.0134	11.9414	12.4542
253.582	10.3541	11.3553	11.9414	12.21	12.4054
253.787	10.2808	11.0623	11.5263	11.6728	12.2344
253.991	10.232	11.3065	11.2332	11.917	12.6496
254.196	10.3297	10.8181	11.5995	11.9902	12.4786
254.4	10.7448	11.0379	11.3065	11.6239	12.674
254.605	10.6227	11.16	11.5018	12.3077	12.5519
254.809	10.3785	11.3309	11.5263	11.8926	12.381
255.014	10.3541	11.1355	11.453	11.5263	12.6252
255.218	10.525	11.1355	11.4286	11.7705	12.1368
255.423	10.4762	11.2576	11.3553	11.7705	12.674
255.627	10.2076	10.9402	11.1111	12.0635	12.1368
255.832	10.4274	11.3065	11.2821	11.9414	12.6252
256.036	10.2564	11.0867	11.4042	12.0879	12.6496
256.241	10.4518	11.0134	11.4774	11.6484	12.3077
256.445	10.5495	11.16	11.3797	11.8681	12.3565
256.65	10.2808	11.16	11.1355	11.8437	12.3321
256.854	10.7937	11.1111	11.0867	11.746	12.3321
257.059	10.1832	10.9402	11.5751	11.8681	12.0879
257.263	10.5495	11.0134	11.0867	11.9902	12.6007
257.468	10.5006	10.9646	11.6484	12.1123	12.4054
257.672	10.6227	11.0623	11.3065	11.8193	12.21
257.877	10.7937	11.4042	11.4774	12.1856	12.2833
258.081	10.4762	11.0134	11.4774	12.1123	12.2833
258.286	10.2808	11.3065	11.0379	11.5263	12.7473
258.49	9.86569	10.9402	11.6972	11.6728	12.2589
258.695	10.7448	11.0379	11.0867	11.8193	12.2344
258.899	10.0855	11.1111	11.5995	12.1856	12.5519
259.104	10.525	11.0134	11.2576	11.6239	12.3565
259.308	10.3297	11.0867	10.989	12.2589	12.3565
259.513	10.2564	11.1355	11.3797	12.1612	12.21
259.717	10.4029	11.0134	11.5018	11.8193	12.3565
259.922	10.2808	11.1355	11.6239	11.9414	12.5031
260.126	10.5495	11.1844	11.3065	11.8681	12.1368
260.331	10.6227	11.0623	11.2332	12.0879	12.7961
260.535	10.6227	11.0623	11.0867	12.0635	12.4298
260.74	10.4518	11.2821	11.4042	11.6239	12.4542
260.944	10.0855	10.8913	11.4042	11.917	12.0879
261.149	10.3297	11.0623	11.16	11.746	12.2344
261.353	9.89011	10.8181	11.5263	12.0879	12.5031
261.558	10.0611	11.0623	11.0867	11.8437	11.917
261.762	10.4762	11.1844	11.1355	12.0147	12.3321
261.967	10.3053	11.0134	11.5018	12.1123	12.3077
262.171	10.1587	11.2332	11.2332	11.9414	12.3077
262.376	10.3053	10.7204	11.2576	11.9902	12.4542
262.58	10.4029	11.1355	11.1355	11.7216	12.5031
262.785	10.2076	11.2088	11.1355	12.0391	12.6984
262.989	10.5495	11.0623	11.0867	11.8681	12.21
263.194	10.1343	11.2576	10.989	11.7949	12.4786
263.398	10.4274	10.8913	11.4042	11.5507	12.1123
263.603	10.4762	11.0867	11.2088	11.7949	12.3565
263.807	10.2076	10.7204	11.3309	11.6728	12.1612
264.012	10.2564	11.1355	11.1111	11.6972	12.2344
264.216	10.1343	11.0134	11.1844	11.8681	12.0391
264.421	10.3053	10.8913	10.9646	11.6728	11.917
264.625	10.4518	10.9646	10.9158	11.8926	12.1612
264.83	10.3785	10.8181	11.453	11.9902	12.1612
265.034	10.5495	11.0867	10.8913	11.8926	12.4054
265.239	10.2564	10.9158	11.4286	11.9658	12.1856
265.443	10.5739	11.0379	10.8669	11.8193	12.1123
265.648	9.86569	10.9402	11.3309	11.9414	12.3321
265.852	10.3541	11.0623	11.0134	11.7705	12.4054
266.057	10.5006	10.9646	11.0623	11.9414	12.2589
266.261	10.4029	10.9158	11.4042	11.9658	12.1612
266.466	10.232	11.453	10.7692	11.3797	12.3321
266.67	10.0366	10.6716	11.3553	11.8437	12.2589
266.875	10.2564	11.1355	11.1355	11.5995	12.1856
267.079	10.232	10.9646	11.0867	12.0879	12.4054
267.284	10.2808	11.0623	10.9402	11.917	12.1123
267.488	10.3053	11.16	11.3797	11.6484	12.381
267.693	10.0366	11.0623	11.6728	12.1123	12.2833
267.897	10.5006	10.7937	11.0867	11.4774	12.381
268.102	10.1343	11.0867	11.2576	11.746	12.3565
268.306	10.3785	10.9646	10.9646	11.6972	12.1368
268.511	10.4029	10.9158	11.5995	11.9658	12.6496
268.715	10.1343	10.9646	11.16	11.7705	11.9902
268.92	10.1099	11.1355	10.9402	11.9658	11.9902
269.124	10.232	10.7448	11.4042	11.746	12.0635
269.329	10.4518	11.0867	11.0379	11.7705	12.21
269.533	10.0855	11.0379	10.8669	11.8437	12.1368
269.738	10.5006	10.9158	10.7448	11.746	11.8681
269.942	9.79243	11.3309	10.9402	11.7705	12.4054
270.147	10.1832	10.8181	11.1844	11.5507	12.0147
270.351	10.525	11.0623	10.989	11.5263	12.1368
270.556	10.0122	10.7937	11.1355	11.5263	11.7705
270.76	10.4029	11.0623	10.6471	11.6972	12.0391
270.965	10.0366	10.7448	11.16	12.21	12.2833
271.169	10.5495	10.9646	11.1844	11.2088	11.8926
271.374	10.232	10.9158	10.9158	11.5263	12.5031
271.578	10.0855	10.7937	10.9646	11.5995	11.8437
271.783	10.3785	11.16	10.696	11.453	12.0391
271.987	9.71917	10.7937	11.3797	11.8437	12.1368
272.192	10.3053	11.0623	10.989	11.6728	12.2833
272.396	10.0611	10.696	10.9158	11.7705	12.2344
272.601	10.3297	10.7937	10.7448	11.5263	11.746
272.805	10.1343	10.9646	10.7937	11.8681	12.2833
273.01	10.5983	10.7692	11.3309	11.5018	12.2833
273.214	10.1343	11.0867	10.8181	11.746	12.3077
273.419	10.1832	10.525	11.5751	11.7705	12.2589
273.623	10.2808	11.0134	10.989	11.6484	12.0147
273.828	10.0855	10.8669	11.3309	12.1612	12.1612
274.032	10.525	10.7204	11.0379	11.6239	11.9902
274.237	10.1343	10.8913	10.8669	11.5751	12.1856
274.441	10.2808	10.6471	11.2821	11.8681	12.3077
274.646	10.525	11.0867	10.8669	11.3553	12.2833
274.85	10.0855	10.525	11.2821	11.5995	12.0391
275.055	10.4762	10.7204	11.0623	11.5507	12.0147
275.259	10.2808	10.6471	11.16	11.9414	12.21
275.464	10.3785	10.6471	11.2821	11.746	11.6239
275.668	10.2076	11.0379	10.7937	11.6484	11.7705
275.873	10.2076	10.9158	11.0623	11.7705	12.2344
276.077	10.3785	10.8913	10.8669	11.5018	11.9902
276.282	9.81685	10.8181	11.1355	11.7705	12.0635
276.486	10.5739	10.4518	10.9646	11.3309	11.746
276.691	10.232	10.989	10.9646	11.5018	12.2589
276.895	10.232	10.9158	11.0134	11.6239	11.6484
277.1	10.1099	11.0623	11.16	11.5995	12.1123
277.304	10.3053	10.7937	11.0134	11.8437	11.746
277.509	10.4762	10.8425	10.7448	11.4286	12.2344
277.713	9.79243	10.7692	11.1844	11.6972	11.8681
277.918	10.1832	10.7448	11.2332	11.5018	11.9414
278.122	10.0366	10.6471	11.0134	11.5507	12.1368
278.327	10.1099	10.6227	10.8181	11.6484	12.0635
278.531	9.98779	10.9402	11.16	11.7216	12.2589
278.736	9.98779	10.5495	11.1111	11.746	11.9902
278.94	10.2076	10.9158	10.7692	11.3309	12.0391
279.145	9.91453	10.5983	10.7937	11.9658	12.0879
279.349	10.1343	10.8913	10.6716	11.2088	12.0147
279.554	9.93895	10.8913	10.8181	11.3553	11.9414
279.758	10.0855	10.5006	10.9158	11.1844	11.9414
279.963	10.3297	10.7692	10.7204	11.6484	11.8437
280.167	9.98779	10.7448	11.0379	11.746	11.7705
280.372	9.84127	10.8181	10.5739	11.4286	11.6728
280.576	9.93895	10.6716	11.0134	12.0391	12.2344
280.781	10.2076	10.525	10.9402	11.3065	11.917
280.985	9.98779	10.6716	10.5983	11.453	11.8681
281.19	9.74359	10.6471	11.16	11.5263	11.8437
281.394	9.91453	10.8425	10.8669	11.5751	11.9902
281.599	9.71917	10.7204	11.0623	11.746	12.0391
281.803	10.1343	10.6227	10.9402	11.453	11.917
282.008	10.0122	10.5495	11.0867	11.5507	12.1368
282.212	10.3053	10.8669	10.6471	11.3797	11.8193
282.417	10.0122	10.9646	10.8669	11.3797	12.3321
282.621	10.232	10.9646	11.2821	11.4042	11.7705
282.826	10.1343	10.8181	10.7204	11.3309	12.0635
283.03	10.0366	10.5495	11.2332	11.6728	11.8193
283.235	10.0611	10.4518	10.8669	11.3309	11.6239
283.439	9.67033	10.5983	10.9646	11.8193	11.7949
283.644	9.93895	10.5739	10.7937	11.5263	12.1368
283.848	10.0611	10.7692	10.989	11.8681	12.1612
284.053	10.0611	10.525	11.16	11.5751	11.9658
284.257	10.2808	10.8669	10.7692	11.3065	11.9658
284.462	9.91453	10.7937	11.0379	11.746	12.1123
284.666	10.3053	10.9158	10.8913	11.7705	12.0391
284.871	9.91453	10.7448	10.7937	11.7216	11.8437
285.075	10.1587	10.5006	10.9402	11.453	11.917
285.28	10.1099	10.9158	10.7448	11.3553	11.8193
285.484	9.96337	10.525	10.989	11.1844	11.917
285.689	10.0855	10.4029	10.6471	10.989	12.1368
285.893	10.0122	10.525	10.6471	11.5751	12.0879
286.098	9.86569	10.6716	10.8425	11.0867	11.6239
286.302	10.1343	10.5006	11.0134	11.6728	11.9902
286.507	9.96337	10.3053	10.9646	11.5263	11.8681
286.711	10.2076	11.0379	10.6471	11.4042	11.7705
286.916	10.0366	10.4762	11.1844	11.9902	11.917
287.12	10.3541	10.7448	10.4762	11.2332	12.0391
287.325	10.1343	10.4274	10.7937	11.5018	11.8437
287.529	10.3297	10.696	11.1111	11.4042	11.6484
287.734	9.96337	10.6227	10.8669	11.4042	12.0391
287.938	9.84127	10.4274	10.4518	11.4042	11.7705
288.143	9.86569	10.7692	10.7692	11.2821	11.5507
288.347	10.0855	10.5006	11.0379	11.4774	11.6972
288.552	10.0611	10.4029	10.8181	11.1111	11.5751
288.756	9.81685	10.5983	10.8425	11.7705	12.1856
288.961	10.1587	10.8181	10.8425	11.0134	11.5018
289.165	9.71917	10.8913	10.5739	11.5995	12.21
289.37	9.86569	10.8181	10.9402	11.5995	11.6728
289.574	10.0122	10.6716	10.8181	11.4286	11.5751
289.779	9.86569	10.5739	10.9158	11.4286	11.6972
289.983	9.98779	10.696	10.7692	11.2821	11.9414
290.188	9.81685	10.6227	10.7448	11.453	11.746
290.392	10.0611	10.5495	10.9402	11.4774	11.8193
290.597	9.86569	10.6227	10.9646	11.3797	11.8193
290.801	9.81685	10.2564	10.7937	11.3065	11.6972
291.006	10.1832	10.6716	10.4518	11.3065	12.0147
291.21	10.0855	10.5495	10.7448	11.5018	11.7216
291.415	10.1099	10.7448	10.4518	11.1111	11.6239
291.619	9.81685	10.696	10.525	11.5507	11.8681
291.824	9.91453	10.6227	11.0623	11.3553	11.5751
292.028	10.1832	10.6471	10.5739	11.6972	11.9658
292.233	9.98779	10.4029	11.0134	11.5507	11.6484
292.437	9.62149	10.6471	10.5495	11.3309	11.5507
292.642	9.54823	10.525	10.7937	11.5018	11.8681
292.846	10.1343	10.6716	10.7448	11.5018	11.5751
293.051	10.1587	10.5983	10.6471	11.6239	11.7949
293.255	10.1099	10.3053	10.696	11.4286	11.6484
293.46	9.76801	10.9646	10.6716	11.3065	12.0635
293.664	9.81685	10.1832	10.6471	11.6239	11.746
293.869	10.1832	10.4762	10.4762	11.0134	11.5751
294.073	9.35287	10.6471	10.7937	11.3065	11.9414
294.278	10.0855	10.4274	10.5495	11.2088	11.5995
294.482	9.89011	10.4274	10.7692	11.3309	11.9902
294.687	9.89011	10.2808	10.6716	11.5507	11.6484
294.891	9.76801	10.5983	10.6716	11.0867	11.8437
295.096	9.62149	10.5006	10.9402	11.3065	11.8193
295.3	9.81685	10.5006	10.3541	11.1111	11.6239
295.505	9.79243	10.525	10.4762	11.2576	11.7949
295.709	9.81685	10.5006	10.7937	11.0134	11.4042
295.914	9.86569	10.525	10.6716	11.3309	11.7216
296.118	9.81685	10.2808	10.6716	11.3797	11.8926
296.323	9.98779	10.8181	10.525	10.9402	11.8437
296.527	9.57265	10.3541	10.7448	11.5507	11.9902
296.732	10.1587	10.5006	10.525	11.2088	11.5263
296.936	9.69475	10.5006	10.7937	11.4042	11.8681
297.141	9.96337	10.7448	10.3785	11.2332	11.6239
297.345	9.79243	10.525	10.525	11.4774	11.746
297.55	9.76801	10.4029	10.9646	11.5018	11.5263
297.754	10.0855	10.6227	10.4518	11.2332	11.5751
297.959	9.76801	10.1343	10.9646	11.746	11.7705
298.163	9.84127	10.5983	10.2808	10.8181	11.746
298.368	9.84127	10.3297	10.8669	11.5995	11.8681
298.572	9.74359	10.4274	10.5739	11.0623	11.4286
298.777	9.57265	10.5006	10.4274	11.453	11.8193
298.981	9.62149	10.5006	10.7448	11.3065	11.3797
299.186	9.76801	10.7204	10.3541	11.1111	11.5018
299.39	9.74359	10.4762	11.0623	11.4042	11.8681
299.595	9.74359	10.6716	10.7448	11.16	11.6484
299.799	9.84127	10.3541	10.5983	11.3065	11.8681
300.004	9.57265	10.2564	10.7204	11.4042	11.7216
300.208	9.64591	10.3297	10.7937	11.3797	11.5507
300.413	9.64591	10.1832	10.6227	11.4286	11.4042
300.617	10.0855	10.7692	10.3053	11.0867	11.5018
300.822	9.37729	10.3297	10.525	11.5263	11.7949
301.026	9.91453	10.5983	10.3785	11.1111	11.4286
301.231	9.79243	10.525	10.5983	11.1355	11.6728
301.435	9.79243	10.3297	10.525	11.3797	11.3797
301.64	9.86569	10.4762	10.3053	11.0134	11.6239
301.844	9.57265	10.2808	10.8181	11.3309	11.453
302.049	9.86569	10.7448	10.5006	11.2821	11.5507
302.253	9.42613	10.6716	10.7937	11.2088	11.7216
302.458	9.79243	10.0855	10.4518	10.9402	11.2088
302.662	9.98779	10.2076	10.6716	11.0867	11.8926
302.867	10.0122	10.3297	10.6716	11.0867	11.2088
303.071	9.84127	10.3541	10.3541	11.16	11.8926
303.276	9.76801	10.4274	10.2808	11.2088	11.6239
303.48	9.69475	10.5495	10.7692	10.9402	11.5995
303.685	9.54823	10.3541	10.696	10.9158	11.6484
303.889	9.71917	10.3053	10.5006	11.16	11.5995
304.094	9.76801	10.5495	10.3785	11.2821	11.7216
304.298	9.52381	10.2808	10.696	11.0623	11.5018
304.503	9.57265	10.6471	11.0379	10.7692	11.746
304.707	9.30403	10.0855	10.7448	11.1111	11.6239
304.912	9.98779	10.2564	10.3053	10.9646	11.5018
305.116	9.59707	10.4518	10.3785	11.453	11.6239
305.321	9.71917	10.2076	11.0134	11.16	11.2576
305.525	9.69475	10.3541	10.4762	11.16	11.453
305.73	9.64591	10.2564	10.525	11.1844	11.4774
305.934	9.84127	10.5983	10.7692	11.2088	11.453
306.139	9.64591	10.2564	10.5006	11.1844	11.6484
306.343	9.96337	10.4274	10.232	11.2088	11.6239
306.548	9.57265	10.6716	10.8669	11.0379	11.6484
306.752	9.81685	10.232	10.5495	11.0867	11.5995
306.957	9.79243	10.5983	10.5006	10.989	11.746
307.161	9.45055	10.3541	10.6471	10.9646	11.4774
307.366	9.81685	10.525	10.2808	10.8425	11.453
307.57	9.79243	10.232	10.989	11.2821	11.4042
307.775	9.81685	10.3541	10.2808	10.8425	11.3065
307.979	9.59707	10.4029	10.5983	11.5018	11.6484
308.184	9.86569	10.1832	10.2076	10.7448	11.3553
308.388	9.52381	10.4518	10.3053	10.7448	11.4774
308.593	9.81685	9.91453	10.6227	11.0134	11.4774
308.797	9.79243	10.4274	10.4274	11.2576	11.5263
309.002	9.37729	10.2076	10.3053	11.5263	11.4286
309.206	9.64591	10.5006	10.5495	10.9646	11.3553
309.411	9.47497	10.5739	10.3785	11.2088	11.746
309.615	9.62149	10.1099	10.5006	10.6716	11.4042
309.82	9.93895	10.4029	10.232	10.696	11.3309
310.024	9.35287	10.0366	10.7937	11.4774	11.2332
310.229	9.64591	10.3297	10.4762	10.9158	11.453
310.433	9.62149	10.3053	10.5006	11.16	11.3553
310.638	9.67033	10.2076	10.5006	10.696	11.2821
310.842	9.57265	10.3541	10.3785	11.2332	11.8437
311.047	9.15751	9.96337	10.5739	11.1111	11.3797
311.251	9.49939	10.2564	9.98779	11.0379	11.5507
311.456	9.40171	10.4029	10.5739	11.6972	11.7949
311.66	9.69475	10.4518	10.2076	10.7448	11.16
311.865	9.67033	10.3297	10.4762	11.1111	11.3553
312.069	9.84127	10.1832	10.3053	10.9402	11.2332
312.274	9.79243	10.2564	10.2808	11.2576	11.5018
312.478	9.54823	10.1099	10.5495	11.1355	11.2088
312.683	9.47497	10.4274	10.2808	11.0379	11.5263
312.887	9.40171	10.1832	10.5495	11.3309	11.2821
313.092	9.69475	10.3297	10.3053	11.0867	10.989
313.296	9.42613	9.89011	10.7692	11.2088	11.5751
313.501	9.47497	10.4029	10.5983	11.1355	11.1355
313.705	9.59707	10.1832	10.2808	10.9158	11.5995
313.91	9.30403	10.3785	10.5006	11.16	11.3065
314.114	9.74359	10.232	10.4029	10.9646	11.5995
314.319	9.35287	10.0366	10.4029	11.2088	11.4042
314.523	10.0122	10.2564	9.98779	10.9402	11.4286
314.728	9.59707	10.3297	10.4029	10.9646	11.7949
314.932	9.98779	10.232	10.3297	10.9646	11.2576
315.137	9.57265	10.3053	10.3053	11.16	11.5507
315.341	9.42613	10.0855	10.7692	11.0867	11.0623
315.546	9.49939	10.3297	10.4274	10.7204	11.4042
315.75	9.03541	10.1587	10.6471	11.1355	11.4774
315.955	9.47497	10.3541	10.0122	10.9402	11.453
316.159	9.18193	10.0855	10.6716	11.3797	11.3553
316.364	9.49939	10.1099	10.4762	10.7204	11.3309
316.568	9.03541	10.0855	10.1832	11.1844	11.6239
316.773	9.69475	10.1099	10.2564	10.9158	11.453
316.977	9.57265	10.3053	10.1832	11.1844	11.4774
317.182	9.49939	9.74359	10.6227	10.9158	11.4286
317.386	9.79243	10.4274	10.2808	10.8669	11.2332
317.591	9.57265	10.1587	10.2808	10.696	11.5018
317.795	9.42613	10.2564	10.4518	10.8181	11.16
318	9.64591	10.2564	10.2808	10.8913	11.453
318.204	9.35287	9.98779	10.7204	10.989	10.989
318.409	9.76801	10.3297	10.2564	10.696	11.0623
318.613	9.35287	10.1099	10.5495	11.1111	11.2332
318.818	9.45055	10.1832	10.4762	10.7448	10.989
319.022	9.76801	10.232	10.4029	10.9646	11.3797
319.227	9.08425	10.1587	10.5983	10.7692	11.1844
319.431	9.89011	10.3541	10.2076	11.0623	11.2576
319.636	9.40171	9.79243	10.3297	10.8913	10.989
319.84	9.76801	10.1832	10.2076	10.696	11.5507
320.045	9.37729	10.232	10.4029	10.9646	11.5263
320.249	9.64591	10.0122	10.1832	10.6471	11.1111
320.454	9.27961	10.1587	10.2564	11.0623	11.3309
320.658	9.47497	10.1343	10.5006	11.0134	11.6484
320.863	9.69475	10.1832	10.0611	10.7937	10.9402
321.067	9.47497	9.79243	10.7204	11.16	11.1355
321.272	9.84127	10.2808	10.1832	10.9158	10.8669
321.476	8.91331	10.0122	10.2564	11.0134	11.3797
321.681	9.40171	10.1587	10.5006	10.5006	11.2576
321.885	9.42613	10.3297	10.1099	11.0379	11.5018
322.09	9.74359	10.0366	10.3785	11.0623	10.9402
322.294	9.45055	10.3053	10.1099	10.9158	11.3309
322.499	9.52381	9.93895	10.525	11.4042	11.2821
322.703	9.57265	10.1587	10.1832	10.4762	11.2576
322.908	9.40171	9.91453	10.5495	11.2576	11.2576
323.112	9.35287	9.96337	10.2808	10.9646	11.16
323.317	9.81685	10.2564	10.3053	11.16	11.6484
323.521	9.27961	10.0122	10.7204	10.7204	10.8913
323.726	9.67033	10.3541	10.0855	10.7204	11.1844
323.93	9.47497	9.67033	10.5495	11.0134	11.3309
324.135	9.37729	9.84127	10.1099	10.8669	11.2821
324.339	9.47497	10.4274	10.1832	10.8425	11.3309
324.544	9.47497	10.0611	10.4518	10.8181	10.8913
324.748	9.35287	10.232	9.98779	10.9158	11.2088
324.953	9.62149	10.0611	10.5006	10.8669	11.1844
325.157	9.57265	10.3785	10.1343	10.9402	11.1111
325.362	9.13309	10.2564	10.4274	11.0623	11.1111
325.566	9.54823	10.1099	10.0122	10.8425	11.1111
325.771	9.59707	10.2564	10.525	10.8669	11.1355
325.975	9.57265	10.0366	10.1099	10.9402	10.989
326.18	9.52381	10.1587	10.1099	10.7937	11.2088
326.384	9.13309	9.76801	10.3297	11.1111	11.2088
326.589	9.52381	10.1099	9.96337	10.696	10.9646
326.793	9.37729	9.96337	10.4029	10.989	11.4286
326.998	9.42613	9.93895	10.232	10.7692	11.16
327.202	9.64591	10.2076	10.4518	11.0379	11.3797
327.407	9.18193	10.0611	10.4762	10.696	11.0134
327.611	9.54823	10.1343	10.0366	10.9646	10.9158
327.816	9.37729	10.0611	10.2564	11.1111	11.3065
328.02	9.49939	9.93895	10.1832	10.6716	11.16
328.225	9.47497	10.1832	10.3541	10.9402	11.0134
328.429	9.42613	9.74359	10.2076	10.6471	10.7448
328.634	9.40171	10.0366	10.4762	10.7692	11.0379
328.838	9.52381	9.89011	9.96337	10.6227	10.8425
329.043	9.76801	10.1832	9.84127	10.3297	11.5018
329.247	9.30403	9.89011	10.4518	11.1355	11.1844
329.452	9.30403	10.0855	10.1832	10.5983	11.1111
329.656	9.20635	10.0855	10.1832	10.989	10.9158
329.861	9.30403	9.89011	10.3297	10.4518	10.989
330.065	9.23077	10.0611	10.1587	11.0134	11.0867
330.27	9.37729	9.76801	10.232	10.7937	11.1355
330.474	9.45055	9.74359	9.89011	10.232	11.3309
330.679	9.35287	9.86569	10.2076	10.9402	11.2576
330.883	9.74359	9.89011	9.91453	10.4274	11.2088
331.088	9.23077	10.1587	10.232	10.8913	11.5995
331.292	9.54823	9.96337	10.3297	10.8425	10.8913
331.497	9.52381	10.1587	10.0366	10.7204	11.4042
331.701	9.35287	9.93895	10.0366	10.9158	10.8669
331.906	9.67033	10.0366	10.1099	10.3297	11.0623
332.11	9.13309	9.93895	10.232	10.5983	11.0623
332.315	9.59707	10.1832	10.0611	10.6227	11.1111
332.519	9.47497	10.0366	10.4274	10.9158	11.1111
332.724	9.27961	9.74359	10.2808	10.7448	10.8669
332.928	9.54823	10.1587	9.86569	10.8913	11.3065
333.133	9.35287	10.0366	10.5006	10.696	11.0623
333.337	9.49939	10.1343	9.79243	10.9646	10.9402
333.542	9.30403	10.1343	10.4029	10.5983	11.3065
333.746	9.45055	10.0366	10.3053	10.6716	10.696
333.951	9.40171	9.93895	9.86569	10.9402	11.1111
334.155	9.52381	9.71917	10.0366	10.525	10.7448
334.36	9.52381	9.81685	9.86569	10.7448	10.9158
334.564	9.52381	9.91453	9.93895	10.8669	11.0134
334.769	9.69475	10.0855	9.84127	10.7448	11.0623
334.973	8.71795	9.89011	10.2808	10.6716	11.0867
335.178	9.52381	9.98779	10.0611	10.3541	10.8669
335.382	9.30403	9.76801	10.3785	10.5739	10.8913
335.587	9.20635	10.1343	9.98779	10.6716	10.8669
335.791	9.64591	10.1099	9.76801	10.7937	11.3797
335.996	9.49939	9.57265	10.4029	10.6227	11.1844
336.2	9.40171	9.96337	9.98779	10.5495	11.0623
336.405	8.91331	10.232	10.1587	10.989	11.1355
336.609	9.64591	9.98779	10.1099	10.5983	11.1111
336.814	9.37729	10.0366	10.1832	10.6227	11.0867
337.018	9.30403	10.0122	9.81685	10.6716	10.8425
337.223	9.23077	9.91453	10.2564	10.525	10.989
337.427	9.18193	9.86569	9.96337	10.7448	10.9402
337.632	9.62149	10.1587	9.89011	10.4029	10.9402
337.836	9.42613	9.84127	9.98779	10.7692	10.8913
338.041	9.25519	9.59707	9.96337	10.232	10.9646
338.245	9.05983	9.89011	9.89011	10.7204	11.2332
338.45	9.08425	9.89011	10.4274	10.3785	10.7448
338.654	9.59707	10.232	9.81685	10.6471	11.2821
338.859	9.05983	9.89011	10.2564	10.6716	11.1355
339.063	9.91453	9.67033	9.98779	10.5495	10.9402
339.268	9.20635	9.76801	10.0122	11.0623	11.3553
339.472	9.45055	9.71917	10.0122	10.4518	10.9402
339.677	9.42613	10.0366	9.54823	10.7692	11.1844
339.881	9.10867	9.59707	10.1099	10.8181	10.9646
340.086	9.47497	10.1343	9.71917	10.2808	10.9646
340.29	8.88889	9.76801	10.0122	10.4762	11.1111
340.495	9.35287	9.89011	9.71917	10.1832	10.9402
340.699	9.13309	9.96337	9.89011	10.8181	11.2332
340.904	9.37729	9.67033	10.0611	10.4274	11.0379
341.108	9.20635	10.0855	9.96337	10.8669	11.2576
341.313	9.47497	9.79243	10.2564	10.7937	11.1111
341.517	9.47497	10.0611	9.71917	10.3053	10.9158
341.722	8.93773	10.0855	10.0611	10.8913	11.3065
341.926	9.35287	9.93895	9.98779	10.4762	10.7204
342.131	9.52381	9.89011	9.98779	10.8181	11.1355
342.335	9.25519	9.45055	9.98779	10.3297	10.7692
342.54	9.35287	9.74359	9.96337	10.6716	11.0867
342.744	9.25519	9.76801	10.1832	10.5006	10.696
342.949	9.23077	9.98779	10.0122	10.4518	11.0379
343.153	8.93773	9.52381	9.93895	10.6227	10.9158
343.358	8.96215	9.59707	10.1832	10.4274	10.6227
343.562	9.57265	9.91453	10.2808	10.5495	10.9646
343.767	9.03541	9.76801	9.79243	10.5495	10.5495
343.971	9.15751	9.84127	9.67033	10.4762	10.9158
344.176	9.30403	9.81685	10.0122	10.7692	10.7937
344.38	9.35287	9.81685	10.0855	10.4029	10.9402
344.585	9.08425	9.84127	10.1832	10.4518	10.9646
344.789	9.27961	9.74359	10.0122	10.3541	10.8425
344.994	9.49939	9.98779	10.0855	10.3785	11.0134
345.198	9.25519	9.76801	9.76801	10.3541	10.7692
345.403	9.25519	9.67033	9.74359	10.2076	11.0867
345.607	9.30403	9.62149	9.89011	10.6227	10.7937
345.812	9.30403	9.71917	9.89011	10.525	10.7937
346.016	9.27961	9.86569	9.49939	10.6227	10.8669
346.221	9.27961	9.91453	9.81685	10.4274	10.7448
346.425	9.18193	9.79243	9.67033	10.4762	11.16
346.63	9.20635	9.76801	10.2564	10.696	10.9158
346.834	9.27961	9.93895	9.74359	10.6227	10.8425
347.039	8.98657	9.81685	10.0611	10.5006	10.7448
347.243	9.49939	9.89011	9.81685	10.525	10.9402
347.448	9.10867	9.57265	9.93895	10.7448	11.2332
347.652	9.15751	9.74359	9.91453	10.5739	10.9646
347.857	9.23077	9.67033	9.84127	10.4518	10.989
348.061	9.23077	9.62149	10.1343	10.525	11.0623
348.266	9.23077	9.71917	10.0611	10.5495	10.6471
348.47	9.35287	9.47497	10.2076	10.8913	10.5739
348.675	9.20635	9.86569	9.64591	10.8181	10.7448
348.879	9.10867	9.81685	10.1587	10.6227	10.8913
349.084	9.25519	9.42613	10.0611	10.4029	10.6716
349.288	9.27961	9.91453	9.84127	10.3297	10.9402
349.493	9.13309	9.74359	9.89011	10.5495	10.5495
349.697	9.15751	9.79243	9.74359	10.5739	10.7204
349.902	9.25519	9.62149	9.93895	10.6471	10.8913
350.106	9.10867	10.0122	10.0366	10.1832	10.5006
350.311	9.03541	10.0855	10.0855	10.6471	11.0379
350.515	9.23077	9.89011	9.93895	10.3541	10.8669
350.72	8.91331	9.79243	9.91453	10.6716	10.8913
350.924	9.40171	9.57265	9.98779	10.3785	10.7448
351.129	8.96215	9.69475	9.57265	10.3053	10.7692
351.333	9.13309	9.52381	9.89011	10.6716	10.7937
351.538	9.37729	9.54823	9.69475	10.1099	10.8669
351.742	8.86447	9.84127	9.79243	10.232	10.8425
351.947	9.05983	9.57265	9.91453	10.3785	10.696
352.151	8.96215	9.81685	9.74359	10.5006	10.7937
352.356	9.01099	9.71917	10.1832	10.4762	10.6227
352.56	9.25519	10.1832	9.79243	10.1832	10.7448
352.765	8.79121	9.98779	9.67033	10.4762	10.8669
352.969	9.27961	9.89011	10.0611	10.0366	10.5006
353.174	9.01099	9.91453	9.54823	10.6471	10.7692
353.378	9.30403	9.59707	9.86569	10.3297	10.5739
353.583	9.23077	9.84127	9.74359	10.3541	10.9646
353.787	9.35287	9.59707	9.76801	10.3541	10.7937
353.992	9.32845	9.69475	9.86569	10.6471	10.7448
354.196	9.03541	9.59707	9.67033	10.7448	11.0134
354.401	9.23077	9.62149	10.1343	10.3785	10.7937
354.605	9.05983	9.57265	9.76801	10.4762	10.989
354.81	8.93773	9.57265	10.0366	10.2564	10.7204
355.014	9.13309	9.71917	9.69475	10.2076	10.8181
355.219	8.98657	9.64591	9.93895	10.4274	10.6716
355.423	8.93773	9.89011	9.71917	10.4029	10.8669
355.628	8.93773	9.42613	10.0122	10.3297	10.7692
355.832	9.03541	9.57265	9.81685	10.3297	10.696
356.037	9.35287	9.67033	9.69475	10.1099	11.0379
356.241	9.05983	9.42613	9.96337	10.1587	10.5739
356.446	9.20635	9.79243	9.32845	10.3053	10.8425
356.65	8.76679	9.37729	9.91453	10.1343	10.6716
356.855	9.30403	9.57265	9.37729	10.1832	10.5495
357.059	8.96215	9.79243	9.74359	10.6227	10.9402
357.264	8.93773	9.54823	9.59707	10.4274	10.5006
357.468	9.01099	9.93895	9.74359	10.1832	10.7448
357.673	9.03541	9.40171	9.98779	10.4762	10.6716
357.877	9.25519	9.74359	9.93895	10.1832	10.9402
358.082	8.71795	9.69475	9.98779	10.4518	10.8181
358.286	9.23077	9.74359	9.76801	10.2076	10.5006
358.491	8.96215	9.64591	9.64591	10.3541	10.696
358.695	9.18193	9.59707	9.89011	10.525	10.7204
358.9	9.05983	9.71917	9.76801	10.7204	10.8181
359.104	8.84005	9.59707	9.91453	10.1832	10.8425
359.309	9.05983	9.59707	9.74359	10.1587	10.8181
359.513	8.79121	9.42613	9.81685	10.5495	10.6227
359.718	9.05983	9.52381	9.71917	10.1587	10.4762
359.922	8.88889	9.47497	9.62149	10.3053	10.8181
360.127	9.13309	9.69475	9.49939	10.1099	10.5739
360.331	9.20635	9.71917	9.79243	10.1587	10.7448
360.536	8.66911	9.49939	9.84127	10.7448	10.5495
360.74	9.59707	9.84127	10.0611	10.5006	10.5739
360.945	8.91331	9.45055	9.71917	10.232	11.16
361.149	8.98657	9.42613	9.57265	10.5006	10.6227
361.354	8.86447	9.54823	9.32845	10.2564	10.9646
361.558	9.10867	9.45055	9.71917	10.1099	10.7937
361.763	8.96215	9.79243	9.54823	10.1587	10.6227
361.967	8.71795	9.32845	9.67033	10.1099	10.696
362.172	9.01099	9.54823	9.67033	10.0855	10.6227
362.376	8.74237	9.47497	9.81685	10.232	10.8913
362.581	8.91331	9.64591	9.76801	10.3785	10.3541
362.785	8.86447	9.79243	9.96337	10.4762	10.7692
362.99	9.01099	9.52381	9.96337	10.4274	10.3053
363.194	8.76679	9.52381	9.62149	10.5006	10.525
363.399	8.86447	9.32845	10.3053	10.525	10.7204
363.603	9.01099	9.64591	9.37729	9.86569	10.8425
363.808	8.71795	9.37729	9.71917	10.525	10.7448
364.012	8.91331	9.35287	9.62149	10.0366	10.4274
364.217	8.86447	9.64591	9.23077	10.5006	10.7204
364.421	9.01099	9.42613	9.74359	10.6227	10.3785
364.626	8.76679	9.59707	9.57265	10.0611	10.6471
364.83	8.66911	9.52381	10.0122	10.525	10.5006
365.035	9.15751	9.57265	9.64591	10.3541	10.5495
365.239	8.79121	9.47497	9.49939	10.2076	10.7937
365.444	8.81563	9.47497	9.52381	10.1343	10.6471
365.648	9.13309	9.79243	9.71917	10.3541	10.5983
365.853	8.98657	9.35287	9.79243	10.2808	10.3297
366.057	9.05983	9.81685	9.40171	10.3785	10.5983
366.262	8.44933	9.57265	9.86569	10.6716	10.4274
366.466	9.08425	9.57265	9.25519	10.1832	10.2076
366.671	8.74237	9.79243	9.71917	10.5495	10.5983
366.875	8.93773	9.57265	9.98779	10.1343	10.4029
367.08	9.03541	9.49939	9.69475	10.0122	10.6227
367.284	8.74237	9.47497	10.0122	10.1343	10.4029
367.489	9.23077	9.76801	9.79243	10.0122	10.4274
367.693	9.08425	9.23077	9.98779	10.5006	10.4518
367.898	9.20635	9.69475	9.64591	10.232	10.525
368.102	8.64469	9.40171	9.89011	10.232	10.6227
368.307	8.88889	9.40171	9.76801	10.3053	10.4029
368.511	8.79121	9.62149	9.54823	10.0122	10.6227
368.716	8.84005	9.40171	9.42613	10.2564	10.4029
368.92	8.79121	9.52381	9.45055	10.0855	10.6227
369.125	9.13309	9.23077	9.76801	10.2564	10.8181
369.329	8.84005	9.57265	9.49939	10.3785	10.1099
369.534	8.79121	9.49939	9.45055	10.232	10.8913
369.738	8.69353	9.37729	9.64591	10.232	10.5495
369.943	9.08425	9.67033	9.62149	10.0611	10.525
370.147	8.76679	9.27961	9.79243	10.232	10.5006
370.352	9.01099	9.42613	9.64591	9.71917	10.4762
370.556	8.76679	9.40171	9.81685	10.0366	10.5495
370.761	8.93773	9.45055	9.45055	9.59707	10.4762
370.965	8.69353	9.32845	9.45055	9.89011	10.2564
371.17	8.93773	9.32845	9.69475	10.1343	10.4274
371.374	8.71795	9.35287	9.37729	10.0366	10.5495
371.579	8.57143	9.05983	10.0122	10.3297	10.6716
371.783	9.23077	9.27961	9.32845	9.71917	10.3297
371.988	8.59585	9.81685	9.59707	10.4029	10.696
372.192	8.96215	9.42613	9.89011	10.1832	10.0611
372.397	9.08425	9.62149	9.59707	10.1832	10.8425
372.601	8.44933	9.18193	10.0122	10.3297	10.5495
372.806	9.01099	9.71917	9.62149	9.69475	10.5495
373.01	8.88889	9.52381	9.91453	10.3785	10.7937
373.215	9.03541	9.54823	9.76801	9.84127	10.4029
373.419	8.62027	9.54823	9.62149	10.1587	10.5495
373.624	9.13309	9.45055	9.42613	10.525	10.232
373.828	9.18193	9.23077	9.35287	10.0611	10.4518
374.033	8.81563	9.42613	9.93895	10.2076	10.4274
374.237	8.91331	9.54823	9.47497	10.2808	10.4274
374.442	8.93773	9.27961	9.86569	10.1343	10.6227
374.646	8.96215	9.64591	9.81685	9.93895	10.3785
374.851	8.71795	9.49939	9.84127	10.232	10.5739
375.055	8.76679	9.30403	9.59707	10.6716	10.4274
375.26	8.86447	9.42613	9.52381	9.91453	10.4029
375.464	9.15751	9.52381	9.74359	10.1343	10.2564
375.669	8.93773	9.59707	9.15751	10.2564	10.5983
375.873	8.86447	9.18193	9.69475	10.232	10.3541
376.078	8.93773	9.45055	9.62149	10.0366	10.1099
376.282	8.74237	9.30403	9.62149	10.232	10.5495
376.487	8.71795	9.23077	9.74359	10.0855	10.3785
376.691	8.79121	9.49939	9.35287	10.1099	10.7692
376.896	8.88889	9.25519	9.64591	10.4762	10.5006
377.1	9.13309	9.30403	9.35287	10.0366	10.4274
377.305	8.54701	9.23077	9.49939	10.1832	10.5739
377.509	8.74237	9.10867	9.45055	10.0122	10.3053
377.714	8.88889	9.35287	9.64591	10.0366	10.5739
377.918	8.66911	9.45055	9.52381	10.1343	10.3297
378.123	9.03541	9.54823	9.45055	9.76801	10.1099
378.327	8.54701	9.03541	9.54823	9.98779	10.5006
378.532	8.96215	9.49939	9.52381	10.0122	10.4029
378.736	8.86447	9.25519	9.84127	10.2808	10.5739
378.941	8.64469	9.42613	9.47497	10.1099	10.2564
379.145	8.88889	9.25519	9.49939	10.1832	10.232
379.35	9.15751	9.30403	9.64591	10.1343	10.2808
379.554	8.69353	9.62149	9.30403	10.0122	10.2564
379.759	8.57143	9.54823	9.91453	10.1832	10.4274
379.963	8.66911	9.54823	9.32845	9.96337	10.5983
380.168	8.84005	9.35287	9.74359	10.1832	10.4762
380.372	8.86447	9.15751	9.69475	9.74359	10.1099
380.577	8.84005	9.32845	9.49939	10.3297	10.525
380.781	8.54701	9.25519	9.67033	9.96337	10.1587
380.986	9.03541	9.32845	9.71917	10.1587	10.2076
381.19	8.71795	9.57265	9.32845	10.2076	10.2808
381.395	9.03541	9.20635	9.30403	10.0366	10.3297
381.599	8.62027	9.30403	9.25519	9.79243	10.525
381.804	8.69353	9.27961	9.40171	10.1099	10.232
382.008	8.88889	9.47497	9.27961	9.93895	10.525
382.213	8.62027	9.37729	9.76801	10.1587	10.2564
382.417	9.08425	9.69475	9.05983	9.93895	10.3297
382.622	8.71795	9.23077	9.69475	10.0611	10.3785
382.826	8.84005	9.27961	9.47497	9.76801	10.3785
383.031	8.98657	9.37729	9.71917	10.1343	10.5739
383.235	8.96215	8.96215	9.27961	10.1832	10.2808
383.44	8.74237	9.42613	9.32845	10.0366	10.3297
383.644	8.86447	8.98657	9.64591	10.4029	10.3541
383.849	8.79121	9.32845	9.40171	9.93895	10.4518
384.053	8.71795	9.42613	9.89011	9.96337	10.3785
384.258	8.76679	9.30403	9.57265	10.0366	10.3297
384.462	8.81563	9.35287	9.49939	10.1587	10.525
384.667	8.76679	8.98657	9.42613	10.0122	10.0855
384.871	8.64469	9.32845	9.32845	9.96337	10.5495
385.076	8.74237	9.20635	9.35287	10.1832	10.1587
385.28	8.86447	9.35287	9.27961	9.69475	10.232
385.485	8.42491	9.25519	9.37729	9.86569	10.4274
385.689	8.74237	9.35287	9.52381	9.74359	10.0611
385.894	8.76679	9.57265	9.37729	10.1099	10.2564
386.098	8.47375	9.18193	9.52381	9.76801	10.232
386.303	8.64469	9.47497	9.27961	10.1099	10.4274
386.507	8.66911	9.15751	9.52381	10.2564	10.3053
386.712	8.96215	9.35287	9.37729	9.69475	10.2076
386.916	8.59585	9.18193	9.74359	10.1343	10.232
387.121	8.69353	9.23077	9.32845	10.1099	9.98779
387.325	8.74237	9.49939	9.35287	10.0611	10.2076
387.53	8.66911	9.05983	9.79243	10.1099	10.0855
387.734	8.62027	9.57265	8.88889	9.86569	10.4762
387.939	8.52259	9.13309	9.32845	9.93895	10.2564
388.143	8.76679	9.25519	9.57265	9.89011	10.232
388.348	8.40049	9.40171	9.35287	10.1587	10.3053
388.552	8.91331	9.32845	9.35287	9.89011	10.2564
388.757	8.64469	9.20635	9.15751	10.1099	10.3297
388.961	8.84005	9.23077	9.67033	10.1099	10.0855
389.166	9.05983	9.20635	9.08425	9.91453	10.4029
389.37	8.54701	9.03541	9.67033	10.0855	10.3297
389.575	8.81563	9.18193	9.32845	9.69475	10.2076
389.779	8.40049	9.40171	9.52381	10.1832	10.4762
389.984	8.69353	9.03541	9.52381	9.79243	10.2808
390.188	8.79121	9.25519	9.54823	10.1343	10.3053
390.393	8.57143	9.08425	9.47497	9.79243	10.1099
390.597	8.81563	9.30403	8.98657	9.71917	10.0611
390.802	8.52259	8.98657	9.74359	9.71917	10.3785
391.006	9.03541	9.30403	9.25519	9.71917	10.2076
391.211	8.76679	9.52381	9.49939	10.1587	10.4274
391.415	8.88889	9.18193	9.18193	9.81685	10.0855
391.62	8.69353	9.35287	9.08425	9.96337	10.2076
391.824	8.62027	9.05983	9.45055	9.74359	10.1343
392.029	8.88889	9.27961	9.32845	9.81685	10.1587
392.233	8.42491	9.25519	9.30403	9.91453	10.0611
392.438	8.54701	8.98657	9.45055	9.49939	10.2564
392.642	8.62027	9.27961	9.20635	9.71917	10.4029
392.847	8.62027	9.13309	9.47497	10.0122	10.1832
393.051	8.79121	9.37729	9.08425	9.74359	10.1343
393.256	8.32723	8.96215	9.47497	10.0855	10.2808
393.46	8.52259	9.30403	9.20635	9.79243	10.2564
393.665	8.54701	9.49939	9.40171	9.71917	10.4762
393.869	8.66911	9.08425	9.13309	9.79243	10.0611
394.074	8.66911	9.13309	9.40171	9.81685	10.3297
394.278	8.47375	9.10867	9.37729	9.81685	10.0366
394.483	8.52259	9.15751	9.15751	9.64591	10.0855
394.687	8.42491	8.98657	9.74359	9.86569	9.89011
394.892	8.79121	9.13309	8.86447	9.84127	9.86569
395.096	8.44933	8.96215	9.37729	9.91453	10.2564
395.301	8.74237	9.08425	9.49939	9.96337	9.84127
395.505	8.25397	9.03541	9.20635	9.64591	10.232
395.71	8.54701	9.03541	9.35287	9.54823	9.96337
395.914	8.81563	9.35287	9.13309	9.67033	10.3785
396.119	8.62027	9.23077	9.59707	10.0122	10.1343
396.323	8.64469	9.20635	9.20635	9.64591	10.2076
396.528	8.35165	8.96215	9.23077	10.0122	10.1343
396.732	8.84005	9.25519	9.52381	9.79243	9.89011
396.937	8.76679	9.42613	9.27961	9.96337	10.3785
397.141	8.66911	8.88889	9.30403	10.0611	9.86569
397.346	8.59585	9.18193	9.23077	9.59707	10.1099
397.55	8.57143	9.13309	9.71917	10.1587	10.3053
397.755	8.71795	9.13309	9.35287	9.57265	10.2076
397.959	8.57143	9.23077	9.20635	9.84127	10.3785
398.164	8.57143	9.03541	9.32845	9.86569	9.93895
398.368	8.84005	9.13309	9.15751	9.69475	10.3053
398.573	8.52259	8.98657	9.20635	9.96337	10.0366
398.777	8.88889	9.37729	9.20635	9.67033	10.0366
398.982	8.18071	9.30403	9.62149	9.96337	10.0855
399.186	8.47375	9.37729	9.05983	9.93895	9.81685
399.391	8.88889	9.08425	9.40171	9.86569	10.6716
399.595	8.84005	8.98657	9.40171	9.35287	9.81685
399.8	8.88889	9.15751	8.91331	9.74359	9.91453
400.004	8.27839	9.27961	9.45055	9.84127	10.0855
400.209	8.84005	9.15751	9.25519	9.64591	9.89011
400.413	8.42491	9.01099	9.40171	9.86569	10.1343
400.618	8.66911	8.96215	9.37729	9.32845	10.1832
400.822	8.54701	9.10867	9.40171	9.74359	10.0611
401.027	8.44933	8.84005	9.52381	9.35287	10.1099
401.231	8.71795	9.20635	8.93773	9.98779	10.3297
401.436	8.35165	8.76679	9.37729	10.1343	10.1832
401.64	8.79121	9.15751	8.76679	9.42613	10.1587
401.845	8.37607	9.32845	9.23077	10.0611	9.96337
402.049	9.01099	9.30403	9.10867	9.74359	9.98779
402.254	8.49817	9.47497	8.79121	9.74359	10.2808
402.458	8.54701	9.15751	9.40171	9.93895	10.1832
402.663	8.74237	9.32845	9.20635	9.62149	10.0122
402.867	8.40049	8.96215	9.42613	9.86569	10.0366
403.072	8.79121	9.27961	8.96215	9.52381	9.84127
403.276	8.30281	9.20635	9.13309	9.93895	9.98779
403.481	8.40049	8.86447	8.91331	9.54823	9.81685
403.685	8.44933	9.20635	9.08425	9.81685	10.1832
403.89	8.44933	8.84005	9.32845	9.98779	9.84127
404.094	8.76679	9.23077	9.13309	9.84127	9.98779
404.299	8.54701	9.13309	9.32845	9.74359	10.0366
404.503	8.74237	9.45055	9.03541	9.32845	10.0366
404.708	8.47375	9.35287	9.32845	9.74359	10.1832
404.912	8.81563	8.88889	9.01099	9.74359	9.91453
405.117	8.71795	8.79121	8.96215	9.71917	10.4518
405.321	8.52259	9.08425	9.10867	9.59707	9.96337
405.526	8.76679	9.18193	8.91331	9.49939	9.62149
405.73	8.18071	8.98657	9.18193	10.0366	10.0611
405.935	8.49817	9.03541	8.98657	9.49939	10.0366
406.139	8.37607	9.10867	9.32845	9.79243	10.0611
406.344	8.44933	8.84005	9.23077	9.54823	9.79243
406.548	8.59585	9.13309	9.15751	9.86569	10.0366
406.753	8.54701	8.96215	9.47497	9.69475	9.93895
406.957	8.59585	9.08425	9.30403	9.52381	9.86569
407.162	8.20513	9.01099	8.81563	9.79243	10.0366
407.366	8.81563	9.32845	9.01099	9.49939	9.81685
407.571	8.54701	9.13309	8.98657	9.81685	9.79243
407.775	8.49817	8.96215	9.13309	9.71917	9.89011
407.98	8.71795	9.25519	9.27961	9.57265	10.0855
408.184	8.42491	8.81563	9.42613	9.45055	10.1099
[truncated: 6,004 more rows]

## Sheet: Decay - Ash (20K)
Species:	Ash (20000 datapoints)
Gain [dB]	76	75	77	77	75
Replicate	1	2	3	4	5
Time [ms]	Signal [%]	Signal [%]	Signal [%]	Signal [%]	Signal [%]
0.20668	75.873	72.9426	76.4347	78.3394	72.3565
0.41118	82.9548	79.6337	82.7839	84.8596	78.486
0.61568	74.652	71.9658	75.0672	76.5324	70.4274
0.82018	76.63	73.5287	76.8987	78.5104	72.5275
1.02468	73.8706	71.0623	73.8462	75.6288	69.4994
1.22918	71.0379	68.547	71.453	73.2112	67.4969
1.43368	71.9658	69.3529	72.4786	73.8462	67.9609
1.63818	66.6422	64.2247	66.9353	68.3761	63.1746
1.84268	70.1343	67.3016	70.1099	71.9902	66.2515
2.04718	63.7607	61.4896	63.8584	65.3724	60.2198
2.25168	68.1807	65.3724	68.0342	69.5971	64.1758
2.45618	62.3687	60.0977	62.4664	64.127	58.5104
2.66068	65.7387	62.9792	66.105	67.0574	62.1001
2.86518	62.1734	59.6337	62.149	63.7118	57.7778
3.06968	63.6142	60.9035	63.8339	64.7863	60.0244
3.27418	61.978	59.536	61.9536	63.4432	57.6068
3.47868	61.3187	58.9255	61.514	62.6862	58.2662
3.68318	61.5873	59.2186	61.6117	62.8083	57.1184
3.88768	59.243	57.1673	58.9011	60.7326	56.2882
4.09218	61.0012	58.5348	60.757	62.3199	56.9231
4.29668	57.6068	55.5067	57.6801	58.8523	54.5788
4.50118	59.4628	57.3138	59.9512	61.3675	56.63
4.70568	56.8987	54.9206	56.7766	57.9731	53.5043
4.91018	58.8034	56.5812	59.1697	60.2442	55.409
5.11468	56.5568	54.4567	56.2393	57.7045	52.8449
5.31918	57.7534	55.3602	57.7778	58.8278	54.3834
5.52368	55.9951	54.2857	56.2637	57.3626	52.21
5.72818	56.3614	54.1148	56.5079	57.4847	53.4066
5.93268	55.7265	53.8462	55.9463	57.1917	52.21
6.13718	54.9206	53.0891	55.1893	56.3614	52.1368
6.34168	55.3602	53.1136	55.3846	57.1917	51.8437
6.54618	54.2125	52.2589	54.652	55.7753	51.1844
6.75068	55.0672	52.4054	55.0916	56.2393	51.3065
6.95518	53.5043	51.5995	53.6508	54.6032	50.2076
7.15968	53.6264	52.3321	54.4078	55.6288	50.7448
7.36418	52.7961	51.4286	52.967	53.9683	49.5238
7.56868	53.3578	50.9402	53.4799	54.6276	50.4274
7.77318	52.4542	50.6471	52.7228	53.7729	49.304
7.97768	52.7473	50.3541	52.6252	53.9194	49.6947
8.18218	52.1612	50.2564	52.2589	53.4066	48.7179
8.38668	51.8926	49.7436	51.9902	52.9182	48.9377
8.59118	51.4286	49.6947	51.746	53.0891	48.1319
8.79568	51.0134	49.5238	51.3553	52.2833	48.3761
9.00018	51.1355	49.1331	51.2332	52.1123	47.9365
9.20468	50.6716	49.1575	50.8425	51.917	47.6679
9.40918	50.4029	48.6691	50.5006	52.0391	47.5946
9.61368	49.7192	48.4982	50.1099	51.3553	47.1551
9.81818	49.8413	47.8632	50.2564	51.3309	46.9597
10.0227	49.6703	48.3761	49.6947	50.8669	46.4469
10.2272	49.2552	47.8632	49.5482	50.8669	46.5934
10.4317	48.8889	47.6679	49.2796	50.3297	45.8608
10.6362	48.7912	47.2039	49.5238	50.0855	46.1538
10.8407	48.7179	46.9353	48.8645	49.768	45.5922
11.0452	48.3761	46.8864	48.8156	49.5238	45.812
11.2497	47.9853	46.5201	48.4737	49.4994	45.4945
11.4542	48.1807	46.5201	48.3516	49.5238	45.1526
11.6587	47.5946	45.7631	47.9609	49.1087	44.8596
11.8632	47.4481	45.6899	47.7167	49.2063	44.7863
12.0677	46.9353	45.2503	47.2283	48.5226	44.3712
12.2722	46.7888	45.7143	47.2039	48.1319	44.1758
12.4767	46.398	45.0549	46.7888	48.0586	43.7851
12.6812	46.569	45.1038	46.8376	47.6435	43.9316
12.8857	46.3004	44.4933	46.6422	47.9365	43.5409
13.0902	46.2027	44.42	46.2515	47.1551	43.4921
13.2947	45.7143	44.2247	46.3004	47.3016	43.0281
13.4992	45.4457	44.1514	46.0562	46.8376	43.1258
13.7037	45.1038	44.1514	45.641	46.7155	42.735
13.9082	45.4457	43.8828	45.4212	46.2271	42.7595
14.1127	45.0305	43.7118	45.348	46.4469	42.4176
14.3172	44.5665	42.9792	44.8107	45.9096	42.2955
14.5217	44.3956	43.0525	44.9573	46.1294	42.0269
14.7262	44.2491	42.906	44.5177	45.4212	41.6117
14.9307	44.0537	42.6862	44.3956	45.3724	41.7582
15.1352	43.8584	42.1734	44.2247	45.3236	41.4652
15.3397	43.663	42.4176	44.42	45.0794	41.1477
15.5442	43.1746	42.3932	43.9316	44.5177	40.8791
15.7487	43.1258	41.685	43.4432	44.42	41.1722
15.9532	42.9548	41.7338	43.6142	44.5177	40.6593
16.1577	42.8571	41.514	43.37	43.9072	40.5617
16.3622	42.5641	41.5629	43.0525	44.3223	40.1465
16.5667	42.442	41.1477	42.7106	43.6874	40.0733
16.7712	42.1978	40.9524	42.7106	43.8339	40.1221
16.9757	42.0757	40.464	42.4176	43.3944	39.6093
17.1802	41.8559	40.6349	41.8559	43.3455	39.7314
17.3847	41.5385	40.1465	42.1001	42.9792	39.2674
17.5892	41.2943	40.0977	41.978	42.7595	39.3407
17.7937	41.4896	40.2198	41.6361	42.8571	38.9988
17.9982	41.1722	39.9023	41.6361	42.2466	39.1941
18.2027	40.5617	39.8291	41.4896	42.5153	38.5104
18.4072	40.9035	39.5604	41.2943	42.2955	38.9744
18.6117	40.6349	39.3407	40.8547	42.1734	38.3394
18.8162	40.6593	39.1209	40.9768	41.6606	38.6081
19.0207	40.0977	39.0965	40.8303	41.7338	37.8999
19.2252	39.8291	38.8034	40.8059	41.3431	38.1197
19.4297	39.8046	38.8278	40.3175	41.1722	37.8022
19.6342	39.5116	38.7546	40.1954	41.0501	37.6313
19.8387	39.7558	38.4127	40.0244	40.8547	37.5092
20.0432	39.4139	38.1441	39.7314	40.8791	37.4359
20.2477	38.8767	37.8999	39.7558	40.4396	37.2894
20.4522	39.072	38.0464	39.4872	40.4151	36.8498
20.6567	38.9011	37.8022	39.6093	40.0977	36.9963
20.8612	38.5592	37.6801	39.3895	40.3907	36.5324
21.0657	38.5836	37.3626	39.2674	40.1221	36.7521
21.2702	38.2906	37.4359	38.6325	39.7558	36.2149
21.4747	37.9487	37.1673	39.1209	39.4139	36.3858
21.6792	38.0708	36.801	38.486	39.243	36.044
21.8837	37.8266	36.7521	38.5592	39.2186	35.873
22.0882	37.5336	36.7277	38.1441	39.2674	35.6044
22.2927	37.4359	36.7277	38.3883	39.1209	35.8974
22.4972	37.6801	36.6545	38.022	39.0232	35.6777
22.7017	37.4603	36.044	37.9487	38.9499	35.5311
22.9062	37.3382	36.0928	37.4115	38.8034	35.4335
23.1107	37.0696	35.9707	37.5092	38.4127	35.116
23.3152	36.8742	35.7998	37.558	38.3883	35.1648
23.5197	36.5079	35.58	37.2161	38.1685	35.0183
23.7242	36.7277	35.3602	37.1429	37.851	34.652
23.9287	36.5079	35.2869	36.9963	38.2418	34.6032
24.1332	36.1905	35.0916	36.7277	37.3382	34.7253
24.3377	35.7753	35.0672	36.5812	37.3626	34.3101
24.5422	35.8242	34.9206	36.6789	37.0696	34.2613
24.7467	35.7509	34.8718	36.3614	37.4359	34.0904
24.9512	35.409	34.7497	36.044	37.3382	34.0171
25.1557	35.5311	34.7741	35.9463	37.0452	33.9927
25.3602	35.3846	34.4811	35.8974	36.8254	33.6752
25.5647	35.2137	34.5055	35.8486	36.7277	33.5043
25.7692	34.9206	34.2369	35.4823	36.3614	33.3822
25.9737	34.9451	33.7973	35.3358	36.044	33.5287
26.1782	34.7253	34.0659	35.1893	36.3126	33.1136
26.3827	34.4567	34.0415	35.1404	36.0195	33.1136
26.5872	34.823	33.6996	34.8962	36.1416	32.7961
26.7917	34.2613	33.602	35.0427	35.8974	33.0403
26.9962	33.9438	33.4799	34.9695	35.7021	32.8694
27.2007	34.2857	33.2601	34.4567	35.7265	32.6984
27.4052	34.188	33.2357	34.8962	35.6777	32.674
27.6097	33.6752	33.0891	34.3346	35.2869	32.21
27.8142	33.6508	33.0159	34.6032	35.5311	32.5763
28.0187	33.7241	32.674	34.1392	35.2625	31.9902
28.2232	33.4799	32.8694	34.2125	34.8962	32.0635
28.4277	33.431	32.3077	34.2369	34.359	31.8926
28.6322	33.3578	32.1368	34.0415	34.3346	31.9658
28.8367	33.4066	32.1123	33.5775	34.823	31.8193
29.0412	33.0403	32.0635	33.6996	34.5788	31.6972
29.2457	32.8449	31.8437	33.5775	34.2125	31.3797
29.4502	32.8938	31.917	33.1136	34.4322	31.3797
29.6547	32.6984	31.8437	33.0647	34.1148	31.2576
29.8592	32.9915	31.6972	33.2112	33.7973	31.2332
30.0637	32.2589	31.453	32.7473	33.8706	30.9402
30.2682	32.3077	31.3309	33.0403	33.5531	30.9646
30.4727	32.1856	31.4042	32.8694	33.9438	30.9158
30.6772	32.3565	31.453	32.6984	33.2845	30.5495
30.8817	31.5995	31.1355	32.5519	33.6752	30.8913
31.0862	31.5263	31.0623	32.3077	33.2112	30.7692
31.2907	31.6972	31.1844	32.381	33.138	30.2808
31.4952	31.5995	30.7937	32.1368	33.1868	30.3297
31.6997	31.5507	30.9402	32.1123	32.8205	30.2808
31.9042	31.3309	30.8181	32.0879	32.5519	29.9878
32.1087	31.2576	30.696	31.9658	32.967	30.0366
32.3132	31.0867	30.3053	31.7949	32.5763	29.8413
32.5177	31.2576	30.2564	31.4286	32.5275	29.6459
32.7222	30.9646	30.1832	31.5751	32.0391	29.5482
32.9267	30.525	30.0611	31.5507	31.9658	29.6947
33.1312	30.6471	30.232	31.3797	32.1368	29.5971
33.3357	30.5983	29.8657	31.5018	32.2344	29.5238
33.5402	30.3785	29.8901	31.0623	31.5263	29.475
33.7447	30.4518	29.7192	31.1355	31.8437	29.2796
33.9492	30.2808	29.5726	30.9646	31.4286	29.304
34.1537	30.232	29.6459	30.7204	31.5507	29.2552
34.3582	30.1099	29.1819	30.7692	31.5263	29.1575
34.5627	30.1832	29.3773	30.696	31.1111	28.84
34.7672	30.1099	29.2063	30.6227	31.2576	28.8156
34.9717	29.6459	29.2796	30.6227	31.453	28.6203
35.1762	29.475	29.2796	30.5006	31.2332	28.8645
35.3807	29.8413	28.9866	29.9634	30.8425	28.3272
35.5852	29.6947	28.9621	30.2076	30.9646	28.4737
35.7897	29.475	28.9133	30.0611	30.989	28.6447
35.9942	29.304	28.7179	30.0366	30.696	28.3516
36.1987	29.1819	28.5958	29.768	30.7692	28.2051
36.4032	29.2308	28.4737	29.768	30.4762	28.1074
36.6077	28.5958	28.4005	29.9634	30.2808	28.1074
36.8122	29.0842	28.6203	29.768	30.4274	28.0342
37.0167	28.8889	28.254	29.6947	30.2564	28.1563
37.2212	28.8156	28.2784	29.5726	30.2564	27.6679
37.4257	28.9377	27.8877	29.2308	29.9634	27.6679
37.6302	28.4493	27.6679	29.2063	29.8657	27.6923
37.8347	28.5226	27.4725	29.0842	29.7192	27.6923
38.0392	28.1807	27.79	28.9133	29.8168	27.6923
38.2437	28.1807	27.8632	28.8156	29.6947	27.6435
38.4482	28.2784	27.5702	28.8156	29.9634	27.4969
38.6527	28.3272	27.5946	28.7912	29.5971	27.4969
38.8572	28.0098	27.7167	28.6691	29.6703	27.2283
39.0617	27.9365	27.4237	28.5714	29.1819	27.0818
39.2662	28.083	27.4969	28.254	29.4994	26.9353
39.4707	27.79	27.3016	28.1807	29.0842	27.0818
39.6752	27.5458	27.2039	28.2051	29.4261	27.0574
39.8797	27.5458	26.9841	28.3516	29.0354	26.569
40.0842	27.3748	26.8132	28.1074	28.7912	26.6667
40.2887	27.2527	26.6911	28.1563	28.6935	26.8864
40.4932	27.3016	26.7399	27.9121	28.7668	26.4713
40.6977	27.3748	26.6911	27.6435	28.8645	26.5934
40.9022	27.0818	26.6911	27.8632	28.547	26.3004
41.1067	27.2772	26.6667	27.9365	28.4982	26.2271
41.3112	26.7155	26.3004	27.6923	28.4737	26.4225
41.5157	27.033	26.5201	27.5214	28.2784	26.3736
41.7202	26.7399	26.2515	27.4969	28.3761	25.9585
41.9247	26.9597	26.4957	27.4969	28.1563	26.0317
42.1292	26.6911	26.1538	27.0818	28.1563	25.8608
42.3337	26.7399	26.0806	27.3993	28.3028	25.9096
42.5382	26.8132	26.1538	27.0818	27.8144	26.0073
42.7427	26.4469	25.9341	27.2283	27.9121	25.6654
42.9472	26.4225	25.9829	27.3016	27.7656	25.9829
43.1517	26.2027	26.0562	26.9841	27.7167	25.6166
43.3562	26.2271	25.7875	26.862	27.4969	25.641
43.5607	26.3004	25.6166	27.0085	27.5458	25.5678
43.7652	25.9829	25.5433	26.6178	27.4237	25.3236
43.9697	26.0562	25.6654	26.6911	27.3016	25.5433
44.1742	25.8608	25.7143	26.3736	27.5458	25.348
44.3787	26.0562	25.5922	26.5201	27.2283	25.3724
44.5832	25.641	25.3968	26.7399	27.1795	25.2259
44.7877	25.6899	25.2503	26.5201	27.2772	25.0549
44.9922	25.5189	25.3724	26.3736	27.1062	24.8596
45.1967	25.6166	25.4212	26.2027	26.8864	24.8107
45.4012	25.5433	24.9084	26.3492	26.6178	24.8596
45.6057	25.6899	25.0549	26.2027	26.7399	24.8596
45.8102	25.4945	24.884	25.9829	26.862	24.5665
46.0147	25.3236	25.0305	26.0317	26.6667	24.7375
46.2192	25.4457	24.884	25.7387	26.4713	24.8107
46.4237	25.2991	24.9328	25.7875	26.7888	24.5421
46.6282	25.177	24.7863	25.6166	26.5201	24.6642
46.8327	25.1038	24.884	25.7631	26.3492	24.42
47.0372	25.0061	24.6642	25.6899	26.2759	24.4444
47.2417	24.8352	24.5177	25.7387	26.398	24.3712
47.4462	24.8107	24.5665	25.5189	26.2027	24.2491
47.6507	24.7131	24.1514	25.3968	26.2759	24.3956
47.8552	24.7619	24.3223	25.0061	26.2027	24.0537
48.0597	24.7131	24.3468	25.0794	25.8852	24.0293
48.2642	24.42	24.2002	25.177	26.0806	24.1514
48.4687	24.2247	24.127	25.1282	25.9341	24.127
48.6732	24.3956	24.3468	24.9328	25.5189	24.2491
48.8777	24.3468	23.9805	25.5189	26.2027	23.8828
49.0822	24.0537	23.9072	25.0305	25.3968	23.8095
49.2867	24.3956	24.0293	24.8352	25.7875	23.7363
49.4912	24.2735	23.7118	24.9817	25.812	24.0293
49.6957	24.1026	24.0293	24.8596	25.5433	23.4921
49.9002	24.0293	23.6386	24.6886	25.7387	23.7118
50.1047	23.8828	23.5653	24.591	25.3968	23.5897
50.3092	23.9072	23.4188	24.6398	25.2503	23.4676
50.5137	23.7607	23.6142	24.7375	25.0794	23.5897
50.7182	23.8828	23.4188	24.1758	25.1038	23.6874
50.9227	23.9316	23.663	24.5665	25.2991	23.4676
51.1272	23.7851	23.4432	24.3956	25.1038	23.5165
51.3317	23.956	23.4676	24.3712	24.9573	23.4188
51.5362	23.5409	23.3211	24.2002	24.8596	23.2723
51.7407	23.4432	23.1502	24.3956	24.8596	23.0037
51.9452	23.4432	23.1746	24.0293	25.0549	23.0525
52.1497	23.6142	23.0037	24.1514	24.4444	22.906
52.3542	23.2967	23.1502	23.9805	24.6398	23.1258
52.5587	23.2967	23.0037	24.0293	24.6398	23.1258
52.7632	23.1258	23.0037	23.8584	24.6398	22.8083
52.9677	23.1258	23.1013	23.5897	24.6642	22.8083
53.1722	22.9548	22.7839	24.0049	24.5177	22.735
53.3767	23.1258	22.7595	23.6874	24.4689	22.6374
53.5812	22.8327	22.8327	23.5409	24.42	22.8816
53.7857	22.906	22.5397	23.7851	24.7131	22.6129
53.9902	22.9304	22.735	23.663	24.2491	22.2955
54.1947	22.7106	22.6374	23.4921	24.1758	22.3443
54.3992	22.6129	22.442	22.9792	24.1514	22.4664
54.6037	22.6129	22.4908	23.5897	24.5177	22.4176
54.8082	22.7106	22.3932	23.4676	24.4444	22.3199
55.0127	22.6862	22.5153	23.3211	23.7851	22.1978
55.2172	22.8816	22.3932	23.2967	23.956	22.3199
55.4217	22.5153	22.3443	23.2723	23.9072	22.6129
55.6262	22.4176	22.2466	23.2723	23.7851	22.2222
55.8307	22.2711	22.1245	23.199	23.663	22.1001
56.0352	22.3687	21.978	23.1013	23.7118	22.0513
56.2397	22.4664	22.1001	22.9548	24.0049	21.9536
56.4442	22.1001	22.0513	22.8327	23.4188	22.1245
56.6487	22.2222	21.9048	23.0037	23.663	22.1245
56.8532	22.3199	21.685	22.8571	23.5165	21.8315
57.0577	22.2711	21.9292	22.735	23.2723	21.7827
57.2622	22.3932	21.8559	22.8083	23.6142	21.8559
57.4667	22.0757	21.8559	22.5885	23.5165	21.9292
57.6712	21.9536	21.9292	22.735	23.2234	21.6361
57.8757	21.978	21.6361	22.5153	23.199	21.7827
58.0802	22.1978	21.8315	22.6129	23.199	21.5629
58.2847	21.9292	21.4408	22.3932	23.1258	21.4408
58.4892	21.978	21.4652	22.4664	23.0525	21.8071
58.6937	21.6117	21.514	22.2222	22.9792	21.6117
58.8982	21.9048	21.4896	22.2711	23.1746	21.3431
59.1027	21.5629	21.2454	22.1734	23.37	21.3431
59.3072	21.4652	21.3675	22.3443	22.9548	21.2454
59.5117	21.4896	21.4164	22.1001	22.9304	21.1722
59.7162	21.5629	21.1966	22.0757	22.8083	21.221
59.9207	21.2698	21.3187	22.0757	22.7839	21.3919
60.1252	21.3431	21.3675	21.9048	22.8571	21.2454
60.3297	21.4408	21.0501	21.8315	22.6129	21.2943
60.5342	21.5873	21.2454	21.6606	22.6862	21.3919
60.7387	21.4164	20.9768	22.1001	22.6129	20.9768
60.9432	21.2698	21.0501	21.8315	22.4908	21.0989
61.1477	21.2698	20.8059	21.9536	22.7106	20.6593
61.3522	21.2454	20.757	21.685	22.3443	21.0745
61.5567	21.2454	21.1233	21.8559	22.5153	21.0012
61.7612	21.1966	20.9035	21.7582	22.2955	21.0745
61.9657	20.928	20.7814	21.7827	22.3687	20.8303
62.1702	20.9768	20.6593	22.0513	22.2711	20.9035
62.3747	20.9524	20.6349	21.7827	22.2466	20.8791
62.5792	21.1966	20.8547	21.4896	21.978	20.9035
62.7837	21.0745	20.5617	21.6361	22.3687	20.8059
62.9882	20.9524	20.6105	21.2698	22.3199	20.6349
63.1927	20.7814	20.5861	21.4652	22.0757	20.6593
63.3972	20.464	20.464	21.3431	22.4908	20.5861
63.6017	20.5617	20.5372	21.4652	22.1001	20.6349
63.8062	21.0501	20.6105	21.7582	21.978	20.6105
64.0107	20.5861	20.6349	21.2698	21.8315	20.6593
64.2152	20.5128	20.464	21.4896	21.9048	20.2198
64.4197	20.3663	20.0977	21.0012	21.5873	20.4151
64.6242	20.4884	20.5617	21.2454	21.8803	20.464
64.8287	20.5617	20.1221	20.9768	21.7827	20.1465
65.0332	20.7082	20.3663	21.1477	21.8559	20.3419
65.2377	20.2686	20.1221	21.0989	21.685	20.4151
65.4422	20.464	20.2686	20.8547	21.9536	20.1954
65.6467	20.5617	19.9512	20.7814	21.9536	20.4151
65.8512	20.3175	20.2686	20.8303	21.8071	20.1709
66.0557	20.2442	20.0244	20.8791	21.8315	19.7558
66.2602	20.1709	20.2198	20.7082	21.4652	20
66.4647	20.1221	19.8535	20.8303	21.221	19.8535
66.6692	20.293	19.9512	20.5372	21.514	20
66.8737	19.9756	19.8535	20.6349	21.2698	20.2198
67.0782	20.1221	19.8779	20.3907	21.4652	19.8535
67.2827	20.1954	19.8779	20.7082	21.2698	20
67.4872	19.9023	19.8779	20.5372	21.4652	19.8779
67.6917	19.9756	19.7558	20.7814	21.4164	19.8779
67.8962	19.8535	19.7558	20.757	21.0012	20.1221
68.1007	20.0244	19.5116	20.4151	21.0256	19.7558
68.3052	19.6093	19.7558	20.4884	21.4408	19.6581
68.5097	19.8291	19.2674	20.5372	20.8059	19.9267
68.7142	19.8779	19.7558	19.9756	20.928	19.8779
68.9187	19.6581	19.3895	20.5128	20.9524	19.7314
69.1232	19.707	19.4383	20.3175	20.7814	19.707
69.3277	19.5604	19.4872	20.1465	20.8791	19.4628
69.5322	19.536	19.8046	20.4396	20.8059	19.4628
69.7367	19.6093	19.6093	20.1221	20.757	19.7802
69.9412	19.6581	19.3651	20.1709	20.8303	19.5604
70.1457	19.6581	19.3895	20.3419	20.8791	19.5116
70.3502	19.6093	19.3407	19.7802	20.7326	19.6581
70.5547	19.5849	19.5604	20.1709	20.9524	19.3407
70.7592	19.2674	19.2674	19.8779	20.6593	19.4139
70.9637	19.4872	19.3407	19.9267	20.5128	19.1941
71.1682	19.2918	19.3895	19.8046	20.4884	19.3895
71.3727	19.1941	19.1209	20.0488	20.6349	19.072
71.5772	19.4139	19.1697	19.6581	20.3663	19.2674
71.7817	19.1209	18.779	20.0244	20.4884	19.072
71.9862	19.2186	19.3895	19.6337	20.1709	19.1209
72.1907	19.1697	19.072	19.7314	20.4151	19.4383
72.3952	19.3651	18.9744	19.5849	20.464	18.9255
72.5997	19.072	18.9011	19.9267	20.5128	19.0965
72.8042	18.8278	19.0965	20.0733	20.4396	19.3407
73.0087	18.779	19.0232	19.3651	20.2198	19.0476
73.2132	19.0476	18.779	19.4872	20.2198	19.0476
73.4177	18.9744	18.9988	19.5604	20.3419	18.9988
73.6222	18.779	19.1209	19.4872	20.5617	19.2186
73.8267	18.8767	18.9744	19.4872	20.464	18.9255
74.0312	18.8767	18.8034	19.5604	20.1709	18.9988
74.2357	18.9744	18.486	19.4383	20.1221	18.9255
74.4402	18.5592	18.6081	19.3651	19.9756	18.7302
74.6447	18.6813	18.5104	19.7558	20.1221	18.8523
74.8492	18.7057	18.4371	19.3651	20.1709	18.8767
75.0537	18.7546	18.6081	19.4139	20.293	18.8034
75.2582	18.8034	18.4371	19.2674	20.2686	18.4127
75.4627	18.5104	18.6325	19.4139	19.8291	18.4615
75.6672	18.6569	18.6081	19.0965	19.8046	18.5836
75.8717	18.7057	18.1441	19.1697	19.8535	18.6569
76.0762	18.4127	18.5104	19.2186	19.8535	18.5836
76.2807	18.5104	18.5348	19.4139	19.7802	18.4615
76.4852	18.5104	18.4615	19.0965	19.8779	18.6325
76.6897	18.6813	18.315	19.3651	19.7558	18.4127
76.8942	18.2662	18.5104	18.9988	19.6581	18.3883
77.0987	18.486	18.315	18.9499	19.6581	18.6081
77.3032	18.3883	18.2662	18.9744	19.7802	18.2662
77.5077	18.2906	18.2418	18.8767	19.6093	18.4615
77.7122	18.2418	18.3394	18.6081	19.6337	18.3639
77.9167	18.4127	18.1197	19.1209	19.8291	18.486
78.1212	18.1685	18.1441	19.0232	19.5604	18.3639
78.3257	18.1197	18.1685	18.9744	19.4139	18.2906
78.5302	18.1685	18.1685	18.9011	19.6581	18.1685
78.7347	18.2418	18.0708	18.8523	19.7558	18.2662
78.9392	17.9976	18.1441	18.7546	19.7802	17.9976
79.1437	18.0464	18.486	18.6081	19.5116	18.3639
79.3482	17.9243	18.0464	19.0232	19.6093	18.1685
79.5527	18.0952	17.8755	18.6081	19.3162	18.1441
79.7572	17.7534	17.9243	18.9744	19.243	18.1929
79.9617	17.8755	17.7289	18.6325	19.0476	18.0952
80.1662	18.1197	18.1441	18.6569	19.3651	18.0952
80.3707	18.0708	17.851	18.3394	19.5849	17.9243
80.5752	18.0952	17.9487	18.6325	19.3162	18.1197
80.7797	18.022	18.022	18.5348	19.3651	18.0464
80.9842	18.2906	17.6068	18.7302	19.3162	18.1441
81.1887	18.022	18.0952	18.5836	18.9744	18.2418
81.3932	17.851	17.7045	18.4371	19.3895	17.8266
81.5977	18.1685	18.0952	18.4371	18.9011	17.9976
81.8022	17.8022	17.7534	18.0464	18.9988	17.9976
82.0067	17.851	17.9487	18.6081	19.0965	17.8755
82.2112	17.7045	17.851	18.4371	18.8034	17.8266
82.4157	17.6068	17.8022	18.315	18.8523	17.9243
82.6202	17.6557	17.7045	17.8022	18.6081	17.7045
82.8247	17.6801	17.9243	18.3639	18.9988	17.7045
83.0292	17.6313	17.5824	18.1197	18.9011	17.9243
83.2337	17.7045	17.6557	18.0464	18.8767	17.8022
83.4382	17.7778	17.5824	18.1685	18.5348	17.6557
83.6427	17.3138	17.558	17.9243	18.8523	17.7045
83.8472	17.5092	17.4847	17.8999	18.315	17.6313
84.0517	17.3382	17.4359	18.1685	18.9988	17.7534
84.2562	17.7045	17.4115	18.1685	18.6325	17.6801
84.4607	17.5824	17.5824	17.851	18.6813	17.7778
84.6652	17.6557	17.4603	17.9976	18.8278	17.6068
84.8697	17.7045	17.3382	18.0952	18.5104	17.6557
85.0742	17.4603	17.3871	17.9731	18.5836	17.7534
85.2787	17.1184	17.3138	17.8266	18.4127	17.3626
85.4832	17.4115	17.3626	18.2173	18.5348	17.265
85.6877	17.265	17.4847	18.022	18.4371	17.4115
85.8922	17.3382	17.1673	17.8022	18.7546	17.5824
86.0967	17.265	17.2894	17.8999	18.2906	17.5092
86.3012	17.3382	17.2894	17.7534	18.4371	17.4847
86.5057	17.2405	17.4359	17.4847	18.5836	17.3871
86.7102	17.265	17.1917	17.8022	18.2906	17.5824
86.9147	17.4603	17.3871	17.8022	18.486	17.4603
87.1192	17.1184	17.265	17.7045	18.5592	17.4603
87.3237	17.265	17.0208	17.7289	18.6081	17.2161
87.5282	16.9231	17.2894	17.3871	18.315	17.2161
87.7327	17.094	17.1673	17.7289	18.0952	17.3871
87.9372	17.1673	17.265	17.7778	18.2418	17.3871
88.1417	16.8742	17.0452	17.8022	18.486	17.2894
88.3462	16.8254	17.1429	17.5824	18.2906	17.1184
88.5507	17.0208	17.1673	17.558	18.3883	17.2405
88.7552	17.0696	17.1184	17.6068	18.3639	17.1429
88.9597	16.8498	16.801	17.3382	18.315	17.1429
89.1642	16.9231	17.0208	17.6313	18.2418	17.1917
89.3687	16.8498	17.1429	17.5092	18.1197	17.1917
89.5732	16.9963	16.8987	17.1917	18.2173	16.9963
89.7777	16.7033	16.8254	17.265	18.022	17.1917
89.9822	16.9475	16.8254	17.7045	18.022	17.4115
90.1867	16.6789	16.7766	17.2161	18.0952	17.1429
90.3912	16.8254	17.094	17.4847	18.0952	16.9963
90.5957	16.7033	16.8742	17.265	17.9243	17.1429
90.8002	16.7033	16.5079	17.4359	17.8755	16.9719
91.0047	17.094	16.4347	17.4115	17.8999	17.0208
91.2092	16.8987	16.8742	17.265	17.9976	16.63
91.4137	16.7277	16.7521	17.0696	17.9243	16.7521
91.6182	16.9231	16.7766	17.3138	17.9487	16.9719
91.8227	16.6056	16.9231	17.1673	17.8266	16.8987
92.0272	16.6789	16.7033	17.3382	17.9731	16.9231
92.2317	16.7521	16.801	17.5092	17.9731	16.7521
92.4362	16.5812	16.7521	17.0208	17.7778	16.9475
92.6407	16.2393	16.5324	17.2405	17.558	16.7521
92.8452	16.7277	16.6545	16.9963	17.7778	16.7277
93.0497	16.6545	16.6545	17.265	18.0952	16.5079
93.2542	16.4103	16.801	17.0696	17.7289	17.0452
93.4587	16.7521	16.6789	17.094	17.6801	16.7277
93.6632	16.4103	16.8254	17.0452	17.6313	16.5812
93.8677	16.5324	16.7766	17.1184	17.7534	16.9231
94.0722	16.4347	16.5568	16.9231	17.558	16.9231
94.2767	16.7033	16.5324	16.8742	17.558	16.6789
94.4812	16.4103	16.6056	16.8254	17.8266	16.8254
94.6857	16.4835	16.7033	16.8742	17.7778	16.6789
94.8902	16.4835	16.5324	16.9963	17.6801	16.5568
95.0947	16.4103	16.4591	16.801	17.5824	16.63
95.2992	16.5324	16.2393	16.9963	17.6313	16.6056
95.5037	16.1661	16.3858	16.3858	17.4603	16.5812
95.7082	16.4591	16.1416	16.6789	17.8999	16.5812
95.9127	16.2393	16.3858	16.8742	17.5824	16.7277
96.1172	16.1172	16.044	16.7521	17.8266	16.7277
96.3217	16.3126	16.3126	16.9231	17.3382	16.4591
96.5262	16.3126	16.2393	16.7277	17.265	16.63
96.7307	16.3126	16.2882	16.8987	17.1429	16.7033
96.9352	16.337	16.2882	16.6056	17.6801	16.6789
97.1397	16.1416	16.0928	16.801	17.1184	16.4103
97.3442	16.337	16.1416	16.63	17.1917	16.5079
97.5487	15.9951	16.0928	16.6545	17.3138	16.6056
97.7532	16.2882	16.1416	16.4591	17.2161	16.1905
97.9577	16.1661	16.2149	16.7277	17.6068	16.4103
98.1622	16.1416	16.2882	16.5568	17.265	16.4835
98.3667	16.2149	16.1661	16.9231	17.2405	16.2882
98.5712	15.9707	15.9707	16.5079	17.3871	16.4591
98.7757	16.0684	15.9219	16.6545	17.3871	16.3614
98.9802	16.1172	16.1905	16.5324	17.2405	16.3614
99.1847	15.9951	16.0928	16.3614	17.1917	16.1416
99.3892	15.8486	16.1905	16.4835	17.3382	16.5079
99.5937	15.8974	15.9707	16.3614	16.9719	16.4835
99.7982	16.044	15.7509	16.1905	16.9475	16.3858
100.003	15.7753	15.9951	16.63	17.2161	16.337
100.207	15.873	16.1905	16.3858	16.8254	16.1905
100.412	16.044	16.1416	16.3858	17.094	16.0928
100.616	16.0928	15.7998	16.3126	17.3138	16.3614
100.821	15.9219	15.9707	16.5079	16.7521	16.0928
101.025	16.2393	15.9219	16.4591	16.9963	16.2149
101.23	15.9463	16.0928	16.2882	17.3626	16.2637
101.434	15.7021	15.8974	16.8254	16.5812	16.2149
101.639	15.8242	16.044	16.6789	17.0208	15.9951
101.843	15.6777	15.8974	16.5324	16.6545	16.0195
102.048	15.6532	15.7509	16.1416	16.9719	15.9463
102.252	15.8242	15.8242	16.4103	17.3382	15.8974
102.457	15.6777	15.7265	16.2637	17.0452	16.044
102.661	15.8486	15.9707	16.1905	16.7033	16.1172
102.866	15.7021	15.6532	16.1661	16.9719	15.8974
103.07	15.7998	15.9219	16.2882	16.7766	16.0684
103.275	15.6532	15.7265	16.044	16.8742	15.873
103.479	15.7265	15.6777	16.2149	17.2405	15.9951
103.684	15.6288	15.9463	16.4103	16.9719	16.0195
103.888	15.6288	15.7265	16.1172	16.7766	16.044
104.093	15.58	15.6044	16.3858	16.5812	16.044
104.297	15.7753	15.7509	15.8242	16.9719	16.044
104.502	15.4823	15.7753	16.2393	16.63	16.0928
104.706	15.58	15.8242	16.0195	16.7277	15.7021
104.911	15.7021	15.5067	15.7753	16.801	15.7998
105.115	15.409	15.6044	16.2149	16.5812	15.9707
105.32	15.5067	15.4823	16.044	16.8742	15.873
105.524	15.4823	15.7021	15.8486	16.7521	15.7265
105.729	15.4579	15.3602	15.6532	16.7033	15.8486
105.933	15.5067	15.58	15.9463	16.5079	15.8486
106.138	15.6288	15.7265	16.1661	16.3858	16.0928
106.342	15.6288	15.5556	16.0684	16.801	15.7753
106.547	15.4823	15.6288	15.9463	16.7033	15.8974
106.751	15.4579	15.5556	15.7021	16.4591	15.8974
106.956	15.3846	15.5067	15.9951	16.7277	15.6532
107.16	15.6288	15.6288	16.63	16.3614	15.58
107.365	15.6777	15.2137	16.044	16.4835	15.873
107.569	15.3358	15.5067	15.873	16.2637	15.5311
107.774	15.2137	15.58	15.7998	16.7277	15.6532
107.978	15.2625	15.3114	15.9463	16.2637	15.5556
108.183	15.4335	15.3114	15.7509	16.4835	15.9219
108.387	15.1404	15.58	15.7265	16.5568	15.6532
108.592	15.4579	15.409	15.7509	16.7521	15.7021
108.796	15.3602	15.58	15.8242	16.337	15.6532
109.001	15.2137	15.1648	15.4335	16.5324	15.6044
109.205	15.3846	15.5067	15.9707	16.5079	15.8486
109.41	15.3846	15.1404	15.8242	16.6545	15.5067
109.614	15.2625	15.3846	15.7753	16.4591	15.5067
109.819	15.4335	15.4335	15.6532	16.4103	15.7509
110.023	15.1404	15.2625	15.8242	16.2393	15.4579
110.228	15.4579	15.1648	15.6777	16.63	15.6044
110.432	15.2137	15.0183	15.873	16.3126	15.4335
110.637	15.1404	15.3846	15.6532	16.4347	15.6532
110.841	15.116	15.1404	15.7998	16.3614	15.58
111.046	14.9939	15.2869	15.6288	16.1416	15.5556
111.25	15.3358	15.2137	15.6044	16.2637	15.3114
111.455	15.1893	15.2625	15.5067	15.6777	15.6532
111.659	15.0916	15.3602	15.6044	16.1905	15.5311
111.864	15.3602	15.3358	15.6532	16.2882	15.5311
112.068	15.2869	15.1404	15.6044	15.8974	15.4579
112.273	15.0183	15.2625	15.4335	16.3858	15.5311
112.477	15.1893	15.0916	15.3358	16.1661	15.3114
112.682	15.0916	15.0427	15.4823	16.2393	15.5067
112.886	15.2137	15.3358	15.3358	15.9951	15.3114
113.091	15.116	14.9939	15.6044	16.2882	15.4579
113.295	15.0427	15.1404	15.5556	16.1416	15.116
113.5	14.9695	14.8718	15.3114	16.2637	15.3602
113.704	14.9695	14.8718	15.4823	16.0928	15.6288
113.909	15.0427	14.9695	15.3358	16.0195	15.1648
114.113	14.9939	14.9695	15.6288	15.9707	15.5067
114.318	14.9206	14.9939	15.6044	16.1661	15.3602
114.522	14.8962	15.0183	15.5067	16.1905	15.3114
114.727	15.0183	14.9206	15.6044	16.2149	15.2625
114.931	14.8718	14.9206	15.116	16.1661	15.3846
115.136	14.9939	14.9695	15.1893	16.1661	15.2625
115.34	14.9939	14.8962	15.3358	15.8242	15.1404
115.545	15.0672	14.8962	15.3358	16.3126	15.2137
115.749	15.2381	14.823	15.409	15.9219	15.2381
115.954	14.9695	14.7009	14.9695	16.0684	15.4335
116.158	14.7985	14.7497	15.116	15.9951	15.0427
116.363	14.7741	15.2137	15.3846	16.3126	15.1893
116.567	14.9695	14.8962	15.6777	16.044	15.2381
116.772	14.8474	14.8474	15.1648	15.8974	14.9939
116.976	14.823	14.7497	14.9695	15.9219	15.1648
117.181	14.6764	14.9451	15.2625	15.6288	15.0672
117.385	14.7497	14.8962	14.8718	15.9951	15.1404
117.59	14.652	14.823	15.0672	15.5067	15.116
117.794	14.7741	14.8718	15.409	15.7265	14.9939
117.999	14.8718	14.823	15.3602	15.5556	15.0427
118.203	14.7253	14.9206	14.8962	15.873	14.9939
118.408	14.9451	14.652	14.7497	15.4823	15.1893
118.612	14.5543	14.6032	15.2137	15.6288	15.0427
118.817	14.7009	14.7497	14.6764	15.8242	14.7985
119.021	14.5299	14.4322	14.8962	15.7021	15.1648
119.226	14.6032	14.8962	15.0916	15.9951	14.8474
119.43	14.7985	14.7985	15.1648	15.6532	15.2381
119.635	14.9206	14.6764	15.0672	15.58	14.9206
119.839	14.7009	14.6032	15.0427	15.6532	15.0916
120.044	14.7253	14.652	14.9451	15.6044	15.0427
120.248	14.7253	14.8474	15.2137	15.58	14.9939
120.453	14.7009	14.5299	15.116	15.7509	15.0427
120.657	14.7253	14.652	15.1404	15.8974	14.9451
120.862	14.7009	14.7497	14.5055	15.873	14.9695
121.066	14.5299	14.7985	14.7741	15.6044	14.8474
121.271	14.6032	14.9939	14.9695	15.6532	14.9206
121.475	14.3834	14.4567	15.2137	15.2869	15.0672
121.68	14.5788	14.4322	14.9695	15.3114	14.7741
121.884	14.359	14.7741	14.8962	15.4335	14.9695
122.089	14.5299	14.6032	15.0183	15.7265	14.7741
122.293	14.5788	14.7009	14.823	15.7509	14.7985
122.498	14.5543	14.359	14.8962	15.3602	14.9695
122.702	14.5055	14.4078	14.5543	15.4579	14.9206
122.907	14.4811	14.3346	14.9206	15.6044	14.7497
123.111	14.5543	14.5299	14.9695	15.58	15.0672
123.316	14.4322	14.4322	15.0672	15.8242	14.7741
123.52	14.188	14.7253	14.9939	14.9939	14.8718
123.725	14.0904	14.4567	14.7741	15.4579	14.9695
123.929	14.2369	14.3101	14.7985	15.2137	14.652
124.134	14.2369	14.7741	15.1404	15.5067	14.8474
124.338	14.9206	14.4078	14.823	15.5067	14.823
124.543	14.6764	14.188	14.8474	15.3358	14.823
124.747	14.4078	14.0659	15.0672	15.3358	14.6032
124.952	14.2125	14.2613	14.5543	15.3602	14.7741
125.156	14.7985	14.359	14.6764	15.4335	14.9939
125.361	14.2125	14.5299	15.0427	15.5067	14.9206
125.565	14.4078	14.4078	14.6276	15.6777	14.8718
125.77	14.4811	14.0659	14.5543	15.409	14.9451
125.974	14.3834	14.6276	14.7741	15.6532	14.652
126.179	14.5299	14.5299	14.9939	15.58	14.7741
126.383	14.2857	14.1392	14.9695	15.0672	14.6764
126.588	14.359	14.3101	14.8718	15.4579	14.7253
126.792	14.2125	14.2613	14.7009	15.3114	14.6276
126.997	14.4078	14.1392	14.8962	15.3358	14.6276
127.201	14.2369	14.3346	14.5055	15.2625	14.5788
127.406	14.0415	14.1148	14.7985	15.3358	14.6276
127.61	14.1636	14.1148	14.6764	15.2381	14.5788
127.815	14.1636	13.8706	14.4322	15.0672	14.6764
128.019	14.3101	14.2857	14.5543	15.2625	14.6764
128.224	14.2613	14.3834	14.7497	15.2869	14.7741
128.428	14.4078	14.5788	14.6032	15.0916	14.5055
128.633	13.9927	14.188	14.6276	15.2381	14.7009
128.837	14.2369	14.0415	14.4322	15.3602	14.4811
129.042	14.0415	14.1148	14.652	15.1648	14.4567
129.246	14.3346	14.4811	14.4567	15.3602	14.8474
129.451	14.0171	14.2613	14.5055	15.4823	14.652
129.655	14.1148	14.2125	14.7497	15.3602	14.4078
129.86	14.3101	14.3101	14.6276	15.116	14.359
130.064	14.0659	14.1148	14.6032	15.2137	14.3346
130.269	13.8706	13.9194	14.2613	15.2381	14.3346
130.473	13.8217	14.0171	14.4078	15.409	14.7009
130.678	13.9927	14.1392	14.6032	15.1648	14.7009
130.882	14.2857	14.4322	14.359	15.116	14.5299
131.087	13.9438	14.2613	14.6032	15.3846	14.6032
131.291	14.0659	13.9683	14.5299	15.2869	14.359
131.496	14.3101	14.2125	14.2613	14.8474	14.2125
131.7	14.2613	14.0415	14.5543	15.2625	14.2125
131.905	14.0171	14.0171	14.359	14.9695	14.4322
132.109	14.0171	14.1636	14.6032	14.7741	14.3834
132.314	13.9438	14.188	14.3346	15.3114	14.3346
132.518	14.2369	13.9438	14.2125	14.9451	14.652
132.723	13.9683	14.0415	14.3834	14.823	14.5055
132.927	13.7485	13.9927	14.4811	15.2137	14.3101
133.132	14.0171	13.8217	14.6032	15.2381	14.3101
133.336	13.895	14.0904	14.4322	15.116	14.2125
133.541	13.8706	14.0904	14.4811	14.8474	14.5055
133.745	14.0171	13.7485	14.2369	14.9206	14.2369
133.95	14.1392	14.0904	14.4322	14.7741	14.5299
134.154	13.6752	13.9194	14.6276	14.9206	14.1392
134.359	13.7485	13.8462	14.2857	14.7009	14.1148
134.563	13.7729	14.0415	14.5299	14.8962	14.2613
134.768	13.6508	14.0171	14.3101	15.0672	14.2369
134.972	13.9194	14.0904	14.5299	14.8962	14.2857
135.177	13.8217	14.0659	14.5299	14.7741	14.4811
135.381	14.0659	14.2369	14.4811	15.0916	14.2613
135.586	14.1148	13.8706	14.2857	15.2381	14.4078
135.79	13.9927	14.0171	14.4811	15.0916	14.5055
135.995	13.8706	13.895	14.4567	15.0916	14.3101
136.199	13.9683	14.0415	14.1148	14.8962	13.9927
136.404	13.8706	13.6752	14.0171	15.1648	14.3346
136.608	13.6508	13.8462	13.9438	15.116	14.0904
136.813	13.6752	13.7973	14.4811	14.6764	14.359
137.017	13.8217	13.6996	14.1392	14.7985	14.2613
137.222	13.7485	13.8217	14.188	14.5543	14.2613
137.426	13.6264	14.0659	14.1148	14.9451	14.2125
137.631	13.6264	13.7973	14.0415	14.823	14.2857
137.835	13.8706	13.8706	14.2613	15.1893	14.3101
138.04	13.6508	13.7729	14.0415	14.7985	14.1148
138.244	13.6752	13.8217	14.5055	14.7253	14.2369
138.449	13.6752	13.8462	14.0659	14.7253	13.9927
138.653	13.8217	14.0171	14.0171	14.8474	14.188
138.858	13.6996	13.8217	14.0659	14.6764	13.9683
139.062	13.602	13.8462	13.9438	14.6764	14.3101
139.267	13.8462	13.8217	13.9927	14.7009	14.5055
139.471	13.895	13.5531	14.4322	14.6032	13.7973
139.676	13.5043	13.8706	14.1148	14.5055	14.1148
139.88	13.7729	13.5775	13.9194	14.4811	13.9194
140.085	13.4799	13.4799	13.9194	14.4811	14.0904
140.289	13.4799	13.7485	14.2857	14.9451	14.0171
140.494	13.6752	13.6508	13.9194	14.823	14.2369
140.698	13.7241	13.7973	14.188	14.7497	14.2125
140.903	13.5775	13.6996	14.2613	14.9451	14.188
141.107	13.6508	13.7241	14.3101	14.823	13.9438
141.312	13.602	13.5775	14.1148	14.652	13.7973
141.516	13.8462	13.5287	13.9683	14.6276	14.188
141.721	13.5531	13.3089	14.0904	14.7253	13.9927
141.925	13.602	13.6508	14.0171	14.4322	14.1636
142.13	13.5775	13.7729	13.9438	14.2369	14.0659
142.334	13.7729	13.6508	14.1148	14.5299	13.9194
142.539	13.8462	13.3578	14.3101	14.652	13.8706
142.743	13.7729	13.6752	13.7485	14.4811	13.9927
142.948	13.6508	13.4799	13.9683	14.5543	13.9927
143.152	13.8217	13.3578	13.6996	14.8718	14.3834
143.357	13.3578	13.5531	14.1636	14.5299	14.1392
143.561	13.3089	13.7485	13.895	14.5788	14.0171
143.766	13.6996	13.6264	13.8217	14.2613	13.7241
143.97	13.3822	13.6508	13.7485	14.359	14.1636
144.175	13.6264	13.4554	14.1148	14.7253	14.1392
144.379	13.7729	13.4066	14.2613	14.5299	14.0415
144.584	13.6508	13.5531	13.7729	14.7253	13.8217
144.788	13.4554	13.6264	13.5531	14.4811	13.7485
144.993	13.4554	13.7729	13.602	14.7741	14.1148
145.197	13.4799	13.7973	13.9683	14.5788	13.7485
145.402	13.3822	13.4554	13.6508	14.2857	13.6996
145.606	13.4554	13.431	13.895	14.5299	13.8217
145.811	13.3822	13.6508	13.6508	14.2125	14.0904
146.015	13.3822	13.7485	13.8706	14.4567	14.188
146.22	13.6752	13.3822	13.8217	14.4811	13.6508
146.424	13.5287	13.4066	13.6508	14.4322	13.7973
146.629	13.2601	13.431	13.7729	14.2613	14.0171
146.833	13.3822	13.4799	13.7729	14.4322	13.8462
147.038	13.4066	13.5775	13.6508	14.2125	13.895
147.242	13.3333	13.3822	13.602	14.5788	13.7729
147.447	13.3089	13.4066	13.6508	14.7253	13.6264
147.651	13.138	13.2845	13.7485	14.6764	13.8462
147.856	13.3578	13.4799	13.5043	14.4322	13.8217
148.06	13.431	13.5287	13.7241	14.188	14.0659
148.265	13.3089	13.2601	13.8706	14.2369	13.6996
148.469	13.4799	13.3822	13.7241	14.1392	14.1148
148.674	13.5775	13.5287	13.7973	14.4567	14.1392
148.878	13.0891	13.3578	13.431	14.359	13.6752
149.083	13.2357	13.4799	13.5043	14.2125	13.6752
149.287	13.431	13.5043	13.5531	14.3834	13.7241
149.492	13.2357	13.3333	13.5287	14.2857	13.7729
149.696	13.138	13.3578	13.8706	14.2857	13.7485
149.901	13.5775	13.2357	13.8217	14.4322	13.7729
150.105	13.2845	13.431	13.4799	14.3101	14.0904
150.31	13.1624	13.2357	13.5531	14.359	13.7485
150.514	13.2112	13.2845	13.8706	14.359	13.895
150.719	13.431	13.138	13.5287	14.1392	13.9194
150.923	13.2112	13.431	13.6264	14.2857	13.7241
151.128	13.3578	13.431	13.5775	14.0659	13.9438
151.332	13.4554	13.4554	13.3822	13.9927	13.9438
151.537	13.138	13.431	13.4066	14.1636	13.6752
151.741	13.2112	13.2112	13.9194	14.0659	13.7485
151.946	13.4066	13.3089	13.6996	14.359	13.5775
152.15	13.1136	13.4066	13.5775	14.4322	13.7485
152.355	13.2845	13.6264	13.7973	13.6996	13.6508
152.559	13.1868	12.7717	13.5043	14.3834	13.5531
152.764	13.2601	13.2112	13.3822	13.9194	13.602
152.968	13.3089	13.431	13.3333	14.3834	13.602
153.173	13.0891	13.2112	13.6752	13.9194	13.5531
153.377	13.0403	13.5531	13.4554	14.3834	13.5775
153.582	13.2112	13.4066	13.7729	14.3101	13.8462
153.786	13.6752	13.1624	12.9915	14.3346	13.7241
153.991	13.1868	13.1868	13.6752	14.2613	13.6508
154.195	13.431	13.3578	13.6264	14.188	13.8217
154.4	13.0891	13.4066	13.3333	14.3101	13.431
154.604	12.9426	13.3089	13.5531	14.3101	13.3089
154.809	13.2357	13.1868	13.8217	14.188	13.895
155.013	12.7961	13.1624	13.4799	14.1636	13.5287
155.218	13.138	13.0403	13.602	13.8462	13.4554
155.422	13.0159	13.0159	13.6996	13.9194	13.5531
155.627	13.3089	13.3089	13.2112	14.1636	13.602
155.831	13.2845	13.3089	13.5287	14.3346	13.5531
156.036	13.1868	13.2845	13.4799	13.9194	13.4554
156.24	13.3333	13.0403	13.3333	14.359	13.5775
156.445	12.9915	13.3822	13.2845	13.9194	13.431
156.649	13.1624	13.2357	13.2845	14.2857	13.6508
156.854	12.9915	13.0647	13.4066	14.188	13.6264
157.058	13.1136	13.1136	13.3822	14.188	13.5287
157.263	12.9182	13.2845	13.3089	13.9927	13.6996
157.467	13.1136	13.2112	13.4554	13.7241	13.4554
157.672	12.7473	13.1624	13.602	14.3346	13.3089
157.876	13.1624	13.1868	13.2845	14.0904	13.4554
158.081	13.1136	12.9182	13.7973	14.188	13.6508
158.285	13.138	12.9182	13.3578	14.1392	13.4799
158.49	13.0159	12.8938	13.6508	14.0904	13.3089
158.694	13.2112	13.3578	12.9915	13.7973	13.4799
158.899	12.967	13.0403	13.6508	14.0659	13.5531
159.103	12.8449	13.0403	13.4799	13.9683	13.3089
159.308	13.1136	12.6496	13.3089	14.2613	13.5531
159.512	13.1868	12.9915	13.6264	13.7729	13.5775
159.717	13.1136	13.1868	13.5043	14.2369	13.2112
159.921	12.7717	13.138	13.3333	13.895	13.4066
160.126	13.1868	13.1868	13.431	13.9438	13.602
160.33	12.9915	13.1136	13.431	13.8462	13.431
160.535	13.0159	13.2112	13.3578	13.8706	13.5043
160.739	13.0159	12.967	13.3089	13.8462	13.5775
160.944	12.8449	12.674	12.967	14.0171	13.2357
161.148	12.8938	12.8938	13.138	13.7241	13.1624
161.353	13.0159	12.8205	13.2601	13.6264	13.3578
161.557	12.8938	13.1136	13.2112	14.0659	13.431
161.762	12.7717	12.967	13.2845	13.8706	13.2357
161.966	13.0159	13.2112	13.3578	13.4066	13.3822
162.171	12.9182	13.0403	13.0891	14.1148	13.3578
162.375	13.2112	13.0159	13.5287	13.8462	13.3089
162.58	12.9426	13.0891	13.2112	13.6264	13.3089
162.784	12.8694	12.967	13.1136	13.9927	13.3578
162.989	13.1868	13.138	12.967	13.6508	13.2845
163.193	12.9182	13.0159	12.967	13.895	13.4799
163.398	12.9182	12.8694	12.9915	13.6752	13.2601
163.602	12.6496	13.1624	13.138	13.8706	13.2112
163.807	12.5763	12.7961	13.2357	13.8462	13.1868
164.011	12.9915	12.9182	13.1136	13.6752	13.2601
164.216	12.8205	12.9182	12.7961	13.8217	13.2112
164.42	13.0891	12.7473	13.0159	13.6752	13.3822
164.625	12.9426	12.8205	13.0403	13.8217	13.2357
164.829	12.7473	13.0159	13.2601	13.6508	13.4066
165.034	12.7961	13.0403	12.967	13.8462	13.138
165.238	12.7473	12.8449	13.3822	13.6752	13.4066
165.443	13.0403	12.7473	13.2601	14.2369	13.2601
165.647	12.9915	12.9915	13.2845	13.5775	13.1624
165.852	13.0159	12.8205	13.431	13.6264	13.2845
166.056	12.4298	13.0159	13.3822	13.7973	13.2112
166.261	12.6984	12.8938	13.3089	13.7973	13.2845
166.465	12.6007	12.8694	13.1624	14.0171	13.2112
166.67	12.8449	12.7961	13.0647	14.0415	13.1624
166.874	12.8694	12.8449	13.1136	13.6996	13.1136
167.079	12.7473	12.6984	13.1136	13.7241	13.1136
167.283	12.7473	12.8449	13.1624	13.7973	12.9915
167.488	12.6007	12.967	13.0403	13.6264	13.2357
167.692	12.8205	12.9915	13.3089	13.7729	13.2601
167.897	12.6252	12.7473	13.431	14.1636	13.1136
168.101	12.7473	12.5031	13.1136	13.7241	13.2601
168.306	12.674	12.9182	13.2357	13.5287	13.0647
168.51	12.8694	12.8694	12.8449	13.8706	13.1868
168.715	12.8938	12.6984	12.8938	13.7973	13.2601
168.919	12.6007	12.9426	13.1868	13.602	13.1868
169.124	12.8205	12.6984	13.3822	13.7973	13.1624
169.328	12.6007	12.7473	13.1136	13.7973	13.138
169.533	12.6984	12.5275	13.138	13.9194	13.1136
169.737	12.9182	12.8449	12.967	13.5531	13.138
169.942	12.5275	12.5519	13.2601	13.3822	13.0647
170.146	12.6496	12.7961	12.8694	13.3333	13.138
170.351	12.4786	12.6984	12.8449	13.7729	13.2601
170.555	12.6496	12.4786	12.8449	13.7241	12.8694
170.76	12.5031	12.7717	12.967	13.3333	13.1136
170.964	12.4786	12.7228	12.6984	13.3578	12.8449
171.169	12.6252	12.6984	13.1624	13.431	13.0891
171.373	12.7717	12.8694	13.0159	13.5287	12.9182
171.578	12.2833	12.6252	12.8938	13.4554	13.1624
171.782	12.6252	12.674	12.7228	13.5287	13.1624
171.987	12.6252	12.674	12.7473	13.4799	13.0647
172.191	12.4298	12.8205	12.6984	13.6752	13.0647
172.396	12.7473	12.7473	12.9426	13.5287	12.9915
172.6	12.5031	12.6252	13.0891	13.7241	13.0647
172.805	12.5519	12.7717	12.9426	13.5287	13.2357
173.009	12.5275	12.5519	13.3089	13.7973	13.1136
173.214	12.5763	12.8449	12.5763	13.7973	13.1868
173.418	12.3321	12.4786	12.7717	13.4066	13.0159
173.623	12.5031	12.6984	13.0647	13.3822	12.8449
173.827	12.6984	12.674	13.0159	13.4066	13.0891
174.032	12.6252	12.674	13.1136	13.3089	12.9426
174.236	12.6984	12.7717	12.6984	13.7485	13.1624
174.441	12.381	12.5519	12.7961	13.6264	13.0647
174.645	12.381	12.8449	13.1624	13.6264	12.9426
174.85	12.5519	12.6496	12.9182	13.602	12.9426
175.054	12.7473	12.6496	12.7228	13.5043	13.0891
175.259	12.5275	12.5519	12.6496	13.3089	12.7961
175.463	12.2833	12.674	13.0159	13.1868	12.9915
175.668	12.381	12.2833	12.7473	13.602	12.9426
175.872	12.6007	12.7961	13.0159	13.5531	12.9426
176.077	12.3565	12.8694	12.9915	13.0159	12.7961
176.281	12.21	12.7717	12.6984	13.431	13.0891
176.486	12.5275	12.3321	12.7717	13.3578	13.2112
176.69	12.4786	12.5031	12.7717	13.6508	12.9426
176.895	12.4298	12.5031	12.7228	13.431	13.1624
177.099	12.3321	12.6007	12.7717	13.431	12.9426
177.304	12.381	12.6007	12.674	13.3333	12.6007
177.508	12.4786	12.5519	13.0159	13.5043	12.8938
177.713	12.7228	12.4786	12.967	13.2601	12.967
177.917	12.4298	12.4298	13.138	13.3089	12.6984
178.122	12.6252	12.5763	12.8938	13.2601	13.0159
178.326	12.4298	12.5275	12.5763	13.6752	12.7961
178.531	12.5519	12.2589	13.0159	13.4799	13.0891
178.735	12.6007	12.4298	12.9182	13.2601	13.0403
178.94	12.3321	12.5763	12.7228	13.2112	12.7961
179.144	12.4298	12.5275	12.4786	13.2112	13.0403
179.349	12.5519	12.6984	13.0647	13.431	12.9182
179.553	12.2344	12.381	12.5763	13.3089	12.8938
179.758	12.4786	12.6007	12.7961	13.5775	12.7717
179.962	12.381	12.6984	12.674	13.0647	12.7473
180.167	12.4542	12.4542	12.7717	13.431	13.0159
180.371	12.2833	12.6007	12.9426	13.4799	12.7961
180.576	12.5763	12.5031	13.0403	13.3089	12.8938
180.78	12.6252	12.4542	12.674	13.2357	12.967
180.985	12.4298	12.2589	12.7473	13.2845	12.967
181.189	12.3077	12.5519	12.9182	13.5287	12.7717
181.394	12.5275	12.3565	12.5763	13.3333	12.7473
181.598	12.4786	12.4298	12.5031	13.0403	12.8694
181.803	12.21	12.1612	12.6496	13.4066	12.9915
182.007	12.2589	12.2833	12.8449	13.5287	13.0403
182.212	12.381	12.3077	12.381	13.2112	12.8205
182.416	12.1612	12.5519	12.674	13.2601	12.6496
182.621	12.4786	12.4298	12.6007	13.2357	12.7228
182.825	12.6252	12.3321	12.674	13.4554	12.5031
183.03	12.1856	12.5031	12.6984	13.6508	12.9426
183.234	12.4298	12.1368	12.4542	13.3822	12.7228
183.439	12.5519	12.3321	12.674	13.3089	12.7961
183.643	12.674	12.4786	13.1624	13.3333	12.8938
183.848	12.5031	12.5275	12.381	13.1136	12.674
184.052	12.1856	12.3565	12.3565	12.9182	12.8449
184.257	12.4542	12.6252	12.8449	13.3089	12.8205
184.461	12.3077	12.5031	12.5519	13.3089	12.7717
184.666	12.21	12.3321	12.7717	13.3333	12.4542
184.87	12.0879	12.7228	12.5519	13.2357	12.7228
185.075	12.2589	12.5031	12.6252	13.1868	12.674
185.279	12.5031	12.6252	12.3077	13.1136	12.7473
185.484	12.2589	12.5519	12.4542	13.1136	12.674
185.688	12.2344	12.21	12.7961	12.6984	12.6252
185.893	12.1123	12.0879	12.967	13.2357	12.8938
186.097	12.4054	12.3565	12.5031	13.2112	13.0159
186.302	12.1612	12.3321	12.4298	13.2112	12.5519
186.506	12.3077	12.1368	12.5031	13.3822	12.6252
186.711	12.2589	12.0391	12.6496	13.3578	12.5519
186.915	12.2589	12.3077	12.5031	13.3333	12.6252
187.12	12.3077	12.381	12.5275	13.1624	12.9426
187.324	12.5031	12.3565	12.4054	13.1136	12.6984
187.529	12.2344	12.4786	12.967	13.2112	12.5031
187.733	11.9902	12.1368	12.5763	13.1624	12.6496
187.938	12.2833	12.1856	12.674	13.0647	12.5519
188.142	12.3321	12.4054	12.7717	13.2601	12.5519
188.347	11.9902	12.3565	12.5519	13.2357	12.6252
188.551	12.1368	12.2833	12.6984	13.138	12.6984
188.756	12.2833	11.9902	12.4298	12.9426	12.8449
188.96	12.3077	12.1612	12.2344	13.1136	12.7961
189.165	12.3321	12.0635	12.381	12.8694	12.5031
189.369	12.1612	12.4298	12.381	12.7228	12.6496
189.574	12.1612	12.21	12.5519	12.8694	12.9426
189.778	12.2589	12.2833	12.6007	13.0647	12.7473
189.983	12.0147	12.4054	12.4786	13.2357	12.8205
190.187	12.1368	12.1612	12.381	13.0891	12.6496
190.392	12.1368	12.2344	12.6007	13.3089	12.7228
190.596	12.1123	12.1856	12.5275	13.431	12.3077
190.801	12.3321	12.21	12.21	13.0159	12.6496
191.005	12.1368	12.3321	12.6496	13.2112	12.4298
191.21	11.917	12.1123	12.3565	13.3822	12.4298
191.414	12.0879	11.9658	12.5031	13.138	12.5275
191.619	12.2589	12.2833	12.4054	13.0647	12.5763
191.823	11.9902	12.21	12.7961	12.967	12.7717
192.028	11.9902	12.2344	12.4298	12.967	12.5031
192.232	12.1856	12.1612	12.8694	13.0891	12.4786
192.437	12.1368	12.1368	11.8437	12.9182	12.7717
192.641	12.1123	12.1368	12.5763	13.0647	12.5519
192.846	11.8926	12.4786	12.381	13.0891	12.5275
193.05	12.1612	12.1612	12.2833	13.1868	12.7717
193.255	12.1368	12.0879	12.5031	12.5763	12.5031
193.459	11.917	12.5519	12.5275	13.2112	12.4786
193.664	12.3077	12.0147	12.1368	13.0159	12.381
193.868	12.0879	12.21	12.6252	13.0647	12.4542
194.073	11.9414	12.1856	12.1856	13.2112	12.4786
194.277	11.8681	12.2344	12.4054	13.3089	12.4054
194.482	12.1123	12.2344	12.0635	13.0891	12.5275
194.686	12.1123	12.1123	12.2344	12.9426	12.6496
194.891	12.0879	12.1856	12.4298	12.7228	12.4786
195.095	12.1612	12.2833	12.381	12.9182	12.381
195.3	12.0147	12.1856	11.917	12.7228	12.5519
195.504	12.3565	12.0635	12.21	13.0403	12.5031
195.709	12.2833	11.8926	12.381	13.431	12.5763
195.913	11.9414	12.0391	12.6496	12.8449	12.6984
196.118	11.7949	12.3321	12.5519	13.0891	12.21
196.322	12.0391	12.1123	12.4786	13.0647	12.4786
196.527	12.1123	12.3565	12.3321	12.5763	12.5519
196.731	12.2344	12.2344	12.2833	12.7228	12.2833
196.936	11.7949	11.9902	12.2833	12.9915	12.7717
197.14	12.2833	11.8681	12.2344	12.7961	12.3565
197.345	11.8926	12.0391	12.2344	12.9426	12.3565
197.549	11.9658	12.0635	12.381	12.7961	12.6007
197.754	12.1368	12.2589	12.3321	12.7228	12.6252
197.958	11.7216	11.9658	12.1856	12.9182	12.6252
198.163	12.0391	11.9414	12.0879	12.967	12.5031
198.367	12.1856	12.1368	12.2589	13.0647	12.3321
198.572	11.9414	11.9902	12.4054	13.1136	12.7228
198.776	11.7949	12.1612	12.2344	12.5763	12.3565
198.981	12.3321	11.7705	12.3077	12.9182	12.3565
199.185	11.8926	12.0391	12.5275	12.7717	12.381
199.39	11.9902	11.8681	12.3077	12.7961	12.3565
199.594	12.0391	12.0635	12.2589	12.967	12.4786
199.799	12.0879	11.9902	12.381	12.9915	12.3321
200.003	12.0391	11.9658	12.0391	12.7228	12.4298
200.208	11.9414	11.8926	12.3321	12.9426	12.4542
200.412	11.917	11.6239	12.5275	12.674	12.4298
200.617	11.8926	11.7216	12.1368	13.1136	12.2344
200.821	12.0391	12.1123	12.4054	12.8449	12.4786
201.026	12.1123	11.9414	12.4298	12.8938	12.381
201.23	11.746	12.3077	12.0391	12.4542	12.3565
201.435	11.746	12.3077	12.3077	12.8205	12.4542
201.639	12.0879	11.8926	12.4298	12.6984	12.2344
201.844	11.746	11.9902	12.0635	12.7228	12.3321
202.048	12.1123	11.9658	12.1123	13.2357	12.2833
202.253	11.5263	12.2833	11.9414	12.9182	12.381
202.457	12.0147	11.8926	11.8926	12.9426	12.3321
202.662	11.9658	11.9902	12.1612	12.7228	12.4786
202.866	11.8437	12.21	12.0879	12.8694	12.5031
203.071	11.9902	11.917	11.8193	12.7961	12.3321
203.275	11.8681	11.746	12.0635	12.5519	12.5275
203.48	11.8437	11.8926	12.2344	12.6252	12.3077
203.684	11.6239	11.917	11.9902	12.6007	12.1856
203.889	12.1123	12.2344	11.8437	13.0159	12.3565
204.093	11.9658	11.746	12.381	12.7717	12.3077
204.298	11.917	11.9902	12.0147	12.967	12.3077
204.502	11.9414	11.746	12.21	12.5519	12.2344
204.707	11.9658	11.8193	11.9658	12.6252	12.1856
204.911	11.9414	11.8681	11.8926	12.6496	12.2589
205.116	11.6728	12.21	11.917	12.7228	12.2344
205.32	11.6972	11.9414	12.0635	12.8205	12.2589
205.525	11.9658	11.8193	11.9414	12.8449	12.3077
205.729	11.9658	11.7949	12.1856	12.8694	12.21
205.934	11.8681	11.5995	12.1612	12.7717	12.3077
206.138	11.7949	11.9414	12.0635	12.5763	12.0879
206.343	11.9414	11.7705	12.3565	12.7717	12.381
206.547	12.0147	11.7949	12.1123	12.8449	12.2833
206.752	11.9414	11.9658	11.6972	13.0403	12.1856
206.956	11.7949	11.8926	12.1123	12.4054	12.2589
207.161	11.746	12.0147	12.1368	12.8938	12.21
207.365	11.5507	11.917	12.381	12.8449	11.9414
207.57	11.8926	11.917	12.1123	12.6496	12.1856
207.774	11.6728	11.8437	11.7705	12.5275	11.9902
207.979	11.7949	11.8681	11.8926	12.6252	12.1612
208.183	11.5507	12.0635	12.1612	12.6252	12.1123
208.388	12.0635	11.8926	11.6972	12.7961	12.1612
208.592	11.6484	12.0635	12.1368	12.4786	12.2589
208.797	11.6972	11.8681	11.9414	12.6252	12.1856
209.001	11.9414	11.746	11.6484	12.5519	12.5275
209.206	11.6484	11.7949	12.0147	12.5275	11.8681
209.41	11.6728	11.8926	11.8193	12.8205	12.0635
209.615	11.6239	11.8926	12.0635	12.8694	12.1856
209.819	11.7949	11.7949	11.8193	12.8205	12.1856
210.024	11.6484	11.5018	12.0879	12.7961	12.21
210.228	11.5751	11.5018	12.2344	12.6496	12.1368
210.433	11.5507	11.7216	12.0147	12.5031	12.0635
210.637	11.8437	11.5751	11.9414	12.7961	12.4786
210.842	11.453	11.5995	11.7949	12.6007	12.2833
211.046	11.746	11.8437	11.8437	12.6007	11.7949
211.251	11.8926	11.6484	11.7216	12.6984	12.3321
211.455	11.3797	11.6484	11.5018	12.6984	12.0879
211.66	11.3553	11.746	11.9414	12.2833	11.9902
211.864	11.6239	11.5507	11.9902	12.5519	11.9414
212.069	11.4774	11.917	11.8681	12.8449	12.2344
212.273	11.8193	11.6972	12.2344	12.3565	11.9658
212.478	11.5751	11.7216	11.7705	12.5519	12.1368
212.682	11.9414	11.746	11.9414	12.6007	11.8681
212.887	11.7705	11.746	11.917	12.4542	12.2589
213.091	11.9902	11.7216	11.917	12.2833	12.1368
213.296	11.4286	11.6728	11.6972	12.5275	11.8926
213.5	11.6972	11.6728	11.6728	12.8205	11.9902
213.705	11.6728	11.5018	11.7949	12.6007	12.1123
213.909	11.7216	11.7949	12.2344	12.5519	11.917
214.114	11.6728	11.8193	11.8193	12.6007	12.1123
214.318	11.8437	11.5995	11.5507	12.4054	11.917
214.523	11.917	11.4774	11.6484	12.6007	11.8681
214.727	11.3309	11.6239	12.0879	12.5031	12.1123
214.932	11.8681	11.7216	11.9414	12.5275	11.9902
215.136	11.5507	11.746	11.8926	12.3321	12.1612
215.341	11.4286	11.6972	12.0879	12.7228	12.0879
215.545	11.6484	11.746	12.0147	12.4786	12.0879
215.75	11.6728	11.8193	11.9658	12.3565	11.7949
215.954	11.5995	11.5995	11.8926	12.7228	11.9414
216.159	11.4774	11.7216	11.7705	12.1856	11.9902
216.363	11.6728	11.4774	11.8926	12.5763	11.8437
216.568	11.6972	11.7949	11.6728	12.6007	12.1612
216.772	11.4286	11.8437	11.8681	12.674	11.9902
216.977	11.7216	11.9414	11.5751	12.3077	12.0391
217.181	11.2088	11.5263	11.5995	12.4298	11.7949
217.386	11.5018	11.9902	12.21	12.3077	11.7216
217.59	11.5507	11.4286	11.9902	12.6252	11.9902
217.795	11.5995	11.5018	11.7216	12.5275	12.0147
217.999	11.4774	11.6728	12.0879	12.4786	11.6728
218.204	11.5507	11.6728	11.8681	12.3565	12.2589
218.408	11.6484	11.4774	11.746	12.5275	11.917
218.613	11.5507	11.7216	11.917	12.2344	12.0147
218.817	11.6972	11.4774	11.6728	12.4298	12.0147
219.022	11.5263	11.5751	11.7949	12.21	11.9658
219.226	11.5263	11.7705	12.0147	12.1612	11.8681
219.431	11.6972	11.5507	11.6484	12.5763	11.9902
219.635	11.5995	11.746	11.6239	12.4298	11.7949
219.84	11.3553	11.6239	11.8681	12.3077	12.0147
220.044	11.4286	11.4774	11.5018	12.3565	12.0879
220.249	11.5995	11.5751	11.917	11.917	11.7949
220.453	11.6972	11.5751	11.8193	12.674	12.1856
220.658	11.7216	11.917	11.7949	12.3565	11.746
220.862	11.7705	11.5995	11.7705	12.5275	11.9658
221.067	11.3553	11.4774	11.7705	12.381	12.0147
221.271	11.5507	11.5507	11.746	12.4054	11.6728
221.476	11.2821	11.5507	11.746	12.3321	11.6484
221.68	11.4286	11.5751	12.1368	11.8437	11.917
221.885	11.5018	11.2821	11.5751	12.2833	12.2344
222.089	11.4042	11.5018	11.6484	12.1856	11.8437
222.294	11.5263	11.6239	12.0147	12.381	11.9414
222.498	11.4042	11.5751	11.7216	12.5763	11.6972
222.703	11.3065	11.5507	11.8926	12.3321	11.8681
222.907	11.3553	11.5263	11.6728	12.1612	11.7216
223.112	11.5751	11.5995	11.6239	12.3565	11.6484
223.316	11.4774	11.3309	11.5995	12.4542	11.9902
223.521	11.7949	11.453	12.0147	12.1612	11.8681
223.725	11.3797	11.7216	11.8193	12.2344	11.9414
223.93	11.5507	11.4042	11.6972	12.2344	11.746
224.134	11.3309	11.4286	11.6728	12.3565	11.6728
224.339	11.5751	11.4774	11.5263	12.1856	11.9658
224.543	11.4042	11.4774	11.7705	12.3565	11.7705
224.748	11.7705	11.6239	11.6728	12.3565	11.6484
224.952	11.3065	11.4286	11.6972	12.0391	11.9414
225.157	11.4042	11.4286	11.453	12.1368	11.917
225.361	11.4774	11.3553	11.7705	12.2833	11.8437
225.566	11.4042	11.453	11.6972	12.3077	11.9414
225.77	11.2576	11.4042	11.5751	12.2344	11.9902
225.975	11.2576	11.6239	11.6239	12.3321	11.7949
226.179	11.3065	11.3553	11.9414	12.1612	11.6972
226.384	11.3065	11.4774	11.453	12.3077	11.8193
226.588	11.6728	11.5507	11.6972	12.2833	11.8437
226.793	11.4042	11.2088	11.3553	12.2589	11.6239
226.997	11.2576	11.3309	11.6239	12.2833	11.8437
227.202	11.2088	11.5507	11.4774	12.381	11.8193
227.406	11.6239	11.6484	11.4286	12.1856	11.8193
227.611	11.6484	11.4042	11.8681	12.0391	12.0635
227.815	11.4042	11.5263	12.0147	12.0147	11.6972
228.02	11.2821	11.4286	11.746	12.4542	11.8193
228.224	11.2332	11.5263	11.3553	12.1612	11.8437
228.429	11.5263	11.5751	11.5507	12.2589	11.6484
228.633	11.5263	11.5263	11.6484	12.3077	11.8437
228.838	11.5263	11.5507	11.5751	12.1856	11.5263
229.042	11.453	11.6972	11.8926	12.1123	11.7216
229.247	11.3797	11.453	11.5507	12.1612	11.8681
229.451	11.3553	11.3797	11.453	12.2344	11.6972
229.656	11.4774	11.3553	11.5507	12.2833	11.5507
229.86	11.3797	11.3797	11.6972	12.2344	11.8193
230.065	11.2088	11.4286	11.5995	11.9658	11.7705
230.269	11.2576	11.2332	11.3797	12.1368	11.6972
230.474	11.2332	11.6239	11.5751	11.9414	11.6484
230.678	11.6484	11.2332	11.8681	12.2833	11.7216
230.883	11.2576	11.4286	11.746	12.0147	11.8193
231.087	11.2332	11.3797	11.4774	12.5031	11.8437
231.292	11.1844	11.5751	11.6484	12.1123	11.7949
231.496	11.4042	11.0867	11.5995	12.0635	11.6239
231.701	11.2332	11.453	11.453	12.0635	11.6972
231.905	11.3065	11.1844	11.5751	12.3077	11.8193
232.11	11.2576	11.1111	11.5751	12.2344	11.6239
232.314	11.4286	11.3553	11.5263	11.8193	11.6239
232.519	11.2332	11.1355	11.6239	11.9902	11.6239
232.723	11.3309	11.3065	11.5507	12.0635	11.5995
232.928	11.1111	11.5018	11.5263	12.4542	11.5507
233.132	11.2332	11.2821	11.5018	12.1368	11.6239
233.337	11.1844	11.3065	11.5263	11.8193	11.746
233.541	11.3065	11.4042	11.4286	12.381	11.746
233.746	11.4774	11.3309	11.3553	11.9658	11.7949
233.95	11.2088	11.4042	11.5507	11.9902	11.6728
234.155	11.0379	11.4042	11.1355	12.3077	11.7216
234.359	11.4286	11.4042	11.5507	12.381	11.9414
234.564	11.2332	11.5751	11.7705	12.1612	11.4286
234.768	11.3065	11.3065	11.6484	11.9414	11.6239
234.973	11.2088	11.5263	11.453	12.1368	11.4286
235.177	11.2088	11.6728	11.4774	12.0635	11.5507
235.382	11.3309	11.0867	11.4286	12.0879	11.8193
235.586	11.1355	11.2576	11.5018	12.1612	11.4286
235.791	11.2088	11.1844	11.5507	12.1856	11.4286
235.995	10.9402	11.4042	11.4286	12.1123	11.6239
236.2	11.3065	11.16	11.4774	12.0147	11.5263
236.404	11.2576	11.3065	11.5751	12.3077	11.6484
236.609	11.5751	11.3065	11.4774	12.6252	11.4286
236.813	11.1844	11.0623	11.6484	12.0391	11.6239
237.018	11.0134	11.3065	11.3309	11.5995	11.5507
237.222	11.1355	11.2088	11.4042	12.0879	11.5995
237.427	11.2576	11.0134	11.3065	12.2589	11.3553
237.631	11.3553	11.2821	11.453	11.7705	11.5018
237.836	11.3065	11.16	11.5263	12.1123	11.5995
238.04	11.453	11.2088	11.6972	12.0147	11.3553
238.245	11.3065	10.9402	11.3797	12.1123	11.3553
238.449	11.16	11.1355	11.3309	11.9414	11.4774
238.654	10.9402	11.0867	11.2821	11.7705	11.5263
238.858	11.0379	11.453	11.1111	11.8926	11.4774
239.063	11.4042	11.0623	11.453	11.6972	11.453
239.267	11.2576	11.3065	11.5018	12.1612	11.5263
239.472	11.3065	11.453	11.5507	12.0635	11.8193
239.676	11.2576	11.2332	11.4286	12.0879	11.6972
239.881	10.9402	10.9158	11.0623	12.1856	11.7705
240.085	11.0134	11.2821	11.3553	11.8193	11.6239
240.29	11.2088	11.453	11.3553	11.7705	11.4286
240.494	11.5018	11.0867	11.4286	12.1612	11.453
240.699	10.989	10.9402	11.6972	12.0879	11.6484
240.903	11.1355	10.9158	11.4774	11.8193	11.6972
241.108	10.8425	10.8913	11.2576	11.917	11.3553
241.312	10.989	11.3065	11.3797	11.8193	11.5995
241.517	11.1844	11.3309	11.3553	11.7705	11.8437
241.721	11.4774	11.0623	11.16	11.8193	11.5263
241.926	11.1111	11.2332	11.4042	12.0879	11.6484
242.13	11.0134	11.0134	11.5751	11.8926	11.7216
242.335	11.3797	11.2088	11.2576	11.8926	11.3553
242.539	11.2576	11.1844	11.3065	11.7705	11.5751
242.744	11.3797	11.0379	11.3797	12.1123	11.4042
242.948	11.2088	11.0379	11.4042	12.0879	11.5263
243.153	10.6227	11.2088	10.989	11.9902	11.5263
243.357	11.1355	11.3065	11.0623	12.0147	11.3553
243.562	11.0379	11.2821	11.4286	11.5995	11.5507
243.766	11.0134	11.0134	11.2332	12.0879	11.2576
243.971	11.0867	10.9646	11.3309	11.5018	11.6728
244.175	11.2088	10.989	11.0623	11.7216	11.4042
244.38	11.1111	11.2332	11.2821	11.9414	11.3553
244.584	11.2332	11.1844	11.3553	11.9414	11.6239
244.789	10.8669	11.2332	11.3309	11.7705	11.5263
244.993	11.3309	10.989	11.2332	11.8926	11.6728
245.198	11.2821	11.16	11.6239	11.8926	11.453
245.402	10.9402	11.2576	11.3797	12.0879	11.4286
245.607	11.16	11.0134	11.4774	11.746	11.5995
245.811	11.2576	11.2576	11.2332	12.1123	11.453
246.016	11.1355	11.1355	11.3797	12.0147	11.453
246.22	10.989	11.2576	11.2088	11.8926	11.4042
246.425	11.0867	11.0134	11.3553	12.0391	11.16
246.629	10.9646	11.2088	11.3065	11.917	11.3553
246.834	11.16	11.2088	11.2576	11.8681	11.6728
247.038	11.0867	11.1355	11.1111	11.9658	11.453
247.243	10.8913	11.0379	11.2576	11.7705	11.5018
247.447	10.9646	10.9646	11.3797	11.8193	11.3797
247.652	10.8181	11.0867	11.2576	11.9902	11.4774
247.856	11.0623	11.0867	11.0379	12.0879	11.4286
248.061	10.6716	11.1844	10.989	11.7216	11.4286
248.265	11.16	11.0379	11.2332	12.1368	11.4774
248.47	11.0867	10.9646	11.1111	11.5018	11.4286
248.674	11.1355	10.9646	11.3797	11.6972	11.3553
248.879	11.3065	11.0134	11.1355	12.1856	11.1844
249.083	10.8669	11.1111	11.1111	11.8437	11.3309
249.288	10.9158	10.9158	11.1355	11.746	11.3065
249.492	11.0379	11.3797	11.1844	11.9414	11.5018
249.697	10.9646	10.9646	11.5018	12.1368	11.5507
249.901	11.0623	11.0867	11.2821	12.1123	11.4042
250.106	11.2332	10.9646	11.2576	11.8193	11.0379
250.31	11.2088	11.2332	10.989	11.8437	11.1355
250.515	10.6227	10.8913	11.2332	11.6484	11.2576
250.719	11.1111	10.989	11.1111	11.9658	11.1844
250.924	11.1355	11.1111	11.3065	11.746	11.5263
251.128	11.2576	10.8913	10.9158	11.8193	11.3065
251.333	10.7204	10.8425	10.9158	11.8681	11.2821
251.537	11.0623	10.6471	11.0867	11.5263	11.7705
251.742	10.8669	11.0867	11.2088	11.6239	11.3065
251.946	11.1111	11.0867	11.5018	11.9902	11.2332
252.151	10.9646	11.0134	11.2821	11.8926	11.453
252.355	11.16	11.2088	11.0623	11.8681	11.2332
252.56	10.7692	11.2088	11.0867	11.8926	11.2332
252.764	11.0134	11.0134	11.2821	11.8437	11.3553
252.969	10.8181	11.0379	11.0867	11.8681	11.5018
253.173	10.9402	10.9158	11.4286	11.6728	11.3309
253.378	10.989	10.989	11.0623	11.5507	11.1355
253.582	11.0623	10.8181	10.7692	11.6484	11.3309
253.787	10.989	10.989	11.0134	11.9414	11.2821
253.991	10.696	11.0379	11.1844	11.4286	11.2088
254.196	10.8669	10.8913	11.1355	11.6972	11.2821
254.4	10.7204	11.0867	11.2332	11.8437	11.0867
254.605	10.7937	10.6227	11.0379	11.6484	11.4774
254.809	10.7204	10.8425	10.7692	11.917	11.4042
255.014	10.989	10.7692	11.2821	11.7949	11.0623
[truncated: 18,753 more rows]

## Sheet: Decay - Balsa
Species:	Balsa
[truncated: 8,003 more rows]

## Sheet: Decay - Beech
Species:	Beech
[truncated: 8,003 more rows]

## Sheet: Decay - Douglas-fir
Species:	Douglas-fir
[truncated: 8,003 more rows]

[truncated: 6 more sheets: Decay - Ironwood (8K), Decay - Ironwood (20K), Decay - Norway spruce, Decay - Oak (8K), Decay - Oak (20K), Decay - Poplar]
