# Supplementary material for: How much water can wood cell walls hold? A triangulation approach to determine the maximum cell wall moisture content
Source: PLoS One. 2020 Aug 31;15(8):e0238319. doi: 10.1371/journal.pone.0238319 (PMC7458317; doi:10.1371/journal.pone.0238319)
Supplement: S5 Data — Data from measurements with the Solute exclusion technique. (XLSX) [file pone.0238319.s005.xlsx]

## Sheet: Overview SET
				Vial	Vial+specimen	Vial+specimen	Vial+specimen+PEG	Associated water	Specimen	Added solution			PEG 6k	PEG 40k	PEG 108k		PEG 6k	PEG 40k	PEG 108k		PEG 6k	PEG 40k	PEG 108k
	Species	Replicate		Dry mass [mg]	Dry mass [mg]	Wet mass [mg]	Mass [mg]	Mass [mg]	Dry mass [mg]	Mass [mg]	Moisture content, utot [g/g]		c∞ [µRIU*min]	c∞ [µRIU*min]	c∞ [µRIU*min]		cinit [µRIU*min]	cinit [µRIU*min]	cinit [µRIU*min]		Moisture content, ucw [g/g]	Moisture content, ucw [g/g]	Moisture content, ucw [g/g]
	Abachi	1		2716.1	3095.5	4343.5	5851.8	1248	379.4	1508.3	3.2894		13.0103	15.253	11.412		20.3655	22.3332	16.0047		1.04193	1.44403	1.68947
	Abachi	2		2717.5	3034.7	4033	5548.6	998.3	317.2	1515.6	3.14723		14.1508	16.3627	12.1743		20.3655	22.3332	16.0047		1.04883	1.40376	1.6439
	Abachi	3		2686.6	2988.9	3970.3	5481.8	981.4	302.3	1511.5	3.24644		14.2908	16.2535	12.1123		20.3655	22.3332	16.0047		1.12107	1.37615	1.63965
	Ash	1		2735.3	3528.9	4508.1	6027.3	979.2	793.6	1519.2	1.23387		14.1777	15.8717	11.6863		20.3655	22.3332	16.0047		0.398379	0.454534	0.526469
	Ash	2		2713.3	3518.3	4528.5	6044.8	1010.2	805	1516.3	1.25491		14.229	16.0935	11.9555		20.3655	22.3332	16.0047		0.442571	0.524599	0.616943
	Ash	3		2736.7	3533.3	4543	6057.9	1009.7	796.6	1514.9	1.26751		14.2635	16.1355	11.9592		20.3655	22.3332	16.0047		0.453952	0.537054	0.624197
	Balsa	1		2710.6	2837.2	4173.8	5685.6	1336.6	126.6	1511.8	10.5577		13.6493	16.0258	11.7213		20.3655	22.3332	16.0047		4.68181	5.85773	6.19377
	Balsa	2		2707.9	2842.5	4275.6	5783.2	1433.1	134.6	1507.6	10.6471		12.8415	14.9895	11.0657		20.3655	22.3332	16.0047		4.08453	5.15964	5.6478
	Balsa	3		2687.2	2806.8	4120.1	5129.8	1313.3	119.6	1009.7	10.9808		11.6495	13.8163	10.2502		20.3655	22.3332	16.0047		4.66435	5.77661	6.24114
	Beech	1		2734.3	3436.3	4388.7	5904.3	952.4	702	1515.6	1.3567		14.0568	15.5715	11.2393		20.3655	22.3332	16.0047		0.387754	0.419185	0.441302
	Beech	2		2711.4	3471.6	4510.7	6040.2	1039.1	760.2	1529.5	1.36688		13.791	15.3917	11.073		20.3655	22.3332	16.0047		0.407723	0.459486	0.470775
	Beech	3		2735.2	3508.9	4570.2	6083.7	1061.3	773.7	1513.5	1.37172		13.5043	14.954	10.757		20.3655	22.3332	16.0047		0.377839	0.406415	0.417405
	Douglas-fir	1		2735.2	3469.6	4428.2	5937.5	958.6	734.4	1509.3	1.30528		13.6632	15.1997	10.794		20.3655	22.3332	16.0047		0.297151	0.340751	0.313171
	Douglas-fir	2		2737.3	3398.6	4312.6	5822.7	914	661.3	1510.1	1.38213		13.9105	15.6557	11.0833		20.3655	22.3332	16.0047		0.32248	0.408135	0.368152
	Douglas-fir	3		2737.6	3396.7	4352.8	5864	956.1	659.1	1511.2	1.45061		13.4633	15.0692	10.6237		20.3655	22.3332	16.0047		0.275166	0.34536	0.289257
	Ironwood	1		2709.6	3986.5	4597.2	6106.1	610.7	1276.9	1508.9	0.478268		13.3928	15.4303	10.8897		20.3655	22.3332	16.0047		-0.136952	-0.0503734	-0.0767946
	Ironwood	2		2736.9	3975.5	4579.5	6092.4	604	1238.6	1512.9	0.487647		14.0172	16.4947	11.8458		20.3655	22.3332	16.0047		-0.0655481	0.0552898	0.0588089
	Ironwood	3		2691.6	3898	4496.7	6005.7	598.7	1206.4	1509	0.49627		13.4818	15.6148	11.1532		20.3655	22.3332	16.0047		-0.142389	-0.04191	-0.0478357
	Norway spruce	1		2736.7	3179	4154.2	5658.3	975.2	442.3	1504.1	2.20484		13.0447	14.4198	10.3745		20.3655	22.3332	16.0047		0.29636	0.338615	0.359312
	Norway spruce	2		2716.8	3262.6	4484.1	5989.6	1221.5	545.8	1505.5	2.238		12.2635	13.6827	9.95867		20.3655	22.3332	16.0047		0.415678	0.494098	0.563364
	Norway spruce	3		2738	3243.8	4392.4	5903.4	1148.6	505.8	1511	2.27086		12.3728	13.7632	10.0217		20.3655	22.3332	16.0047		0.341076	0.410689	0.487368
	Oak	1		2734.1	3628.2	4590.6	6100	962.4	894.1	1509.4	1.07639		14.8779	17.0129	11.5913		20.3655	22.3332	16.0047		0.453711	0.54845	0.433604
	Oak	2		2730.9	3562	4447.1	5958	885.1	831.1	1510.9	1.06497		15.366	17.6643	11.9753		20.3655	22.3332	16.0047		0.473483	0.584465	0.453276
	Oak	3		2733.3	3626.5	4581.3	6095.4	954.8	893.2	1514.1	1.06897		14.8938	17.127	11.5967		20.3655	22.3332	16.0047		0.446208	0.553678	0.424615
	Poplar	1		2733.6	3162	4324.2	5839.7	1162.2	428.4	1515.5	2.71289		12.0467	13.2773	9.618		20.3655	22.3332	16.0047		0.270006	0.300048	0.363785
	Poplar	2		2685.7	3099.9	4170	5687.2	1070.1	414.2	1517.2	2.58353		12.48	13.886	10.1787		20.3655	22.3332	16.0047		0.269087	0.355249	0.48692
	Poplar	3		2714.6	3159.6	4347.8	5859.4	1188.2	445	1511.6	2.67011		11.7762	12.9405	9.48167		20.3655	22.3332	16.0047		0.192506	0.204535	0.333186

## Sheet: HPLC peak areas
						PEG 6k				PEG 40k				PEG 108k
	Species	Replicate	Measurement #	Run ID		c∞ [µRIU*min]	Average	Std.dev		c∞ [µRIU*min]	Average	Std.dev		c∞ [µRIU*min]	Average	Std.dev
	Abachi	1	1	24		12.984				15.307				11.237
	Abachi	1	2	52		12.975				15.238				11.329
	Abachi	1	3	80		12.975				15.234				11.37
	Abachi	1	4	108		12.971				15.22				11.44
	Abachi	1	5	136		13.046				15.296				11.503
	Abachi	1	6	172		13.111	13.0103	0.0518706		15.223	15.253	0.0349762		11.593	11.412	0.116264
	Abachi	2	1	33		14.178				16.364				12.148
	Abachi	2	2	61		14.136				16.306				12.171
	Abachi	2	3	89		14.152				16.506				12.209
	Abachi	2	4	117		14.144				16.341				12.168
	Abachi	2	5	145		14.106				16.413				12.141
	Abachi	2	6	181		14.189	14.1508	0.0273033		16.246	16.3627	0.0820278		12.209	12.1743	0.0266437
	Abachi	3	1	42		14.239				16.304				12.028
	Abachi	3	2	70		14.224				16.267				12.025
	Abachi	3	3	98		14.214				16.302				12.06
	Abachi	3	4	126		14.426				16.365				12.281
	Abachi	3	5	154		14.278				16.122				12.157
	Abachi	3	6	190		14.364	14.2908	0.0783633		16.161	16.2535	0.0850152		12.123	12.1123	0.0894756
	Ash	1	1	11		14.248				16.056				11.628
	Ash	1	2	17		14.138				15.951				11.684
	Ash	1	3	45		14.201				15.957				11.694
	Ash	1	4	73		14.146				15.906				11.674
	Ash	1	5	101		14.134				15.82				11.705
	Ash	1	6	129		14.179				15.781				11.69
	Ash	1	7	165		14.198	14.1777	0.0385254		15.631	15.8717	0.129584		11.729	11.6863	0.0287885
	Ash	2	1	26		14.228				16.152				11.903
	Ash	2	2	54		14.219				16.095				11.945
	Ash	2	3	82		14.188				16.1				11.943
	Ash	2	4	110		14.182				16.101				11.958
	Ash	2	5	138		14.3				16.158				11.94
	Ash	2	6	174		14.257	14.229	0.0404475		15.955	16.0935	0.0669147		12.044	11.9555	0.0430145
	Ash	3	1	35		14.242				16.118				11.938
	Ash	3	2	63		14.176				16.046				11.963
	Ash	3	3	91		14.185				16.101				11.876
	Ash	3	4	119		14.221				16.09				11.899
	Ash	3	5	147		14.26				16.187				11.915
	Ash	3	6	183		14.497	14.2635	0.108491		16.271	16.1355	0.0736993		12.164	11.9592	0.0956616
	Balsa	1	1	25		13.628				16.091				11.63
	Balsa	1	2	53		13.65				16.035				11.69
	Balsa	1	3	81		13.637				16.068				11.714
	Balsa	1	4	109		13.63				16.024				11.761
	Balsa	1	5	137		13.641				16.062				11.718
	Balsa	1	6	173		13.71	13.6493	0.0280812		15.875	16.0258	0.0709117		11.815	11.7213	0.0573517
	Balsa	2	1	34		12.852				15.021				11.056
	Balsa	2	2	62		12.824				14.953				11.066
	Balsa	2	3	90		12.829				15.045				11.019
	Balsa	2	4	118		12.847				14.962				11.081
	Balsa	2	5	146		12.824				15.04				11.084
	Balsa	2	6	182		12.873	12.8415	0.0178022		14.916	14.9895	0.0485		11.088	11.0657	0.0235985
	Balsa	3	1	43		11.608				13.843				10.169
	Balsa	3	2	71		11.626				13.874				10.199
	Balsa	3	3	99		11.625				13.833				10.278
	Balsa	3	4	127		11.651				13.81				10.277
	Balsa	3	5	155		11.666				13.778				10.296
	Balsa	3	6	191		11.721	11.6495	0.0371068		13.76	13.8163	0.0387241		10.282	10.2502	0.0479841
	Beech	1	1	20		14.104				15.743				11.233
	Beech	1	2	48		14.056				15.579				11.22
	Beech	1	3	76		14.04				15.593				11.192
	Beech	1	4	104		14.026				15.453				11.274
	Beech	1	5	132		14.025				15.601				11.198
	Beech	1	6	168		14.09	14.0568	0.0304763		15.46	15.5715	0.0977032		11.319	11.2393	0.0445558
	Beech	2	1	29		13.805				15.491				11.048
	Beech	2	2	57		13.815				15.365				11.078
	Beech	2	3	85		13.766				15.459				11.031
	Beech	2	4	113		13.785				15.363				11.081
	Beech	2	5	141		13.758				15.389				11.064
	Beech	2	6	177		13.817	13.791	0.0230868		15.283	15.3917	0.0680065		11.136	11.073	0.0329848
	Beech	3	1	38		13.739				15.346				10.972
	Beech	3	2	66		13.441				14.882				10.682
	Beech	3	3	94		13.383				14.948				10.626
	Beech	3	4	122		13.418				14.852				10.699
	Beech	3	5	150		13.486				14.801				10.791
	Beech	3	6	186		13.559	13.5043	0.118729		14.895	14.954	0.180821		10.772	10.757	0.110872
	Douglas-fir	1	1	19		13.665				15.332				10.819
	Douglas-fir	1	2	47		13.645				15.197				10.695
	Douglas-fir	1	3	75		13.641				15.21				10.739
	Douglas-fir	1	4	103		13.607				15.171				10.809
	Douglas-fir	1	5	131		13.67				15.204				10.793
	Douglas-fir	1	6	167		13.751	13.6632	0.0442358		15.084	15.1997	0.072853		10.909	10.794	0.0669602
	Douglas-fir	2	1	28		14.188				16.26				11.143
	Douglas-fir	2	2	56		13.86				15.506				11.066
	Douglas-fir	2	3	84		13.827				15.547				11.052
	Douglas-fir	2	4	112		13.797				15.557				11.043
	Douglas-fir	2	5	140		13.882				15.563				11.086
	Douglas-fir	2	6	176		13.909	13.9105	0.129245		15.501	15.6557	0.271315		11.11	11.0833	0.0346105
	Douglas-fir	3	1	37		13.496				15.08				10.612
	Douglas-fir	3	2	65		13.46				15.066				10.607
	Douglas-fir	3	3	93		13.466				15.096				10.606
	Douglas-fir	3	4	121		13.394				15.066				10.602
	Douglas-fir	3	5	149		13.518				15.079				10.68
	Douglas-fir	3	6	185		13.446	13.4633	0.0391181		15.028	15.0692	0.0210112		10.635	10.6237	0.027378
	Ironwood	1	1	23		13.32				15.49				10.831
	Ironwood	1	2	51		13.325				15.406				10.847
	Ironwood	1	3	79		13.348				15.503				10.893
	Ironwood	1	4	107		13.334				15.444				10.897
	Ironwood	1	5	135		13.331				15.382				10.916
	Ironwood	1	6	171		13.699	13.3928	0.137197		15.357	15.4303	0.0537484		10.954	10.8897	0.0411488
	Ironwood	2	1	32		14.031				16.499				11.786
	Ironwood	2	2	60		14.228				16.695				12.122
	Ironwood	2	3	88		13.962				16.498				11.78
	Ironwood	2	4	116		13.961				16.463				11.806
	Ironwood	2	5	144		13.924				16.488				11.755
	Ironwood	2	6	180		13.997	14.0172	0.099939		16.325	16.4947	0.10801		11.826	11.8458	0.125441
	Ironwood	3	1	41		13.488				15.766				11.143
	Ironwood	3	2	69		13.441				15.691				11.124
	Ironwood	3	3	97		13.44				15.738				11.1
	Ironwood	3	4	125		13.476				15.534				11.183
	Ironwood	3	5	153		13.51				15.514				11.204
	Ironwood	3	6	189		13.536	13.4818	0.0346815		15.446	15.6148	0.121812		11.165	11.1532	0.0351066
	Norway spruce	1	1	22		13.027				14.499				10.305
	Norway spruce	1	2	50		13.041				14.423				10.353
	Norway spruce	1	3	78		13.035				14.485				10.351
	Norway spruce	1	4	106		13.057				14.378				10.403
	Norway spruce	1	5	134		13.035				14.41				10.369
	Norway spruce	1	6	170		13.073	13.0447	0.0156383		14.324	14.4198	0.0599372		10.466	10.3745	0.0500991
	Norway spruce	2	1	31		12.221				13.677				9.932
	Norway spruce	2	2	59		12.213				13.578				9.971
	Norway spruce	2	3	87		12.188				13.708				9.927
	Norway spruce	2	4	115		12.446				13.795				9.968
	Norway spruce	2	5	143		12.244				13.738				9.959
	Norway spruce	2	6	179		12.269	12.2635	0.0854142		13.6	13.6827	0.0754358		9.995	9.95867	0.0233571
	Norway spruce	3	1	40		12.323				13.789				9.922
	Norway spruce	3	2	68		12.342				13.822				9.982
	Norway spruce	3	3	96		12.333				13.814				9.99
	Norway spruce	3	4	124		12.398				13.738				10.074
	Norway spruce	3	5	152		12.402				13.729				10.079
	Norway spruce	3	6	188		12.439	12.3728	0.0425888		13.687	13.7632	0.0488447		10.083	10.0217	0.0609608
	Oak	1	1	12		14.955				17.21				11.583
	Oak	1	2	18		14.903				17.035				11.622
	Oak	1	3	46		14.953				17.172				11.657
	Oak	1	4	74		14.831				17.009				11.52
	Oak	1	5	102		14.887				16.996				11.659
	Oak	1	6	130		14.819				16.983				11.545
	Oak	1	7	166		14.797	14.8779	0.0591739		16.685	17.0129	0.157373		11.553	11.5913	0.051555
	Oak	2	1	27		15.365				17.738				11.876
	Oak	2	2	55		15.378				17.604				12.001
	Oak	2	3	83		15.418				17.76				12.014
	Oak	2	4	111		15.345				17.704				11.982
	Oak	2	5	139		15.341				17.692				11.968
	Oak	2	6	175		15.349	15.366	0.0264701		17.488	17.6643	0.0927823		12.011	11.9753	0.0472429
	Oak	3	1	36		14.926				17.178				11.578
	Oak	3	2	64		14.903				17.12				11.591
	Oak	3	3	92		14.932				17.16				11.639
	Oak	3	4	120		14.881				17.162				11.602
	Oak	3	5	148		14.87				17.109				11.59
	Oak	3	6	184		14.851	14.8938	0.0292769		17.033	17.127	0.048518		11.58	11.5967	0.0205075
	Poplar	1	1	21		11.997				13.348				9.586
	Poplar	1	2	49		12.001				13.285				9.605
	Poplar	1	3	77		12.291				13.349				9.584
	Poplar	1	4	105		11.979				13.22				9.616
	Poplar	1	5	133		11.988				13.293				9.612
	Poplar	1	6	169		12.024	12.0467	0.11014		13.169	13.2773	0.0651375		9.705	9.618	0.040739
	Poplar	2	1	30		12.487				13.958				10.138
	Poplar	2	2	58		12.504				13.837				10.191
	Poplar	2	3	86		12.459				13.926				10.159
	Poplar	2	4	114		12.449				13.89				10.184
	Poplar	2	5	142		12.455				13.921				10.164
	Poplar	2	6	178		12.526	12.48	0.0281898		13.784	13.886	0.0589209		10.236	10.1787	0.0308851
	Poplar	3	1	39		11.755				12.987				9.437
	Poplar	3	2	67		11.755				12.945				9.473
	Poplar	3	3	95		11.741				12.997				9.417
	Poplar	3	4	123		11.775				12.903				9.511
	Poplar	3	5	151		11.817				12.917				9.538
	Poplar	3	6	187		11.814	11.7762	0.029532		12.894	12.9405	0.0397817		9.514	9.48167	0.0434575
	Stock solution		1	10		20.343				22.518				15.43
	Stock solution		2	16		20.365				22.603				15.87
	Stock solution		3	44		20.353				22.361				16.022
	Stock solution		4	72		20.308				22.392				16.034
	Stock solution		5	100		20.383				22.331				16.115
	Stock solution		6	128		20.369				22.229				16.169
	Stock solution		7	156		20.392				22.153				16.211
	Stock solution		8	164		20.411	20.3655	0.0297069		22.079	22.3332	0.165501		16.187	16.0047	0.240971

## Sheet: Pre-study_equilibration time
																						Glucose	Cellobiose	PEG 200
						Vial	Vial+specimen	Vial+specimen	Vial+specimen+PEG	Associated water	Specimen	Added solution			Glucose	Cellobiose	PEG 200	Glucose	Cellobiose	PEG 200		Apparent	Apparent	Apparent
	Species	Solution	Equilibration time [days]	Replicate		Dry mass [mg]	Dry mass [mg]	Wet mass [mg]	Mass [mg]	Mass [mg]	Dry mass [mg]	Mass [mg]	Moisture content, utot [g/g]		c∞ [µRIU*min]	c∞ [µRIU*min]	c∞ [µRIU*min]	cinit [µRIU*min]	cinit [µRIU*min]	cinit [µRIU*min]		Moisture content, ucw [g/g]	Moisture content, ucw [g/g]	Moisture content, ucw [g/g]
	Norway spruce	Glucose + cellobiose	1	1		2.7082	3.1887	4.0871	4.8343	0.8984	0.4805	0.7472	1.86972		9.92837	9.2099		21.2692	18.5074			0.0934475	0.299881
	Norway spruce	Glucose + cellobiose	1	2		2.7139	3.2609	4.195	4.9494	0.9341	0.547	0.7544	1.70768		9.82343	9.01717		21.2692	18.5074			0.100757	0.256165
	Norway spruce	Glucose + cellobiose	2	1		2.7077	3.2491	4.182	4.931	0.9329	0.5414	0.749	1.72313		9.65947	8.95747		21.2692	18.5074			0.0603582	0.24817
	Norway spruce	Glucose + cellobiose	2	2		2.7375	3.231	4.1603	4.9107	0.9293	0.4935	0.7504	1.88308		9.65453	8.93173		21.2692	18.5074			0.0538013	0.252887
	Norway spruce	Glucose + cellobiose	4	1		2.7328	3.2572	4.1662	4.9172	0.909	0.5244	0.751	1.73341		9.5961	8.89937		21.2692	18.5074			-0.00866782	0.187256
	Norway spruce	Glucose + cellobiose	4	2		2.7099	3.2107	4.1213	4.8767	0.9106	0.5008	0.7554	1.81829		9.60357	9.27487		21.2692	18.5074			-0.0139696	0.316789
	Norway spruce	Glucose + cellobiose	8	1		2.6856	3.2081	4.1317	4.8867	0.9236	0.5225	0.755	1.76766		9.74133	9.211		21.2692	18.5074			0.0576798	0.309282
	Norway spruce	Glucose + cellobiose	8	2		2.7339	3.229	4.0974	4.8186	0.8684	0.4951	0.7212	1.75399		9.78117	9.0049		21.2692	18.5074			0.0431209	0.21682
	Norway spruce	Glucose + cellobiose	11	1		2.7158	3.2296	4.1532	4.9067	0.9236	0.5138	0.7535	1.79759		9.63973	8.94703		21.2692	18.5074			0.0283631	0.23053
	Norway spruce	Glucose + cellobiose	11	2		2.7127	3.2465	4.1619	4.9197	0.9154	0.5338	0.7578	1.71487		9.66613	9.05147		21.2692	18.5074			0.0107756	0.231805
	Norway spruce	PEG200	1	1		2.7329	3.2493	4.1592	4.9116	0.9099	0.5164	0.7524	1.76201				8.07677			15.991				0.33431
	Norway spruce	PEG200	1	2		2.7407	3.2239	4.1411	4.8942	0.9172	0.4832	0.7531	1.89818				7.76083			15.991				0.24535
	Norway spruce	PEG200	2	1		2.6872	3.207	4.0922	4.7876	0.8852	0.5198	0.6954	1.70296				7.8201			15.991				0.305122
	Norway spruce	PEG200	2	2		2.7425	3.267	4.1807	5.1676	0.9137	0.5245	0.9869	1.74204				7.7717			15.991				-0.247938
	Norway spruce	PEG200	4	1		2.7341	3.2327	4.1447	4.8948	0.912	0.4986	0.7501	1.82912				7.65187			15.991				0.189581
	Norway spruce	PEG200	4	2		2.7092	3.2013	4.1207	4.8721	0.9194	0.4921	0.7514	1.86832				8.0493			15.991				0.361799
	Norway spruce	PEG200	8	1		2.7101	3.2014	4.1209	4.8704	0.9195	0.4913	0.7495	1.87157				8.94933			15.991				0.671205
	Norway spruce	PEG200	8	2		2.7362	3.2437	4.169	4.9249	0.9253	0.5075	0.7559	1.82325				7.75587			15.991				0.241747
	Norway spruce	PEG200	11	1		2.686	3.1725	4.0976	4.8466	0.9251	0.4865	0.749	1.90154				7.7714			15.991				0.273175
	Norway spruce	PEG200	11	2		2.7131	3.2312	4.16	4.914	0.9288	0.5181	0.754	1.7927				7.8338			15.991				0.277301
	Stock solution	Glucose + cellobiose				2.7077			5.7286			5.7286			21.2692	18.5074
	Stock solution	PEG200				2.7347			5.9302			5.9302					15.991

## Sheet: Pre-study_HPLC peak areas
							Glucose				Cellobiose				PEG200
	Species	Solution	Eq.time [days]	Replicate	Measurement #		c∞ [µRIU*min]	Average	Std.dev		c∞ [µRIU*min]	Average	Std.dev		c∞ [µRIU*min]	Average	Std.dev
	Norway spruce	Glucose + cellobiose	1	1	1		10.2879				9.1478				0
	Norway spruce	Glucose + cellobiose	1	1	2		9.6405				9.1569				0
	Norway spruce	Glucose + cellobiose	1	1	3		9.8567	9.92837	0.269114		9.325	9.2099	0.0814727		0	0	0
	Norway spruce	Glucose + cellobiose	1	2	1		10.1202				8.9139				0
	Norway spruce	Glucose + cellobiose	1	2	2		9.5538				8.982				0
	Norway spruce	Glucose + cellobiose	1	2	3		9.7963	9.82343	0.232026		9.1556	9.01717	0.101759		0	0	0
	Norway spruce	Glucose + cellobiose	2	1	1		9.6455				8.9467				0
	Norway spruce	Glucose + cellobiose	2	1	2		9.553				8.8933				0
	Norway spruce	Glucose + cellobiose	2	1	3		9.7799	9.65947	0.0931565		9.0324	8.95747	0.0572954		0	0	0
	Norway spruce	Glucose + cellobiose	2	2	1		9.6424				8.8958				0
	Norway spruce	Glucose + cellobiose	2	2	2		9.5801				8.9043				0
	Norway spruce	Glucose + cellobiose	2	2	3		9.7411	9.65453	0.0662856		8.9951	8.93173	0.0449412		0	0	0
	Norway spruce	Glucose + cellobiose	4	1	1		9.6058				8.8535				0
	Norway spruce	Glucose + cellobiose	4	1	2		9.5563				8.8828				0
	Norway spruce	Glucose + cellobiose	4	1	3		9.6262	9.5961	0.0293493		8.9618	8.89937	0.0457388		0	0	0
	Norway spruce	Glucose + cellobiose	4	2	1		9.5703				9.2363				0
	Norway spruce	Glucose + cellobiose	4	2	2		9.5967				9.2575				0
	Norway spruce	Glucose + cellobiose	4	2	3		9.6437	9.60357	0.0303563		9.3308	9.27487	0.0404867		0	0	0
	Norway spruce	Glucose + cellobiose	8	1	1		9.8697				9.2492				0
	Norway spruce	Glucose + cellobiose	8	1	2		9.8062				9.1555				0
	Norway spruce	Glucose + cellobiose	8	1	3		9.5481	9.74133	0.139074		9.2283	9.211	0.0401613		0	0	0
	Norway spruce	Glucose + cellobiose	8	2	1		9.6914				8.9021				0
	Norway spruce	Glucose + cellobiose	8	2	2		9.8882				9.1464				0
	Norway spruce	Glucose + cellobiose	8	2	3		9.7639	9.78117	0.0812657		8.9662	9.0049	0.103421		0	0	0
	Norway spruce	Glucose + cellobiose	11	1	1		9.6197				8.8848				0
	Norway spruce	Glucose + cellobiose	11	1	2		9.7622				8.9719				0
	Norway spruce	Glucose + cellobiose	11	1	3		9.5373	9.63973	0.0929014		8.9844	8.94703	0.0443005		0	0	0
	Norway spruce	Glucose + cellobiose	11	2	1		9.6345				8.9564				0
	Norway spruce	Glucose + cellobiose	11	2	2		9.7063				9.0486				0
	Norway spruce	Glucose + cellobiose	11	2	3		9.6576	9.66613	0.0299268		9.1494	9.05147	0.078818		0	0	0
	Norway spruce	PEG200	1	1	1		0				0				8.0613
	Norway spruce	PEG200	1	1	2		0				0				8.0804
	Norway spruce	PEG200	1	1	3		0	0	0		0	0	0		8.0886	8.07677	0.0114375
	Norway spruce	PEG200	1	2	1		0				0				7.7172
	Norway spruce	PEG200	1	2	2		0				0				7.7729
	Norway spruce	PEG200	1	2	3		0	0	0		0	0	0		7.7924	7.76083	0.0318639
	Norway spruce	PEG200	2	1	1		0				0				7.8023
	Norway spruce	PEG200	2	1	2		0				0				7.8174
	Norway spruce	PEG200	2	1	3		0	0	0		0	0	0		7.8406	7.8201	0.015752
	Norway spruce	PEG200	2	2	1		0				0				7.7249
	Norway spruce	PEG200	2	2	2		0				0				7.7908
	Norway spruce	PEG200	2	2	3		0	0	0		0	0	0		7.7994	7.7717	0.0332783
	Norway spruce	PEG200	4	1	1		0				0				7.6036
	Norway spruce	PEG200	4	1	2		0				0				7.6819
	Norway spruce	PEG200	4	1	3		0	0	0		0	0	0		7.6701	7.65187	0.034468
	Norway spruce	PEG200	4	2	1		0				0				8.0378
	Norway spruce	PEG200	4	2	2		0				0				8.0593
	Norway spruce	PEG200	4	2	3		0	0	0		0	0	0		8.0508	8.0493	0.00884119
	Norway spruce	PEG200	8	1	1		0				0.0006				8.9554
	Norway spruce	PEG200	8	1	2		0				0				9.0088
	Norway spruce	PEG200	8	1	3		0	0	0		0	0.0002	0.000282843		8.8838	8.94933	0.051211
	Norway spruce	PEG200	8	2	1		0				0				7.7143
	Norway spruce	PEG200	8	2	2		0				0				7.8028
	Norway spruce	PEG200	8	2	3		0	0	0		0	0	0		7.7505	7.75587	0.0363287
	Norway spruce	PEG200	11	1	1		0				0.0011				7.714
	Norway spruce	PEG200	11	1	2		0				0				7.8288
	Norway spruce	PEG200	11	1	3		0	0	0		0	0.000366667	0.000518545			7.7714	0.0574
	Norway spruce	PEG200	11	2	1		0				0				7.732
	Norway spruce	PEG200	11	2	2		0				0				7.9356
	Norway spruce	PEG200	11	2	3		0	0	0		0	0	0			7.8338	0.1018
	Stock solution	Glucose + cellobiose			1		21.4972				18.3533				0
	Stock solution	Glucose + cellobiose			2		21.3448				18.4458				0
	Stock solution	Glucose + cellobiose			3		20.9655	21.2692	0.223557		18.7231	18.5074	0.157128		0	0	0
	Stock solution	PEG200			1		0				0				16.1048
	Stock solution	PEG200			2		0				0				16.2904
	Stock solution	PEG200			3		0	0	0		0.054	0.018	0.0254558		15.5779	15.991	0.301796
